# Supplementary material for: lncRNA TMEM51-AS1 and RUSC1-AS1 function as ceRNAs for induction of laryngeal squamous cell carcinoma and prediction of prognosis
Source: PeerJ. 2019 Sep 10;7:e7456. doi: 10.7717/peerj.7456 (PMC6743450; doi:10.7717/peerj.7456)
Supplement: Supplemental Information 1 [file peerj-07-7456-s001.txt]

Group	Cancer	Cancer	Cancer	Cancer	Cancer	Cancer	Cancer	Cancer	Cancer	Normal	Normal	Normal	Normal	Normal	Normal	Normal	Normal	Normal
A_19_P00315452	7.202020322	6.983397394	7.114779067	7.094357478	7.146442028	7.082889989	6.398536039	6.852657567	6.926557422	7.020812883	6.679848639	7.122965383	7.640948233	6.862001656	6.533736389	7.413988617	7.103165644	7.335467917
A_19_P00315459	12.135841	11.86905956	12.05752261	12.83126511	11.1240695	13.2206365	13.48241839	12.0562995	12.55930631	11.06745217	11.85783683	13.21809522	11.52972742	10.99101956	12.40472694	12.53937906	11.25817228	12.070375
A_19_P00315482	4.1563272	4.251639094	4.14868145	4.722293767	4.83067425	5.378236478	5.254794306	4.103450811	4.721008428	3.918241283	4.407823283	4.891958056	5.244009994	4.690113056	4.042385828	5.846460889	4.754537928	4.72552405
A_19_P00315492	4.983994039	4.9000061	4.792733628	4.604698167	5.069207289	3.9792237	5.347497628	4.182507667	4.913880628	5.04760995	4.716103089	5.114068517	4.822062667	4.875794228	4.2199537	4.568333939	5.190778572	4.245955011
A_19_P00315493	1.368964389	2.60421145	2.139580789	1.410790078	1.464198461	1.623338822	1.681254906	3.905317994	2.128916628	2.29454315	2.547176633	1.417236556	1.558063894	2.684289961	3.642622167	1.449032239	1.438128689	2.175480061
A_19_P00315502	5.869852706	5.664432489	6.050943161	5.439417833	5.122356417	4.703255917	3.8547469	5.359826978	4.958925544	5.850062128	4.962814817	5.201422233	4.960258933	5.967629722	4.6470538	3.895914128	4.80862155	4.894527528
A_19_P00315506	6.524058572	5.522499333	5.618564828	5.319749511	4.996302822	4.81551005	5.448958644	5.992499528	5.371389667	5.239748117	5.4398775	5.627270117	4.886429872	4.536721222	5.808861672	4.703308994	5.340339144	4.112534639
A_19_P00315518	3.861827311	5.366453094	5.660877994	5.242334239	4.917041706	4.869468283	7.281718994	4.710246072	3.825831367	4.3743745	4.850133422	4.281263283	3.155509717	4.664802644	4.131828761	4.793129222	4.279722139	4.731685794
A_19_P00315519	1.906630789	1.918565406	2.408842689	2.373079417	2.8442069	3.017391644	3.2273672	2.5306938	2.276514522	2.554177622	2.534630683	3.05776055	2.843399528	2.806369228	1.7640694	3.380848444	2.279836811	2.67680245
A_19_P00315524	6.671207233	7.157125067	6.283582661	6.476970544	7.2786725	6.696775483	7.487154078	6.061507661	6.669225094	5.761444817	6.818391428	6.418431733	7.301740956	5.88275245	7.214859694	7.335173944	6.962547717	6.636689483
A_19_P00315528	3.994438133	3.793258622	3.701741261	4.479711772	3.406754189	3.058611094	2.942530094	3.9122472	2.869613894	3.93393305	3.97138645	4.005356172	4.982206056	3.405820128	4.992156117	4.85729285	3.877437828	3.327935822
A_19_P00315529	3.530561528	3.472203394	2.379139117	2.549826467	3.186873767	2.81885155	2.586537133	3.810193517	2.92366	8.100025333	3.408525439	9.137922556	2.664048617	8.805238	7.127788994	6.466552217	8.865365694	9.461438833
A_19_P00315538	1.44387895	1.401788522	1.408477439	1.364381944	1.387340417	1.385982006	1.379439239	1.377743722	1.373150594	1.412936767	1.3756355	1.539003206	1.512041367	1.4089153	1.403214339	1.414083717	1.409400206	1.3633311
A_19_P00315541	3.010809717	3.6157175	3.007073872	2.515485022	3.200981761	1.977646017	2.105747189	3.029924283	2.295530556	2.840620694	2.290021933	2.756000072	3.728535833	2.9296358	2.612947583	2.197786983	3.49739895	2.64731745
A_19_P00315543	5.7995066	5.752598967	5.9239084	5.775362806	5.950658594	5.663799389	3.866184028	5.694428828	5.241666017	5.578244478	5.615622344	5.662423111	4.966114994	5.7841239	5.358214389	5.3708392	5.38161105	5.719130539
A_19_P00315550	8.830165222	8.732036167	8.806578556	8.718422222	9.614145333	9.793897778	9.541861528	8.596695889	8.898225333	8.8829015	9.081817028	8.715335278	9.591540111	9.17270775	9.316809111	10.15729322	9.159013833	9.086481667
A_19_P00315551	5.354436667	4.677672367	4.387908589	4.353736967	5.8519917	5.661081067	5.546685872	5.150574	5.117009078	5.227802878	4.659217172	4.416050872	5.110629767	5.295669478	5.645671683	5.487739817	5.773299478	5.458814694
A_19_P00315554	4.825158356	4.614840872	4.635168472	4.787005222	4.752998017	5.219086806	3.952338672	4.369773161	4.630551878	5.66954	4.433495572	4.882835739	5.039237467	4.891572439	5.023101694	5.617578633	4.989491233	4.794701533
A_19_P00315581	10.13207294	10.03257383	10.14286433	10.94021178	12.28166589	13.18661872	12.00708839	10.50995567	10.49550383	9.590292111	10.00624586	10.4775025	12.03616244	10.088521	11.032722	14.65416211	10.85511767	13.28889761
A_19_P00315583	3.304255606	5.359162672	2.370954544	3.403734222	3.599214522	6.599204617	3.043410522	3.892361694	2.301367728	5.17909065	3.550567256	5.389568578	2.262645872	4.678086761	3.638155056	2.464728339	4.461141083	4.674634067
A_19_P00315584	3.119297	6.463043467	4.00618845	4.438045133	4.713459078	8.219326889	5.896875061	4.275704622	3.608360211	6.10233885	4.261967939	6.7878476	4.195782183	5.643242939	4.232377906	3.901465444	4.853743194	5.166607978
A_19_P00315587	4.515041994	4.384549967	4.097572322	3.869942722	4.134463867	4.027187878	5.917793544	4.721008428	4.504996411	4.554154017	3.802849522	4.517460083	3.462320822	3.820856061	3.616712728	4.245680883	3.831466072	4.709867067
A_19_P00315593	8.664324111	8.036332556	8.251530056	8.376007278	8.202715667	8.318558444	7.851289706	7.543787633	7.812811517	8.718944167	7.7572348	9.218812667	8.256268778	9.067247222	7.767073839	8.216109833	8.654524111	8.572944111
A_19_P00315601	7.527621028	7.9098514	7.194340383	7.52363755	7.941024406	8.087183889	8.084682	7.094357478	7.52363755	7.426756167	7.758123517	7.648485022	8.517693694	8.004795556	8.095368056	8.592533722	7.6438654	7.795393022
A_19_P00315603	8.404520333	9.382239667	8.161885278	8.612502222	9.180856389	8.424188111	8.849191167	8.073384167	8.390141333	8.379717444	9.098396944	8.254066667	9.772524278	9.354649222	9.571871222	8.867176917	8.705848556	8.419708444
A_19_P00315625	2.997664733	1.798443517	2.134886917	1.928490739	2.779602789	3.660381789	3.159148183	2.209697256	2.509086461	2.934819256	3.008712972	1.941741844	2.148210978	3.405735428	2.75402435	2.062953122	2.542547439	2.04680405
A_19_P00315627	7.491288022	7.6959287	7.493961211	7.095029783	7.855750483	7.410810717	7.39741695	6.856371611	7.2115797	7.185786017	6.823415339	7.291794272	7.190046517	6.947684567	7.015611994	7.591795789	7.208818194	7.462962494
A_19_P00315631	3.599486422	3.4921413	3.62314555	4.320991667	3.453259861	2.226833328	3.372685233	2.958790261	2.932373778	3.086735778	3.153177644	3.966960244	4.138262433	3.0455877	3.420308117	4.450194461	3.323773883	3.372115406
A_19_P00315633	1.852933667	1.445782333	2.448716056	3.154483572	1.522126244	3.273943283	2.696817922	1.57803015	1.725611728	3.515330278	3.373970894	4.20844385	2.952505506	3.731692717	3.886411372	2.268533317	3.199471844	3.497222772
A_19_P00315641	2.076513711	1.90042235	1.9645749	2.232553222	1.877329094	2.333635022	2.381857011	2.330318194	2.167396	2.370041761	1.557996839	2.593773583	3.619416644	2.304836567	1.884189833	2.553740556	1.749151717	1.698745917
A_19_P00315647	3.268938522	3.45600735	3.270032472	3.599912439	2.580178478	2.513729383	2.9569134	2.722754833	3.084631522	3.446432028	2.621785739	3.540594333	3.119297	3.160588539	3.114647383	3.658745739	3.263219294	2.646761506
A_19_P00315649	9.349799778	10.91934933	9.922782833	9.257589889	10.2934985	10.86618944	10.39775833	9.390034278	10.416927	9.695122667	10.71863722	10.12802833	11.12239683	10.55421044	11.705015	10.77543256	9.833871222	10.07860411
A_19_P00315651	6.002076189	5.932540717	5.959255428	5.489997861	6.341030522	5.688924994	5.575446422	5.580094994	5.942547806	5.941900583	5.406205061	6.093574117	6.220383289	5.9197791	5.837316967	6.534405017	6.43634585	6.122953011
A_19_P00315668	4.802601944	5.384271878	4.059136594	4.897910861	3.952987328	3.352517272	2.393997856	4.609360222	4.612244406	5.321214661	4.941721228	5.293835394	5.319523206	4.470333467	4.598378056	3.212277022	5.295669478	5.074131122
A_19_P00315691	7.644700644	7.198266083	7.498549083	7.212095489	7.8695485	7.709267183	7.434127322	6.554001878	6.954147453	7.633943028	7.271602611	7.639423289	7.657456333	8.173845056	7.385636306	8.691490944	7.148725017	7.599698183
A_19_P00315693	9.106616111	10.58821111	10.25265122	10.13648128	10.0289175	8.580021444	10.23184883	10.24304289	9.293357667	9.241854556	9.333185778	9.131339	8.790338778	9.494152056	9.828862333	8.7753765	8.638724	8.977773056
A_19_P00315705	8.387940778	7.925187844	7.932864417	7.785891239	8.024211444	6.698034511	7.010864583	7.630290889	7.404123056	7.909357411	7.789927828	7.745720461	8.283404583	8.346372056	7.517832611	7.293199661	7.642808056	7.424906039
A_19_P00315716	10.55664111	12.02936956	11.60364606	10.64209694	11.55043522	11.12060417	11.57723439	11.85146956	10.75306392	10.53189611	10.28292317	10.34618661	10.57618339	10.872386	10.43237233	10.69337953	10.69744922	10.926076
A_19_P00315717	6.943675622	7.917862167	7.048545233	7.305610939	7.207933917	6.517525833	7.421694828	8.851793278	7.359417228	7.747248222	7.731738578	7.915897256	7.263190861	7.638784422	7.610976833	6.195646722	7.055921567	6.713004456
A_19_P00315718	7.553006778	8.397870444	7.939127378	7.406130039	7.359881572	7.174291711	7.763139644	9.2117755	7.864232422	8.468515806	8.181026778	8.315010611	7.633943028	8.559132944	8.144416889	6.282477206	7.332111533	7.455926883
A_19_P00315725	2.988426906	2.83264145	2.530780511	4.268918817	3.173838739	2.108226728	3.029872806	2.92423485	2.811491139	2.845801539	3.139671578	4.110314067	3.270032472	2.223762806	3.067316361	4.595474539	2.710993528	2.987977583
A_19_P00315738	4.327723039	4.989580583	4.448328489	4.252567439	4.725727722	4.61277985	4.207168683	4.226740094	4.670633444	4.553945883	5.051089028	4.612560317	4.996410189	4.756758022	4.860890311	4.780202406	3.735091967	4.37905855
A_19_P00315753	6.788815461	7.175866239	6.526292917	7.165969739	7.317729289	6.511297072	6.472214633	7.158925839	7.330628811	6.810708828	7.340428678	7.116946372	7.732661756	6.4247169	6.601510383	6.456818411	6.691716061	7.085933539
A_19_P00315759	4.895436867	5.92573475	4.369161617	4.507747322	5.991979156	4.589543533	4.641228467	5.612918883	5.531828378	4.740335967	5.038202472	4.5884928	3.017209383	4.540028872	5.55392345	4.480564733	4.96800385	4.605124422
A_19_P00315764	13.67220039	13.71694872	13.63493817	13.56267417	13.62913456	13.07246622	13.23943256	14.12706672	13.59964511	13.85298561	13.63209078	13.32895978	13.84221289	13.95359678	13.63209078	12.99666656	13.71017111	13.64172567
A_19_P00315773	4.685518567	4.145771883	4.892919133	4.664011861	4.637897933	4.327867128	4.727615517	4.193621178	4.185702233	4.711799311	3.826848967	4.584256806	4.771329467	5.001742	4.001701739	6.137963228	3.295325539	4.337787617
A_19_P00315780	4.214055483	4.913580894	4.242949994	4.693730461	4.318148478	4.6275748	3.149672689	3.875454356	4.161351794	4.243058833	4.960888378	4.753684094	4.982722789	4.723199628	4.554912367	4.653449417	3.619416644	4.378228694
A_19_P00315789	2.441341461	1.951674361	1.921119528	1.405099161	1.889175644	3.91472425	2.909924678	3.925038767	2.8453125	2.457627272	2.153520367	2.18577925	1.431627656	1.524439861	3.508634939	2.565228439	2.185417133	2.664048617
A_19_P00315790	3.885994178	4.1807979	3.682743172	2.638321439	4.624977544	4.21962465	2.499180217	4.095960044	1.997076744	4.466360639	3.525435583	2.828097067	2.482957689	3.555720461	3.449579667	5.06966095	3.568374978	4.453152894
A_19_P00315791	4.066047356	2.967605728	3.330231233	2.652368411	3.750217833	4.656545839	2.034193983	5.049516406	3.7927842	3.646872222	3.823892578	3.642804422	2.191481817	4.018504394	4.029365578	6.0097111	3.769995144	3.502821989
A_19_P00315798	4.051788567	6.174282356	4.444377306	5.762828839	5.489390889	5.704630111	5.168646661	5.662034267	4.021239039	4.700887978	3.850099617	3.900042811	3.384115828	4.448432756	4.009257694	3.975511172	4.287970917	4.787941972
A_19_P00315804	4.434475944	4.705865872	4.24967345	4.654626122	4.87620975	4.429376744	5.2511869	5.016027539	4.634622811	4.765260217	4.551452456	5.242995789	2.959328761	4.578340167	3.7805712	4.473612989	5.099012189	4.691206083
A_19_P00315810	13.41395194	13.70580294	13.34236778	13.11943667	13.84221289	11.82872656	12.61824897	12.31814394	13.00875044	13.48573128	13.55613322	13.23047644	13.67220039	13.58906633	12.68338203	13.32895978	13.781753	12.62155678
A_19_P00315824	10.3428805	10.77078133	10.16524178	10.46835967	10.64966033	10.47186872	10.48389328	9.469663917	10.31507617	10.21105267	10.29169194	10.57835061	10.56554933	10.30635147	10.210598	11.21911017	10.11621606	10.33079606
A_19_P00315826	3.008189333	2.188822228	2.099806194	2.675370267	2.211819567	2.332713044	1.64083945	2.582600317	2.674879222	1.624845528	2.588072344	2.356218289	2.457724422	1.541349389	3.873760411	1.767942794	3.814815717	2.273776611
A_19_P00315841	8.420969778	8.847247556	8.135357667	8.189551667	8.900036111	7.314871644	7.423158589	7.843379806	8.496863111	8.745154444	8.609101333	8.486831611	8.949439056	8.484330333	8.0138505	8.545959944	8.797263889	8.521604222
A_19_P00315843	7.574837289	8.211506611	7.054580133	7.154230528	8.700638222	9.053999611	8.187772667	6.787148283	7.353772578	7.484922406	7.284486006	7.80442315	7.594754889	7.783323461	7.579769228	8.011994944	7.136166906	7.993034583
A_19_P00315863	6.010851394	6.1091181	6.048125517	5.926829406	6.934152889	7.24603585	6.869447717	5.440975511	6.427022389	6.298692778	7.80208915	7.096356661	6.536588339	7.608848667	6.9406696	8.557578944	6.888734022	6.051475322
A_19_P00315868	1.832144489	3.388465239	2.397596756	3.858426167	1.473118772	3.164862111	2.233898511	2.127167583	1.914040361	1.410191011	3.047586606	1.42502145	1.540793633	1.845265606	3.861364489	4.031554167	1.631989478	1.679902844
A_19_P00315869	10.92148967	10.83495233	10.65610744	10.92081556	10.86618944	11.42867144	10.61237822	8.938513111	10.635249	11.47788622	10.59137294	11.01777833	10.66528289	11.95313056	10.86205289	12.02520678	10.05882478	10.60645872
A_19_P00315900	2.818669933	2.063129078	2.771930739	1.5649607	3.568818483	1.472752356	3.280673028	1.520757517	2.948532639	1.473709983	1.784503456	1.554095189	1.979274067	2.058833211	1.646587033	3.294353039	2.421852944	1.749699194
A_19_P00315905	3.448721783	3.247075811	3.229202744	4.095960044	3.395285144	2.623014872	2.829682794	3.324254378	2.832937572	3.359872806	3.201257478	4.174119233	4.285016494	3.333462261	2.480142944	4.409521783	3.600847789	3.571089756
A_19_P00315913	3.692713528	5.294661761	4.992156117	4.449049844	4.360697928	3.726330972	3.668504761	5.053196533	5.468746328	4.234159572	4.546956744	3.736454783	2.975576389	3.995543528	4.145771883	2.446149939	3.796531533	3.800340222
A_19_P00315914	8.114120667	7.947835728	7.945493978	7.9928641	8.472370056	8.909287778	8.952162944	7.97859665	8.232905611	7.896242939	8.037915222	8.372367833	8.837729694	8.042773389	8.062771278	8.771992278	8.381321	8.786311389
A_19_P00315922	7.030620967	6.5769177	6.530110044	6.197487894	7.082605094	6.915835122	5.668741589	5.475903911	5.94204275	6.554146383	7.392439161	5.571313328	5.91488045	6.555203619	9.515815722	9.108471889	7.287600528	6.164414367
A_19_P00315936	8.828671	8.665266389	8.872771944	8.773187889	9.055777833	9.426030111	9.104992056	7.961947244	8.4908875	9.411995278	8.842235167	9.228089889	9.167534278	9.588395444	8.776846889	10.15470144	9.028251444	9.151402722
A_19_P00315941	7.144953033	7.924043878	7.168161789	7.756959072	7.485440744	8.577396611	8.964706917	7.135241	7.644058533	7.563236733	7.655533539	8.408612333	8.924604167	8.032736111	8.239770944	8.204990722	7.57591235	8.143714
A_19_P00315956	4.590309839	4.855228761	1.596457094	1.460439456	3.598078361	1.430408533	1.698366789	3.314536772	4.143006144	3.391474567	3.146897961	4.21346375	1.5518717	4.973151606	2.954713672	1.4846151	4.075997389	3.534715833
A_19_P00315959	2.549424667	2.268927244	2.073051072	1.677909683	2.660616894	2.813445478	2.451811061	1.505899411	1.690752256	1.786725556	2.000295117	2.539514094	2.409839689	2.215523639	2.985020111	3.321977344	3.082282939	2.492183344
A_19_P00315963	2.655294983	1.915765922	2.564071356	2.970712533	1.3516072	1.3562398	1.957565989	2.580839417	2.415233928	2.814178606	3.237623339	2.799415689	1.3612889	2.581631544	1.991599844	1.384036672	1.3521463	1.388640367
A_19_P00315967	7.8913629	7.893902572	7.389002556	7.669173211	8.350259167	8.105933111	8.155222222	7.509990389	7.886469644	7.6533529	7.818721128	7.844154922	8.415112556	8.034013389	8.213406667	8.603519444	7.987236233	7.934390222
A_19_P00316000	6.120800378	6.013124039	5.556936922	5.392539344	6.460943444	5.907028872	5.311325706	5.016854606	6.601209556	5.825665722	6.66285135	5.083346822	7.364294811	5.9616013	7.899359422	7.112966372	6.539816761	5.516820656
A_19_P00316007	2.172604017	2.297283706	2.570089711	2.317890711	1.903189589	2.607981622	4.069918494	2.295098689	2.993941222	1.776538356	1.451344444	2.030687272	2.348572161	1.620356933	1.761455494	2.606982283	1.883260356	1.941826722
A_19_P00316012	4.664802644	3.948041583	4.504706483	4.998306783	4.148032506	3.470201989	4.041076722	4.538870017	4.583976139	3.608657072	3.921111728	3.275373428	2.822769911	3.45167525	3.236632006	3.4472699	4.227193806	3.336348183
A_19_P00316013	4.235054772	5.666298594	4.459390422	4.238776622	4.379134306	3.960379389	3.819777711	4.284211367	3.989383333	2.540910067	5.271322406	3.170189017	2.277007294	3.969161689	2.990614089	3.966868644	4.279458406	4.480851778
A_19_P00316014	6.547880206	7.432374906	6.523334367	5.900221861	7.274155011	7.253378011	7.439544133	5.797787178	6.625138922	5.874402833	7.200871644	5.135284483	3.780484728	6.241410394	8.096436778	7.865839333	6.076566867	6.073979089
A_19_P00316034	9.918928167	10.11433494	9.817192111	9.786559056	10.42513367	9.702241556	9.395335917	9.634963333	10.04306383	9.852327944	10.02617433	9.716975	10.07493906	9.747030222	9.643885	10.01233844	9.941475361	9.848947333
A_19_P00316035	4.1467869	3.1349462	3.679169017	3.930459122	3.932196461	3.696023528	6.15449415	3.457191117	4.537530361	4.010645039	4.417170661	4.297384389	4.2759677	3.658645567	3.691209656	3.703366256	4.455378306	3.359775344
A_19_P00316050	5.232713256	4.824207478	4.669543894	4.655460144	5.263962044	5.351263728	4.136582467	4.149937022	5.295080844	5.535283322	5.432165478	5.091584822	5.098059189	5.145287483	5.642133706	6.290428561	5.074352878	5.329730933
A_19_P00316063	6.82289215	6.910212428	6.572082717	6.292475006	6.7785003	6.356306339	6.848941889	7.159638406	6.345044133	6.772734556	7.957786589	6.634521711	7.729627528	6.965860361	6.432083139	6.243568278	7.208466739	6.722386372
A_19_P00316105	2.558295367	3.172235489	2.300693267	3.270197811	2.673499411	2.849765239	3.006981694	2.988999111	3.317025	2.965510761	3.432586933	3.508218244	3.786220244	2.92423485	3.593361956	3.184568117	3.612286272	2.97291525
A_19_P00316107	3.856323722	4.40523735	3.796717467	2.758195178	4.371334289	3.611384239	2.489314117	3.385342	3.699566917	4.400015467	4.261890644	2.900377817	2.9094918	4.572558939	4.314381233	3.250227078	3.372291528	4.104843989
A_19_P00316109	2.0532735	1.886800822	2.082628706	3.171283044	2.115319717	1.609679417	1.967772933	2.755496222	3.662354439	1.865740428	3.212790478	2.142907117	2.869963417	1.801848656	1.921037494	1.739970117	2.532988122	2.5588567
A_19_P00316110	4.671279639	4.863860833	4.727615517	4.740891411	5.520825511	5.229579361	5.194888467	4.899408556	5.291890133	5.042520456	5.232043217	4.239938778	4.423551806	4.963025033	4.299304006	5.743072439	5.226216383	5.054051839
A_19_P00316126	1.646267172	1.544229656	1.728101956	1.684391233	1.785147089	1.756661594	1.395265961	2.125412228	1.8044252	1.832714233	1.466525794	1.464469478	1.482106378	1.587706983	1.886359111	1.415337017	1.563079989	1.540612289
A_19_P00316135	1.595760172	2.095984567	1.470414028	2.187987872	2.084990589	1.601924539	3.220036322	1.425928461	1.916296183	2.148115944	2.084039911	2.684642006	3.465746217	2.165834411	2.849923144	3.110618189	1.946222367	1.398635833
A_19_P00316144	2.096944578	2.417794061	1.719197417	1.776142767	2.79068265	2.405239317	2.477995028	3.158783911	2.009032283	1.940435689	1.675915339	2.67680245	1.666969072	2.01309265	2.006451417	2.065189956	2.525866467	2.36423435
A_19_P00316152	7.540649306	7.516226667	7.172038983	7.160931972	8.367439167	8.389307222	7.748439644	6.951975767	7.618628694	6.767789233	7.092037933	6.789181833	8.718422222	6.973326778	7.788235194	8.169926611	7.441043283	7.328141822
A_19_P00316156	3.419661317	3.315742183	2.811313183	2.324616233	2.608183844	2.426669822	2.6526441	3.886288764	3.496577517	3.210951872	3.733246022	3.632634428	3.573028	3.056770489	2.982849189	3.16602655	3.147078872	4.023956789
A_19_P00316159	13.81112117	13.87214844	13.400335	14.59196283	14.25172119	14.57404333	14.88412367	15.31943467	14.3803095	13.67220039	13.53211806	14.27629806	15.721774	13.88935656	14.8527905	15.43246106	14.65068633	17.066511
A_19_P00316164	2.633595194	3.030619272	2.765529328	2.189860367	2.478670667	2.498897478	2.021762778	2.693925161	2.107635744	2.823048617	2.411231422	2.831226128	3.783015711	2.454573083	2.222234283	2.8211047	2.9840457	2.159024667
A_19_P00316166	2.843786889	4.098218711	3.300371028	4.041626017	3.278331456	3.25871385	3.190643639	4.394844856	3.150538206	3.841442939	2.8064502	2.891406372	3.253714167	3.799278822	2.739943067	3.546182589	3.467574211	3.213616711
A_19_P00316183	3.219332667	2.732371461	2.645011578	1.705714706	3.345489922	4.028206906	3.134357167	2.538838739	3.356637822	2.693304783	3.210173183	2.229015272	3.567678111	2.601942706	2.727096778	3.442011928	2.873095533	3.555636161
A_19_P00316185	9.323806889	9.387547944	9.699043778	9.860977333	9.585644889	10.17643617	10.84265156	9.666666167	9.637358111	9.587367556	9.448900611	9.693412778	9.742727111	9.596410556	9.596772	10.48038036	9.504946778	9.749963556
A_19_P00316187	5.356259778	5.0114705	4.667122217	4.721880622	4.907038417	4.897910861	6.640229228	4.534508578	5.341546911	4.773508756	5.0928836	4.946087589	4.808903206	4.546251211	4.464264372	3.548681506	4.991780967	4.239860228
A_19_P00316194	6.672144989	7.481781239	6.70546855	5.698389994	7.345125956	7.175072033	7.515391833	5.770898333	6.590473211	5.713450394	7.216547394	4.889168878	4.3710716	6.204580333	8.191840167	7.849340433	5.676958672	6.116107417
A_19_P00316199	4.937169194	4.956200883	4.132530722	3.982602344	4.352027956	3.584345233	3.375246944	5.150378061	2.976986139	5.058993228	4.298441294	3.925136717	4.019995533	5.41610255	4.429078833	4.228815983	4.62894705	4.370184872
A_19_P00316200	4.883147528	4.927054672	4.41173985	4.934806261	4.880731283	4.604185478	4.285016494	5.235106961	3.8411368	5.124770311	4.063495083	4.431159117	5.15715545	5.2323634	4.991300428	5.880202944	4.541037856	5.387743956
A_19_P00316202	11.05375583	10.74036122	11.24053456	10.74101489	11.15989489	11.39537289	11.0280935	10.78276867	10.85436089	10.76976017	10.74101489	11.015045	10.72905961	10.56782267	10.74611978	11.15386833	10.4193985	10.84013011
A_19_P00316219	4.685621172	5.911115261	4.683443544	5.022781728	4.320700322	4.364458122	4.713355967	6.124458389	4.303783394	5.078962722	4.985007022	4.608717689	3.98871395	4.963428983	4.253277789	4.588799506	4.948500561	4.955494261
A_19_P00316225	4.707310411	4.446086917	4.738272594	4.997535228	5.288746239	5.610620167	7.037478461	4.803957794	5.398908817	5.190649389	4.862242417	5.689736717	4.953679389	5.625729817	5.095126061	6.505695778	5.460341611	5.639526094
A_19_P00316231	1.515890444	1.425561989	1.479316639	1.452955178	2.503650783	1.753052939	2.171509778	1.426073083	1.644984789	2.522114861	1.44371745	1.5649607	1.504629933	1.784838189	1.653151794	1.735171728	1.590442894	2.274514733
A_19_P00316238	3.211907356	3.812889739	2.217384656	1.901804017	3.670816644	2.877187267	3.717204272	3.392651656	1.613508517	3.200012933	2.267354044	2.589851028	2.237593417	2.416382133	1.665000061	3.104930478	3.565245678	3.484242806
A_19_P00316241	1.775644011	1.438881433	3.039135856	2.150748339	2.462330228	3.420805811	4.020576383	2.199055183	2.028743167	2.627906139	2.005704439	1.784758733	2.429184278	2.436057333	1.667563906	1.8933045	2.132239461	2.179215983
A_19_P00316242	5.795156328	5.488459611	5.933170228	5.925039033	6.594611311	6.341984972	5.9731477	5.938058794	5.676958672	5.616158633	5.119295878	5.789778283	4.1289822	5.456165	5.022673044	6.795716828	4.948811889	6.630436572
A_19_P00316256	3.605368594	3.536377978	3.410057844	2.010884106	3.190911189	2.476703422	3.480756475	2.783814628	4.751614506	4.020901672	3.200012933	4.025907633	3.987005417	3.868664006	3.943955828	3.5419155	4.251858633	2.873095533
A_19_P00316257	2.7949398	1.579995133	1.37854095	1.884929633	3.380529311	2.594926439	1.7410467	1.432628222	2.239741428	1.426955683	2.918559333	2.42827325	1.848379372	3.384849022	2.680240133	2.035516128	1.50836855	2.275221317
A_19_P00316284	10.52433722	10.56409944	10.26924833	10.66958078	10.63294872	10.9637965	11.24160506	9.3377125	10.84402378	10.35039833	10.54263833	11.12941711	11.17434678	10.59503489	10.67968289	11.63154542	10.28338278	11.25925911
A_19_P00316286	3.483781894	4.036046539	3.845204172	3.448803639	3.825329939	3.066840061	3.562769878	3.847102489	2.743361467	3.741355444	3.960283539	2.938541544	3.275640989	3.897212311	4.409046128	3.673541911	3.408265083	2.989100428
A_19_P00316288	6.30330915	6.005575361	3.351176978	5.539785389	5.235205011	5.464630517	4.750139256	6.270702444	5.600445256	5.253011639	6.870493789	4.912273511	6.594098989	5.286404083	6.626193411	5.499553728	5.365577844	5.039642928
A_19_P00316324	3.615807756	3.187181922	3.376788733	3.729191478	2.224669917	2.519576711	4.680269889	4.301242378	4.273057039	3.658359028	3.489534094	3.286734333	2.519576711	3.377360078	3.138656644	2.721666239	3.014198606	3.732032678
A_19_P00316325	6.992592561	7.3755859	6.989175239	6.866454411	6.899871389	6.257194911	7.418439789	7.056493894	6.857545872	6.618486422	7.467814667	6.289328261	7.563083833	6.815868839	7.037884183	5.971566456	6.765554022	6.154223067
A_19_P00316326	6.454244533	9.035937722	7.604014611	7.388271483	7.430882622	8.360376667	8.030472	8.821236833	7.320244867	7.450539722	7.027580567	7.378783272	6.794872711	7.118062544	6.345936294	6.099815617	6.610704061	6.927618689
A_19_P00316333	6.890816439	7.655533539	6.954624678	6.660470928	6.471805906	5.731410556	6.344682422	7.260712322	5.578924928	6.338423461	7.485731783	6.299666067	4.362536317	6.4999095	6.049523089	5.638640894	5.463653644	6.013220128
A_19_P00316340	3.562769878	3.153728278	3.303575811	2.936099411	3.118355011	3.462039772	1.792914533	3.199743078	4.404734572	3.561492889	4.239860228	2.292851711	3.19913465	3.411024244	4.7920402	3.005869228	3.840817156	3.655643106
A_19_P00316341	7.664903089	7.030253422	7.160200689	7.281425806	8.112636639	8.331191389	7.601959033	7.237463667	7.667455272	7.507465683	7.153835878	7.528680506	7.595744389	7.421694828	7.572749544	8.456579722	7.172189789	8.1190835
A_19_P00316344	8.966203778	8.579204278	8.975779667	8.948688944	9.192580028	9.328065444	9.201182	8.569572972	8.670619667	8.817049056	8.772280667	8.735186611	9.106616111	9.098396944	8.7753765	9.818873944	8.955357889	8.859065722
A_19_P00316349	3.15680955	1.980648533	2.645817078	2.484685117	3.305243528	1.74590825	2.148210978	1.528073833	1.630551267	1.614425378	2.227412217	2.051797428	2.428815533	1.603242239	1.863307117	2.696125322	1.751315167	3.033023017
A_19_P00316361	1.891710983	2.391794583	2.441996311	1.567249261	1.692562522	1.987638656	2.472600467	2.374107072	1.662201944	2.119178689	2.402013522	2.123019322	1.723064583	2.157677972	2.288759544	2.163638906	2.77235365	2.558955811
A_19_P00316370	2.8392637	3.599214522	3.191955528	4.116552178	3.128683444	2.971086767	6.430544233	3.309837428	4.647698328	3.754782206	3.334312794	3.978855094	4.481069922	3.009468633	3.199215717	3.859182878	3.883337517	2.069254994
A_19_P00316371	2.148501906	2.740291861	2.004726189	1.567411361	2.362224994	2.872989806	1.907346417	2.602174183	2.018659261	1.817388061	2.940316256	1.452621667	1.543730856	2.911457267	3.027454261	2.101259539	2.510152417	2.957534278
A_19_P00316375	3.872180928	3.7795161	4.169942022	3.828451606	3.146805572	2.609628006	3.347960761	6.059704561	4.58986385	3.456460889	3.302664267	3.522662183	4.518757289	3.010140333	3.82799015	3.143025422	2.808726517	3.092838828
A_19_P00316396	3.782773567	5.057767328	2.29238495	1.575027333	3.086373583	5.483947306	1.856860106	2.690502167	4.957705528	1.6223656	3.866850461	1.509629339	5.238237589	2.750436811	3.799136306	4.161703906	3.698725967	2.824946622
A_19_P00316398	7.068197856	7.333194344	7.036030411	7.926064272	7.875618161	8.427999778	7.513256583	7.902516533	7.722140156	6.600953022	7.330919233	6.938240367	8.202715667	6.77248505	7.441043283	8.811902389	7.5706633	8.184114222
A_19_P00316401	9.963527722	9.754495417	10.61096972	9.950533389	10.57396672	10.70855728	10.73199178	9.908094889	10.55034722	9.844595167	9.917919167	10.93359694	11.67309139	9.70799	9.913931389	11.03491633	10.71624133	10.93130767
A_19_P00316404	6.439570772	5.407032589	6.12306925	7.2411462	6.15284695	4.127292956	5.132446544	7.037344294	7.0047115	5.706152722	6.335511872	4.728658272	5.832507683	5.016854606	5.271237211	3.407997317	5.870692561	4.372851778
A_19_P00316405	6.842075339	6.016795883	6.702898878	7.639423289	6.225006583	4.944143922	5.612017944	7.056640378	7.372700839	5.63275845	6.841249883	5.221752856	6.391662606	5.429268189	5.5749581	4.552953406	5.602139678	4.605816883
A_19_P00316415	2.70893965	3.809155683	3.576450222	1.926258244	3.48854065	3.996111739	2.375530722	3.059792047	2.18719485	3.226689328	3.367037244	2.711479044	1.868127306	3.723262522	3.145978767	4.023683967	3.11281295	3.291000672
A_19_P00316419	7.171729761	7.087687767	8.618423389	6.924078706	7.844009739	6.091251989	8.429862	9.123414611	8.485691944	8.091877	7.695227594	9.708302667	7.738760078	8.865365694	8.068000889	8.667416333	9.522686667	8.356874333
A_19_P00316423	7.446763583	8.088895417	7.825173583	7.6197744	7.626349778	7.885920789	7.978972061	7.725775978	7.953845228	7.808333256	7.915444006	8.008765556	8.050928833	8.126553222	7.851134	8.976645167	7.715706117	7.541459222
A_19_P00316427	3.690848961	7.120351878	4.226740094	3.149402061	2.832836806	4.222353189	3.34095105	5.359624144	3.985928122	3.049606856	4.622210011	3.193111344	4.260947167	2.486802661	3.38550885	2.87111915	2.622061028	3.230480972
A_19_P00316453	1.810155656	5.295415794	4.278496111	5.571011389	4.298553983	3.614465611	1.686278372	1.571350683	1.49428415	5.11450285	3.344367322	5.017051678	1.491867156	4.782180844	3.5813762	1.812012378	5.146301433	5.023401328
A_19_P00316454	1.552181239	3.886570483	2.436151417	4.956531111	2.957952478	1.530274344	2.558387967	1.790623117	2.109727522	3.819861939	2.857757061	2.578251017	2.078474667	1.90580645	1.805007017	1.542457617	3.8539163	4.444670872
A_19_P00316455	1.435373622	4.766930256	2.742892022	5.371958233	3.597487	1.977738306	1.385844189	1.696611672	1.369273483	5.029228861	3.003120011	3.714455814	1.482013711	4.225541039	3.438101711	2.669662378	4.741669761	4.468124156
A_19_P00316467	4.287175028	4.733779711	4.297975167	3.753103822	5.325931544	5.681451206	3.835347233	4.675719028	4.488249244	4.392704767	4.4970839	2.238953789	2.314306711	4.010108506	4.328727867	6.211982856	3.812889739	5.570694356
A_19_P00316479	7.406526544	7.181476411	7.205142244	7.143174733	7.613636167	7.275927678	7.324636917	7.0414958	7.5133849	7.277574528	7.474183456	7.44872065	7.846466194	7.102075211	6.878946378	7.9402623	7.629879756	7.409774639
A_19_P00316480	2.595216772	3.148301822	2.42176105	3.269512011	3.557158672	3.545347189	3.435692906	3.383144844	3.110176006	2.768675739	2.297189511	2.495511967	2.134967128	3.272331567	2.728745072	4.075215517	1.81828495	3.355437533
A_19_P00316493	7.201296961	6.737876794	6.907004	7.268372028	7.255268506	7.698604161	7.722598756	6.719009461	7.188456133	7.040968656	6.721110956	7.675469356	7.986624089	7.112799283	6.791247306	8.044947056	7.362903633	7.646336167
A_19_P00316497	2.839425806	3.293202939	2.598120556	1.875444172	3.821201694	4.396027506	6.008146944	3.484907672	4.5135665	2.42748385	3.930267933	2.239060078	1.710854344	2.936737278	3.374663828	2.984287739	3.201343028	4.132701539
A_19_P00316511	6.325724711	6.447507728	7.001490344	6.062462217	6.644611617	7.652273556	6.405454044	6.968144467	6.9527721	5.637501239	6.172484517	6.687558011	7.169881389	5.370383683	6.089664311	5.995097478	6.848256683	6.613017739
A_19_P00316512	9.125677333	8.634913667	8.983342333	9.154828833	9.121480056	9.429804611	9.125206556	8.476073972	8.865643806	9.015629889	8.670377333	9.292384333	9.437865	9.206834944	8.880557722	9.601008889	9.195285306	9.288896167
A_19_P00316516	2.5909781	3.772978394	3.101575572	2.434520261	2.707421556	2.578437772	4.216735906	3.749772567	2.798307894	3.432863222	2.755062672	3.438198189	2.508201189	2.727291661	3.251721478	2.022184717	2.080081756	2.657013533
A_19_P00316528	7.655051644	8.105454889	7.745911689	7.989064094	8.420378667	8.771992278	8.713870083	7.208989306	8.005088722	8.57759825	8.118593444	9.370601333	8.665511944	9.198462111	8.227663667	10.13300972	8.794918944	8.939335056
A_19_P00316533	8.461241667	8.330604389	8.933644333	8.3625585	8.595711667	8.134642333	8.704250556	8.204143611	8.182970333	8.668598444	8.322116444	8.537569917	8.490433889	8.940331	8.536870167	8.694415944	8.173987833	8.351177278
A_19_P00316538	5.354331606	5.366227767	5.286294144	5.518255694	5.721634289	5.742208517	5.257736556	4.894312428	5.273368189	5.575564844	5.153492678	5.894045917	5.028910706	5.694151883	5.012455678	6.326246489	5.196036011	5.728995528
A_19_P00316541	5.905045261	5.761230944	7.006130778	5.710913594	6.339633644	4.795861528	6.928817028	7.510689444	7.150386828	6.685674439	6.052752894	8.101787056	6.202587122	7.135569489	6.744770067	6.996265489	7.715534606	6.7803634
A_19_P00316544	1.907261272	1.418356739	1.509454189	1.944072217	1.425378083	2.529151561	1.593276783	1.526648094	1.448454567	1.805506111	1.959051256	1.46138495	1.484322433	1.825559472	1.860997206	1.585047956	1.472588967	1.498588122
A_19_P00316547	7.897386194	7.571640344	7.758281428	7.4531175	8.093137667	8.631040444	8.197217667	6.981942089	7.474045961	7.846075311	8.054977056	7.800268489	8.794918944	8.282141167	7.728338928	9.624845111	8.021923611	8.114312111
A_19_P00316557	2.139318067	1.371637267	1.542183383	1.385157944	1.807041272	2.575150844	2.629174089	1.873001789	1.377692911	1.894362561	1.655940256	1.890417806	1.440897744	1.630551267	1.4067099	2.817008811	1.829659922	1.375567144
A_19_P00316564	5.792726361	6.061087083	5.881926689	5.6452803	6.470342144	6.460812967	6.751860272	5.472007178	5.7085768	5.973018567	5.598290794	5.841691511	8.053088778	5.978252972	5.496340711	7.171876461	5.868484833	6.33730355
A_19_P00316565	4.092057272	4.045285367	4.1372886	3.874107428	4.597968472	4.999050878	4.586723778	3.987979006	3.552041889	3.949537533	3.428096656	3.105573872	4.026286939	4.180579072	4.134164422	5.393993267	4.42170545	4.329593967
A_19_P00316602	2.812160033	2.739856172	2.355828417	2.616987356	2.315310689	2.093176239	2.332988389	2.489570894	1.9936883	2.161560378	2.316052833	2.462517728	3.412646967	1.409659556	3.374057483	2.400610094	3.699844006	2.420282
A_19_P00316622	4.178537144	3.17324375	3.850475217	4.560705422	3.903840606	3.210565022	3.771548994	3.229830133	3.916650478	3.973273594	4.074808644	4.161979083	4.457846472	3.108009872	3.17713865	4.042298117	4.025807933	3.668685133
A_19_P00316624	5.325931544	3.453534411	3.74240665	3.129742539	4.277557233	4.26760935	4.042298117	4.059495911	3.912602589	3.907749517	4.055347694	3.056591967	2.713923833	3.674101239	3.202808211	4.515713817	3.869652872	4.456214217
A_19_P00316625	6.391010661	4.416139578	3.966249278	4.757468867	4.981335222	5.199011778	4.013651183	4.153524228	6.919343317	5.543071572	6.188372094	4.986562322	7.642808056	5.976338506	5.591985378	3.903209389	5.964914967	4.588276056
A_19_P00316629	14.05010711	14.10211447	14.25957628	13.90810844	14.450581	14.21227561	14.45491256	14.08245222	14.09424011	14.14447911	13.91510844	13.93818028	14.50673033	14.20895372	13.90443444	14.368297	14.43492	14.06196483
A_19_P00316657	3.669251872	2.665497278	3.730434961	1.714348911	3.975452856	2.764947739	1.570653	1.593749817	1.532680172	3.292136372	3.995629939	1.746944528	2.741737372	2.359713794	3.261729939	1.695829672	2.678931706	2.251891856
A_19_P00316659	6.241410394	6.392714478	7.839584022	6.300172528	7.083035206	5.223743356	7.640102333	8.525875889	7.976166306	7.394308794	6.920195222	8.933048472	6.867679528	7.965601906	7.236979811	7.939599094	8.948919611	7.827930856
A_19_P00316663	10.087429	10.11621606	9.793897778	9.803964778	10.382237	9.265986889	9.388658389	8.877146611	9.929138667	9.951482056	10.12404528	10.14338361	10.35770767	10.14135183	9.540412833	10.43176672	10.18066428	9.546959389
A_19_P00316666	5.057072372	3.883154422	5.071296994	4.984497933	4.399468022	4.042739239	5.103649772	5.162205789	4.53253895	4.010550589	4.214517856	3.283664911	4.090889467	4.06576125	4.219397	3.330511967	3.678981956	3.500629578
A_19_P00316667	7.64079295	7.772908483	7.50449265	7.067536944	7.652435178	6.507473517	6.642049072	6.6768153	6.966075383	7.719102839	7.373177467	7.861351839	7.973187767	7.923393061	6.789831089	7.98890685	7.946741678	7.008408956
A_19_P00316670	8.710067222	8.504499944	8.507061667	8.379296722	8.7367355	7.693032922	7.839584022	7.573257139	8.466853611	8.847895833	8.827237889	8.641394556	8.631040444	8.756344278	8.301902444	9.037800861	8.663882944	7.9129021
A_19_P00316675	8.420648917	6.216883761	6.543204217	6.577032506	8.0280035	6.792628178	6.457162256	5.851599339	8.423758556	6.271928289	7.430882622	6.142308067	9.578664778	7.164506556	6.512932428	5.75588245	7.895320344	6.6072678
A_19_P00316682	5.80098015	5.586024106	5.839039817	5.710636833	6.198393861	5.903541044	6.4699586	5.0103306	5.324504439	5.819014144	5.165452256	5.787538667	5.546685872	6.076917478	5.246749311	6.951975767	5.186526089	5.962370317
A_19_P00316694	3.7003163	3.356390089	4.422090867	2.3236166	2.987796267	3.796195944	2.627494117	4.412412967	2.526438689	3.519178906	2.086324361	2.076698244	1.6055952	3.035308717	3.056402789	1.77204785	1.523783622	3.821034194
A_19_P00316699	2.794378406	1.857852633	2.605967083	2.386016711	3.0971731	2.254495206	2.328550211	1.650546217	2.266641967	1.822842022	1.973420922	3.083045783	1.643311678	3.007154728	2.336769578	1.729764517	2.522792222	2.117841939
A_19_P00316700	1.781770106	3.461750367	2.199892594	3.194179761	1.586073989	2.402187472	3.341153433	2.258512578	2.819508089	1.890057061	1.537096933	3.36466415	3.33164215	1.674551372	1.666895344	2.564923561	1.835353206	2.592343522
A_19_P00316701	7.361120611	7.280087422	8.747455278	7.010121383	8.031127222	6.071390228	8.57798	9.238606222	8.595088278	8.228827667	7.888229044	9.750314667	7.6800323	9.024838444	8.225144	8.896159944	9.688558167	8.599537056
A_19_P00316705	1.893771978	2.7537363	2.429870172	2.492590578	1.923676111	1.595913133	1.924691917	2.326891256	1.639734861	2.713327711	1.875362833	2.661707728	3.272072722	1.497824989	1.655324889	2.910779433	2.283773278	1.870935272
A_19_P00316709	3.413734367	2.818943189	2.511339956	3.103840506	2.6418094	2.922915133	2.9607028	2.809862039	3.581460328	3.476144639	3.773506917	3.258355983	4.653763067	3.725465639	3.031881656	3.122606339	3.920783639	3.086990339
A_19_P00316714	4.342383989	4.5082153	4.344077939	4.465621239	4.879740739	5.607781139	4.712184111	4.410708228	4.755130961	5.092122939	4.288146983	4.245779178	4.073401994	4.283759578	4.546065206	5.995537033	5.38835445	5.63260645
A_19_P00316719	1.669096217	2.065867472	1.597372461	1.73933745	2.402367861	1.704409739	1.902957311	1.679339844	1.546362817	1.784376158	1.546541289	1.954957517	1.943434083	1.521603867	1.599406928	1.761301128	1.8047511	2.376649644
A_19_P00316726	6.6742213	7.18215735	7.00270605	6.847009472	7.0574815	6.427404317	7.874943389	6.537282778	6.617439011	6.451450722	7.380652556	6.574863667	5.899289222	7.190175444	8.2387305	7.000320794	6.469423272	6.294793894
A_19_P00316738	6.127030072	5.6747794	6.232071928	5.817063589	6.198269878	5.189042617	6.013646944	5.87635855	5.738674739	6.015195783	5.485689972	5.736936122	5.879132583	5.956765156	5.660649217	6.323697411	5.753657178	5.871272828
A_19_P00316743	4.5597218	4.614291228	4.180115283	3.157875811	4.170143389	3.051777628	4.413046072	3.820151439	4.110314067	4.743092722	4.032620333	3.966176356	3.68167405	4.066159106	3.717413222	3.3475134	4.851352967	3.541222306
A_19_P00316745	7.226464661	7.239020172	6.907422256	6.499531861	7.176601539	6.517907289	6.535129506	7.159223589	6.2195295	6.922599644	7.981312522	6.950036417	7.934390222	7.160352217	6.386285478	6.10960975	7.347770733	6.905044522
A_19_P00316753	10.09741367	10.4711805	10.10089689	10.21871633	10.82904767	10.68738967	10.87989678	10.26321433	10.40518567	9.908598861	10.33657078	10.20026717	11.28908994	10.40448856	10.48389328	10.73557439	10.83573222	11.08186042
A_19_P00316758	6.717022467	8.939085	7.834602094	7.32723585	7.139876956	8.481184278	8.289489	9.005273056	7.497313839	7.537574744	7.320758506	7.583561922	6.647726411	7.255440033	6.472989311	6.144558911	6.911726867	7.141782817
A_19_P00316778	4.755618133	5.024740878	4.709867067	5.177414394	4.907131017	5.082463583	6.430149289	5.012782806	5.266487328	4.697311433	4.413339044	5.416203661	4.7897023	4.798757122	4.65095395	4.412134367	5.038882344	4.979116906
A_19_P00316808	5.492589367	5.882169894	5.201733183	5.023942322	6.3970134	5.999347094	6.6933793	4.676834322	5.619390078	5.115893072	5.592751911	3.691803106	4.28523585	4.831879456	6.301044072	6.549405589	5.030148028	5.415998078
A_19_P00316815	5.324207622	6.014072444	5.832984711	5.49851125	5.52785715	5.174658028	4.858111283	5.577651222	5.981800661	5.16382045	5.282474533	5.068505161	5.722013344	5.281335972	5.198050472	3.054165989	5.049613128	4.592028372
A_19_P00316820	5.587454011	5.406917889	5.094172572	4.308761433	5.610061389	5.850934561	4.559929567	4.80239725	5.533783489	4.775559656	5.542866494	4.597769444	5.652810478	5.455734078	5.289336789	5.8614786	5.241052956	5.135387122
A_19_P00316836	4.744653761	5.322574411	5.861596578	6.725857572	4.589651967	4.816514467	3.432863222	5.572731556	5.4357997	4.579081117	5.048018456	4.1954294	4.633638011	4.732160872	5.273692678	3.664621561	4.846355106	4.884766144
A_19_P00316838	2.762283878	3.166692778	1.718674933	3.757463372	1.477642511	3.559368528	2.557430428	3.279578333	2.124376706	1.953165961	2.94013015	4.659497433	2.787752233	2.46359345	2.569456456	2.880622233	1.551589617	3.742151656
A_19_P00316839	2.060372167	2.598523033	2.602892911	1.375229822	1.899424428	3.6439971	2.176766328	2.517459039	1.903112356	1.3944951	2.276807417	3.061278683	1.378347728	2.762364467	1.3547963	3.455671206	1.3597589	1.438555478
A_19_P00316840	2.747729356	3.046683778	3.318914767	3.294799944	3.573278422	3.879603756	2.720076561	2.5850677	3.246988233	3.640994428	3.409614339	4.082145356	3.29666765	4.238876872	3.210173183	3.759266406	3.995704294	3.647978967
A_19_P00316844	6.529426294	5.7665154	6.642331194	5.931216722	6.3891607	5.339910128	6.870644606	5.896416417	6.430824067	6.843246494	7.087370044	6.652225511	6.956677756	6.892940017	7.11790475	5.609153394	6.382149844	5.872760411
A_19_P00316846	1.813665911	2.640480656	1.4913114	2.67109275	1.641640622	1.844438283	1.558882911	1.636296456	1.742300483	1.662333144	1.997730856	1.508173083	1.9208021	1.383706178	1.453882411	2.635860394	2.008522717	1.872347444
A_19_P00316857	7.459008617	7.971494872	7.4334934	6.979887961	8.217832444	8.586254833	8.984663556	6.812801908	7.363204983	7.793805178	8.100514528	7.655234544	8.833833583	8.496198722	8.314129333	8.815857944	7.945280311	8.426748556
A_19_P00316871	1.645671933	1.863734883	1.578293994	1.707644767	1.88357565	2.856040956	1.524207506	1.661562456	1.531903644	2.051797428	1.517076806	1.697500228	1.973597428	2.04267145	1.580983717	2.2438135	1.689635622	2.235980933
A_19_P00316897	2.494157061	1.517661267	2.716862406	4.098704383	3.562341967	3.536199728	5.439996906	3.47063215	3.974880778	2.27114135	1.438520044	1.383609433	3.10365735	3.557255806	3.850382694	3.6455401	3.629119189	4.77693995
A_19_P00316911	3.548211183	3.349175772	3.602873378	3.38550885	3.37126795	3.963923594	2.675370267	3.772441867	3.738831339	3.816837522	3.2247202	3.213991433	2.627994494	3.712599967	3.916295061	3.726236256	3.279160206	3.92301615
A_19_P00316914	4.213662606	3.823650644	4.352696128	3.45600735	4.316133039	5.299829517	2.7695559	3.622182783	3.297534511	3.557920056	3.353702122	2.630855694	1.809308394	3.735698628	3.476064956	4.745953528	3.375093639	4.261221428
A_19_P00316919	5.430713856	5.729616728	5.313623139	5.459685233	6.182200317	6.168251867	6.554146383	5.462872983	5.246749311	5.695564589	5.363715306	5.483735439	5.002850239	5.860134244	5.701262356	4.444377306	5.727614622	5.36701795
A_19_P00316933	7.506369878	7.272800806	7.285682778	7.082747089	7.528680506	6.968521067	6.823231319	7.053042861	6.799187472	7.315679994	6.736344533	7.311642483	7.513256583	7.626349778	6.760329378	7.752632717	7.5580261	7.715534606
A_19_P00316934	6.270568094	5.704630111	6.354472639	6.152562406	6.568446661	6.397427167	6.00162695	5.87213125	6.165149222	6.219642289	5.800200689	5.906277694	6.218029378	6.197487894	5.465726522	7.124797978	6.584864867	6.620854239
A_19_P00316937	4.768419322	4.8774946	4.585958139	4.498187989	5.081881167	4.999577211	4.909101856	4.763273178	4.715573594	4.8569859	4.362156472	5.134968533	4.766546	4.761901594	4.193133	5.204135372	4.591061167	5.613574472
A_19_P00316985	4.768539811	5.270478194	5.729393089	4.816812	5.044955861	4.922406822	5.803809211	2.794070828	6.293472178	5.015615172	5.794463883	5.151750961	6.950691817	4.715348494	4.657631356	4.952225072	4.978593172	4.8184303
A_19_P00317013	4.339987211	2.752640678	2.9325572	3.104557961	3.207603394	3.539117511	2.957147656	4.058705933	3.556321572	3.591982922	2.075771672	3.297816667	3.066931583	3.249843233	4.223614672	3.178096039	3.552212039	4.009159844
A_19_P00317016	5.134968533	5.113016961	5.561491189	4.579807161	5.405873778	5.703951283	6.307046394	5.037435139	5.425470378	4.938019644	5.082971456	4.449764633	3.978855094	5.346579539	5.985406267	5.760266072	5.151333306	5.27187435
A_19_P00317023	6.670730161	7.274924394	7.439131833	6.627958928	7.509990389	7.412611156	7.5344827	6.452658739	6.549146789	6.902694867	6.730992044	6.846543067	7.38719355	6.990981406	6.944908994	7.704235111	7.296281217	6.824647561
A_19_P00317034	2.498897478	3.001100644	2.714183511	1.687039789	1.400592639	1.4064823	1.686902922	1.539743989	1.504323072	1.792053572	4.689639567	1.684312078	1.533360083	3.706497839	1.582159239	1.474043478	2.743623428	3.842846872
A_19_P00317040	2.110421883	1.8769687	2.332337128	2.535396294	2.337444439	1.77384595	1.512145472	1.545139872	2.0870487	2.09390235	1.709110217	2.766346561	3.754212094	1.770648472	1.393729328	2.437419889	2.012053844	1.414545994
A_19_P00317045	4.274815761	2.676711772	4.275877333	4.233893822	3.886411372	4.450194461	4.214897739	4.960578961	3.386436522	2.4951265	3.400231772	2.530330878	3.336536211	2.638959844	2.502678878	2.939046806	3.473786367	3.209992033
A_19_P00317046	3.567049967	3.117295067	3.357680533	4.641114322	2.269124844	3.444370444	3.25282065	3.999991667	2.632075244	3.436255806	2.806369228	3.678335522	4.359799317	1.725678806	2.456579594	3.325228594	3.06749465	3.061470011
A_19_P00317052	7.884392961	8.049888444	8.182479333	8.856361278	8.323795861	8.642850167	7.764072117	8.175230833	7.461723344	6.720057294	7.761386567	6.885911503	7.151510511	7.066321011	8.384485778	7.2796592	7.437197989	7.170747317
A_19_P00317053	2.089689822	4.769649233	4.6679731	3.754447167	3.189751889	2.926944139	6.18672895	3.276849322	1.88365005	3.099056656	4.421032367	1.97657795	1.734781308	3.754365228	3.414400456	2.6209924	2.379055172	2.023300789
A_19_P00317054	2.688235878	4.367299789	3.5612167	4.170719389	4.498187989	3.0575709	3.65475775	3.276691656	2.787548917	1.906217756	3.794433333	1.418709372	2.610325628	1.836292494	5.947189133	4.957221744	1.896716878	2.709117933
A_19_P00317066	8.644829944	8.505187111	8.671438111	8.664534111	8.820745722	9.234532556	8.911511889	8.416588	8.66811525	8.044012444	8.6948965	8.592533722	9.335561667	8.270166778	8.704453444	9.456255667	8.909545056	8.777833278
A_19_P00317082	5.981290344	5.28478975	5.702757106	5.634148928	5.565424239	5.042520456	4.713546761	5.730912333	5.831477667	5.845427656	5.508605106	5.849770894	5.597614111	5.418328544	5.648351778	5.108897528	5.774567028	5.45469305
A_19_P00317087	3.42620275	3.037168511	3.445855722	3.404156761	3.663966167	3.9122472	3.607084378	3.396313206	2.802893061	3.857762178	2.342264789	5.70683055	4.907746083	4.46714635	3.910644883	4.587955967	2.963592678	3.160401872
A_19_P00317094	7.541459222	7.5245696	7.457609894	6.574233967	7.6767546	5.782972044	6.422489744	6.416462956	6.158049772	7.677577861	6.692134644	6.911916839	7.841064106	7.782428467	6.301695722	6.753495422	7.181339883	6.842200522
A_19_P00317108	8.911797556	8.834788833	8.972637556	8.827237889	8.546696944	8.783384278	9.107119778	8.153765556	9.169860333	9.210126278	8.9802295	9.072527833	8.879403167	8.881403	8.395860778	6.99059545	8.656757111	8.288447444
A_19_P00317109	3.454658389	3.673108206	2.935560361	2.938259256	2.332430106	2.282991822	1.915505789	3.4483857	3.179949678	3.333980133	3.284612256	3.731125756	3.9244976	3.436339744	2.550685361	2.511544133	3.382282911	3.625536233
A_19_P00317127	3.975696006	3.947950444	4.452230261	4.797006394	3.755681906	3.8728966	4.634293739	4.25454265	4.344562667	3.581712939	3.559972456	4.951574117	3.818962817	3.852484367	3.539318206	3.977751328	4.738272594	4.3083638
A_19_P00317128	6.074408167	6.186613128	5.819558972	5.845068922	5.937624861	5.303315561	5.273789033	6.240136822	5.586236661	6.171063606	6.684876472	6.386785539	7.046370311	6.021747306	5.450007206	5.434133783	6.503463306	5.726645778
A_19_P00317141	4.291007922	4.413545622	4.490023556	4.212641822	4.715996194	5.400039844	5.392539344	4.399468022	4.848492678	4.480851778	4.782556772	4.740983094	5.303950433	4.764532672	4.474082322	5.425250067	4.980509794	4.878037017
A_19_P00317144	6.040994478	6.042964906	5.676135761	5.593698789	6.58169905	6.824085939	5.981418456	5.480900944	5.690666089	5.945903367	5.777326472	6.383362422	6.040632594	5.95003215	5.436986478	7.519049711	5.866090517	6.568194333
A_19_P00317159	4.798857761	4.583759606	4.905179128	4.768419322	4.963712728	4.601832539	4.079161778	4.636108789	4.446086917	4.797006394	4.458097044	4.6871686	4.851153756	5.0535698	4.580347472	5.802807683	4.373085728	4.938542461
A_19_P00317163	5.11450285	4.666382967	5.6747794	5.194745689	5.836959367	4.384046194	5.799375017	5.859630711	5.094746283	5.178480278	4.801616972	4.887318478	4.998841	4.765766972	4.862011706	4.934057217	5.154030278	4.695682417
A_19_P00317168	3.321902278	3.413162072	2.767740078	2.795752611	3.38263515	3.365930506	2.417599683	3.598482039	3.521863567	3.337176228	3.061470011	4.748181894	4.267876089	3.33199915	3.1927771	4.079921122	4.3832558	3.676270456
A_19_P00317169	2.665694511	3.200890633	2.498992533	2.472013378	3.056288706	2.507236178	3.582425017	3.257078906	3.242498811	3.174118717	3.237182267	2.9066536	2.229109578	2.690502167	2.586704822	2.688807083	3.087417533	3.011993572
A_19_P00317170	1.594211328	1.3819513	1.726171633	1.629742267	1.377491278	1.823746456	2.470452383	1.401551017	1.393079267	1.509089639	1.38157705	1.598986494	1.455191967	1.450675217	1.420835289	1.770243183	1.847354217	1.383403911
A_19_P00317171	1.952923694	2.007499361	1.9936883	1.4468644	2.215609683	2.7927584	2.7407789	1.509276367	1.942880122	1.418709372	1.755576083	1.523989506	1.880975133	2.0643744	1.783073761	1.996798289	1.483015667	2.061416622
A_19_P00317173	3.9027068	4.1586771	4.038252589	5.046264811	3.70308695	3.740579389	4.277366889	4.15380945	4.337496722	3.282412206	3.643160183	3.728713039	4.044796394	3.454986156	3.521165533	4.2190297	4.09060585	3.772094589
A_19_P00317178	5.423739022	5.108897528	6.228394194	5.350560322	5.453443	4.264714072	6.007841411	6.888619256	6.456472839	6.054688333	5.197426611	7.367622978	5.606940628	6.463043467	5.751527111	6.316115139	6.887366967	6.224691244
A_19_P00317180	7.385636306	8.103932389	8.414364667	7.293199661	7.726349667	8.696775833	8.471414222	7.26177645	7.745720461	7.496775433	7.168697517	7.632030417	6.588455133	7.057181306	7.859316444	7.541459222	7.300181694	7.685361272
A_19_P00317182	2.938541544	1.785645678	4.813638306	2.511703086	2.039563822	2.984758383	1.488242794	4.881866761	4.127391967	4.245589061	2.893343528	2.810939028	2.182182294	3.527433289	4.176987261	1.716731339	2.64731745	2.543437022
A_19_P00317201	9.243254111	9.228089889	8.925925583	8.714127111	9.561062806	7.463788428	7.939928167	7.689274011	8.829193833	9.120194389	9.170417944	8.970722722	9.231490889	9.206230222	8.374911667	9.361869556	9.377356444	8.427380667
A_19_P00317210	2.275477711	1.98811055	2.312441672	2.4207483	3.275204467	3.437454072	1.605292211	2.4600004	1.922805256	3.11605115	2.823048617	2.444855722	2.115899144	2.374559806	3.313690617	4.119473794	2.717345683	3.268631122
A_19_P00317237	4.520936756	4.857192894	5.228775006	3.789645194	4.520298106	3.898447022	3.886411372	5.099892	4.551452456	4.4195405	4.981094883	4.440983783	3.895651511	4.509184783	5.828858372	3.88005565	3.631158144	4.260127078
A_19_P00317242	9.807180833	8.9926235	11.23613933	10.15788683	11.08186042	12.8284925	12.56565419	11.33208194	9.469332167	7.805817278	8.590826611	9.879879056	8.721334556	7.510547778	9.278372556	10.66640667	8.889569889	10.52265144
A_19_P00317269	3.177554528	2.222051578	2.009802156	1.729687278	3.02109535	3.278242906	3.084631522	2.195279472	2.168068811	2.670397344	3.18363745	1.888589278	1.465402806	3.42800855	3.243618106	2.497582	3.286446389	2.623380183
A_19_P00317272	2.89985785	2.745410811	2.935902217	4.123376361	3.437454072	2.257648922	3.020033211	3.039388394	2.553022872	2.639222	2.832351456	3.402209094	3.518497172	1.966176322	2.451271733	4.035652633	2.814668317	2.283923039
A_19_P00317276	6.520947861	6.394120983	6.240257128	6.346954444	6.247067861	6.345812717	6.781290306	5.907319894	6.304345128	5.589133339	6.172969994	6.313353789	6.657549706	5.53249595	6.70249195	6.706364528	5.974965456	6.079426911
A_19_P00317277	4.571295783	4.742065606	2.847193628	3.759266406	3.938500656	3.799362322	2.73554425	5.103424256	2.246026361	3.261444361	2.621441933	2.915057722	3.118178994	3.301139072	3.315659444	4.272084422	3.608360211	3.256239428
A_19_P00317287	2.588591433	1.863994306	2.449771044	2.77079455	2.448532711	3.090029278	3.905488494	3.172058239	2.880622233	2.257068756	1.872678194	2.912229	2.383945072	1.939247278	2.298157656	2.390630033	2.405590217	3.342750011
A_19_P00317296	2.3696299	1.988973911	1.548730956	3.165028333	2.521742189	1.391868739	2.3595347	1.426261072	1.420611728	2.512438622	1.972670917	1.647900039	3.124361956	2.719558267	1.477424283	2.865460433	1.468757628	1.37680025
A_19_P00317314	4.256591767	4.65515655	4.023956789	4.159533028	5.026913611	4.328900806	4.811728444	4.058611028	4.073714006	3.472025806	3.241561061	3.814050867	3.452153456	4.048810728	3.701402283	2.994947139	4.289988533	4.635780922
A_19_P00317318	9.498259278	9.371769333	9.269518333	9.949341722	8.8641565	9.040637972	8.259947444	9.306457556	8.975213	9.283314111	9.477510056	10.07283711	8.692882333	9.063299556	8.728162	7.476154861	8.591930056	7.725324706
A_19_P00317332	2.425768772	1.620356933	1.366771717	2.838166617	2.093081911	2.244293711	3.389931517	3.364568817	2.501874972	1.4065625	1.880138528	3.629925167	3.300080256	1.379529733	1.417482683	1.565017917	1.960998456	1.661348011
A_19_P00317337	5.944144728	5.427086189	6.080063183	6.104637689	5.702441722	6.398748128	6.369531339	5.806833644	5.488915133	5.550568967	4.918225339	5.809001017	6.134978711	5.671620767	5.3708392	6.310910583	6.105602811	6.073191261
A_19_P00317357	3.318370206	3.532137217	3.866573361	3.350777317	4.232377906	4.311297667	3.5543472	3.652319278	3.670368544	4.177890206	3.793548478	3.1580622	3.405906494	3.869843128	3.785238211	4.854988494	3.5126488	4.011609594
A_19_P00317360	6.509428794	6.732351761	6.974233744	7.1016603	6.442248511	6.769545556	6.341852589	5.735812839	7.11206925	6.096891228	6.836118406	5.411327311	6.447625533	5.738568894	5.45943845	7.380802972	5.4894814	6.3191249
A_19_P00317368	3.028285511	2.961226661	2.718011922	2.04267145	2.773600039	3.364467139	2.876140756	3.180329989	2.183924217	2.200099133	2.895102294	2.941173828	2.883379339	3.318279756	4.038987628	3.761321839	3.0289801	3.995629939
A_19_P00317398	7.642508733	6.849649278	7.312678006	7.020214556	7.320471772	6.955634206	6.606880394	7.142571356	7.418305089	7.569684111	7.413445744	6.978157822	7.136704772	7.378938472	7.474183456	6.985464139	7.541763111	7.172629378
A_19_P00317411	11.85682672	11.21463144	11.72930072	11.95418922	11.95090056	11.23971267	11.49101344	11.03175733	11.15661111	12.0793045	11.48283022	11.96248122	12.41220375	12.39759928	11.54605222	11.89077356	12.20624	11.50893983
A_19_P00317412	6.012284339	6.161564467	6.270960111	7.0054582	6.13168345	5.699866778	5.851489578	6.266578094	6.558599683	5.483235344	5.341546911	5.558111917	5.509563306	5.9264823	5.086827783	6.073567933	5.349243578	5.766400717
A_19_P00317420	3.5792867	1.427211256	3.856987311	3.150339306	1.414001556	3.994342383	1.558830494	4.726779411	1.427416644	1.510247789	1.75468555	1.420105333	1.442771294	1.444304689	1.967515056	1.691076539	1.429406422	1.4602178
A_19_P00317431	1.510339733	2.861970189	3.108009872	2.026500383	1.804672833	2.095984567	4.069627683	2.0740676	2.370311444	1.784173806	1.518025544	2.259687389	2.228248733	2.046719556	2.401282767	2.186579189	2.664324228	1.432800792
A_19_P00317432	5.944368511	6.147348167	6.870644606	5.586789556	6.550648294	5.845556361	6.424081256	6.501297472	6.076469056	5.753458622	5.38835445	5.257289089	3.682350539	5.539218783	5.760791917	5.616641711	5.382948511	5.601554139
A_19_P00317444	10.87518883	10.85436089	10.59885861	10.73199178	11.14012756	9.964702	10.33731269	9.867347667	10.65049967	10.80737678	10.912437	10.86467267	11.04563983	10.86205289	10.32403689	11.14974578	10.85954756	10.42921667
A_19_P00317447	11.10207017	11.64773578	11.09272417	11.36252856	10.5064705	11.23334561	11.14161644	11.48372233	11.72682364	11.85489889	12.14268094	12.4341845	12.42197917	12.54595533	11.67702994	10.57267111	11.82872656	11.38808083
A_19_P00317449	4.082145356	5.323201867	4.150905239	1.549741	4.739390156	3.424520889	3.260436872	4.805729317	3.087244489	4.291285339	4.899504144	1.619067439	3.671373644	4.955988756	5.959458633	4.683928028	4.17618615	4.302578906
A_19_P00317451	5.350900272	5.4833435	5.166961061	5.857396256	5.835755761	6.6344033	5.653254933	5.345753811	5.831938028	5.137545422	5.020455778	5.903429522	5.273789033	4.688586	5.211933628	6.539418439	5.464630517	6.391010661
A_19_P00317471	9.254485556	9.364622778	8.994090444	9.298772222	9.639898556	9.158124167	9.102959167	9.319117111	9.604714667	9.090795528	9.267483111	9.360589333	9.807568944	9.074601056	9.222714444	9.700458556	9.411383722	9.923313056
A_19_P00317473	5.415568928	5.075578717	6.236938494	5.35359555	5.6840225	4.381123667	6.044712094	6.8371091	6.374253772	6.066502072	5.180588078	7.322231956	5.788933578	6.510299961	5.906132583	6.31505715	7.020952483	6.070191503
A_19_P00317481	3.853306817	4.935629278	4.671011067	3.491519256	4.366197539	4.32578165	5.092497494	3.67472475	5.393762756	3.841244433	5.419677711	3.724783994	3.312143294	4.925177989	5.564217528	5.3227766	4.421326483	4.595279322
A_19_P00317501	2.0801813	3.108882972	2.244653756	1.822842022	2.999224928	3.290511778	2.329498856	4.15661355	2.168336378	1.916788467	1.435138256	2.328642978	2.589268122	2.0532735	2.988709467	2.615011744	1.3984983	3.385892267
A_19_P00317504	5.533999967	6.108043533	5.528559322	4.937597717	6.349482281	6.0059393	6.745664706	4.985654217	5.686306306	4.755618133	5.757239211	4.467722978	4.848601061	4.900629189	6.346319889	6.71405335	4.980161972	5.367613933
A_19_P00317507	3.07730035	3.098135006	2.528682928	3.449231489	3.252484472	1.970668322	2.300149433	3.089209272	2.924970094	3.115963356	3.386792761	3.839699433	3.818692489	3.233049728	2.451084372	3.097914983	3.124671772	2.845565917
A_19_P00317508	4.03163255	4.066293083	3.367302	3.990536333	4.348175728	4.628386989	4.46593885	3.1957588	3.924580617	4.076107006	3.869080467	3.560970906	4.947011228	4.210231822	4.911680706	5.488800328	5.275009722	4.270354806
A_19_P00317519	3.291748006	1.760482761	1.465480928	1.556659872	4.2327305	3.947290489	2.751173011	1.806963656	1.73798445	2.232106717	4.909101856	1.524050533	1.773497378	3.881844994	3.0550084	2.392737944	2.218296778	3.611281067
A_19_P00317532	2.443895322	2.430270394	1.681184667	1.4112611	2.601242011	3.834466022	1.659087544	2.123262933	1.67475175	2.234278461	2.557915283	1.600769822	1.423358278	3.011303939	3.2334235	2.091269328	1.423654706	3.093954061
A_19_P00317533	3.3702911	4.016528456	3.049864556	3.084375444	3.167087467	3.767316228	3.048629817	4.21626935	2.741667344	3.910756222	4.59827595	3.147366044	2.752286189	4.02497885	3.99112955	3.851744739	3.226500506	4.138084644
A_19_P00317534	1.667500267	2.928000111	1.882405544	1.743174967	2.404867178	2.210900728	1.699267606	1.999008811	1.54507935	2.040662089	1.502785033	1.685595211	1.811924111	2.397306867	2.336017189	1.626167294	1.623338822	1.830516489
A_19_P00317547	3.894506733	2.95657325	4.233106539	4.660724861	2.982927094	2.415044694	2.280784683	4.843912211	3.356972006	3.586226067	3.246778567	2.827754083	3.086301372	3.327483428	3.043516956	1.994380644	2.885160967	2.878874917
A_19_P00317550	2.9607028	6.218929972	5.180705922	1.804262339	3.848966922	3.122390772	3.537910611	6.161004778	3.370913894	2.273971439	3.668256972	3.406235583	3.1867264	3.235718633	3.387868233	4.177195167	3.215205028	1.422606806
A_19_P00317553	6.5459207	7.635746244	6.441699583	6.31519425	7.503922067	6.486421094	6.60675435	7.407265233	6.9379317	6.954344828	7.336438311	6.9631647	7.560934067	6.671874194	6.862673072	7.140597861	7.6242782	7.339418622
A_19_P00317560	6.484484528	5.715607706	5.722529161	5.609314111	6.171063606	6.240257128	6.135338011	5.784340867	7.524136778	6.517655	6.164656278	6.207805044	6.524453006	6.580297189	7.003095656	6.765975694	6.868204633	6.585856
A_19_P00317562	2.479471978	2.192554594	2.208951472	1.718147522	1.5343785	2.031883583	1.995431239	1.717452211	2.175822911	1.71071835	1.502394033	1.5082736	3.033731678	1.774639211	1.520392517	1.661629606	1.684547494	1.732089522
A_19_P00317563	1.729067944	2.060094194	2.110338333	1.941653389	1.97622715	2.941884617	2.700884089	2.950638656	2.811402961	2.649058683	1.610316806	3.378006483	2.161179911	2.144354761	1.760326789	1.842292956	3.121431022	3.308507839
A_19_P00317564	1.463620767	1.738781267	1.457973694	2.218477906	2.011133861	1.5198677	3.333980133	1.746623378	2.207878417	1.504577083	1.775644011	1.702569722	2.551911756	1.932424444	1.5278013	1.624490983	1.746127944	1.8578929
A_19_P00317597	8.998449667	9.171448111	9.113255056	9.267483111	9.4462465	9.669140444	9.433822278	9.1010865	9.627563444	8.885254278	9.049328	9.619017889	9.738218611	8.794918944	9.119704944	9.548836222	9.313748056	9.717957111
A_19_P00317612	6.831890194	6.543054289	6.878576717	6.359258978	6.649186839	6.308467378	5.951263217	6.152774289	6.473955917	7.428963472	6.683920533	6.979887961	6.484248178	7.5259958	6.222056206	7.417884917	6.50785635	6.579438033
A_19_P00317616	6.196690306	6.129337328	6.415902472	6.000108706	6.681754194	6.733855967	6.620497661	5.795053717	6.2549535	6.832007267	6.446591678	7.4018824	6.267214183	7.303276506	6.382509633	7.8414549	5.736002017	6.790252878
A_19_P00317628	4.425274217	3.089592422	4.370893872	3.564235911	3.995543528	4.361666311	5.635445	3.5401423	3.321512917	3.839430328	2.273136422	3.8471915	3.711791789	3.791931161	4.021794094	4.045098539	3.717110106	5.012692783
A_19_P00317631	5.430022106	4.430627239	4.060794933	5.211820606	4.472711844	4.644833206	4.235696833	4.725829944	4.410608028	6.374599756	5.276339911	6.316115139	5.227802878	6.58409395	5.993130711	4.860036344	6.571815311	6.613809561
A_19_P00317639	2.915904811	3.36916535	3.243618106	3.668176072	2.82521265	2.209329333	3.160149022	3.743062	2.539985639	3.1349462	2.894158633	4.263247339	4.410822261	1.638054144	4.870231206	4.198949856	2.930516511	2.401005694
A_19_P00317647	6.491320733	6.989034767	6.568975456	6.643692967	6.621730733	5.975415744	7.217527906	6.721514056	6.394004744	6.295045511	7.063717678	6.152562406	7.566662406	6.582048028	6.652829522	6.417712733	6.780906756	6.126032628
A_19_P00317648	3.42556195	1.609878517	3.236719239	3.378595844	2.531127672	1.917694917	3.945169811	1.758304222	2.133444922	2.3544248	1.604621111	3.593811522	3.537910611	1.691076539	2.0494754	1.594835783	2.803726683	1.847278794
A_19_P00317653	11.50981611	11.35901578	11.47663083	11.52972742	11.78172867	11.94867111	12.24284733	11.21373356	11.41910161	11.03836667	11.31715122	11.40342806	12.25713317	11.31058233	11.34493564	11.73221178	11.35629872	11.68985656
A_19_P00317660	6.53194875	6.36125745	5.899533978	6.373606694	6.893649606	6.334870183	5.362602383	6.372585672	6.616190872	6.591649333	6.155347678	5.999012806	7.371228228	6.369016967	6.5909945	6.467895578	7.474750267	7.30156915
A_19_P00317671	4.692028	4.297006061	4.253681811	4.182708361	5.149844889	4.969838883	5.56323765	4.653763067	4.864697544	4.575575106	4.256701511	4.616746128	4.982416306	4.500473589	4.159826872	5.544778544	4.813420194	5.24833795
A_19_P00317683	7.731295417	7.816049628	7.443662433	7.34604425	7.861351839	7.136851633	7.914177144	7.404123056	7.38451215	7.828591433	8.417433556	7.829926672	8.5008135	7.887330922	7.324506389	8.012138222	8.174513722	7.779678306
A_19_P00317704	4.042470256	6.044168378	3.874724172	2.904517606	5.555673856	5.106159378	6.2692329	3.549013289	5.322674522	4.22757535	4.210231822	4.535031261	4.981218833	5.035533644	6.126032628	5.326688894	4.184095011	4.955399489
A_19_P00317731	5.375943722	5.87186255	5.918498456	5.537138294	5.077632167	5.048310789	4.975278161	7.029421933	5.852748006	4.329775794	5.661424439	3.93944265	4.8390561	5.284170289	5.106828433	5.306045489	4.730908406	4.825261011
A_19_P00317732	5.839765428	5.953617833	6.130091656	5.593902333	6.408805106	6.703323039	5.8777378	5.276741956	5.023728278	5.612501367	5.7901725	4.966533406	5.839278822	6.273276011	6.841579472	7.237884344	5.366906494	6.306933389
A_19_P00317743	6.616615839	6.573540033	8.191840167	6.699925939	7.611277161	5.631680433	8.182628222	8.913689278	8.400377556	7.522167256	7.086463078	9.338033778	6.8480101	8.1750225	7.646495167	8.355049028	9.197604111	8.139035556
A_19_P00317748	3.126815683	1.999202267	3.242326917	3.988541122	3.268631122	3.441655894	3.953576756	3.104451783	2.379228689	2.798307894	3.433413417	3.422089883	3.2855333	2.7090322	2.4650244	3.304085506	1.710199406	3.261634517
A_19_P00317753	8.385559778	8.558902306	8.28303325	8.404520333	8.896684667	8.8829015	8.874190278	8.039273222	8.521876278	8.420969778	8.824197667	8.865112056	8.930586722	8.604014111	8.4644305	9.066938611	8.642060944	8.690007667
A_19_P00317759	6.573810422	6.901895744	6.456114922	6.445518117	7.158329656	6.301425183	5.863984389	6.305126244	6.710216711	6.812194606	6.836819356	6.801453094	6.952237194	6.718464833	6.220748778	7.266720472	6.759749956	6.510423206
A_19_P00317760	2.526339644	1.9774756	1.998809522	1.952329656	2.90487315	2.889765389	2.358773067	4.111867528	3.929072067	2.791821556	2.230794656	2.108418128	2.652742228	3.387050239	3.007478083	3.246103511	2.792022339	2.124089078
A_19_P00317773	5.94091495	5.95936415	5.672413972	6.101673856	6.415793267	6.939935078	6.750517517	5.479395672	6.234027144	6.223111794	6.32466315	6.894452617	7.074695656	6.767652144	6.277318233	8.215039333	6.463417878	6.6035283
A_19_P00317775	3.053365939	2.464924456	1.89353445	2.624380506	1.741663244	1.861554178	1.604007667	2.212006978	1.744882656	2.7028407	4.211357178	2.619031228	2.832448706	3.133270667	4.026383628	3.050113278	2.312658739	2.297960322
A_19_P00317789	5.688663689	6.208905444	5.508932861	6.275443944	5.715968039	5.622136678	5.734831633	6.878821428	5.941535672	5.921432594	5.683785556	6.456003622	6.109749039	5.740651994	5.92912995	5.65346855	5.544904306	6.008146944
A_19_P00317793	9.051765556	9.147790528	9.066109278	8.916782611	9.193398694	9.445497944	9.515403222	8.692882333	9.642302444	8.914826833	8.868192167	8.865643806	9.467100167	8.957362944	8.978082667	9.391291278	9.207394056	9.225742444
A_19_P00317815	1.732298728	3.115577344	2.190949411	1.767475289	2.287688744	1.545935272	2.723718206	2.812486389	2.778948194	1.713590461	3.273486878	1.566605117	1.705714706	1.718372128	1.71947365	1.50736705	1.722162711	1.645730072
A_19_P00317818	5.458934844	5.88442295	5.434364567	6.25641485	6.095797322	6.908889817	5.939793433	7.074165828	6.853564894	5.474751478	5.560364767	6.557795933	6.193233511	5.637287383	6.09759875	6.638205178	5.986295867	7.256567272
A_19_P00317819	1.936611767	2.28986085	2.707850756	1.408367211	1.574971144	3.598572839	1.902143939	3.031288817	2.331269628	1.794832533	1.4519937	1.825237628	1.410353417	2.010884106	1.945932844	1.412788356	1.398721644	2.440215106
A_19_P00317822	6.452125139	4.154507344	3.054165989	2.795665194	2.346682122	3.28298235	2.662780694	3.751290511	3.99700845	3.487549117	4.786057133	2.13175895	2.44276655	2.563868833	4.250874606	3.478135861	3.205028167	3.236391783
A_19_P00317824	5.165350072	6.518640083	5.537138294	5.474643906	6.015329089	5.020211089	5.230859667	5.709636622	5.137545422	6.0291572	5.966549628	5.329178594	5.418807089	6.089927561	6.046911661	5.638303139	5.559604833	5.116688244
A_19_P00317835	10.14597789	9.677999667	9.963138444	10.04856956	10.16890422	10.0289175	9.847946	9.993176722	9.775458056	9.865171194	9.470731611	10.03353122	9.628379111	9.654492111	9.823923556	9.890053389	9.484751944	10.05008656
A_19_P00317836	5.45943845	4.880338283	5.220009539	4.940625006	5.274162244	5.47907325	5.7098883	5.246403678	5.771788261	5.487739817	4.5484878	4.7274196	3.982093644	4.998841	4.53426765	4.43870265	5.399925339	4.873031583
A_19_P00317851	3.228299817	3.531493656	3.272072722	4.221712944	4.733779711	2.281529161	2.779511411	2.729173111	2.3820333	3.2354317	3.042456828	4.547714933	5.429160678	3.886917533	2.373252272	3.722274922	3.711485183	2.996899033
A_19_P00317856	4.176987261	4.088393883	4.648032439	4.020973339	3.603972294	3.41874685	3.97225075	3.506361672	4.073611311	4.233788028	3.412195172	4.759494561	3.518012	3.899523889	3.692921028	2.536922211	3.678335522	3.770786756
A_19_P00317871	6.131008417	7.669674511	8.087183889	5.960077406	7.157929261	8.317568944	7.926257194	6.74293265	6.979234039	6.746061378	5.7416177	6.122117439	4.042470256	6.560298156	7.212670317	6.178343311	6.560566433	6.517525833
A_19_P00317872	6.777804067	8.055752444	8.330066056	6.890392833	7.775605583	8.600875111	8.351177278	7.2200333	7.499446556	7.014071511	6.455890178	6.831890194	6.165608456	7.0102646	7.639285333	7.350863628	7.142259511	7.270995678
A_19_P00317878	1.443913156	2.153150111	1.865015222	1.560952439	2.176496606	1.454736856	2.750134883	2.548475228	1.874584	2.218603961	1.477964567	1.884835339	1.762306083	1.650697328	1.4409586	1.661348011	2.162897978	1.727944472
A_19_P00317885	5.835548361	4.757075172	5.886895489	5.231482439	4.907645844	5.297995339	4.651517633	5.187360706	5.0614471	5.849434272	5.456497733	5.623833089	4.529253689	5.93752165	5.385442606	5.833275761	5.296125361	5.324609233
A_19_P00317887	5.637399711	4.617172778	5.303520906	5.1853071	4.729931233	3.982602344	3.704571817	5.751527111	6.349398789	6.902026828	5.967256178	6.429489322	5.844827294	7.341474417	6.889854033	5.349939506	5.822417189	5.420779411
A_19_P00317897	1.373625728	1.3620727	1.597673517	1.375928383	3.650127417	2.783898672	2.920070283	1.397587817	2.815142733	1.332010044	3.823128856	1.3376718	2.165660733	4.306754911	5.20378185	3.947290489	2.490156956	3.100255161
A_19_P00317903	2.285627611	1.6024111	2.331368756	1.895230978	1.831810367	2.286503933	2.315678189	2.000393417	1.814941917	2.049740344	2.377197706	2.277513244	1.956057111	1.548094783	2.20343865	2.518106411	2.002611822	2.174105372
A_19_P00317904	4.061919844	5.160923433	6.430824067	4.949342633	5.929643428	5.632299989	8.0170495	6.72378175	3.72142135	5.880680928	4.173115028	6.381264706	1.812012378	6.902159672	5.393200944	3.953807578	4.636771239	6.385377756
A_19_P00317910	2.401474367	2.77250625	1.704780089	2.424756106	2.378772706	3.705503667	3.679432706	2.93656385	3.285629094	1.813907433	2.166177394	1.925397711	2.16251675	2.272311189	2.839512233	1.786794372	1.66079995	2.809347406
A_19_P00317913	4.953791428	4.672685506	5.167664067	4.365254972	4.731685794	4.998947183	4.964368317	5.123069811	4.907131017	4.934697139	4.42657965	3.742151656	5.201422233	4.875901939	4.400737833	3.5206653	4.599982111	4.809329039
A_19_P00317937	8.036965778	7.779996928	7.839757989	8.227091	8.235361611	8.774490167	8.453705056	8.027684722	8.349344167	7.722027611	7.827321706	8.173273278	8.663097222	8.143535556	8.155419	9.001710278	7.751698022	8.245089056
A_19_P00317945	1.77932745	2.574541294	2.28986085	2.236080372	2.153150111	1.700182189	1.676616522	1.428064925	2.130081928	1.870035228	2.437789122	2.746294522	1.3845418	2.08873785	1.5047466	2.602130106	2.819221078	2.1060237
A_19_P00317949	5.974120767	5.737486028	5.868127689	5.506864944	6.263377156	6.137963228	5.557045906	5.370258378	5.6954528	5.883565989	5.441359522	5.883317883	5.930724389	5.969897806	5.300270672	7.202859983	5.6968846	6.155551589
A_19_P00317953	5.132772567	5.313508578	5.091584822	4.716103089	5.116486878	5.546914778	3.971469494	5.0777147	4.995008044	5.4912866	5.573722044	5.756001656	4.545976422	6.257888133	6.595123806	6.561546167	5.627610472	5.252566156
A_19_P00317963	4.276347878	4.361385678	4.401247967	5.2360071	4.390502711	4.692133167	3.978586689	4.514834811	4.243058833	4.592395683	4.568501033	4.453057572	3.85078815	4.267335733	4.552874344	5.184431267	4.680555928	4.622644178
A_19_P00317965	6.680652756	5.979910867	6.407904017	6.00502845	6.443439922	6.480288128	5.882973783	6.160656794	6.398294994	6.101567339	5.893331328	5.908641039	6.05198305	6.114857989	6.255812889	6.788604756	6.278083494	5.915010317
A_19_P00317974	7.0744367	7.038739361	6.938240367	6.659765083	7.006781978	6.886718278	6.314361406	6.349856228	6.757299778	7.089863278	6.638761089	7.103628378	6.586394178	7.277720917	6.372968728	7.493240933	6.496805356	6.662228361
A_19_P00317984	5.7803702	5.698905639	6.820565289	5.647326728	6.393754594	4.897013533	6.7414537	7.3970458	7.070249056	6.622952483	5.935642633	7.912527606	6.063933528	7.022120533	6.566964367	6.938087139	7.658097611	6.772348583
A_19_P00318013	6.961384617	7.048261367	6.546308028	6.397150244	6.734103767	6.384445622	5.774567028	6.767258261	6.560423739	6.801713056	7.593999861	6.49566955	7.82648185	7.018348244	6.471667728	7.032177356	6.878429217	6.571442211
A_19_P00318014	8.024023333	7.999702233	7.995152472	7.836062989	8.141109056	8.16346	8.284598111	7.798824717	7.993897939	7.512483667	7.819581889	7.685692867	8.290996861	7.747248222	7.491729783	8.346945056	7.862179611	8.345178
A_19_P00318029	6.796474061	6.459513744	6.6521084	6.8849183	6.663809389	6.726036058	6.697766078	6.779648461	6.654979978	6.61861655	6.203316972	6.997950844	6.99780695	6.275443944	6.4261479	6.895213206	6.857908539	6.911282161
A_19_P00318054	6.94007555	6.807271589	6.653196178	6.863682011	7.401332428	7.508476289	7.385777772	6.548533717	7.025045672	6.824799161	6.611634172	7.136288606	7.300873567	6.728871772	6.272418122	8.092537444	6.956677756	7.476998628
A_19_P00318059	4.172622822	3.888637844	4.301344406	1.548882622	4.234667956	4.722293767	2.350387861	3.274192872	2.8377868	3.385892267	3.692256606	2.09855025	1.713455461	3.393859783	3.4526702	5.402898017	3.625987994	4.46714635
A_19_P00318085	7.434703978	6.593566828	7.16352125	6.807868539	7.079593783	6.833774622	6.794743333	6.642631539	7.307760717	7.422798478	7.256567272	6.867531211	7.436463839	7.0821373	7.228043428	6.874600422	7.392619317	6.789301444
A_19_P00318091	1.542692356	1.420611728	1.723223556	1.472569786	1.415778172	2.001683594	1.453338889	1.580626944	1.424558339	2.377197706	1.4116357	2.383601844	2.166563228	1.938378467	3.079711556	1.7575663	3.006139033	1.966383572
A_19_P00318097	5.908894511	6.142154528	5.8659753	5.519036372	6.479100272	6.2063409	5.69293125	5.4492045	5.803809211	5.785439394	5.711766333	5.921195122	5.157551794	5.773299478	5.497151989	7.0708562	5.88554	6.26598055
A_19_P00318107	5.002938344	5.1201352	4.735233556	4.982002717	4.570618833	5.176871517	3.929183517	4.630056089	4.779815867	4.862129339	4.792426506	5.430122367	5.821946356	4.798234806	4.876836944	5.990898167	5.142531017	5.296125361
A_19_P00318110	10.30534978	9.615995889	9.963891222	10.21210294	10.06206011	10.41348567	10.34445506	10.11250194	10.40770878	10.19098506	9.813152278	10.55034722	10.58631178	10.40834089	10.48442617	10.44206589	9.951482056	10.70204467
A_19_P00318112	1.488804344	1.385933967	2.562753406	1.416795928	2.2047184	1.813823528	1.666633378	1.383935133	2.04026135	1.457532394	2.452356822	1.495854944	1.451708894	2.176939589	1.691691467	2.289123156	3.387215933	1.406331583
A_19_P00318113	3.022973256	3.705994706	2.545387606	1.750307794	3.952338672	3.1708344	1.761235594	2.510431361	3.261257394	1.406249517	2.991372894	1.385363472	3.75318655	3.609091911	3.032070178	2.408544428	2.483476294	2.590030211
A_19_P00318114	2.788020883	3.411024244	2.915337917	2.836972556	3.04626425	2.016749956	1.717521144	2.768499028	1.970830878	3.498978706	1.769560156	2.865460433	3.561131683	2.479567956	1.890057061	2.956756111	2.91847115	2.278879472
A_19_P00318140	6.134395933	6.565954972	5.37126815	5.516820656	6.36125745	7.030112178	6.769545556	5.59854275	5.752598967	5.335699922	6.7166229	5.589624078	7.20187565	6.217127867	6.586242956	6.781045222	6.330937167	5.8225738
A_19_P00318142	5.277370161	3.348133478	3.492531944	2.695074922	5.93886385	3.669333811	3.323197783	2.264064144	3.653425178	3.82469135	4.592509778	3.526410272	6.081296222	4.932022361	4.506157967	3.364467139	4.294307033	4.013294039
A_19_P00318152	13.95837322	13.74223267	14.13150344	14.08245222	14.08635739	15.00137117	14.65416211	14.01152306	14.26279189	13.71405406	13.54456611	14.24350889	14.07043894	13.27178067	13.87942739	14.3925155	13.77548733	14.08635739
A_19_P00318154	6.029815133	5.540640083	5.955612244	5.137157544	5.989018428	5.576395711	5.085660717	5.359048467	4.9549974	5.649778028	5.561386967	4.929632667	5.932183417	6.169056478	5.138722522	6.182550372	5.856731072	5.61428755
A_19_P00318170	1.393770911	1.4630879	1.384496333	1.412788356	1.472890544	1.410389911	1.426129239	1.939425767	1.758660567	1.412828194	1.410932111	1.44510685	1.579837978	1.518025544	1.403966967	1.508485689	1.499123983	1.429512561
A_19_P00318172	7.4923593	8.290200333	6.489337094	7.677418767	8.520611806	7.883146661	7.712439828	8.374698	8.627412556	6.149629761	8.106103556	7.991533272	9.444589444	6.625413244	8.588567056	7.645169867	8.439800889	8.175428111
A_19_P00318174	4.403163061	2.377879833	4.408033206	4.5929227	3.916214328	2.902382572	3.427553789	4.802500639	3.797358967	2.264595411	3.775779033	2.330847522	3.090404233	2.812075222	3.610905167	2.034193983	3.709333089	2.099631128
A_19_P00318175	6.40803325	7.856669894	6.054136422	5.327354161	7.129730794	6.476196739	6.918304528	5.151333306	6.114149022	3.943787139	6.956295944	2.969629806	3.76168425	5.196661767	7.655051644	7.342889922	4.968321194	4.694130989
A_19_P00318181	2.485231161	2.182767122	1.791766667	2.609348739	2.205035439	1.979024139	3.3220628	2.195491867	2.713837178	1.744364094	1.765642417	1.956690444	1.513609611	2.407331206	1.960905411	2.0453649	2.298725	2.00357355
A_19_P00318183	10.88239756	10.690782	11.48192733	10.81389144	10.981702	12.72720867	13.60591078	10.60371794	11.85276717	11.69716183	13.80207772	11.83435589	11.37234772	14.04189494	11.95539822	15.10349117	12.08963917	11.62881792
A_19_P00318187	4.840231778	4.887437433	4.806224811	4.160432056	4.755432117	3.810084028	2.671383567	4.159826872	4.601333739	5.203014278	4.189606833	4.454907172	3.903475267	4.593029306	4.036921256	4.014545861	5.053294283	4.274815761
A_19_P00318189	6.60853105	6.508667006	7.066321011	5.641705806	7.059542094	6.761221678	6.920603944	6.654532794	7.039169383	6.726464678	6.871503739	6.155347678	6.70235785	7.236723456	8.295778778	7.150386828	7.036818506	6.791247306
A_19_P00318191	6.976330883	6.805930789	7.240741233	5.676135761	7.41006585	7.090574056	7.126426144	6.871057989	7.075649778	6.805783639	7.037620872	6.268242089	6.942108878	7.432529406	8.4678465	7.488712089	7.311137356	6.982953628
A_19_P00318202	2.266899883	1.734205783	1.444238722	2.638136122	2.628436917	2.622358667	2.8931574	2.361756567	2.131303117	1.533750861	1.627917467	2.438630422	2.375846289	2.992958661	2.166003922	4.136483433	1.834947661	3.081791083
A_19_P00318213	6.060975683	5.879594233	6.365896478	5.434854672	6.400795361	5.659274406	5.636340667	5.987990689	6.404359561	6.234439444	6.266697567	5.801667567	5.796731433	6.34882435	6.813753422	5.667447478	6.178466072	5.803266917
A_19_P00318227	7.053496644	6.731876894	6.404359561	6.223338978	7.599698183	7.592788989	7.624073389	6.021877883	6.515951811	6.236169294	6.336261278	6.070655389	6.347214083	6.333331883	6.834144322	6.955246956	6.258601261	6.691716061
A_19_P00318232	4.216836072	3.293288739	4.132427489	4.533651144	3.456828561	4.408926794	5.043159572	4.466559656	4.886429872	4.345042022	3.4138137	4.519586056	4.595664961	3.741093	3.8483828	3.801522972	4.286234711	3.286446389
A_19_P00318243	8.974367167	8.954097167	8.997314667	9.136210889	9.495304278	9.485539611	9.622395111	9.042772806	9.211071722	8.892344333	9.425431667	9.006230222	9.456639	9.212449333	9.238360778	9.680347389	9.305070889	9.686596556
A_19_P00318255	3.204159922	3.5474142	2.710689922	2.776678583	2.924033967	3.618134189	3.788615756	2.871602272	3.486325244	3.379672489	2.912841428	2.116418067	2.574247639	2.9893647	2.682777411	2.524808333	3.2390496	3.307488617
A_19_P00318261	8.371812611	9.122841	7.402028456	6.972645778	8.448764778	9.238111	9.364295778	7.893171889	8.511346361	8.641587556	8.492188056	8.581377833	8.909032611	8.429147889	8.769749111	9.308120222	8.215931722	8.893813778
A_19_P00318272	5.429801672	6.275317694	6.17699175	4.987539828	5.380996128	4.952439061	5.291597139	5.492804583	5.999542028	5.205636156	5.424943128	4.536310517	5.774065172	5.373103394	5.44704245	2.217484506	5.218068717	4.894857428
A_19_P00318280	4.78670745	4.787303506	4.803301378	3.076670672	5.301131472	5.616761283	4.277456883	4.587281517	5.510939778	5.096384467	5.2781377	4.790763633	4.6453891	4.8651006	5.089575111	5.716727567	5.024259544	5.058446122
A_19_P00318284	12.07697711	11.96248122	12.01863283	12.39135911	12.10526117	12.49109817	12.63851883	11.75785778	12.45225333	11.62756783	11.98425044	12.511714	12.497818	11.69297394	12.070375	12.67935867	11.845295	12.460408
A_19_P00318292	3.010570839	2.030779478	1.716731339	1.81693375	2.240119767	2.772276767	1.980736839	2.089689822	1.716209039	2.2715041	2.771842356	2.098876983	1.423936278	2.120848228	2.298053394	1.361594306	2.016383706	1.490832722
A_19_P00318297	5.916953289	6.228597911	5.653140789	5.8734347	5.898950872	5.140099556	4.630156606	5.58441715	5.715607706	5.775114383	5.620352139	5.454792767	6.356684728	5.877874706	5.021205472	5.940659183	5.894045917	5.777230094
A_19_P00318304	9.348235889	9.352738222	9.261581556	9.186922389	9.196145556	9.253742111	9.501516	9.051765556	9.771056278	9.197856722	9.144957778	9.147790528	9.392855917	9.083751389	9.063569528	8.930290444	9.287470389	9.34148675
A_19_P00318310	4.52431865	3.646289567	4.743802111	4.010747028	4.388293172	4.190334	5.380996128	4.006847439	4.385038961	4.0224901	3.871029267	3.427553789	3.580746306	4.000615006	3.961421322	2.785503789	3.958573711	3.915811361
A_19_P00318314	7.250302206	7.330780961	7.7801666	7.075649778	7.927359117	7.669674511	7.598781583	7.517341672	7.368374656	7.020374356	6.919075917	6.944362106	7.202607906	6.715922683	7.325564428	7.62529775	7.168161789	7.532796717
A_19_P00318323	4.689639567	4.615173506	4.331210789	4.919801717	4.761354117	4.048001394	4.510460394	3.989647256	4.574923528	4.231909672	4.037660961	3.916839983	5.306580333	3.831696967	3.700222839	4.251454289	3.758844517	3.5419155
A_19_P00318329	4.598378056	4.04396905	4.481849056	4.165670661	4.993301178	4.751285567	4.868283967	4.407702261	3.884325883	4.450816828	4.013651183	4.865501956	4.216480422	3.973165994	3.624052978	5.5645629	4.501287289	5.027019572
A_19_P00318361	4.827861533	4.762474111	4.733559078	2.994429689	4.691407628	4.789199861	3.441311967	5.328656228	3.977904942	4.478621539	5.287260389	3.195018061	3.174991217	4.799055878	5.411761033	4.516435717	4.014373556	4.875266622
A_19_P00318363	5.415671828	5.161552356	5.473088367	5.255161494	5.940041067	5.765851189	5.481470089	5.360673033	5.072517811	5.581782611	5.454012889	5.25503815	5.198050472	5.373693378	4.870021111	6.766763961	5.690666089	5.761577328
A_19_P00318370	1.921119528	2.264503683	1.543383378	2.072684972	1.537819172	1.749307811	1.404451228	2.545033967	2.736840522	1.603699333	3.0575709	1.443530317	1.447314867	1.822842022	2.240661811	1.422750856	1.831248072	2.107468939
A_19_P00318375	5.490980883	5.054913011	5.294435083	5.11276775	5.374086717	5.590207989	4.954601389	5.2357965	5.248884361	5.269130306	5.483443717	4.919902306	5.64088525	5.626533594	5.584673372	5.989266	5.339382517	5.373210556
A_19_P00318390	4.945973422	5.052868117	5.225198356	4.926936128	5.227920644	5.449312589	5.102863067	5.483546744	4.894857428	4.5941519	4.608143278	4.795487533	4.041522017	5.171375289	5.010004967	5.335442339	5.174888167	5.430122367
A_19_P00318404	8.967825833	8.652444111	8.871057444	9.026516889	9.240346667	9.814719944	9.523985	8.425011889	8.899430889	8.770003111	8.706955056	9.047450889	9.520291222	9.146615667	9.259445778	10.13760967	8.671438111	9.188855722
A_19_P00318409	11.34308256	12.8635205	11.845295	11.62881792	12.42352408	11.92950556	12.203579	11.23710072	11.70630333	11.03175733	11.84653328	11.2914035	12.35222742	12.75401275	11.68985656	10.99491517	12.41405883	11.94582989
A_19_P00318413	1.452150389	1.580925433	1.445274139	1.598506844	1.557486028	1.48157505	1.389001233	1.542457617	1.46717095	1.502785033	1.548238011	1.529531183	1.789356892	1.419614433	1.490355706	1.541648478	1.77709105	1.611765267
A_19_P00318415	3.048882744	3.131654394	1.468593489	2.1872934	1.825799906	1.881139433	2.705182783	2.009235444	1.661348011	2.590892467	2.414098211	2.76572425	2.104282228	1.761664989	1.6392971	2.515198517	2.632764056	4.001099072
A_19_P00318418	4.854441867	5.830500972	4.810231367	4.8519681	4.6569778	4.837409678	5.465002261	5.354122411	5.579658317	5.830500972	4.575575106	6.409157606	5.303208039	6.073567933	5.106926667	4.602173267	6.509816789	6.490438589
A_19_P00318422	8.257541722	7.917323167	8.052900889	7.739105422	8.622547111	8.147066056	7.876995428	7.6959287	7.951807678	7.952013911	8.162294667	7.904768411	8.626268	8.292896389	7.997359556	8.781898056	8.742281778	8.889305833
A_19_P00318425	4.041244656	4.449764633	3.988903283	3.5643278	3.092919456	3.753103822	4.36876915	4.709494772	3.7003163	4.0139131	2.314029106	2.275383106	2.931990917	2.887039656	2.746666344	2.754849694	3.35238835	3.9672801
A_19_P00318443	5.694936344	3.746099928	4.316764194	4.948913372	4.670213506	5.067704494	5.117242139	4.164874233	6.078128894	4.783101544	4.956531111	4.664095078	6.331052656	4.822642561	4.72329575	4.68621745	5.418900444	4.904570411
A_19_P00318444	1.450390911	1.789312478	1.442811444	1.769074	1.824757656	1.520652817	2.747362578	1.764001383	2.300881306	1.498361806	1.820977294	2.021030539	2.174196311	1.460324811	1.513835111	1.661921367	2.854497017	2.068867178
A_19_P00318461	4.151422722	3.724538817	4.586525733	3.723056278	2.982613711	3.439210728	3.847851233	4.159240922	3.662441783	4.103770089	3.649843744	2.937211372	1.773701383	4.195962206	2.375330711	2.379967161	3.136548744	2.850181494
A_19_P00318487	5.025909994	5.70815425	2.837890922	4.44704365	3.850475217	5.110721506	1.603758883	6.969143611	8.550020556	1.429160956	1.443842644	1.450594911	1.472090122	1.762760828	1.576191467	2.294827128	1.503999328	2.748207178
A_19_P00318492	8.413349778	8.163637778	8.299602167	8.444852889	8.513856222	8.590565944	8.300591833	8.345361944	8.391700111	8.188710444	8.042557389	8.459077444	8.922397278	8.03477125	8.143714	8.716850111	8.589050278	8.665735444
A_19_P00318494	4.338799622	4.796529778	4.792426506	4.331694183	3.864517672	4.817882128	4.289546422	5.359162672	4.1000334	3.917376856	5.057862933	3.836460278	4.488342006	4.179132311	4.583555472	5.065134517	4.242656944	3.515491889
A_19_P00318495	4.960986822	6.068989272	5.381711111	3.79063135	4.783198306	3.830753922	6.087293878	6.655722944	5.086950228	5.122020778	6.170569833	4.420556006	5.521742889	5.062978294	5.048165908	3.265275672	5.040998867	4.675625472
A_19_P00318505	5.112381317	5.197013778	5.365076144	5.326029844	5.278977656	6.252608406	5.53249595	5.089079828	4.907236217	5.11523955	4.807849911	5.288858739	5.203384628	5.432373683	4.816514467	5.919656906	5.283243861	5.680400789
A_19_P00318507	5.705052728	7.413129744	6.246055861	4.872908989	6.660612583	7.326628961	8.521339667	5.204696833	5.7783966	7.114636267	7.222748389	6.765554022	8.646542667	7.7995811	7.596035861	6.7359721	6.205569933	7.277078456
A_19_P00318511	4.980739906	5.235587189	4.871537983	5.620731261	5.705173717	4.462484822	5.363591861	4.565470317	5.124316406	5.030354856	4.819788911	5.565314406	5.995749528	4.744013089	4.390145983	5.635641111	5.414425233	4.696719361
A_19_P00318514	4.015905272	3.943868689	3.928567228	4.07430145	4.663914706	4.651612389	4.61892035	3.441744261	3.637639033	4.257741978	3.547257411	4.288146983	3.299427622	4.006425522	3.190250822	5.166331367	3.923106383	4.489187422
A_19_P00318517	5.928038006	5.589356772	5.569343133	5.845427656	5.805568883	5.68619505	4.6720659	4.671279639	5.483837244	5.801867611	5.83427885	5.447281294	6.008730206	6.308119861	7.147880606	7.050423011	5.666410494	5.753357522
A_19_P00318519	6.421102839	6.811799206	6.660874389	6.648668961	7.188456133	7.104399661	6.29622015	6.483050011	6.436087928	6.889092556	6.510068789	6.664231128	7.548789689	6.813022344	6.942540517	7.711930422	7.144953033	7.498389056
A_19_P00318531	5.941535672	6.258100167	4.995008044	5.375111267	5.059576728	4.856148972	4.449674006	6.5807575	6.492412572	6.563586033	5.411136844	6.241914361	5.428242261	6.295949678	5.518255694	4.179913189	6.0163378	5.536668039
A_19_P00318533	6.301291272	6.197751556	5.467767189	5.418094633	4.982930444	5.199426928	4.749958861	6.72338115	6.958925517	7.028836344	5.890258067	6.473256722	6.0097111	6.647453239	6.218495478	3.371088383	6.424591656	5.558111917
A_19_P00318537	5.179855267	2.349427472	6.160143122	4.729478867	4.08974245	4.232913244	4.391500256	5.251768589	4.060182611	5.6627118	4.056166028	4.588164428	3.717110106	4.204032972	3.202976394	4.693530122	3.504529089	4.648133483
A_19_P00318539	4.951574117	2.550601244	6.492775561	5.245268967	2.900633306	3.327935822	3.911550311	5.552682039	4.6275748	6.006176539	4.191850428	4.604490694	2.92232325	5.015505467	3.138098417	3.36227915	3.223156872	5.417128889
A_19_P00318544	3.763746911	3.380367694	3.299989944	3.50526235	3.97138645	3.4862259	5.435498739	2.509388339	4.243831378	3.596337667	3.572777883	3.803555139	4.190796161	3.700123094	2.792125417	3.684092006	3.803652928	3.647106694
A_19_P00318559	3.962078172	4.173479606	4.161105894	3.843668467	3.874511906	2.888477939	3.740217372	3.987005417	3.722700561	4.36805765	3.507739022	4.104744356	3.785057067	3.919939194	3.152364483	2.743537017	4.102917811	3.698624911
A_19_P00318561	5.141958522	6.454115578	5.341144494	5.800543022	5.7783966	4.814796567	6.531063228	5.763500133	5.111436161	5.057072372	5.176670128	5.168908317	5.444308233	5.398295617	5.750654811	5.563579956	5.327468322	5.087155172
A_19_P00318568	16.107346	15.913114	15.985736	16.018703	16.150578	15.34127611	15.632648	15.568253	15.871801	15.939367	15.772942	15.58497189	15.670008	15.810626	15.68446	16.451387	15.853943	15.6463585
A_19_P00318577	2.279070839	4.553945883	3.727201522	1.420421267	1.3961079	1.3597172	2.660021189	1.396221772	3.578652233	1.401913956	1.694209739	1.369078867	2.624474383	2.297579228	2.517236267	1.579224856	1.390848972	1.3535652
A_19_P00318580	4.907645844	4.325376178	4.697431761	4.881977539	4.700552511	5.419589611	4.289132589	4.120796217	4.520015444	4.650309639	4.347790361	4.964741044	3.086912239	5.2957852	4.945500867	7.190731167	4.687476861	5.214984511
A_19_P00318587	6.318044761	6.189199828	5.915010317	6.545227111	6.072180911	5.793268994	7.506923606	5.649911417	6.0752045	6.524821944	5.965733778	6.570306728	6.752723889	6.493930683	5.709986006	6.566831617	6.292336056	5.839664361
A_19_P00318588	3.512462411	3.955146017	3.502372511	3.125365106	4.001997939	4.386799956	3.815096244	3.588570994	3.7428618	4.105207017	3.378885311	5.455065867	3.115003539	4.8631957	4.158920872	4.615483217	4.1138668	4.20288635
A_19_P00318593	2.616344611	1.375567144	2.412875267	1.397827783	2.657405589	3.921021639	2.082443033	1.406082844	1.850012144	2.415137622	2.184132444	1.824919111	1.4067099	3.097085767	1.4058043	1.403031844	1.581234867	2.67419815
A_19_P00318599	7.633291294	7.573654583	7.929960694	7.853914722	8.196461611	8.5332135	8.437562	7.576758167	7.731889928	7.769948789	8.094058167	8.300999056	8.297606444	8.349129278	7.994299278	9.814719944	8.0280035	8.087748222
A_19_P00318600	4.54676065	4.354408106	5.984529739	4.76126955	5.874784122	4.211474028	5.297137317	6.226556772	4.921119672	3.772265439	4.894312428	3.451151472	3.879524694	3.536108417	4.894857428	5.057962072	3.689043567	3.695552244
A_19_P00318609	1.422606806	1.756868278	1.417088517	1.683112717	1.792648511	1.507551733	1.400160956	1.672202783	1.545935272	1.468944544	1.482877239	1.711145217	2.138781283	1.437294822	1.481935039	1.661488172	1.552490106	1.801371033
A_19_P00318614	1.708627917	1.770065322	2.233158328	1.976049378	2.126472033	1.750700506	1.783143511	2.890962944	1.742714628	2.304619744	1.542304122	1.681541339	2.144169656	1.534446711	2.177646428	1.782669667	1.734342828	1.689265439
A_19_P00318638	2.378497483	1.446466478	2.216470478	2.100909467	1.892265639	1.748669189	1.894879411	1.981717272	1.974277061	2.454870406	2.170548483	2.542547439	2.643593106	1.363236767	2.456118044	2.477904467	2.7394075	2.035602828
A_19_P00318641	6.072736417	5.554285572	5.622659106	5.098059189	5.810366039	4.709781922	5.084651067	5.933286744	5.382122639	5.903205128	6.263819611	5.557432539	5.96330915	5.977390478	6.595247561	5.662961061	5.643389361	5.669802483
A_19_P00318645	3.887410133	5.230974272	5.120500183	2.952673356	3.660537772	3.946798917	4.6651109	4.786424656	4.765949806	5.890153694	6.822314994	6.104942078	5.399268572	5.5904619	2.949437211	1.577160839	4.949559428	5.060917483
A_19_P00318661	4.089565911	3.616096539	3.684779428	1.608484572	4.08822965	4.244193339	4.496042483	3.547490756	3.471632239	2.63704115	3.306254089	2.446693917	1.376157333	3.459041706	3.444564956	4.662276522	4.060692517	4.231118933
A_19_P00318666	4.232562133	3.459041706	2.310357972	3.919939194	2.912408217	3.131654394	2.964673606	3.568479306	2.849425356	3.842650133	4.261713206	4.204421694	3.689751506	3.380606056	3.485792433	3.140816833	3.101886072	3.325408894
A_19_P00318679	8.032071722	7.893171889	8.248843389	8.544370833	8.3359705	8.368762333	8.500460111	7.401726722	8.072266278	7.953480778	7.88421565	8.624611333	8.948919611	8.307393361	7.626606094	9.501516	8.057767556	7.977636139
A_19_P00318694	5.876813544	5.336536306	5.475589228	5.904411856	5.983460283	5.840379994	5.984097106	5.547674944	5.828270244	5.423067178	5.163391278	5.739578733	6.676264594	5.776341489	6.083158317	6.70748865	6.35014605	5.984651906
A_19_P00318715	9.250545333	8.731086389	7.80442315	7.922835861	9.379992	8.510196333	8.536425944	7.671516422	8.864676556	8.436711444	9.881635833	7.7553721	9.851201056	8.763794444	10.78609	9.646491111	9.011652556	8.208161611
A_19_P00318725	4.898419372	4.539629672	4.988474206	5.211207344	5.65571415	5.914764728	5.168547783	5.137346583	5.147515572	4.940118817	5.097955067	4.737205222	5.438403056	5.28737525	5.627853222	5.792067089	5.180930439	5.285583689
A_19_P00318726	3.025244278	2.576801289	2.108514839	2.136582911	2.437136072	2.859232772	2.229400722	3.9827087	2.265403567	2.543920117	1.956057111	2.841320078	2.132323622	1.601861722	3.720721672	2.621973833	2.304934261	3.650731733
A_19_P00318727	1.4006731	1.4390496	1.405665872	1.435749633	1.416058367	1.473082061	1.3340206	1.8986689	1.381632528	1.47778085	1.408880589	1.37680025	1.397717867	1.371987472	1.386611856	1.398315983	1.438353867	1.419646139
A_19_P00318728	3.619153439	3.142925583	3.51041585	1.411520494	2.682085494	4.317310717	2.204453817	4.765949806	2.961059506	3.285343889	3.352047289	2.150250211	2.580082344	3.869370644	4.164958411	3.423691944	2.490847783	3.7043778
A_19_P00318740	2.958131694	2.236779511	3.340032767	3.071929233	3.646597194	4.037991394	3.403009578	3.024518767	2.635404833	2.885592756	3.618650483	2.42759295	1.4883779	3.083782978	1.444801444	2.713244983	2.783898672	3.493452017
A_19_P00318741	14.3347315	14.24773478	14.295658	14.28399344	14.14156061	14.578098	14.46836033	13.89848956	14.3633195	13.96793161	14.186982	14.65068633	14.41930867	13.72432133	14.08635739	14.46443356	14.12088817	14.24350889
A_19_P00318746	4.987935811	4.93179105	5.178583172	4.848276639	5.19971795	5.151333306	5.292712544	5.164447356	5.193267172	5.016759622	4.455916944	4.80239725	4.973356661	4.577730844	4.941390744	4.100122583	5.091245983	5.430713856
A_19_P00318758	2.616617506	2.396918567	3.522131461	2.742354594	3.38421165	3.718378806	2.692658311	2.723109372	1.605537811	3.5214169	1.912620417	2.528774678	3.270197811	2.814477133	2.328550211	3.870928456	2.410860278	3.970006728
A_19_P00318759	4.096059506	3.210381072	3.563383944	4.9551038	2.59418085	2.491428078	4.281263283	2.988611133	4.358829611	2.726718044	3.120020528	3.293460217	4.067705267	3.289745317	2.304619744	3.619063806	3.347054078	3.382548883
A_19_P00318761	7.530533389	7.150243478	7.349215778	7.286995439	7.576618	7.472121089	7.39413515	7.2093043	7.239020172	7.454700433	6.994041767	7.429598278	7.719736778	7.46634745	7.449896583	8.2290075	7.189922989	7.906676606
A_19_P00318768	4.835562117	6.156895739	5.967976439	4.851238517	5.675928322	4.935225478	6.015716211	5.777326472	6.217248422	5.0920176	5.589243117	4.755618133	4.374480478	5.027491261	5.057675556	1.968548622	4.514834811	4.722989161
A_19_P00318769	2.938735189	1.812620406	2.016107689	2.091178833	3.869276128	1.5910835	1.461240872	2.8506208	5.868817189	2.715868139	1.625248317	1.857124689	1.985361072	1.786940761	1.948850122	1.650155794	1.896313228	1.889520611
A_19_P00318775	4.774660372	5.043888044	4.127088517	4.325155867	5.491484178	6.927228517	4.138798289	4.809632894	5.496551656	5.400986072	5.578114828	5.348064178	6.359548244	6.501427333	6.160143122	6.139485406	5.761121472	6.426399706
A_19_P00318780	7.159499811	7.053187617	7.018476094	7.194340383	7.574837289	7.701214328	7.938659478	6.791247306	7.315377083	6.902296661	6.896722911	7.405819994	7.758123517	6.988607561	7.149832622	7.687609239	7.502340928	7.191866894
A_19_P00318790	5.283136028	4.872080011	5.16174105	5.278387522	6.19657365	6.473816111	5.756090872	4.850723456	4.760109261	5.224339411	4.709867067	4.792529194	4.183906467	5.735331872	5.339287272	7.448558106	5.34057455	5.96640245
A_19_P00318803	6.7131338	6.644351417	6.495154522	6.604552317	6.899439889	6.146664744	6.363305889	5.842569461	6.32451895	6.856094028	6.411362961	6.762163317	7.322672183	6.726089583	6.332826083	7.2647592	7.408909833	6.209024106
A_19_P00318813	13.05086622	12.99398928	13.20492506	13.26575061	13.36601025	13.50203011	13.55272611	12.83737744	13.37331033	12.82640333	13.08048522	13.47436478	13.35032444	12.57109344	13.05307367	13.491873	12.95139211	13.14797706
A_19_P00318815	8.010956389	7.907658994	8.152868667	8.651839667	8.452801694	8.743721278	8.670377333	7.915271767	8.105127833	7.879223833	8.4627915	8.586457389	8.492603222	8.447793778	8.079455833	9.232209222	8.228456444	8.316203056
A_19_P00318831	7.629739306	7.157649644	7.442172222	7.136288606	7.487344306	7.081330667	6.786164217	7.288892844	7.541763111	7.641215689	7.582506811	7.074562894	7.512483667	7.418030333	7.58643895	7.262769911	7.667297278	7.303594606
A_19_P00318848	4.369550867	4.365779706	4.2397862	4.567333644	4.301636917	4.144157822	4.97761505	4.565569472	4.662821006	3.837840178	3.645822133	4.693220517	4.875683778	4.353037433	4.000615006	4.016608833	4.598859572	4.611813444
A_19_P00318860	5.73114065	5.543189656	3.734930094	4.889064794	5.065373922	5.20378185	4.669543894	4.958308372	4.8114193	5.06444215	6.448494667	4.831879456	6.913293228	5.4398775	6.808027639	6.192750444	4.959138367	5.115463833
A_19_P00318878	4.031274283	4.765064317	3.799278822	4.349410361	4.43941585	4.226413806	4.486210239	5.094634644	4.415948839	4.447659133	5.004450233	4.252375372	3.466011628	5.225804072	6.067881283	1.586134828	4.8389493	1.7850776
A_19_P00318883	5.586984867	6.411362961	5.821501039	5.954156878	6.544551	6.033969211	6.068893089	6.037442089	5.809130728	6.732868383	6.894452617	6.573675278	6.1999883	6.936741644	5.692803883	4.759904622	6.342121394	6.123715578
A_19_P00318889	6.289879522	6.940362939	6.43273265	7.687010228	7.02855435	7.215625594	7.303276506	5.828666972	6.492081878	6.836540367	6.633345067	7.449020256	7.433660922	7.422308872	6.268509978	8.156619722	7.266339233	7.011829444
A_19_P00318894	5.269846928	4.676732389	5.015940183	5.1128955	5.53249595	5.347620339	5.557545617	5.300062283	4.703965911	4.967796978	4.376493456	4.474662828	5.114068517	4.675220944	4.228713172	6.016461722	4.676930267	5.385442606
A_19_P00318904	2.121709822	1.680426339	2.930022817	3.010966889	1.895743639	1.652289872	2.575430789	2.260589467	1.950196861	2.277513244	2.111125706	1.758304222	1.890769456	1.703592039	2.806837678	1.745683833	1.825799906	1.889264889
A_19_P00318909	6.555003883	6.001876478	6.5568417	6.457273594	6.779067339	7.107656267	7.146590989	6.40803325	6.258462517	6.524453006	6.250820178	6.4658204	6.622279528	6.551717889	6.516932194	7.702353244	6.597857667	7.022263322
A_19_P00318915	8.345361944	8.633573444	8.836150056	8.671157222	8.900279556	9.729071889	9.417179556	8.939816667	8.986031472	8.266040583	8.398312444	8.803770611	8.807732389	8.651115944	9.1372605	9.444884306	8.492000778	9.281721
A_19_P00318916	5.337476056	5.909673972	5.838442128	5.260962411	5.144166233	4.929224322	4.45195355	5.630916733	5.777844	4.869468283	5.253372794	4.627085461	5.339807356	5.044116706	4.91915015	2.180634239	4.958308372	4.656885911
A_19_P00318919	4.795280561	5.020211089	4.612989917	4.961720189	5.301526606	5.368923611	4.910519478	4.8681757	4.976053033	4.417264372	4.532971489	5.118065156	4.872549867	4.721979611	4.657357872	5.821733956	5.043268489	5.5475745
A_19_P00318938	4.118720561	5.003690144	3.999089289	4.194416606	4.148609011	2.013380656	3.361690811	2.652093717	2.803388511	3.884116206	4.019407617	3.438590239	2.350291228	4.107241061	3.004758856	1.844684722	3.767589822	1.871350172
A_19_P00318954	6.425419172	6.313834122	6.917310606	6.292079011	6.665488906	6.974633889	6.75360825	6.005575361	6.534998372	6.196815089	6.066395244	6.734345822	5.164018889	6.70546855	5.501000644	6.07229125	6.579559217	6.724691022
A_19_P00318977	5.788447928	5.539883144	5.731978039	6.04112	6.209991283	6.877601272	6.543204217	5.530939633	5.987625839	5.807290583	5.609240856	6.352406528	5.765998822	5.781211778	5.592197044	7.182539389	6.062121733	6.616051083
A_19_P00318978	5.897258683	5.5705931	6.207563689	6.190815711	8.357308028	9.436830944	7.830073439	5.909866972	6.127608517	5.563017344	5.424079789	6.113011178	8.133393778	5.958111494	6.33766085	10.87754544	6.5769177	9.813152278
A_19_P00318992	1.3665894	3.252484472	1.362859033	2.177741106	1.458885978	2.143518744	1.649167122	1.396376722	1.804184989	1.3575464	1.388508817	1.422003983	2.667377189	1.360595	1.931846467	1.438799022	1.401335722	1.982443444
A_19_P00319007	6.068989272	6.166558722	6.148157161	5.741513411	6.1388572	6.024489589	5.544434689	5.915123972	5.971333556	5.912146033	6.223701944	5.229906511	5.183991339	6.373475628	7.196895117	6.445383083	6.23656065	6.135221111
A_19_P00319019	6.569109456	6.518394572	8.106244417	6.493819289	7.136427672	5.353913711	7.848573967	8.657201222	8.049093111	7.5682955	6.998231983	9.218219556	7.281425806	8.375108444	7.470124333	8.177924444	8.991352111	7.898275917
A_19_P00319028	4.663750006	1.561221122	3.65884335	4.796060233	5.638640894	3.303490717	2.888374939	2.688527544	5.947825356	4.51512475	1.405519633	1.905556106	1.850417622	3.341987972	2.649404894	2.855586967	1.418156956	2.591527061
A_19_P00319030	6.189070928	6.232838478	6.539509772	6.364803972	6.770352739	5.487164344	6.6194328	5.910884244	6.109973106	6.120075983	6.116343161	6.214111989	5.845068922	6.301944756	5.729512978	6.863529944	6.479464306	6.179910256
A_19_P00319038	6.367558922	6.708428417	5.559471533	6.348545589	6.566102617	6.584356211	5.768999372	5.397294128	6.271195894	5.979824856	5.834081528	5.737360661	7.3317348	6.316603072	5.557653611	5.510822828	5.419990839	5.918634183
A_19_P00319040	2.887299317	2.049376133	2.969003328	2.362623367	2.248124872	3.010966889	2.411231422	1.888409033	1.729533411	1.8093777	2.539985639	1.575027333	1.839372811	2.1844221	2.081630706	2.153062906	2.093351778	2.748561722
A_19_P00319041	1.935016622	1.78769415	3.288372378	1.4716172	2.48628775	3.522220033	2.143171106	2.208665311	1.967772933	1.8616301	3.115963356	1.451512328	1.766459283	3.010966889	3.06962035	2.929464317	2.217665633	2.212984689
A_19_P00319044	4.411442206	4.087421289	4.480168378	4.342161672	3.3447663	4.236831289	3.948823944	3.812622489	3.589018056	3.683723944	3.709529422	3.385738378	4.369161617	4.149670661	3.233761406	4.577111978	3.987167772	4.538759861
A_19_P00319050	6.527851839	5.4942625	6.032989717	6.189345639	6.530914183	6.19489125	6.037684922	5.877234122	7.006505522	6.043402011	5.181441611	4.491607544	3.570150689	6.009598017	5.7205251	4.987108167	5.562807511	5.850811544
A_19_P00319057	5.592751911	5.393762756	5.962964344	5.605336822	6.168948633	5.362486133	5.233692661	5.587981978	5.360767628	5.401804744	4.808525456	5.279384989	5.167050344	5.103963167	4.984699394	6.016795883	5.320602033	5.935274078
A_19_P00319064	4.261503078	3.956232167	3.437638828	2.820805478	4.164729978	4.540708917	3.407140272	3.920699211	4.019117139	4.108318611	3.310076172	2.748644494	2.778240517	3.288981167	3.78308625	4.104744356	3.235613989	3.9037527
A_19_P00319069	6.281195989	6.082423233	6.13022495	6.101567339	6.090792422	6.30898515	5.500529306	6.256091983	6.231243572	6.035692978	5.635843494	6.396259294	6.528931583	6.0337458	5.713744644	6.728183656	6.124303467	6.676678856
A_19_P00319072	1.41619805	1.423424422	1.406640717	1.42144725	1.414215117	1.387387033	1.377389094	1.402563017	1.391042511	1.450550261	1.395861972	1.403790417	1.4514422	1.387838194	1.590309278	1.41927765	1.427173572	1.501577167
A_19_P00319080	5.308534472	4.775895522	4.829568933	5.296125361	5.513060567	5.089367594	6.58180925	5.102406644	5.775227956	5.000933044	5.367871044	5.268546467	6.268107044	4.743490272	4.641228467	5.701160333	6.000211383	5.334179628
A_19_P00319093	3.402922944	4.390145983	4.00866625	3.598660256	4.385667367	4.388639494	4.82679165	2.930131167	3.920283533	3.580931822	3.378523789	3.340607194	3.490142572	3.722966411	3.275455683	4.571295783	3.66292035	4.003042056
A_19_P00319095	7.672844478	7.554613667	8.827529167	7.678143278	8.400906333	7.618450739	8.889008611	9.476338111	9.013248056	8.327295611	8.16346	9.91499175	8.486411	9.102393	8.580952944	9.266738111	9.86051375	9.179236167
A_19_P00319099	9.863861278	9.659307667	9.729071889	10.22648506	10.02554156	10.61389217	10.21474222	8.921360278	10.38771778	9.887860611	10.12961578	10.49968761	10.20763583	10.26079139	10.40834089	11.34762006	9.657061556	10.05448283
A_19_P00319108	6.753118933	6.318288328	6.893789283	6.070543678	6.874996039	7.054060017	6.965133917	6.664493806	6.949795461	6.364265211	6.6743382	6.380613522	7.138161878	7.113100517	7.945493978	7.307424039	6.921774889	6.838638128
A_19_P00319133	6.597326606	6.134122233	6.072736417	6.368760239	7.444677011	7.994674117	7.088997356	5.304507972	6.466167428	7.062710033	5.643733911	6.793817506	5.866562944	6.68784815	6.053407367	7.900902978	6.1547532	7.711207144
A_19_P00319140	5.009759911	4.633974294	4.927830322	3.774061739	5.056775022	5.347955472	5.801667567	4.722634056	4.626155433	5.12422285	4.225541039	4.854765006	4.313621261	4.985850839	4.339224678	4.698594661	4.897710244	5.299137989
A_19_P00319147	8.328970667	7.784630189	7.166814494	7.431789317	8.123843222	8.288670833	7.879587839	7.549322661	7.68218455	7.520330139	8.5264995	7.347584678	8.703630889	8.036332556	8.249959444	8.758535889	8.377522333	8.126553222
A_19_P00319151	1.959615883	2.021690389	2.039759883	2.609996906	2.734914256	1.786509844	2.539798544	2.467474628	1.452662244	2.204366022	1.810483272	2.361669717	3.563115022	1.807882922	1.943823728	2.434000761	1.592442544	1.832714233
A_19_P00319154	2.427983267	1.976838072	1.772220344	3.195947194	2.080275978	2.292293556	2.484967883	2.276206956	2.649571928	2.569180789	1.5461693	2.566247367	3.086735778	1.916788467	1.784414383	3.376515267	1.727261878	1.966176322
A_19_P00319155	4.563866739	4.434199506	4.180996083	3.957804922	6.328495439	7.578951917	6.508253183	4.1442672	4.993878667	3.368274433	3.804959683	4.06212315	6.427022389	4.212201733	4.362064744	9.012417167	4.677236333	8.135148667
A_19_P00319160	7.921921011	8.001175722	7.629879756	8.008102278	8.403661444	8.023063528	8.004795556	7.868635867	8.110372944	7.720053911	7.755894278	8.079455833	8.781790444	7.7427034	7.7801666	8.428297444	8.282141167	8.555711333
A_19_P00319177	2.462609878	3.27806	2.958305361	3.252100772	3.867120128	2.904106644	4.035851994	3.082708372	3.273577467	2.982002644	3.208507706	3.795769106	4.175196044	3.730634872	4.105559872	3.395451944	3.329190072	3.579136489
A_19_P00319181	7.301036622	6.536588339	7.087370044	7.375301756	7.213496456	7.200586411	7.194194978	7.386545583	7.39741695	7.226023117	6.383595889	7.389452367	7.373802089	7.225707728	7.215366439	7.517965028	6.835618911	7.9098514
A_19_P00319184	4.198260878	3.899069944	4.280364061	4.664577067	4.847828639	4.735891761	5.272603167	5.050269083	4.416050872	3.685316167	3.920783639	4.942936083	4.523896544	3.941986006	4.049582339	5.088864778	4.52865435	5.617897739
A_19_P00319201	5.85029655	5.94403425	5.051370717	5.670569356	5.299242717	4.814691283	6.082526506	4.8726653	6.002302439	6.073191261	6.36396155	5.993991206	7.239792406	5.727841472	5.017152528	5.278257594	6.136512011	5.782861494
A_19_P00319204	5.983826989	5.379756089	5.8223077	5.583944306	5.548006411	5.425470378	5.585681461	4.691701122	5.438518622	5.987376372	5.462203811	5.633543783	5.35285425	5.842884261	5.085660717	6.484248178	6.008146944	5.1206046
A_19_P00319213	3.315659444	3.09475485	3.293112806	4.543295689	3.157607883	2.7535581	2.852272083	3.652400217	2.189120611	2.97444005	3.210381072	3.680580133	4.100405489	2.747626906	2.222880911	3.694201189	3.692056967	3.584602344
A_19_P00319225	3.9563881	3.591144561	3.297449672	3.786038661	3.226243217	2.376150539	4.096893144	3.633336756	4.653862078	3.685677628	4.463484611	4.759796261	3.863792672	4.46461285	3.588230539	3.309568717	3.96374145	4.246292856
A_19_P00319226	4.018927144	2.435434372	3.628258656	3.273943283	2.986409617	2.348377233	2.690502167	2.864263389	4.055182283	4.188016839	4.119566222	3.223058822	2.669578233	4.427491594	3.886172383	2.389390278	3.83675745	3.317950539
A_19_P00319236	9.562798778	9.782511889	9.496287333	9.632090333	10.21371353	9.823923556	9.684031333	9.569259889	9.636597	9.420904389	9.695122667	9.855818889	10.44669989	9.200213778	9.504212444	9.883402167	10.00724258	9.815814639
A_19_P00319254	1.437294822	4.241776378	1.421909928	1.691280422	1.764581939	2.008832044	2.806531889	1.422640083	1.3926043	2.421404111	2.641634833	2.087861428	1.421740861	1.539743989	1.517785856	1.397507233	3.19036405	1.413520194
A_19_P00319276	4.750786444	4.616544017	4.926282372	4.755026044	5.007664872	5.122020778	5.114293383	4.757673594	4.608143278	5.005193478	4.298651922	4.944550611	3.900407406	4.415763389	4.162858456	4.662473372	4.974538967	4.952944056
A_19_P00319295	5.842569461	5.479826233	5.625357056	5.434364567	5.098290172	5.653038722	5.151333306	6.456346317	5.715726289	6.229080228	5.690185444	6.035878478	5.650975861	5.895553317	5.949426161	5.654458444	6.151934839	6.375997
A_19_P00319308	5.434854672	2.403515817	3.028285511	3.787709317	2.198888544	1.416832667	2.224461106	3.094921422	1.438881433	3.486420472	2.766518972	1.77980665	3.982918767	2.960524394	3.430576239	3.194645256	1.578398317	2.026077856
A_19_P00319311	2.808527694	2.959417167	2.790270483	3.804243911	2.972169894	2.506945133	4.112872839	2.04035875	3.122500878	2.934381828	4.051788567	3.792177267	3.778822028	3.705581228	2.379055172	3.924252072	3.10347615	2.916178072
A_19_P00319335	5.091361244	5.242760378	5.47405255	5.92573475	5.279742083	5.630212439	5.491184967	5.481573217	5.746561933	4.627664833	4.387717206	5.082463583	5.424410378	4.789500372	4.568699261	5.614530583	5.3648891	5.237986961
A_19_P00319337	7.744134833	7.387046322	7.682897028	7.511576622	8.303128889	8.236124167	7.804232056	7.461892067	7.702021283	8.056879389	7.731444111	7.788064294	8.176178889	7.947502083	8.024023333	8.832179667	8.170311722	8.141888111
A_19_P00319347	3.147366044	2.332988389	3.091260339	2.859679856	2.801601133	4.395681433	4.512271678	2.567755817	3.575581678	3.689122222	2.747626906	3.294076594	3.791640144	3.154381656	2.460089939	3.413649744	2.902742167	2.916377322
A_19_P00319369	1.774052656	1.5469373	1.461032922	1.603242239	1.573740111	2.568172211	2.137778128	2.480533256	1.544170444	2.703096811	1.508584989	1.470497544	1.718087772	1.542183383	2.406332028	1.474084472	1.712862839	1.930666811
A_19_P00319372	10.53960744	9.702752444	10.07493906	10.10455728	9.983109389	9.778773667	9.878830056	9.417520722	9.70799	10.529694	9.821489556	10.01411156	10.93042778	10.78555422	10.391497	10.70993578	10.45018567	10.62127678
A_19_P00319376	6.659614917	6.770784394	5.949158389	6.908153578	6.330314294	6.267967361	6.220615367	6.339932328	6.212774856	6.323013761	6.494969428	5.946099161	6.184937456	6.108043533	6.3128975	6.444172822	6.056872989	6.275693089
A_19_P00319398	2.881294656	5.351898828	4.212400983	1.36367105	1.750307794	4.032100372	2.424412244	5.357706289	4.082055339	2.928835478	1.761523767	1.3382417	1.376604739	2.945795883	1.3549607	1.3299754	1.362564578	1.402216339
A_19_P00319404	4.454907172	4.759178122	5.219486811	2.3458937	3.881844994	4.728562244	2.183731539	2.522015294	5.726028589	4.468310383	5.302155328	1.932665489	6.386785539	3.678000933	4.525271667	2.019128544	4.094315972	3.655960556
A_19_P00319407	6.823415339	7.661568333	7.233163561	6.123320733	6.402129511	6.372195139	6.75675205	7.488128389	6.701990956	6.589403561	5.436986478	6.41793645	5.627853222	6.378785956	5.441475144	6.0587951	5.64647215	5.27425005
A_19_P00319409	7.475504461	8.311860944	7.736882711	6.392188061	7.571509417	7.54861505	7.708797611	8.233925111	7.533801328	7.136288606	7.283060428	7.295852117	7.233872461	7.240874183	6.234809483	7.360310078	7.1095306	7.230236461
A_19_P00319413	1.680900844	5.906017	4.907330467	2.981432944	3.009754806	1.368831378	2.250226317	5.804158978	3.383847728	1.3309053	4.825577922	1.3419412	1.3559443	2.713923833	3.194645256	2.973206964	3.045920661	1.663202778
A_19_P00319422	9.132947889	9.425431667	9.015937944	9.144474	8.93254575	9.230164556	9.384512111	9.321905556	8.818099778	9.445497944	8.894480722	9.380302333	9.345872	9.508849111	9.024838444	8.623259778	9.662747556	9.978622722
A_19_P00319453	7.743238339	7.610002456	7.475019483	7.464891467	8.091877	7.718945539	6.686511806	6.980896078	7.655234544	7.712623472	7.146442028	8.229815722	8.326463778	7.796918928	7.532796717	7.738935289	7.605957256	7.597603272
A_19_P00319465	8.334937556	8.031465556	8.648396444	7.573101844	8.411955667	7.304355111	8.894729556	7.739969922	7.189783728	8.657420889	8.369287444	8.034154444	8.444428222	8.598519056	8.212486222	8.225884222	8.023445444	8.466251472
A_19_P00319476	12.00242406	12.89745922	12.71870922	13.04489089	12.56565419	12.40957192	13.35032444	11.5786225	12.68110522	12.034905	12.63104461	12.07589197	12.90750103	12.90750103	12.69866994	12.92777872	12.75009844	12.42013158
A_19_P00319486	8.228079556	8.039564444	7.669023633	7.779318256	8.309447	8.155419	7.633747256	8.626465667	8.100386528	8.243031889	7.904627483	8.184114222	8.471008056	7.878107461	7.821184278	8.138047111	8.254721056	8.300777361
A_19_P00319503	6.343443772	5.550769061	6.19786925	6.241162033	6.244813233	6.153358394	6.316603072	6.023089606	7.020374356	5.922144522	5.440570856	4.950601461	4.199218711	6.017374139	5.658603894	5.561491189	5.717466406	5.733805311
A_19_P00319509	3.352224583	2.622358667	3.244688783	1.594331039	3.552118783	3.96754615	2.713327711	2.224969633	2.3704092	2.8375291	1.9207239	1.587341639	1.930748272	3.655721833	2.718981344	3.542933328	2.650941528	3.6364296
A_19_P00319525	5.6773942	4.94493105	5.482159894	5.218669594	4.926058578	4.404900978	5.986295867	5.809719989	5.649563028	5.392746189	5.340013094	5.011763322	5.508057122	5.389940572	5.883809089	5.301526606	5.3153524	5.365675111
A_19_P00319528	5.178179961	3.825052861	4.582180733	6.25884505	3.275042428	3.193873406	4.478940622	7.638460033	5.107684939	4.65326175	2.87997995	4.410374222	3.358259767	3.318914767	3.200890633	3.022426494	4.5547157	3.886826439
A_19_P00319532	6.120417772	6.342398139	6.533361594	5.507838106	6.877445639	5.918833372	6.743680161	5.761791856	6.365158228	6.245855433	7.254739422	6.26073245	8.410480444	7.034190039	6.980027861	5.500112078	6.715140767	5.559710378
A_19_P00319534	4.692735211	3.995453767	1.571350683	2.500202639	2.656631639	3.839162222	2.184919394	3.124671772	3.45317685	3.905056628	5.232470706	2.953150661	4.698594661	4.089203344	5.555455161	3.066160233	3.119654472	2.719478956
A_19_P00319537	5.594000739	4.488159656	4.957339222	4.974943928	4.65754425	4.768885956	3.845921144	4.711706939	4.292035444	4.347094672	5.244615044	4.947796483	3.784973928	4.281959356	4.387349739	4.353528039	4.827105011	4.667020333
A_19_P00319540	6.090285078	5.53465075	3.764272956	3.852579356	5.288982011	5.1664249	3.887811	4.729168872	4.551015783	5.205737772	6.596591283	3.98030715	6.710838672	5.594101072	6.946034172	5.949426161	4.998523967	4.924035228
A_19_P00319553	4.565262194	4.480168378	5.0176496	4.142380567	5.17334875	5.338354689	4.763692428	3.934941267	3.830677361	4.728969928	4.512271678	3.828451606	2.262122028	4.927830322	4.650212211	6.618883011	3.36666835	5.384990711
A_19_P00319557	4.612663378	3.367730683	3.859789733	4.969432783	3.195667256	3.163913294	2.875375267	3.978855094	3.737471578	3.454395867	3.356804806	3.886570483	3.090501433	3.433413417	3.04399885	3.084795317	3.276620094	2.919983406
A_19_P00319558	3.254203661	3.418930333	3.242676867	4.046919111	3.413734367	3.453005506	5.190428922	3.552118783	3.813260783	3.13318335	3.57145035	4.295915361	4.153910233	3.062349511	3.702457694	3.948823944	4.091519961	2.932764022
A_19_P00319561	3.895824606	4.104265756	3.669165589	3.697922444	3.4021053	3.707398872	4.636416172	4.032524383	3.640315511	3.491789278	3.909697172	2.858865194	4.593741783	3.705258028	3.185465711	4.209579494	4.304967994	3.773162233
A_19_P00319573	1.651353639	1.771120811	1.57349605	2.005225428	1.7087548	2.2840787	3.065067278	2.181717822	2.224569278	1.925125972	1.677909683	2.217575894	1.4008564	1.389709167	1.735327067	2.088488794	2.997843767	1.471315233
A_19_P00319578	5.131438544	5.846995289	5.069207289	5.650143117	5.653692856	5.972547272	6.609247139	4.974632033	5.377237783	5.009643311	4.995903033	4.9818896	5.360767628	5.231930278	5.042837933	6.434030656	5.488459611	5.828156617
A_19_P00319588	2.876700889	2.752967578	3.233513544	3.550480711	3.022611428	2.99276895	5.15715545	2.638419928	4.193621178	2.620075394	3.075734878	4.000169278	5.041341311	2.073231511	2.941884617	3.123445289	3.178002589	2.327757828
A_19_P00319591	2.472797811	6.064175561	5.269480039	1.512420261	3.492335261	2.178200017	2.2095134	5.551658328	3.270235417	1.466238717	3.581204278	2.91627475	1.643126978	3.011215661	3.266506372	1.548541428	1.649089633	1.485438644
A_19_P00319607	3.866945644	3.445288883	3.38871855	3.483383094	3.847591817	4.586440456	3.322335022	4.739842417	5.018729528	3.699022644	3.3810906	2.908815517	2.670300011	3.729986228	3.961767678	2.732109767	3.119828789	4.616040878
A_19_P00319608	10.42655844	9.36388	10.10136872	9.358151	9.833871222	9.009522222	9.473762222	9.0899235	9.088250833	10.25045906	9.835468556	9.404725778	10.65259822	10.40214756	9.868606333	10.60282222	10.84746461	10.73354344
A_19_P00319623	6.241659106	7.560934067	6.317302122	6.277046156	6.627288983	5.943647994	6.7131338	6.725360794	5.860018244	6.679084528	6.443567167	6.341589272	6.442605428	6.823951961	6.593960794	6.074988817	5.999993717	6.272808178
A_19_P00319625	4.185618544	4.292654239	3.919133594	3.721989228	5.001357344	4.939716744	4.059901411	3.625536233	4.084257161	4.168280011	3.088192417	2.832351456	4.443768433	4.029759522	3.923282644	4.812466817	4.267517317	4.100122583
A_19_P00319630	5.133586989	4.987730283	3.992905578	4.726986422	4.477852322	4.144367761	6.119577533	4.083722206	5.01582825	4.444466567	5.243680978	5.309109383	6.013950828	4.377877117	5.255161494	4.93236855	5.101268811	4.360415828
A_19_P00319633	12.455755	12.34080122	12.46245075	12.14499011	12.84388783	11.97634189	11.98205989	11.808725	12.4388405	12.39759928	12.30634672	12.384071	12.71004044	12.29676017	11.86905956	12.58327783	12.89745922	11.936916
A_19_P00319640	9.623090444	9.635322	9.544051139	9.697548	10.28911833	10.19251947	10.00162467	9.383828333	9.923313056	9.432150722	9.666666167	9.685856778	10.41286122	9.761513389	9.635322	10.44827978	9.905600722	9.834695667
A_19_P00319646	5.397407372	4.720035856	5.766087472	5.29084385	4.63819525	5.726507233	3.61721315	5.184553056	5.289787367	4.995703122	4.933437311	4.96195335	1.502961822	5.481805822	3.10465635	1.771882794	4.237061294	4.503045989
A_19_P00319655	6.493347872	6.645454678	6.505258589	7.638460033	6.859422567	7.25014605	7.458865728	6.64422275	6.9512035	5.877234122	6.239996606	7.538969233	7.72606	6.140089244	6.392188061	7.281300978	6.727193806	7.762973683
A_19_P00319675	6.932434833	7.145695706	6.527710433	6.355911417	7.146885983	6.417712733	6.175606978	7.030845894	6.423131233	6.942540517	7.782796094	6.640628933	7.628911967	6.992976467	6.234683794	6.003652522	7.150520983	6.668310894
A_19_P00319682	5.740779972	4.5991465	4.772420078	5.559471533	4.667122217	4.164958411	6.558715617	5.010226667	6.571685211	5.254214806	5.423524511	5.851489578	5.415568928	4.436861606	4.547061939	4.225994006	5.88652695	4.776723422
A_19_P00319698	1.95378265	1.660864567	1.494077683	2.200099133	2.648700189	1.447896494	2.765241939	1.534521594	1.760482761	1.541805539	1.558882911	2.09812155	1.903650494	1.733354606	1.876875983	2.136763844	1.593450794	2.0068719
A_19_P00319709	1.8956604	2.103922556	2.3358362	2.637847933	1.552442917	2.315493606	2.278277683	2.061143689	3.080841511	1.97143225	1.712316317	2.265740461	3.025397328	2.167396	1.471099667	2.228158928	2.277616167	2.204533261
A_19_P00319712	6.211982856	6.473816111	5.948769556	6.753722906	6.686890261	6.953817406	7.081977228	6.034541317	6.6768153	6.073711	6.912296767	6.616468372	7.678755189	6.750670267	6.255209089	7.552146733	6.417501622	6.637400139
A_19_P00319721	5.318192589	4.795057833	5.458128411	4.110222878	5.337817494	5.545634722	3.9659096	5.129286872	4.711027056	5.243446461	4.918132939	4.53487945	4.617063911	5.63403815	5.101581761	6.036539361	5.668741589	5.382692189
A_19_P00319745	5.976880217	6.817990961	5.302048028	6.813753422	7.223525794	6.9472692	5.821227156	6.829311239	7.430991017	6.556326811	6.227138639	6.827673144	6.605933561	5.705425128	6.414459528	6.761763433	6.68714105	7.007784572
A_19_P00319752	2.660507211	2.238358328	1.822599261	2.8103601	1.923497017	2.581926617	1.726171633	1.62930965	1.629826156	2.462045722	2.098459289	1.950750522	2.584970278	2.930321322	1.550362428	1.796905433	3.088582294	1.715192539
A_19_P00319765	7.126011733	6.719796706	7.034190039	6.768625394	7.4448925	7.736470094	7.356810817	6.817990961	6.871350756	6.846854867	6.574347133	6.852391322	7.067105533	6.93122455	6.668310894	8.181026778	7.219287367	7.310022722
A_19_P00319776	1.937780083	1.478256367	1.726040856	1.515975517	1.507748211	2.265186911	1.386871383	1.570653	1.942447078	1.420726011	1.450550261	1.407399472	1.534639017	1.399669189	1.4553925	1.41113685	1.571544144	1.577978822
A_19_P00319779	8.222524611	7.586912167	7.599851167	7.578353244	7.789088661	7.131145822	6.614226083	7.374597367	7.23733385	7.943093133	7.920432922	7.275786922	8.959004111	8.228827667	8.2278785	8.064613778	7.149832622	7.780306644
A_19_P00319793	2.119878828	2.445143739	2.079692867	2.393116439	3.06674265	2.002884672	4.707019306	3.198248983	3.461851311	2.966834867	2.020244683	3.095843711	2.518213067	2.663066883	1.706796878	2.019801572	2.176234661	3.153357567
A_19_P00319794	3.598842217	3.546277361	4.54092345	2.33041865	3.8300301	4.284797156	5.069002361	4.064237972	3.990078122	3.813863378	3.3675594	3.225462433	3.152440928	3.3506929	3.286734333	3.656143661	3.891305683	4.274291783
A_19_P00319800	8.155222222	8.371184333	7.972487272	8.125716778	8.650237556	8.291853333	8.383020556	7.908025389	8.2743375	8.079455833	8.019727222	8.638196389	8.687413056	8.046320167	7.949721711	8.788332778	8.213824333	8.436520778
A_19_P00319801	6.634914889	6.320812711	6.548659256	6.087183756	6.982693306	7.650343989	6.832242317	5.820569272	6.2003184	6.725360794	6.808338794	6.598521022	7.178218983	7.138594439	6.720319344	7.683033844	6.561991506	6.702619961
A_19_P00319803	8.136644556	7.954382522	7.785524683	7.689427522	8.613621333	8.287329722	8.173273278	7.670323667	7.8695485	7.939778211	8.118263667	7.889733317	8.974367167	8.133622111	8.135757389	8.878835056	8.851793278	8.896684667
A_19_P00319814	6.755563644	7.016308606	6.58857855	7.229910739	7.168438383	8.417175333	7.976389111	6.969521094	6.612015611	6.865463111	6.274054594	7.688308544	7.142725356	6.996820611	6.824647561	8.285914972	7.403265283	8.344537111
A_19_P00319822	2.337544167	2.638692611	3.112278311	2.390101872	1.955866928	1.807617244	4.816812	2.638871761	3.478369606	2.923261094	3.756809822	3.012492867	3.052598594	2.983187394	1.903418489	2.581824178	3.006417028	1.809941133
A_19_P00319825	2.845034778	2.459336778	2.838999317	2.346945322	3.421072422	3.797176283	1.8769687	2.403604017	1.657907667	3.263828956	2.259299683	1.636364683	1.673291761	3.109409489	3.110264517	4.012368039	1.589906183	3.704185328
A_19_P00319829	7.524723883	7.507636111	7.613320194	7.779678306	7.964327806	8.083626333	7.7894579	7.498549083	7.641783767	8.040527722	7.498389056	8.017748444	8.1207925	7.672685833	7.758407733	8.563722583	8.003749278	8.191473111
A_19_P00319837	3.347336078	2.109024528	3.18363745	2.877956972	3.316252833	2.254057311	3.989747161	2.843997139	3.098781472	1.979274067	2.73664155	2.831304106	2.9548332	2.463003094	2.2572679	2.075771672	4.890073761	2.841409589
A_19_P00319854	7.497862583	7.576072444	7.920688967	8.095847694	8.806578556	8.802304889	8.906685417	7.827930856	8.506280722	7.374597367	7.999702233	7.704399778	9.619847	8.063448056	9.245533444	9.910184944	8.468276333	8.770998
A_19_P00319872	1.648187917	1.786509844	1.681884078	1.982344378	2.039959067	1.626721389	1.439734311	1.4177157	1.640344328	1.597548767	1.671997217	2.278782017	2.719900044	1.993587222	1.856096311	1.9665857	1.941741844	1.441556117
A_19_P00319876	3.500797372	3.903564683	3.739685333	1.611355933	3.907478867	3.974279056	1.615786133	4.672980328	1.450121967	2.668625017	1.663620539	1.527278689	1.689563856	2.036604167	1.69742925	2.46290035	1.647351317	3.578291867
A_19_P00319882	5.310602917	5.160093278	4.974339306	4.908697461	4.648352183	4.269914017	3.36916535	6.042964906	5.081453344	5.2727025	5.914311783	5.423410667	6.493347872	5.435604828	6.1914206	4.3262091	5.707018156	5.144366294
A_19_P00319890	6.308597106	5.680770878	6.300925333	6.134511067	5.488088833	5.104783233	5.955612244	6.286695083	6.006039378	6.261065389	5.130720083	6.130091656	7.159911444	6.115240517	5.443682617	5.620845372	6.62500105	5.978128822
A_19_P00319900	4.754059161	4.6212238	4.482853644	4.684756022	4.721008428	4.632215	4.851547306	4.254884311	4.668573717	4.672581983	4.938231533	5.049939956	5.445114839	4.73943975	4.191435006	4.541506661	4.733003822	4.918481367
A_19_P00319917	6.918024967	7.853574756	7.000320794	6.826568556	6.489691767	5.919656906	6.995052328	7.79594775	5.6455186	6.585976778	7.728490211	6.657783189	5.247982589	6.681205578	6.863529944	6.649051839	5.680770878	6.076469056
A_19_P00319929	3.5500513	2.881388594	3.325065983	2.460185394	3.894980044	4.17896925	3.845204172	3.191007267	3.587757206	2.874384378	3.280364389	1.652531356	2.327363756	2.746754256	3.900800272	5.216038661	2.623637622	4.087957161
A_19_P00319946	6.263819611	6.109252556	6.351150378	6.374253772	6.464196222	6.548266817	5.972768806	6.549276356	6.308597106	6.000445117	5.938751789	6.557935256	6.379559111	6.131796061	5.786052889	6.93508785	6.228830583	6.447381811
A_19_P00319959	6.272418122	6.023579444	5.663089056	6.430681406	5.474858322	5.704540594	4.5785261	4.929224322	6.313597739	6.025680483	5.434364567	7.427372906	6.910075333	5.88652695	5.624111872	6.714674639	5.82690405	6.9065671
A_19_P00319963	6.686511806	6.646900339	6.798295861	6.551973961	7.001633083	6.489457822	6.333882522	6.755839894	5.944616511	6.780215278	6.221274606	6.738363178	6.118178872	6.533491306	6.262826744	6.981554578	6.2816958	6.895486806
A_19_P00319971	6.412784161	6.644083656	6.146554533	6.514131311	7.198765311	7.855922739	7.387801944	6.131363072	6.490568811	6.332322778	7.068471972	6.793561178	7.07255715	6.785154733	6.851326022	8.459594222	6.897849833	7.356810817
A_19_P00319981	5.932183417	6.523334367	7.2200333	6.803602967	5.384039994	5.341671433	6.653573822	6.814022367	6.168948633	6.169494289	6.765975694	6.403421367	3.511881044	5.6000931	4.584064789	5.360673033	7.165136	6.484484528
A_19_P00319990	6.30342155	5.490649967	4.074224022	4.72814905	5.112638022	5.279742083	3.8131712	5.283356361	5.146648978	5.781316667	7.0398928	4.921419911	6.691327578	6.1019665	7.428963472	5.877476867	5.343422178	5.155638917
A_19_P00320028	3.849494072	4.134723683	4.06594525	4.660822511	4.012448872	3.683632744	2.552381756	4.099601467	3.674373033	3.7132166	4.016449206	3.921286622	3.577948256	4.0926422	4.271875606	4.253587061	3.707322356	4.732887694
A_19_P00320038	4.199051611	2.227981372	3.042693356	2.687583361	2.451726856	2.837064961	3.399022444	4.368678172	3.513243756	2.942970028	3.161839011	2.551346228	1.753674967	2.059429172	3.758135972	1.617083917	2.671574261	4.960578961
A_19_P00320047	11.09917733	13.32895978	12.00242406	9.783676722	13.41633383	13.61530433	15.00137117	10.29300806	10.73893461	12.25876967	12.80098161	11.62502797	14.13907433	13.85298561	13.26575061	13.02919033	12.24510622	13.24470961
A_19_P00320056	6.856225317	6.589808928	6.74708655	6.902159672	7.222887494	7.506369878	7.179346844	6.488860656	6.729410667	7.064987661	7.129349706	7.226164294	7.487154078	7.353492489	7.405977778	7.714656	6.855668422	7.215003406
A_19_P00320063	3.239209806	3.294799944	3.310671217	3.924757017	3.376167539	2.903738028	5.46400115	3.270532222	4.6994816	3.350600828	4.150631517	4.2115815	4.837197456	3.172709528	3.006417028	3.7970015	2.417599683	2.478378044
A_19_P00320066	3.045180722	3.054395939	2.076698244	1.695319328	1.733712572	2.340675056	1.740271356	2.254229444	1.778092628	2.871684044	4.054862528	2.027541028	1.574799894	3.147753961	4.252165906	2.930321322	2.87111915	2.230101206
A_19_P00320067	5.976790667	5.361602006	5.721387	6.402357111	5.8647278	6.164414367	6.317919694	6.298940567	6.21049575	6.045492339	5.265166128	6.44081985	6.635693744	5.782562283	5.858960822	6.225795911	6.229576944	6.360604189
A_19_P00320077	5.339182517	5.795748611	5.148375389	4.866002544	5.52433735	4.409398389	4.508385156	4.862760928	5.347378956	5.658717372	5.3098115	5.810125767	5.945903367	5.457834778	4.797089444	5.865528228	5.860262289	4.562022489
A_19_P00320088	5.929484572	5.457733639	6.114857989	6.033308272	6.006458494	6.547880206	6.042044583	5.864338878	5.756197894	5.528413422	5.591985378	5.918381844	5.766203794	6.287422533	5.656006939	7.065423844	6.105836694	6.549024856
A_19_P00320090	2.955511011	3.528808794	3.137369978	2.508700383	3.7943357	3.363958006	3.130857261	3.200981761	3.220036322	3.452153456	3.16602655	3.535928672	3.224890544	3.273373294	3.827419522	2.81786745	2.908969417	3.114292194
A_19_P00320094	6.050332844	5.957549411	7.054310478	5.893331328	6.526812294	5.091361244	6.977876206	7.602922906	7.26517785	6.765287617	6.063816033	8.236767444	6.383595889	7.233872461	6.838759411	7.160200689	7.855325722	6.900944572
A_19_P00320101	1.825720089	2.003758472	1.482552983	2.072774944	2.265186911	1.761728561	1.742431172	4.805410344	1.525105061	1.633909928	2.06557425	1.761593706	2.035776861	1.699485417	2.264503683	1.688066061	1.668774928	1.751315167
A_19_P00320108	8.743239778	8.736510444	8.493953333	8.698742	9.097805333	9.107685056	9.074011444	9.283900778	9.348235889	8.653818889	8.767212472	9.193924278	9.693774111	8.5901065	9.099377694	9.184585444	9.243535111	9.474697
A_19_P00320119	8.0643985	9.379257667	9.114370333	9.153753944	8.885254278	7.692286922	8.848627167	9.064093861	8.668853083	8.533438	8.617415944	8.27475	8.16346	8.815053667	8.993236222	7.593175939	8.169061444	8.018764333
A_19_P00320120	8.462397444	9.643885	9.530259778	9.419299111	9.262981333	8.183318778	9.362203667	9.303003333	8.927086	8.811409889	8.916194056	8.531503056	8.492829556	9.079280278	9.394716444	8.546526111	8.428747	8.307224222
A_19_P00320132	6.900944572	7.7620437	6.6508016	6.444545944	7.256855833	5.420086578	5.962370317	6.422373944	6.402129511	7.147558222	6.973715211	6.892940017	7.071539933	7.033904578	6.403421367	6.610816917	7.215003406	6.342398139
A_19_P00320140	1.412610489	1.740498444	1.973249044	1.386469539	1.9887962	3.286637222	1.495932844	1.377841989	1.36367105	1.422505417	1.825799906	2.192022811	1.370789767	3.117385867	2.126378906	2.55848475	1.948676872	1.436206478
A_19_P00320141	1.435722433	1.868950378	2.144952889	1.535181628	1.589779461	1.538388017	1.391823867	1.567780811	1.4565573	1.555418139	1.68230835	1.8081633	1.692562522	1.7604084	1.999008811	1.457712222	2.346162256	1.623398928
A_19_P00320144	2.360095828	2.446693917	2.460089939	1.632692344	2.894856778	4.5906601	2.935002461	3.01533235	2.759483911	3.315990544	2.979142833	1.455991267	1.429585989	3.515016556	3.11747605	2.651634739	2.528215483	2.850783828
A_19_P00320155	1.617306011	1.441277311	1.392738461	1.428403339	1.435864117	1.411520494	1.371276589	1.580046589	1.3977548	1.413244789	2.931779617	1.400476861	1.478392211	1.377439328	2.914824733	1.427699656	1.494876311	1.450550261
A_19_P00320158	7.307760717	7.749062583	7.063717678	7.304929461	8.400187333	8.534349056	7.992027028	7.417473806	7.199561611	7.059819017	7.441977861	7.109398089	7.996375456	7.4123179	7.878387389	8.397118333	7.79594775	7.634592972
A_19_P00320162	5.822673172	4.064150544	5.524915656	3.907837489	4.358921044	4.474841617	4.959850528	7.0484018	4.402523489	4.611813444	4.527798633	3.924939083	3.829049967	4.402095222	3.875048817	4.391599139	3.778446378	4.046509839
A_19_P00320173	4.830402806	4.43280195	4.316133039	4.865391222	4.553129394	4.54400675	6.409399139	4.3542209	5.236745011	4.422491111	4.688192689	4.807404883	5.331136294	4.423239867	4.326806083	4.419284533	4.6822059	4.442302028
A_19_P00320184	6.732731389	7.122498567	7.0618889	6.65331545	7.220459922	6.880762322	6.852098861	6.999042733	7.221806678	6.589133244	7.2287491	6.523928133	7.120221372	6.959062739	6.851789167	6.799187472	6.8849183	6.509043139
A_19_P00320193	2.800267283	3.975781728	2.107288467	2.2572679	2.054100944	2.408842689	4.951898694	1.583139222	2.716597328	3.989553911	3.094246389	2.666577544	2.369284872	4.187161989	3.744375744	2.062866922	2.209609389	3.466011628
A_19_P00320194	3.242083178	3.388884056	3.073689322	3.953807578	3.543456144	2.840793117	3.225369583	3.1420942	1.755156083	3.190818278	3.530117011	3.376606506	4.571932972	4.317225889	3.645003128	3.798869939	3.089402033	3.831859294
A_19_P00320218	7.615401639	7.375301756	7.479587656	7.923906333	8.123091	8.1295445	8.247378167	7.47460625	8.072450111	7.493240933	7.439021833	8.026143444	8.105612611	7.604430533	7.947311344	8.730799694	7.793081667	8.433396889
A_19_P00320226	4.6227351	5.320056339	4.608061117	4.993772933	6.099568689	7.388560194	6.299666067	5.178376094	4.963901	4.888205844	5.48114905	5.111112078	6.189595122	5.405463811	5.881307594	8.811286278	5.300798883	7.961420133
A_19_P00320229	3.665924483	4.284595139	4.379510972	4.220697756	3.724048494	3.728282778	5.111886467	4.65515655	3.805675828	3.91760505	3.085786183	4.695453472	4.170914739	4.213760444	3.086537072	2.726718044	4.077093317	4.125656778
A_19_P00320242	6.933402383	5.340921978	2.671961439	4.399917889	4.895162583	4.763165344	2.218201267	5.053761022	4.922406822	5.687833633	6.763470739	5.043888044	6.459110722	5.829945117	7.259315083	5.122770111	4.880432517	4.718290728
A_19_P00320251	2.512256467	3.331312256	3.315659444	4.626779156	2.843029861	3.349981028	3.422516656	3.144414494	3.5126488	2.901993472	2.762896006	4.012758033	4.352775583	2.331269628	3.221749461	3.253924311	3.218493744	2.81786745
A_19_P00320259	5.749001361	6.142709233	5.88275245	4.860248322	6.042142433	6.029353978	6.16995065	6.017656222	5.842024783	5.988403417	5.072188494	6.098364906	5.174888167	6.048001272	5.304867711	5.498879183	6.388893283	6.410364667
A_19_P00320274	6.675245983	7.6274419	6.759460506	7.117397944	8.0782335	7.986913728	7.384800944	6.969390472	7.311471944	7.006641989	7.620339867	7.192597439	8.333430556	7.136288606	7.172629378	8.727164222	7.813579661	7.813579661
A_19_P00320275	5.343847189	4.440886783	5.209087889	4.211042311	4.848884267	5.506762183	3.252998844	4.458194344	5.107884967	5.06880215	4.600191267	3.182106344	3.734116439	5.046168628	4.391789817	5.611756333	4.796634883	5.257736556
A_19_P00320288	6.19489125	6.712236772	4.365966778	3.396228672	4.508697061	3.806601911	4.449850928	5.132353272	6.53604555	5.786414617	4.569394322	5.476110939	4.209358611	6.137410711	4.654803339	4.289048956	5.420297156	6.15589265
A_19_P00320295	6.043286378	5.626316917	3.793167756	5.219896289	5.057270333	5.125530783	4.694130989	5.702994767	5.155041883	5.073619256	6.570037961	4.819885594	6.638070844	5.155245261	6.099568689	5.914097872	5.248672833	5.140416894
A_19_P00320314	12.47856767	12.04794114	12.27871894	12.57776744	12.1512225	12.14968783	12.23867361	11.65535928	12.83737744	12.02520678	12.34080122	12.61238622	12.33405283	11.99276933	12.45882125	13.01289344	11.8150365	12.55343056
A_19_P00320343	8.036150972	8.6946935	7.772205922	7.472756278	8.927086	7.232874628	6.49456765	8.209720333	7.959989206	8.540318778	8.068332944	7.443192489	9.145840889	8.266451	7.791237917	7.816049628	8.784435944	8.364528667
A_19_P00320351	10.80508994	10.69744922	10.73967028	10.65128272	11.10776867	10.45527511	10.300222	10.28338278	10.48038036	10.58821111	10.68112444	10.56554933	10.83734922	10.49160956	10.15091389	10.42977556	10.56635967	10.639068
A_19_P00320354	1.642190322	1.937430411	1.515469861	1.509927906	1.404816606	1.416972439	1.540977928	1.443984122	1.712930539	1.575437994	1.412864761	1.426073083	1.428944567	1.601737744	1.421062472	1.589345767	1.965984783	1.979625361
A_19_P00320362	6.032989717	5.936936478	5.971458756	5.478966444	6.665346961	6.685815939	6.311697811	5.297339006	5.583281028	5.914097872	5.707703989	5.597402833	6.340766789	5.999347094	5.5367749	7.305904594	5.995434156	6.299926522
A_19_P00320371	6.614352978	6.116605128	6.955246956	6.439050789	6.904925756	6.529551367	6.762705628	6.684451172	6.531683489	6.393123811	6.481028222	6.277831689	6.5766653	6.521085144	6.625289044	7.292839806	6.54495335	6.442924456
A_19_P00320384	9.798670111	9.117732	9.724092889	9.578664778	9.604714667	9.922782833	9.867734833	9.210475667	9.412977222	9.599129667	9.610319778	9.710919111	10.15470144	9.717542333	9.582393	9.851201056	9.692797444	9.662747556
A_19_P00320387	2.123019322	2.056658489	1.803411589	2.188552761	1.407882939	1.400283389	2.258606528	1.420350589	1.551194589	1.46138495	1.41874125	2.16046985	2.200283994	2.055130756	1.610013989	1.885180961	1.470174206	1.441583572
A_19_P00320396	6.694331589	5.75102355	6.639028933	6.097198922	6.312138839	5.8949579	5.748124506	6.211246439	6.811539283	6.836679028	6.6634036	6.39926515	6.242957272	6.441551911	6.641012467	5.7899682	6.587764844	6.338915633
A_19_P00320400	7.277873856	8.106103556	7.3784828	7.418170233	8.053088778	6.938397972	7.713372506	7.34245525	7.95882975	7.408485844	7.718945539	7.719736778	8.203712028	7.498029611	7.229910739	7.544756361	7.897228667	7.407892417
A_19_P00320407	7.632474267	7.149696694	7.223809411	7.660925822	7.423889133	7.627789778	7.747737889	7.827596594	7.6959287	7.208989306	7.206942878	7.633291294	8.480317278	7.102714006	7.271453778	8.021563333	7.729995483	7.954382522
A_19_P00320411	3.165476172	2.537936239	1.957659678	1.561171867	1.964142456	3.514062306	3.455833406	2.989636633	2.979142833	2.248019167	2.269027639	2.2919271	1.653818667	3.499517694	3.582516506	1.628067544	2.777814639	2.033270028
A_19_P00320427	5.076245528	4.726882094	5.504489394	5.440701033	6.068142494	4.449364656	4.497532706	6.328126272	4.745511172	5.271409206	5.061333056	5.2756418	4.430357183	5.120962322	5.562106411	5.177644356	5.078314644	4.455636239
A_19_P00320434	7.768136744	8.342357778	7.036418506	8.347842944	7.969652244	7.693538806	8.040527722	9.131623333	7.86899525	8.705035222	7.746105494	8.132935222	8.610673167	8.076792778	8.131543889	7.750467117	8.00524075	8.234113
A_19_P00320438	1.659172489	1.827348022	2.413173422	1.643063611	2.871429206	1.454399022	2.0058722	2.495219539	2.232106717	2.074653794	1.776773683	1.482877239	2.611270739	2.540348456	2.220488339	1.956426278	2.402100606	3.738177917
A_19_P00320440	2.978416161	3.414400456	3.3939477	3.890191778	4.271014461	2.2038146	3.931978917	3.751695594	3.160055733	3.226157872	2.81885155	3.909495733	3.778446378	3.329773744	3.600485956	3.430133894	3.273865372	2.973505167
A_19_P00320449	10.22397917	10.15367694	10.36930706	10.31446156	10.60194767	10.70662656	10.69674511	10.00889839	10.20810411	10.459646	10.39649178	10.32261528	10.82309944	10.06415761	10.38510289	10.456682	10.42400017	10.35489122
A_19_P00320451	5.46376295	5.746293156	6.148876433	5.833525606	6.150988167	5.98688265	5.753657178	6.225116994	5.331381794	5.571313328	5.345436222	5.23741375	5.318192589	5.602365411	5.211207344	5.571885206	4.534704128	5.634891544
A_19_P00320469	2.864080367	2.826897811	2.4611929	3.408357	2.022867883	3.276538922	1.912266494	2.788571772	2.746754256	3.468870678	2.614346556	4.126627161	1.813907433	3.063175322	2.639134861	3.77278115	3.572777883	3.422886133
A_19_P00320471	4.06780525	4.386972661	4.552953406	4.545143011	4.612989917	5.161832622	3.354487986	4.790763633	3.475559283	5.231930278	4.726290411	4.658422111	3.6751949	5.226013756	4.355788994	5.294871461	5.025265633	5.175117989
A_19_P00320478	10.78184867	11.0299925	10.93130767	10.802942	11.36755244	11.52972742	11.76389139	9.847576778	10.91602172	11.17191133	11.73342867	11.0397225	11.48372233	12.121393	11.28559061	13.31430844	11.40791356	11.07273633
A_19_P00320488	3.412376394	3.258355983	3.028532989	3.458547789	3.620054917	3.05975155	3.700123094	3.480275972	4.97165625	2.774167667	2.934819256	3.676717161	4.389622322	2.787937106	2.261053544	3.189328017	3.005343972	2.373252272
A_19_P00320492	4.087623683	3.461448739	4.241446056	3.861291894	4.014012311	3.736133856	5.569559506	3.014532011	4.743393206	3.817792572	3.82469135	4.43912295	3.850884617	4.074049106	3.939844983	3.062060039	3.175419306	2.461381183
A_19_P00320498	5.210348394	6.249133056	4.958515256	4.652092456	5.848976989	5.684798033	5.993242839	4.422688633	5.280383961	4.158436583	5.638526533	3.891125517	3.664424733	4.753684094	6.17143185	6.237061972	4.721008428	4.859144228
A_19_P00320499	5.210888878	5.799645911	5.669917178	5.96640245	6.21049575	6.280696811	6.637805383	6.208773928	6.501685883	5.737727489	5.929262439	5.992622111	5.155245261	6.222453433	7.185953778	7.142259511	5.597313533	6.458441061
A_19_P00320517	6.949527189	6.367173256	6.796474061	7.378325	7.100827344	6.569900833	6.273792367	7.041906311	6.920853789	6.10221635	6.213296244	6.195513744	6.729410667	5.935773739	5.768587256	6.870493789	5.710279989	6.8326128
A_19_P00320532	9.100880833	8.495330722	8.538687278	8.602666472	8.722242722	8.656968111	8.3190475	8.749517944	8.409378111	8.2278785	8.997035444	8.407960111	9.382661222	8.643051778	8.924604167	8.685681611	8.773768639	8.7727145
A_19_P00320536	8.273627944	8.436885111	8.180781778	8.080676333	8.849191167	8.161885278	7.995901556	7.960725983	8.27475	8.279413167	8.380545222	8.193374	9.119204444	8.554949111	8.084499333	8.745663	8.825405944	8.684107
A_19_P00320543	3.139752406	4.155827839	3.190643639	2.765999522	3.650468061	3.791640144	3.522574894	3.962234689	3.488326819	3.827419522	3.891585667	4.098396733	2.77049965	4.814796567	4.547426022	3.754527744	3.785413711	4.059684228
A_19_P00320555	6.452258689	6.392050106	6.082633172	5.937757639	6.872446383	6.846256572	6.343323572	5.928773683	6.135221111	6.020206672	6.531332128	6.333882522	6.981554578	6.489803944	5.977628994	7.52019395	6.531206172	6.406347222
A_19_P00320562	6.039893039	5.867497	6.018529811	5.779089078	6.28398325	5.698624611	6.506069656	5.432474239	5.532854928	6.0017552	5.683669433	5.637747756	5.646626261	6.060614256	5.348178011	6.640487622	5.92058035	5.878451772
A_19_P00320567	8.132747056	8.271202111	7.740605183	8.365908222	9.021782722	9.035055167	8.605493389	8.279220389	8.277565167	7.884392961	8.142089667	8.580021444	8.436339222	8.438593444	8.2727075	9.339630667	8.841358361	8.929227667
A_19_P00320570	3.314536772	3.052230389	3.265275672	3.989297006	2.143891628	2.715614383	5.055348794	3.59442735	4.105037706	2.963780328	2.783898672	3.689043567	4.449455772	3.163204933	3.003372044	3.630235756	3.006048006	2.864652533
A_19_P00320579	7.72606	7.355421367	6.335252472	6.580297189	7.845208	6.738241956	6.858158261	6.299926522	7.453393411	7.075791972	8.405501333	6.64645895	8.401986111	7.30728165	9.506840778	8.278449722	7.848871989	6.505947967
A_19_P00320597	8.088895417	7.172189789	8.027523278	9.948758056	7.46979045	7.9445784	7.318018539	7.895139944	8.288061667	7.468639283	7.574837289	7.935555006	7.074851678	7.535587222	8.216564222	7.686849356	8.046984	7.916551739
A_19_P00320602	6.358878467	6.115426717	6.189964233	5.358552889	5.729512978	5.639745828	5.695781967	5.724812778	5.382948511	5.997535822	7.122965383	6.052875367	6.285459456	6.179616722	5.111555406	4.089461433	5.746896639	5.023183494
A_19_P00320603	10.84649767	10.91421256	10.66958078	10.95981633	11.0716625	10.13890494	10.49819883	11.08788933	10.90889867	10.89775011	10.47921133	11.17551411	11.37140783	10.89861522	10.87156581	10.77379344	11.000674	10.89441411
A_19_P00320611	8.125934	8.107915556	8.142828778	8.333811333	8.802557944	8.597132	8.524908194	8.316203056	8.232241722	8.117591389	7.868635867	8.390618944	8.439439111	7.848190778	8.055440889	8.557996278	8.071554389	8.296580333
A_19_P00320614	6.464327733	5.822046611	6.188015961	6.017023844	6.716195822	6.724437739	7.021709856	5.579533383	6.166558722	6.07307545	6.15284695	5.935773739	6.546060806	6.497588361	5.95382805	7.4334934	6.04042055	6.4517236
A_19_P00320619	2.303262522	2.392935367	1.475887589	1.473953072	2.593365106	1.572782433	1.446192467	3.46355575	1.643063611	1.878358078	2.429184278	1.812998778	2.248124872	2.170457822	3.4530848	1.435567967	1.819665778	2.519232389
A_19_P00320622	4.471007667	4.41874045	4.263082589	4.667865056	4.440006767	3.831774889	3.729191478	3.787906228	5.039332739	4.919902306	4.858315267	4.907330467	5.131341794	5.22662425	6.492992589	5.422361711	4.448005728	4.802796033
A_19_P00320625	4.441263972	5.628314611	5.554418667	5.496847733	4.933848506	4.598661922	5.000000089	6.186253306	5.129886761	4.685414617	4.67196485	4.808903206	3.368461456	4.777297561	5.080039539	2.939867439	4.488904767	3.817333978
A_19_P00320628	3.04006785	3.527049367	2.888997589	2.957295906	3.626676822	3.95184405	3.259754239	2.879171322	2.199330072	2.115603833	2.007694033	2.745897394	2.284250517	2.305256667	2.386776206	3.03310855	3.226078322	2.457724422
A_19_P00320640	6.481441967	7.739969922	6.643014989	6.418662906	6.704263372	6.470852617	6.774408117	7.085933539	6.236938494	6.82289215	6.7301843	6.500896922	5.746771833	6.968144467	7.192450656	5.683568506	6.466941844	6.371312228
A_19_P00320644	7.027434033	6.26291905	7.145401772	6.919343317	6.490046694	6.550019439	7.356488522	6.648668961	7.046941478	6.978157822	6.463297139	6.724829594	6.553228394	6.568062394	6.561843039	6.502693394	6.817618289	6.754354139
A_19_P00320663	1.391416367	4.631914878	2.381578578	3.418841928	3.605368594	3.915705972	2.725613778	3.022803372	2.157774972	1.3535652	4.309648278	2.624217806	2.372573083	1.342283889	3.038324456	1.3338653	1.352064078	1.400011911
A_19_P00320664	6.180987056	6.215603711	6.251538044	6.424081256	5.977914572	5.977628994	6.720586106	6.048632906	6.165608456	6.1431784	4.890407317	6.037551717	4.921471572	6.119086617	4.983994039	6.012284339	5.596248689	5.9619714
A_19_P00320665	6.149629761	6.3226041	6.388893283	6.257194911	6.558715617	6.617686461	7.247141072	6.331638511	6.189345639	6.4529334	5.751768117	6.490809344	5.626648206	6.500294272	5.349939506	6.797732067	6.853235928	6.924762683
A_19_P00320675	5.033119017	5.542537861	5.482634706	4.830074172	6.015063589	5.993734278	5.5904619	5.285275956	5.383733461	5.234239528	5.899180083	5.016027539	5.394643889	5.271048922	5.311980461	6.46379925	5.253281633	5.804711278
A_19_P00320685	1.545557417	1.444901839	1.637914294	1.454075733	1.446708461	2.496328039	1.371532467	3.437734006	1.9171064	1.464509561	2.342065917	1.527757978	1.579939372	1.800032689	2.519754289	1.4855691	1.555246894	1.430930589
A_19_P00320708	8.013978056	7.842603811	8.041261278	7.643085244	8.275589556	8.192088333	8.459313	7.7553721	8.149088889	7.880349711	8.236331944	7.715877739	8.443378778	8.439800889	9.205690444	8.770998	8.181856111	8.105933111
A_19_P00320715	1.875864844	2.011049211	1.783575067	2.115502128	2.29454315	1.430706978	1.50836855	1.483676061	2.991837178	1.8037949	3.757815594	2.057940406	3.034364244	1.389661794	1.733922222	1.817313856	1.498970667	1.660437183
A_19_P00320716	5.697514311	5.313392061	5.78209865	5.532633672	5.526557183	5.747543211	5.312410489	4.811529744	5.574465261	5.641438628	5.478213156	5.5778648	5.845780378	5.638526533	4.952849228	6.793311022	5.085939328	5.650718972
A_19_P00320718	6.9482582	6.437938639	6.341166744	6.865463111	6.9065671	6.592256206	6.069120006	6.749930544	6.887366967	6.80687405	6.080672978	6.269355422	7.246528072	6.889092556	6.720586106	6.787005106	7.297341989	7.578048844
A_19_P00320719	5.736718222	6.15323175	5.715242256	5.738568894	6.15145625	5.51341485	6.597607822	5.772509772	5.542105878	6.267354339	6.55724245	6.173629842	6.775200089	6.59382785	7.777177189	6.610433272	6.189595122	5.563017344
A_19_P00320721	4.642577878	4.7785263	4.792324994	3.841029128	4.69915385	4.284697672	4.295504406	4.578425872	4.226740094	4.991506256	5.271591489	4.1777951	3.234893572	5.245939833	6.349398789	4.357658011	4.59827595	4.197088994
A_19_P00320722	2.275922144	1.935950289	3.954652372	1.543784578	1.960905411	3.679257117	2.113096556	2.387794939	3.094350011	1.459671317	3.604534656	1.486297306	1.793136589	1.407561561	4.1494846	1.506179267	1.746700717	2.597605267
A_19_P00320723	3.410858106	3.938086533	4.490384956	3.276620094	3.70190505	3.851163811	3.255261372	4.010212072	3.713128406	2.032258511	4.537635911	1.972670917	3.906072133	2.810939028	4.468479083	3.131895533	2.729772717	2.320294772
A_19_P00320727	1.432149444	1.413423167	1.416693033	1.433942006	1.401296722	1.417957356	1.38062025	1.429841439	1.401296722	1.434962678	1.5668008	1.398182489	1.430765167	1.633418267	1.945534122	1.409280472	1.455191967	1.4719653
A_19_P00320729	4.992471939	4.114036211	4.039198667	5.590699389	4.255904806	4.361172761	2.344641389	5.016759622	4.756231778	3.726330972	3.804434622	4.089888939	2.306610744	3.889069783	4.815102917	3.741977372	2.620456617	3.906959889
A_19_P00320731	7.723693206	7.464087739	7.515534417	7.244208317	7.920258039	7.119648167	7.373802089	7.446309678	7.294538933	7.41135235	7.198575178	7.725487389	8.371812611	7.470124333	7.268944556	7.559032933	7.748834083	7.609161389
A_19_P00320740	5.265166128	4.569198489	4.080782194	4.942705267	5.092497494	3.531401883	6.516550033	4.054193194	5.6739826	4.079345556	4.236229461	4.629354011	6.8629664	4.368860389	4.678408772	4.061643611	4.631633239	4.007124394
A_19_P00320746	1.381311694	1.506422111	1.382772167	1.438482822	1.511447456	1.429343983	1.3500438	1.622600311	1.3939188	1.409524072	1.427522183	1.452339356	1.6551016	1.377546089	1.402216339	1.499123983	1.463383483	2.801213017
A_19_P00320749	10.72012289	10.74611978	10.76311417	11.30962856	11.08684433	11.52603978	11.38878417	11.72806606	11.44229275	10.76392878	10.49968761	11.35901578	11.22944167	10.91421256	11.34990878	11.33465311	10.71704767	11.5850325
A_19_P00320757	10.30225122	10.45896344	10.3132015	10.45396722	10.46445556	9.385934444	9.580501667	10.07995672	10.260173	10.06259928	10.39887028	10.23647739	10.51763233	10.20554656	10.18516239	10.26727033	10.37188844	9.893385056
A_19_P00320759	6.372319372	5.779935572	7.768777606	7.814469028	5.024941478	5.705520994	7.032177356	7.829661239	6.116481294	4.720219117	6.410961856	3.950971917	5.923711211	5.027599067	7.618122156	6.105211194	5.527969706	4.361960411
A_19_P00320780	9.693774111	10.01287756	9.523708889	9.695651	10.20418156	9.136490556	9.220690667	8.788624	9.766207556	9.952494278	9.865171194	9.883402167	10.11161678	9.770247306	9.354317556	10.24304289	9.865905056	9.712669444
A_19_P00320785	2.807738928	2.901509422	2.446149939	3.827907156	3.843163561	1.981890311	3.332628278	2.90558115	2.749724422	3.186873767	2.702389333	4.018927144	4.109181828	2.60857205	3.092155072	4.145868344	2.949437211	2.330625306
A_19_P00320792	6.752003294	7.202020322	6.762033783	6.814443028	7.34604425	6.9527721	7.140744872	6.664087444	6.827526533	6.40658975	6.560835961	6.302181144	7.245405383	6.530914183	6.349091411	7.22033345	6.278488767	6.684315072
A_19_P00320796	9.786002222	11.00217325	10.81770889	10.69013283	10.82309944	10.110237	10.83850133	10.68950078	10.08689222	9.998456778	10.23003689	9.834695667	9.971943639	10.29785133	10.47549447	10.18516239	9.840711167	9.886580778
A_19_P00320804	3.143414828	3.353523261	3.3560457	4.274469278	3.072941517	3.142744978	4.641683267	3.362453494	3.308418867	3.234625333	2.894071933	4.019587517	3.957804922	2.5053297	4.131144589	4.110677661	3.813349972	3.795557661
A_19_P00320814	4.331403794	4.251280744	4.374559017	4.222451206	4.168280011	4.446289622	3.5535605	5.14762035	4.365358172	3.660381789	4.027071461	4.212301739	3.980832439	4.2844976	3.696932633	3.514488344	4.381934522	4.04073475
A_19_P00320828	3.622371961	3.288276794	4.14145705	1.3560239	4.383053061	4.5448386	3.776599578	4.039198667	4.553853222	4.10233075	4.446850672	1.883171822	4.012042028	4.525003456	4.561589733	4.390502711	4.075678	4.683214078
A_19_P00320841	4.696166256	4.39639695	4.936118894	4.890407317	4.733559078	4.877169789	5.146301433	4.656463861	5.3801615	4.167640322	4.633300117	3.538625744	5.228134339	4.6131839	4.245589061	5.36384405	5.176085956	4.973356661
A_19_P00320842	6.014308961	5.576163289	5.410597594	5.902863344	5.936936478	5.617799061	5.60377435	5.757467967	6.0097111	5.66423685	5.8734347	5.186210572	6.498238222	5.889422544	5.93487485	6.328126272	6.148734506	6.437506094
A_19_P00320846	6.580635411	6.583960417	5.675195206	7.005309139	5.6440474	5.735331872	4.895259706	6.206465378	6.221795417	6.13147565	6.101673856	5.482045056	4.97761505	5.960759267	6.109004056	5.780495672	5.473919933	5.864213333
A_19_P00320866	6.778060589	7.2890436	7.384939133	7.499446556	7.2001559	7.170747317	7.820853111	7.329692956	7.382052622	7.384020022	7.349619856	7.540001889	7.339123439	6.624549728	7.001633083	7.590500261	7.777379128	7.82842675
A_19_P00320872	5.995434156	5.546817133	5.769949111	5.7036825	6.239746028	6.546060806	6.268374417	5.529677617	5.755203639	5.884293467	5.292612694	5.86789175	6.005420456	6.074523578	5.248557989	7.308573117	5.926086372	6.300676672
A_19_P00320875	8.181654222	8.131543889	7.830806183	8.057964944	8.065636222	7.097248328	6.7359721	7.1095306	8.089381722	7.972305267	8.036781056	8.197656278	8.237533056	7.822140056	7.550078639	8.483513944	7.85374625	8.084499333
A_19_P00320881	1.92999995	1.86859405	2.613734422	2.117244867	1.700679256	2.670489783	1.8714351	1.613059067	1.924955544	2.344848533	2.221169683	3.006792294	2.6699375	2.372492278	2.216263644	2.747536422	2.629545533	1.994865328
A_19_P00320885	8.511346361	8.667416333	8.733604944	9.282426889	9.371370778	9.750314667	9.776714556	8.699268667	9.042490667	8.339491556	8.815857944	9.550982	10.04250561	8.649514833	8.828149944	9.857143611	9.117480056	9.551966611
A_19_P00320906	5.190327167	4.323390372	5.125295683	5.128010383	5.373949	5.1197888	5.099111356	4.808714694	5.56791925	4.909101856	4.324947456	4.917745389	4.431258361	4.921419911	4.243372678	5.772509772	4.789811861	5.2727025
A_19_P00320907	4.947599506	6.038952289	4.963025033	5.424079789	5.444996861	5.497437811	4.935316928	5.117949472	4.618334156	5.265882561	4.65822705	4.087015944	3.224289583	5.096107078	4.4327079	5.180047644	4.829891139	5.346463489
A_19_P00320914	6.02717465	7.413988617	6.263255483	5.817388783	6.120177933	5.944260417	6.017948894	6.609378228	5.866325533	6.505554083	6.224691244	6.0163378	4.948500561	6.55670115	6.516550033	4.887981878	5.927284228	5.832875233
A_19_P00320924	2.062603033	2.566674767	2.4204702	3.08540535	2.585346889	1.746387461	3.557828456	2.110682483	2.129687933	1.656826483	1.493598733	3.462651006	3.689212417	1.796002517	1.70743055	3.191340461	2.876140756	2.064284611
A_19_P00320927	9.076704389	9.042772806	8.810365	9.278372556	9.278372556	9.324105	9.461438833	9.082086889	9.210126278	8.645538167	8.809567944	9.655348778	9.935371278	8.603304167	9.173360972	9.965032	9.515815722	9.438951472
A_19_P00320930	8.023231278	7.372569078	7.899359422	7.858589083	8.071881111	8.058141556	8.019374333	6.888058778	7.367930144	7.948406639	7.383450783	7.919696144	7.447210367	8.080161444	7.5639532	8.881798778	7.400634911	7.758676178
A_19_P00320937	1.664859378	1.427416644	1.434299356	2.045103339	1.413587589	1.807681544	1.719608822	1.40548315	1.966960922	1.533078333	1.518751089	2.369011717	1.446042983	1.725037106	1.393352722	2.321509689	1.412936767	1.507091661
A_19_P00320938	3.38263515	2.582881722	2.649934728	1.559445978	2.773231028	3.949442356	1.687304544	2.857757061	2.922415506	3.153177644	2.184023878	2.250794733	1.466305317	3.0166391	2.374755728	3.136278656	1.738856472	3.035684211
A_19_P00320939	2.396353217	1.999105067	1.846640661	3.272512994	2.796675328	2.839679183	3.032533478	1.762018289	3.096825089	2.6429793	2.917425733	3.152978089	3.992476017	2.662592322	2.377781078	2.247622878	2.179311189	2.165199006
A_19_P00320948	7.76750125	7.835250033	7.476850694	7.2277314	7.699423567	6.299422833	7.518533056	8.060043333	7.104690411	7.913773139	7.837287117	7.586762194	8.114312111	7.8758045	7.047704661	7.480652544	7.645646578	7.113432811
A_19_P00320954	10.73557439	10.12750106	10.6153905	10.38705033	10.50849917	10.27542311	10.51955294	9.789043833	10.04489811	10.76642178	10.71496444	10.512485	10.744391	11.10112767	10.40591722	11.31536383	10.56554933	10.15091389
A_19_P00320966	14.53125594	14.717919	14.58795017	14.55685467	14.84215033	15.25688722	14.72616467	14.66755411	14.47654156	14.43492	14.59196283	14.79062156	14.65845656	14.52053111	14.76938594	14.56854033	14.67282669	14.29012078
A_19_P00320970	8.053919056	8.507486611	7.950868517	7.837085656	8.947759694	8.147715444	7.607909506	7.75759215	7.444677011	7.943484511	8.5312575	7.806777383	8.691226889	7.302796917	8.020535778	8.074812778	9.080194444	8.551102611
A_19_P00320971	9.376089	9.3994915	9.286142111	9.401256167	9.701887	9.182432889	9.386602111	8.641835111	9.484470778	9.488664278	9.543256944	9.699043778	9.915958111	9.772138	9.201182	10.16082144	9.378216944	9.431768028
A_19_P00320972	4.659137556	4.043790133	4.198063511	4.74493995	5.060704972	5.028013611	4.919486189	4.476590822	4.838298533	4.27327835	3.692525739	4.48994875	4.563360483	4.175290278	3.788440033	5.881160328	3.361936389	5.322983
A_19_P00320974	9.278986778	9.044331333	8.666255278	9.311929444	9.224467889	8.909032611	8.725761	8.023445444	9.327031333	9.075091222	8.977188389	9.708625778	9.635627556	8.943964444	8.909545056	9.994329444	8.968115611	9.334688111
A_19_P00320986	6.122845533	5.145090878	6.590221683	6.212337789	5.814344489	5.769803539	6.505403983	5.329066906	5.850510917	5.693820867	5.330915367	5.4867568	5.021205472	5.301430756	5.302775478	5.7193613	5.485194222	5.811498078
A_19_P00320989	5.468140472	6.738613778	5.484057856	5.976338506	6.263019139	5.729970867	7.632824911	5.670165844	6.040150228	6.400311089	7.261937772	6.334242406	7.515534417	7.074300206	6.571946744	6.118640606	6.188863128	6.457395928
A_19_P00320992	3.491249533	4.011797983	2.237399528	3.119297	3.515330278	3.187569756	2.237882372	2.66071425	2.92648975	3.338111483	3.917214572	3.040595622	4.294400817	3.121431022	4.142196567	4.336184617	2.706304006	3.370197456
A_19_P00320996	5.375845806	4.530968528	4.691611539	4.195609328	4.757862739	4.323931922	3.964656622	4.555333278	6.698282839	5.450132678	5.303420711	4.819044611	4.462390128	5.331020761	6.246637383	4.777676956	5.870092578	5.153285156
A_19_P00320998	3.7518583	3.3861631	2.967114822	3.573028	3.209992033	4.314381233	4.2709368	2.632764056	4.018839494	3.315323256	2.9840457	3.530645078	3.967447056	3.761488911	2.922915133	4.105207017	3.871809011	3.609263556
A_19_P00321000	2.776382011	3.314789717	2.771384211	3.453732933	2.320379011	3.383754	2.376931311	4.385667367	3.706073017	2.757636861	2.666744656	3.121866344	3.592378356	2.204627956	2.478278078	2.009032283	2.214208683	3.667164483
A_19_P00321009	5.0318852	6.3876236	5.849770894	6.239240544	7.030948089	7.972840456	6.619155261	6.262075167	4.380814517	6.903911222	5.2951873	7.278521078	3.681583511	6.677219439	4.537331772	2.217858389	5.450514128	6.149018083
A_19_P00321010	6.261966072	6.605375189	6.558599683	6.714903939	7.392934461	7.987427044	7.105747906	6.832480217	5.707018156	7.245138822	6.3128975	7.588416278	5.649455867	7.484782722	5.792161483	7.189264156	7.159223589	6.979371372
A_19_P00321014	6.436087928	5.362161411	7.077080317	6.767391228	5.481675322	5.239657211	7.046663089	5.720628433	6.549901083	6.745004494	5.850811544	5.9197791	5.122463083	5.900859928	6.046673283	4.920930239	5.726507233	5.812957139
A_19_P00321030	4.456335117	5.445254378	5.444175	2.779511411	4.884170628	5.810961772	5.155838367	4.707529378	3.909301472	4.838195622	3.989297006	4.229448328	2.060466756	4.722293767	5.020455778	4.029182256	4.710536917	4.587571906
A_19_P00321038	3.282334128	3.123445289	2.4659744	2.130081928	2.031602422	3.260673633	2.826311144	3.196998547	2.776578806	2.512706022	3.408168483	1.934359411	3.356557944	3.148077511	2.823655706	3.588834317	2.635860394	1.523631056
A_19_P00321039	1.420350589	1.420186467	1.394534767	1.406743556	1.419720111	1.383027111	1.385893522	1.429018206	1.396844189	1.452768467	1.371637267	1.409903944	1.468002428	1.3892267	1.391187544	1.976748178	1.403824833	1.459137567
A_19_P00321040	5.767595761	5.960077406	5.501809667	6.309902389	5.622993322	6.958005611	6.629003	5.408736094	6.365402594	5.683669433	5.907028872	7.471981717	7.442862233	6.490312806	6.366160556	8.284598111	6.2929773	6.892024478
A_19_P00321053	2.354232733	1.881808683	2.3998964	2.853966861	2.036420694	2.130388222	2.092530594	3.80143465	1.916119772	2.448622594	2.290581067	2.61767235	4.249254228	2.661121156	1.870194728	3.187995539	3.121984778	1.398357817
A_19_P00321061	3.719924322	3.417218794	2.3999998	1.798522972	1.851411667	3.45514915	5.184797178	3.963456428	4.370670878	3.705166506	2.975664333	3.935094233	3.528440489	3.586828017	2.093176239	3.804810694	3.333558222	3.57522255
A_19_P00321063	3.8643568	3.429575572	1.871183794	4.330279444	2.829516744	3.773070256	2.68814585	4.207005811	3.435097306	4.6794693	4.275417578	4.549820833	3.257629244	3.941556722	6.229080228	4.284211367	4.35479015	5.085660717
A_19_P00321067	6.074881244	6.438074711	5.700004978	6.192497378	6.449672689	5.890153694	6.535746772	5.776029972	6.004089228	5.723171194	5.87635855	5.641039878	6.518027256	5.168908317	6.438546639	6.420839256	5.871056006	6.031739211
A_19_P00321068	4.179051178	5.358439556	3.818692489	3.470461039	4.949456028	4.545312722	4.976871394	3.925237967	4.507921578	1.910969122	4.8876588	2.345452417	2.777774311	3.349359061	5.836487456	5.079187178	3.09897255	3.079514578
A_19_P00321075	6.312658217	7.748631422	8.111780944	5.660232194	6.716344506	8.198984778	7.466164806	6.342682128	6.378525444	6.580398444	6.020410972	5.685159644	1.697566161	5.854590011	7.227276944	6.068297561	5.951799361	6.271800239
A_19_P00321076	7.274155011	7.817514733	8.179364778	7.240099622	7.715877739	8.420733889	8.192088333	7.210787756	7.418170233	7.308246161	7.012715489	7.241548944	7.119926044	7.153088233	7.5597547	7.726349667	7.194800178	7.430754989
A_19_P00321089	4.268570111	4.458194344	3.828074756	3.488708761	3.446726739	3.702296144	2.565662217	4.869260894	3.753019244	4.3335879	5.202916717	3.582697844	4.187351483	4.0230395	4.29560275	2.791366894	4.137882583	3.604953233
A_19_P00321096	4.494319661	4.26002175	4.189277856	4.920930239	4.344363256	3.875732378	5.8917196	4.442183267	4.781674222	4.622102	3.447929117	4.708048367	4.683214078	3.722182661	3.0868283	4.548020061	4.22757535	4.270858539
A_19_P00321097	3.2427714	2.828268578	2.532105689	2.254312494	2.33416195	3.565074033	2.299437583	3.490799156	3.427365322	2.683724156	2.449434372	2.906738783	1.812165317	3.456460889	2.491331428	3.380140878	2.307342772	2.999011306
A_19_P00321098	2.681395144	3.5829585	2.563868833	2.646483694	3.469402889	2.910417172	1.879493178	3.473865022	2.388444683	3.206357939	2.239642211	1.903418489	1.438249311	2.141906644	2.805702511	2.005704439	2.198973722	2.447340111
A_19_P00321110	1.399943556	2.119087328	2.405764911	2.264684956	2.08384955	1.581168106	1.486773511	2.720415872	1.442893994	2.134708744	2.252894589	1.938205233	1.551589617	2.381212017	3.059026344	2.429184278	2.277312361	2.578347272
A_19_P00321124	1.3614556	2.145905956	5.54329735	4.404810578	3.811469322	1.418781583	1.447118967	4.011609594	1.968632994	1.400476861	1.418781583	1.475109533	3.496861328	1.397242483	1.393516239	1.993396144	1.444014389	1.533197872
A_19_P00321129	6.366770233	6.083756983	6.311042678	6.392714478	6.488506283	5.991616183	5.937943039	6.143558233	6.287187856	6.33803455	5.597520728	6.292597628	6.93091585	6.616901128	6.122953011	7.118398683	6.422113517	6.271195894
A_19_P00321132	9.528210778	9.987766472	9.567847556	9.136490556	9.225742444	9.525714222	9.790837056	8.838428889	9.107941333	9.353102333	9.089618	9.245533444	9.035937722	9.223873333	8.893552667	8.631040444	9.240000333	9.130339333
A_19_P00321136	7.1262941	9.547749111	8.286082833	7.687998189	7.67462845	8.947525278	8.720471222	9.401900111	7.812037478	8.017931444	7.860045833	7.898275917	6.888858878	7.816772678	7.003491239	6.148876433	7.2890436	7.593175939
A_19_P00321139	1.483451106	1.373297028	1.38157705	1.388294767	1.381526544	1.3504742	1.384313022	1.407882939	1.380368011	1.414403039	1.344741828	1.360773	1.389956161	1.461432222	1.364492478	1.355535	1.370536767	1.454913167
A_19_P00321143	6.206988417	5.386122633	6.443692978	5.512585211	5.9765556	6.263255483	5.7783966	6.230546067	6.263485033	6.170295856	5.393307639	5.833767128	5.240720622	5.499676639	6.327154022	5.621060911	5.268008917	5.866902711
A_19_P00321147	6.648922083	6.580398444	6.714553261	6.5081156	7.137273672	7.672260289	7.7620437	6.941974911	6.454724494	6.461574883	6.379045806	6.827122128	6.955890139	6.648003783	6.351542322	7.905635772	6.646595961	7.032551122
A_19_P00321148	4.625319278	4.656002667	3.701217628	3.865983678	4.0219578	4.085109894	3.674101239	5.093094556	2.939960311	3.468364939	3.241658322	3.57189425	3.959001206	3.369931594	3.211140472	4.555017333	3.8912142	3.797358967
A_19_P00321158	4.07539385	1.699797794	1.7212315	2.90621225	4.088049089	4.206835833	3.44700545	4.209358611	2.972080083	3.514062306	2.283923039	3.020112189	1.617747489	4.491711606	3.799447522	4.988707933	3.437546833	4.290717983
A_19_P00321159	1.3564408	1.561748944	1.3511599	3.340531983	1.568215017	1.429546928	2.623468583	1.411372839	1.4084035	1.389990844	1.410964178	1.475385822	1.844942633	1.68447015	2.171293989	1.531795683	1.426955683	1.59489515
A_19_P00321166	3.753613906	3.753956494	4.158523333	2.952505506	4.337787617	3.237707328	4.339126083	3.905231067	3.486921672	3.688512128	3.431972233	3.133348522	4.114357906	3.309279622	4.068667239	3.489068094	3.577614606	2.734914256
A_19_P00321178	3.053080267	7.594151817	2.2977663	2.832159039	5.784456511	5.634891544	7.129408533	2.847710272	3.1238846	3.727466556	3.225633667	3.3574222	3.198248983	3.023538789	2.539707056	3.225369583	4.322663589	3.119022844
A_19_P00321183	6.074988817	6.428626461	5.95608265	5.336187622	5.940295511	5.776341489	5.042004378	6.822314994	5.550470022	5.513821794	5.706379072	5.589356772	5.874517317	5.775568061	6.141282628	6.234683794	5.535385217	5.602857011
A_19_P00321187	3.828246122	5.786625383	4.649273278	4.485620294	2.90904155	4.488799356	3.602670344	6.587218433	4.19718435	3.034911811	4.180381744	3.187341656	3.494167867	3.2812923	2.5990816	2.956137406	3.926684644	2.448988222
A_19_P00321190	3.446630044	2.740582972	2.930422528	3.151396261	3.328559756	5.624842183	4.313705489	3.06881875	3.256650994	2.115319717	3.458941422	3.188821794	3.621787556	3.408434222	4.0844603	5.0063673	4.669767039	3.590960633
A_19_P00321194	3.609779989	4.014012311	3.635557006	4.648574861	2.931136544	5.142626239	4.39229155	3.299989944	2.523606378	1.547950856	2.402701156	1.414285917	1.399038689	3.817003361	2.387985511	2.517566189	2.466656217	3.030235606
A_19_P00321196	7.124386106	7.047215961	6.940216439	7.090952367	7.077080317	6.926557422	6.934772694	6.967990528	7.179838367	7.069509361	6.890516761	7.365011328	7.377187122	7.110620561	6.90570735	7.128240561	7.122260417	7.520039672
A_19_P00321201	7.223809411	7.396764067	7.293861456	7.937182056	7.2277314	6.9257536	6.972165856	7.714656	7.364560667	8.237533056	7.517170833	8.159787167	8.062979222	8.293537556	7.470429511	6.672796967	8.116140444	8.127572222
A_19_P00321202	7.395988711	7.607588639	7.387801944	8.263675278	7.709104033	7.339272017	7.547806389	8.267266639	7.607182339	8.419708444	7.790556061	8.476371889	8.796464667	8.724526833	7.882989511	7.305200894	8.548938306	8.831137167
A_19_P00321203	4.925290328	5.046569683	5.806230778	4.383169311	4.93236855	4.637988944	5.75651265	3.667356306	6.400918667	4.867611689	5.722218506	4.681134961	6.842871778	4.924835711	4.780994689	4.497626594	4.969639328	4.422889644
A_19_P00321206	5.007769772	5.580478722	5.308534472	4.9225054	3.483781894	3.250403094	2.753060856	7.169468133	5.220468511	3.71519065	3.604953233	3.4214462	1.983321078	2.393616272	2.918662844	3.033348811	2.979415811	3.12596035
A_19_P00321210	1.514169211	1.8141507	1.861475572	3.077504289	2.237187278	2.01146015	3.410938289	1.948192967	2.51850775	2.274249578	2.083368161	2.506355289	3.051419933	1.845747261	1.884035017	2.558759817	2.184132444	1.3605276
A_19_P00321220	2.294930872	3.188180311	3.243332789	3.282334128	2.731843944	2.223124844	4.413545622	3.737003467	4.119380256	2.990425022	2.297016261	2.8133546	3.300173328	2.299089956	2.348476344	2.312150361	2.427106206	1.914288489
A_19_P00321221	3.660154072	4.0656556	3.848202628	2.271876267	4.354500428	4.542003022	2.2029785	3.473286511	2.648877089	3.272420989	4.186843283	2.054288944	1.716334967	4.070446267	3.286828228	5.266075989	3.86066015	4.614622133
A_19_P00321223	6.035988433	6.40722425	6.215866789	6.573810422	6.740326017	7.170380372	7.280372689	6.243712894	6.106463472	6.090062117	6.380613522	6.540057889	7.090952367	6.185055172	6.586909061	7.981720189	6.495154522	6.817488628
A_19_P00321230	6.880898767	7.063717678	6.700627217	6.750517517	6.859719639	6.664493806	6.026923011	6.617158417	6.124303467	7.234003372	6.667804561	6.514131311	7.632323	7.307760717	7.084155583	7.380951894	6.771055367	7.116793383
A_19_P00321259	8.227298111	8.348709222	8.349773111	8.432455889	9.107685056	9.644463778	9.036566833	8.366627111	7.927938483	8.719769167	8.065136778	8.792719667	8.338155278	8.619603778	7.932513533	8.868455944	8.294787389	8.554037306
A_19_P00321263	5.837316967	6.011078478	4.863089428	6.440240222	4.960787539	5.070632117	4.566691161	5.785024667	5.728995528	5.602139678	5.517312828	4.664468117	4.503045989	5.158600756	5.613355272	4.830585633	4.727316633	5.124316406
A_19_P00321264	6.404996206	6.425907144	5.329938272	6.994178333	5.69598595	5.561491189	4.85270065	6.170569833	5.933170228	5.912690283	5.984097106	5.060704972	4.720661111	5.61018515	5.945402633	5.193688311	4.880338283	5.362697217
A_19_P00321266	9.221071556	9.975679722	9.367165889	9.165255833	10.29725111	11.26917744	10.53189611	9.181337667	9.790392889	9.2084615	9.923712889	9.643885	10.63675694	10.14338361	10.25375872	11.12941711	10.12059861	9.696489222
A_19_P00321272	4.481330039	4.405780583	4.580347472	4.227193806	4.453814144	5.462774361	4.618431411	4.697559011	5.583733417	4.805105983	5.200252167	3.845204172	5.535618439	5.267574189	4.653862078	5.611629283	4.977845056	5.009270544
A_19_P00321279	4.504996411	3.800058067	3.914076794	3.516799028	4.051705739	4.180381744	3.749772567	3.752410689	3.901913822	4.207005811	4.4164361	4.5106449	4.194130917	4.33645585	4.201063356	4.285786883	4.708842794	3.766666556
A_19_P00321284	4.511079078	5.206353167	5.174009944	5.464630517	4.91125595	4.812049506	3.981816689	5.788556428	5.946414194	4.740797206	4.519256478	5.428946461	3.557158672	4.885438317	4.806758478	4.922606406	4.313621261	5.736286667
A_19_P00321286	4.471668722	5.223082672	4.550227911	4.040008222	4.453057572	4.740141583	5.648553344	4.971241139	4.299570467	4.579887728	4.246634672	4.909885544	4.636531778	4.57374965	3.104557961	2.328060683	5.154710083	4.478145178
A_19_P00321291	6.997513839	6.592617778	5.655299933	6.010659728	6.597982939	6.557935256	6.486893717	6.341984972	5.938508611	6.063071767	7.3431991	5.997659028	7.552574917	6.547070083	6.774550356	7.256567272	6.917015639	6.351793178
A_19_P00321303	7.208466739	7.003993067	6.843507156	6.767123056	7.2833659	6.751860272	6.458569183	7.226317306	6.086642267	7.118702606	7.865839333	7.11123475	7.917323167	7.217659556	6.744511539	6.1043626	7.171443561	6.624549728
A_19_P00321306	8.811409889	9.133710222	9.331677444	10.12853917	9.159896722	9.645709667	8.342357778	9.314968667	8.564377111	7.750763606	8.837003722	8.125934	8.152693333	8.021923611	9.675961667	8.495534222	8.468515806	8.236544056
A_19_P00321310	7.8061078	7.392764394	7.411142869	7.657023178	7.822839983	7.374440022	7.076928233	7.451675367	7.460063322	7.669173211	7.221618078	7.385077194	7.580181861	7.575597417	6.974770744	7.929575833	7.781636406	7.849494167
A_19_P00321316	1.630369028	2.706219939	2.027012422	1.843730261	1.701458733	1.527860283	1.501361228	1.876875983	3.095190883	1.520073361	3.671464956	1.614608794	1.95516125	1.8158844	2.459523067	1.483408094	1.902715622	1.95000035
A_19_P00321317	5.527352239	5.512249267	5.688663689	5.525152472	6.015195783	6.03849015	5.398548411	5.121690061	5.737588972	4.970857856	5.873319939	5.767036394	6.294921617	5.67138545	5.004450233	6.762297333	5.619390078	5.7668994
A_19_P00321319	4.337787617	4.650212211	4.295313639	4.829118611	5.773055	4.966533406	5.286509261	5.233913833	4.714890256	4.7736212	4.844565794	4.457022378	5.682468211	4.470253383	4.779519306	4.792918506	4.494914661	4.767842644
A_19_P00321322	4.043135589	4.679020578	4.202622789	4.370073378	4.327234133	4.030645383	6.000392714	4.247011533	4.237494156	4.117936944	4.106373961	5.077012756	5.405873778	3.900696889	3.200981761	4.3383658	3.654589478	4.181197789
A_19_P00321332	10.55034722	12.11970661	10.77244072	10.674628	11.11834517	11.2914035	11.38026239	10.72422967	10.78276867	10.12113972	10.72328033	10.22201178	10.54263833	11.75235278	10.70731239	9.677441667	11.18846789	10.80204589
A_19_P00321333	10.15319406	11.60679056	10.39384553	10.50849917	10.69337953	10.79250522	10.64447767	10.22016583	10.64126972	10.07437661	10.78276867	10.38272089	10.86545322	11.78387211	10.77967656	9.598429333	10.55348144	10.35770767
A_19_P00321339	3.267049317	5.006147189	3.383411033	2.131384456	2.908815517	4.091519961	3.480539733	1.928404394	2.933240217	1.431728878	4.980509794	3.4099694	3.123018428	3.649941594	3.120214356	1.629100533	3.318205678	1.390848972
A_19_P00321342	12.45225333	12.29296539	12.25231372	12.54258872	12.00242406	12.90918544	12.79921228	12.07176828	12.64538817	11.68285833	12.18984406	13.21530728	12.46245075	11.42294908	12.71368228	12.64728317	11.80638678	12.922154
A_19_P00321344	6.242957272	6.040875739	6.066502072	6.043286378	6.251538044	6.554285178	6.205097906	6.050446094	6.225006583	6.152335978	5.886646222	6.394720567	6.488392028	6.468572628	6.451450722	7.171577328	6.231750256	6.124303467
A_19_P00321345	5.140734317	7.499616328	4.796529778	4.396318478	7.061754228	5.473088367	5.523538806	5.044551472	5.148469361	4.752505272	4.837622589	4.472436511	4.536014689	4.630551878	5.120056478	4.573261228	5.042210817	5.354766344
A_19_P00321346	4.95861935	7.286023522	4.645670683	4.959747333	7.095154433	5.239558628	5.91281865	4.006355144	4.623327611	5.0176496	5.012254283	5.982374756	5.702757106	5.227300144	4.817775806	5.443682617	4.610955406	5.4887067
A_19_P00321348	5.939123694	6.0088565	6.009484506	6.202946806	6.262524039	6.648273283	6.761339756	6.585366711	6.2511742	5.885426994	5.783483472	6.201224344	6.549659472	5.934416611	6.265185594	7.258751522	6.132012	7.614120156
A_19_P00321355	7.836593411	8.03774225	7.90014775	7.669805517	8.943033222	9.552437	8.804185611	7.408627067	8.046789333	8.191473111	8.352733667	8.393685778	8.905339833	8.999255611	8.843168833	10.21318022	8.932010222	8.575422111
A_19_P00321356	6.171975433	6.183576289	6.019765867	6.30666465	6.529551367	6.746799083	6.405975639	6.192497378	6.064678689	6.343693233	6.78743135	6.44686155	7.40229485	6.510068789	7.696721656	7.522474244	6.728871772	6.649186839
A_19_P00321360	5.760573322	9.288896167	5.673650878	5.698500533	7.533632278	7.572921978	8.642060944	5.554889233	5.702441722	6.114857989	5.315233589	5.5418989	5.601034583	5.824403628	4.991595522	5.9772384	5.777009333	6.098008733
A_19_P00321361	6.106677	5.375561039	5.589356772	5.353050694	5.586691889	5.47117655	4.272256733	4.710349983	6.236809644	5.840379994	6.446722478	4.988474206	6.414326017	5.911787683	7.610002456	6.518772556	5.905636161	5.353050694
A_19_P00321364	5.859882794	7.016573467	6.018643272	5.845652161	5.951263217	5.658068083	5.615060836	6.277046156	5.552337894	6.28488395	5.932183417	5.910263183	5.419990839	6.321175467	6.245741894	4.797578128	5.713665367	5.742733733
A_19_P00321382	5.459820167	5.149030133	5.340796439	5.499676639	5.462977167	6.036212167	5.932183417	5.40162265	6.444303917	5.343206617	5.222332383	5.668263294	5.496959717	5.812344389	6.504220739	6.4145927	5.526039339	6.128327222
A_19_P00321383	3.670011711	4.03272335	4.045471872	3.839430328	4.480091906	4.114620472	5.093424694	3.943299256	5.099794622	3.979509639	4.180891872	4.519926011	5.26419225	3.83464175	4.826999306	4.753684094	3.947450044	4.595160683
A_19_P00321388	11.37140783	11.50423983	11.17434678	11.07731975	11.93262489	10.98268028	11.07358017	10.57267111	10.86786356	11.57592583	11.38542592	10.96141489	12.05408911	11.68285833	11.09378	11.8589835	12.05906333	11.845295
A_19_P00321390	1.430522228	1.664632061	1.421600911	1.564017839	1.649524228	1.477964567	1.449173956	1.562151511	1.458823911	1.458405994	2.019548783	1.554221594	1.89353445	1.4139667	1.455792844	1.525250122	1.647473878	1.676616522
A_19_P00321391	3.846358411	4.534063078	3.84529215	2.668884289	5.070202444	6.65766195	6.200551317	2.776678583	5.375561039	2.412179467	4.656545839	2.629174089	3.6844448	4.486210239	5.059229583	7.159780322	4.905567622	4.403929367
A_19_P00321398	5.137346583	5.023620822	5.270065467	5.125642472	5.113969356	5.233347639	5.81106215	4.859549544	4.989491233	5.380356006	4.83048355	5.394199983	4.973463722	5.353913711	4.780555278	6.027666247	5.024562744	5.375111267
A_19_P00321399	6.868591394	6.736470133	6.221932989	6.286695083	7.415045528	7.167908833	6.837575378	6.622662411	6.755839894	6.457273594	6.419171911	6.408171389	8.000635944	6.328729311	6.711109233	7.385636306	7.365556408	7.13916
A_19_P00321403	2.392063478	3.227102889	2.493432672	2.291643372	3.307214439	3.208887472	4.296104544	2.168336378	3.57921045	2.357524394	2.996980089	3.023061128	3.14856635	2.742538061	4.029557639	2.490401572	3.155119933	2.395347872
A_19_P00321406	3.208431267	3.239617256	2.644490411	1.415247867	3.286009017	2.578251017	4.661248828	2.684460578	4.597008872	2.496535839	4.3832558	2.763627228	3.105122056	2.086050528	2.636147394	2.174564017	2.481453667	2.684007672
A_19_P00321414	3.2910979	3.152978089	2.973247567	1.935480428	4.324027917	4.927830322	2.919798056	3.979509639	3.268631122	3.234712094	3.826496044	1.583260939	1.493165711	2.017846089	3.261349506	4.420556006	3.21781965	4.620898606
A_19_P00321420	2.123616017	1.444768972	1.475109533	1.506820383	1.875362833	1.925216578	1.559729339	3.789923311	1.939693789	1.464345622	1.404863039	3.459927717	2.882402672	1.537976372	2.152312006	2.346249156	1.881893161	3.027205878
A_19_P00321436	1.938205233	1.517582194	1.820896989	1.965984783	1.502480356	1.437072256	1.4444379	1.723600422	1.544114172	2.031983406	1.476737311	1.691545989	1.616427394	1.636595506	1.615969911	1.529693156	1.61767595	1.6001627
A_19_P00321439	6.267967361	7.640219867	6.695174139	6.505258589	7.576072444	7.875439733	7.474455867	6.261870594	6.553741028	6.212626017	7.437033133	6.891075722	7.103937767	7.158329656	6.654671733	7.914569544	6.849971206	7.201296961
A_19_P00321441	3.265892417	5.310728722	1.742168989	2.744621678	4.964181461	4.833478789	3.01177715	1.339304	2.906391378	3.045002878	5.477560578	1.398886989	3.900604189	4.0930196	3.503018111	1.390106994	3.779817789	1.431156444
A_19_P00321461	10.17898956	10.04351217	9.987766472	10.29594761	10.42190033	9.945362389	9.933098222	9.330848944	10.14286433	10.15280844	10.20418156	10.20712356	10.68399067	10.34445506	10.10089689	11.13365944	10.21918156	10.45597256
A_19_P00321466	8.655135556	8.659249306	8.25448	8.578716611	8.974910611	8.909794556	8.533879889	8.691226889	8.745919111	8.5395605	8.365908222	8.801215	9.681689	8.41531	8.297186444	8.863511222	8.913101556	9.219833278
A_19_P00321471	5.334442908	5.660982778	5.162761639	5.228775006	5.204585222	4.831264194	4.884066783	5.165034789	5.625854094	5.296125361	4.970663178	5.339182517	5.327468322	4.804899306	5.219682111	4.787200517	5.458415	5.272798033
A_19_P00321473	9.980414056	10.05448283	9.927229944	10.12455806	10.47627553	10.17705433	10.1811145	9.869517222	10.01929656	10.30485917	9.994329444	10.14504072	10.520982	10.27114394	10.08393472	10.70465989	9.933568	10.35660389
A_19_P00321475	5.778582939	5.549074322	5.819014144	5.804158978	5.956289417	5.63275845	6.126145117	5.790072561	5.7901725	5.537028867	5.462392889	5.81980375	6.316115139	5.666908544	5.301232983	6.041219461	5.8020949	5.997535822
A_19_P00321478	4.364279006	3.306029556	4.244667544	2.987977583	3.882013356	4.616131967	2.498284972	5.1234701	3.222958822	4.296827733	3.635810683	4.168181222	2.208665311	4.365966778	4.028206906	4.057452211	3.960996789	4.522514211
A_19_P00321489	1.880886872	1.604177911	1.773287672	1.932424444	1.624699489	1.949316956	2.341971461	1.792577672	2.000683256	1.973165794	1.507045089	1.638768511	3.030514878	2.004422622	1.899992861	1.911909806	1.906055467	1.628621411
A_19_P00321493	5.381711111	5.272147889	5.253011639	5.111112078	5.767362378	5.677631194	5.496216517	4.772327022	4.5583673	6.219283694	5.172400122	6.238148061	4.372454783	6.172844339	5.23763455	6.921368283	5.644497394	6.431590633
A_19_P00321495	9.785030778	9.573881389	9.114994278	9.193655833	9.559358833	8.798654167	8.915944611	8.688897056	9.328065444	9.845085111	9.622395111	9.225475556	9.343910611	9.847189833	9.166528944	9.971397889	9.572245	9.076458389
A_19_P00321511	6.412043089	6.391918478	8.031127222	6.438546639	7.428071289	5.304986983	7.965021444	8.674724111	8.134246889	7.423889133	6.8576578	9.157547278	6.688959339	8.053919056	7.377921844	8.264942167	9.019117222	8.097497111
A_19_P00321521	7.276444411	8.120419222	7.120351878	6.914901911	7.676615867	5.890771389	6.385504261	6.794081639	7.019293494	7.5646518	7.497577933	7.433329133	7.745519111	7.281155128	6.760973761	7.300589311	7.888229044	6.942396689
A_19_P00321540	7.022514494	7.686673644	6.766375217	7.145256378	7.448243306	7.291471778	7.662438322	6.819815267	7.300451078	7.081176806	7.544040944	7.436064789	7.9182323	7.4639373	7.644700644	7.993034583	7.330124139	7.590638861
A_19_P00321546	5.188171906	4.906849378	6.426399706	5.202916717	5.442770689	4.268812433	6.177970667	7.061362717	6.6344033	5.821086017	5.262694217	7.843537483	5.647643711	6.450174417	5.819351644	6.521656822	7.443192489	6.373739267
A_19_P00321549	3.324983056	3.57464225	3.253397728	3.489715889	4.00866625	2.165295106	2.579749328	2.663570706	2.503746717	3.176647628	3.361857456	3.253822022	3.306104811	3.038682233	4.829891139	3.624136272	3.567678111	3.201766594
A_19_P00321556	1.834947661	1.695228422	1.93898455	2.259107017	1.432944961	1.631182706	1.620804272	1.550308683	1.624116367	1.79040365	1.440812811	1.970668322	2.200701472	2.338605339	2.06028005	2.294734139	1.535426833	1.561392244
A_19_P00321562	2.217172039	2.205360422	2.276013056	3.999089289	2.799239994	2.66756075	3.193692872	1.735560667	2.3868842	3.164947933	1.953419256	3.976280922	3.869466172	2.254751739	2.835140967	3.087317378	2.758632772	1.625315744
A_19_P00321568	13.04268444	13.18959694	13.04268444	12.91082533	13.21530728	12.39620628	12.499534	13.091636	12.81224544	13.13967967	13.13967967	12.73129233	13.26289206	13.12195133	12.6588435	12.24626547	12.94902167	12.61006994
A_19_P00321571	5.352641789	5.066908878	5.28382585	5.157361806	5.626533594	6.316875222	5.746561933	4.797370044	4.940017189	5.211298739	4.734664211	4.097837861	4.298441294	5.494889006	5.41384265	6.612015611	4.688384128	5.711252
A_19_P00321575	3.387775228	2.737260861	3.776194561	3.145406483	3.365575189	2.717737728	5.393993267	3.271997672	4.18344445	3.706582072	3.182650628	2.617078511	2.501410406	3.133628217	3.360615633	2.819132489	3.782593756	2.529151561
A_19_P00321577	7.484638067	8.060174111	7.613779861	7.877751456	8.253350056	8.367647611	8.270166778	7.385077194	7.634592972	7.417193261	8.011106639	7.552700644	8.224749667	7.994829256	7.641661256	9.088494278	8.019008167	8.061746722
A_19_P00321588	6.967255233	4.644073567	5.102634728	5.8726461	6.21976745	6.204580333	3.526204411	5.448220706	6.8385096	7.06527465	6.434787639	6.548659256	7.512810817	7.048826967	6.138494839	5.055676617	6.413027306	6.941845106
A_19_P00321597	2.987189933	2.723537689	2.570550761	3.74380805	2.9728286	2.724533739	5.554598444	3.150895044	3.660381789	2.999011306	2.231359883	2.263823244	3.305958022	2.716597328	3.803749494	3.068643044	3.146167189	3.872374067
A_19_P00321598	2.751830056	2.715702133	3.700678333	3.21790735	2.431016828	2.479076744	3.719820906	2.424756106	2.920687883	1.875950728	2.624132483	2.852899967	4.348479294	2.448097539	2.803462611	3.001690856	3.131030522	2.382396417
A_19_P00321613	6.105718717	7.495466678	6.142821194	5.88275245	6.616901128	5.596767178	6.617558961	6.455435567	5.677513667	6.395198378	6.309637161	5.921675256	5.692558183	6.503947311	6.13147565	5.460910522	6.0827566	5.982481944
A_19_P00321617	6.21083135	6.272552572	6.102943478	6.257778161	6.724437739	7.015053256	6.757936189	6.6451081	6.822180289	6.208518222	6.021179389	6.412429483	7.887181267	6.275847522	6.495282733	7.326915056	6.9270757	6.696919494
A_19_P00321618	7.270321367	7.200871644	7.300043294	7.702780889	7.6421139	8.254912833	7.5108829	7.119506389	7.538514222	7.501031311	8.001486667	8.441001	8.79387225	8.006921222	8.864434	9.170151889	7.8717019	7.832137244
A_19_P00321628	17.035662	16.797953	17.035662	16.797953	17.007048	16.736477	16.811012	16.818798	16.622442	16.99444	16.630032	16.665194	16.736477	16.715078	16.753643	17.202692	16.873522	16.630032
A_19_P00321631	7.456343217	7.448403339	7.420206456	7.201296961	7.695418406	8.038075861	7.366180217	7.07255715	7.612301611	7.379136194	7.48628005	7.573101844	8.127750444	7.674465122	7.6049314	8.920448778	7.805039639	7.7783807
A_19_P00321636	3.446535089	4.477285361	4.122303056	2.297283706	4.450111444	3.960187361	5.271684717	3.209908344	4.1472458	4.490384956	4.64608545	2.576010467	3.281561617	4.764247889	5.8301677	4.755432117	3.768671289	4.554049883
A_19_P00321648	4.106617178	4.403609911	4.73333415	3.518012	4.963901	5.303838239	4.166535306	5.051185678	4.708842794	4.1563272	3.740668872	2.850783828	1.509587233	4.311202139	3.907478867	5.462680728	3.964466939	5.357811206
A_19_P00321656	4.556018578	3.075734878	3.482157322	3.742151656	2.809862039	4.021422017	2.816272667	3.935409922	6.00773125	3.014975567	3.095190883	2.913718056	4.592272878	2.884823472	2.441434633	2.673891972	2.643372844	2.680703467
A_19_P00321658	11.84653328	11.81759806	11.67423628	11.80638678	12.034905	11.85489889	11.95817889	11.25257733	11.71851067	11.82623217	12.04671139	11.85682672	11.91245	12.14268094	11.61714756	12.5164335	11.62502797	11.51731317
A_19_P00321670	7.047704661	6.115240517	6.673449144	6.329801789	6.728441439	6.722086933	6.589808928	6.800475461	5.891207761	6.100977256	6.386285478	6.409994067	6.242033772	6.465574917	5.927284228	6.889571128	6.273522489	6.435452311
A_19_P00321671	6.530781506	5.996495767	6.680512956	7.849188378	6.613809561	5.94204275	6.955123778	7.036418506	6.163453228	5.383317128	5.123268594	4.993989356	5.614889561	4.626258411	4.198338	6.561263044	4.645046044	6.00459935
A_19_P00321682	6.216883761	5.531828378	6.044168378	6.034886278	6.400311089	6.211370917	6.623593878	5.690911033	5.762289028	6.159528139	5.828858372	5.874517317	5.95608265	6.170295856	5.451429344	6.929769194	6.193004106	6.386418094
A_19_P00321687	5.635737533	5.924648783	5.536668039	5.637627978	5.563931928	4.968212378	6.239746028	5.842252767	5.774796694	5.139080317	5.779668039	5.219786572	6.266108111	5.222716894	5.539883144	4.943932939	5.568793233	5.307731594
A_19_P00321692	5.892399822	5.306697117	5.909308111	5.745178572	5.47643735	5.243778844	5.064893144	5.532735611	5.661481478	5.770486194	5.646358044	5.991744444	5.1522074	6.097891639	5.536317456	5.5524604	5.665307161	5.820569272
A_19_P00321697	6.289328261	6.384831544	6.385762744	6.426399706	6.709119367	6.772613994	6.51116115	6.035632211	6.762297333	6.111755933	6.6565959	6.172969994	6.662473583	6.621466489	5.864338878	7.366473978	6.553867339	6.476069772
A_19_P00321715	7.972672389	7.026850172	7.47764565	7.306490833	7.613320194	7.110739856	6.622279528	6.8154484	7.638305022	7.619342011	7.150115439	7.343699133	8.493484111	7.983290633	7.284780389	7.7396577	7.887444956	7.785340289
A_19_P00321721	3.368461456	3.198706583	3.188083944	4.396980106	3.081032489	2.443799333	4.781873194	2.487460517	3.454658389	2.863891756	3.060893522	4.082504511	4.808053417	2.431277467	3.281844656	4.290430894	3.606994633	3.813773572
A_19_P00321722	14.55299667	14.73449178	14.58293439	15.08729567	14.67843147	15.05076283	15.08097767	14.515624	15.22887333	14.45491256	14.65416211	14.96107833	14.82684667	14.52804489	14.88412367	15.17600889	14.73449178	15.08097767
A_19_P00321726	4.720390311	4.356556711	4.802697194	3.938378933	5.204018911	4.855101867	4.691701122	4.408492989	4.424239283	4.768419322	4.308761433	3.432863222	3.644093111	4.757373272	4.004157111	5.306819606	4.058953161	4.911886233
A_19_P00321734	8.436885111	7.970568767	8.326463778	8.223292278	8.679651861	9.129030778	9.075355361	8.042773389	8.260130111	8.197656278	14.48579422	8.512419944	10.6058365	11.50981611	8.408379778	9.611441444	9.243846222	9.405671833
A_19_P00321739	6.7362177	6.239470633	6.530357578	6.228830583	6.301944756	5.310464872	5.810722933	5.760573322	6.517289317	6.447876406	6.094913733	6.108675111	6.93634585	6.335880022	5.706618067	5.500529306	6.340333406	5.6684071
A_19_P00321743	3.561692911	2.9971595	3.351350478	3.250227078	3.823805839	3.616377433	3.96990175	4.400421544	4.868283967	4.161528667	3.452411622	3.264998117	3.047312828	3.59797715	2.74188555	2.457337689	3.823392894	2.958305361
A_19_P00321761	5.56791925	5.949158389	5.5592421	6.114149022	6.417712733	6.40658975	6.73698555	5.941194639	5.901482722	5.479395672	5.837902444	6.347453039	6.138733861	5.686544033	5.967504378	7.139994906	5.747107	6.347340606
A_19_P00321765	6.998507572	7.685162528	7.272800806	6.912418689	7.734261761	7.661916144	7.8895365	6.94867065	7.408909833	6.891891278	7.2001559	7.039752444	7.562676933	7.304355111	7.256083961	7.831231922	6.884776022	7.36064145
A_19_P00321781	9.632509	9.434775111	9.416530278	9.452163611	9.713814444	8.971577278	8.976193222	8.371420778	9.525714222	9.686978778	9.692797444	9.737914778	9.632509	9.903328611	9.452512222	10.4711805	9.542632833	9.218219556
A_19_P00321782	5.182457394	4.331505994	4.395041156	5.018301511	4.681134961	4.199051611	4.224480136	4.0130743	4.969639328	4.7344884	4.688586	4.962814817	5.399146939	4.067908828	5.878565833	5.174124544	4.9430472	3.764848411
A_19_P00321789	8.8957385	8.651584667	8.647510778	9.139618722	8.7150875	8.103932389	8.236331944	9.188577111	8.280250667	8.413736556	8.250333222	8.586254833	9.232803444	8.663655278	7.665333533	7.848871989	8.640737167	7.451675367
A_19_P00321795	5.17098695	6.337543506	5.700233178	5.215786889	5.557432539	4.978062439	5.174124544	5.647643711	5.188269533	5.891938633	5.518116106	5.654537917	5.310602917	5.980833611	6.323562267	5.163712167	5.326921806	5.232810594
A_19_P00321801	3.185258483	4.250239989	1.634621444	1.581168106	1.4378204	2.269788467	2.278376011	1.438025311	1.671516294	1.749545872	3.174736356	1.480271189	3.273943283	2.611903711	1.445873344	1.427614906	1.419094239	1.490075344
A_19_P00321802	2.374755728	4.691099689	1.390810322	1.740349544	2.772198833	2.073406833	4.145954989	1.555532861	1.781482122	1.439539011	1.855782772	2.796770122	3.939644217	2.165099183	1.442811444	1.978515667	1.720523433	1.708572572
A_19_P00321803	1.622180911	4.276061056	1.554552239	1.911127061	1.767719911	2.177557972	4.168181222	1.936512511	1.620288378	1.619620067	2.039759883	1.794604761	2.130914789	1.476840761	1.673510122	1.516373317	2.092083794	1.935751222
A_19_P00321809	5.575794272	5.527650806	5.782755894	5.361940833	5.552795283	5.543551211	5.737588972	5.886895489	5.918498456	5.537999022	5.597103511	5.836589617	6.320576617	5.981141533	7.111521639	6.202946806	5.60893675	5.215786889
A_19_P00321810	6.6147432	7.016441956	6.696775483	6.584984256	7.167068261	6.744511539	6.770494578	6.56396235	6.479225378	6.343071033	6.214011939	6.330314294	6.342944906	6.4629189	6.075526739	7.033651056	6.012881439	6.826985439
A_19_P00321831	1.608758639	1.7528398	1.5568046	1.94312655	1.731388772	1.557664139	1.434533061	1.935016622	1.627100611	1.601737744	1.659422361	1.778941494	2.075771672	1.483057472	1.664156583	1.599177594	2.026244972	1.910886356
A_19_P00321832	1.386374783	1.654638406	1.382058378	1.500697167	1.687580422	1.4632009	1.387789733	1.483946617	1.463420989	1.428522383	1.451177339	1.543272406	1.987079506	1.392007739	1.436567622	2.359987861	1.511180761	1.725893222
A_19_P00321833	1.410191011	1.55239605	2.817124483	3.061555094	2.44935405	2.146387283	2.470800344	2.735352156	2.013281222	3.350228611	1.700609706	3.385070272	4.129894694	2.741377044	2.584787467	3.320800344	3.732783217	1.420687856
A_19_P00321839	4.930522033	4.7170168	5.624918772	4.528019406	4.263619217	4.672269856	4.448005728	5.101581761	4.633751272	4.360803133	4.54252285	3.586226067	4.442639056	4.696396822	4.760876728	5.759228911	4.691407628	4.872908989
A_19_P00321849	1.665729194	1.467441417	1.77580845	1.49120855	1.468353661	1.524385111	2.201621694	1.616603428	1.430218628	1.604177911	1.798443517	1.875362833	1.564446789	1.578770072	2.04267145	1.434533061	2.044363506	1.893771978
A_19_P00321851	8.0764495	8.2120645	7.421549483	7.894880628	7.593999861	7.832137244	7.526370469	7.492713472	8.353448722	8.418785444	8.762350222	8.409378111	8.307818028	8.108190167	7.9402623	7.882989511	8.435139222	8.403247222
A_19_P00321858	4.736789767	4.929632667	4.702764328	3.9760362	5.662146022	5.701836789	4.429651833	4.637606011	4.501509744	5.3069435	5.385103789	4.594948156	5.741425933	5.212142922	4.370744178	5.834624383	4.982619678	5.768152156
A_19_P00321872	10.93130767	10.88085778	10.98083419	10.77815344	11.0014275	9.844595167	10.155212	10.18228167	10.53120356	11.11118683	10.91674922	10.87754544	10.81231589	11.00783767	10.36624044	11.0607465	10.78355222	10.15568622
A_19_P00321878	8.203304222	7.992681867	7.951180217	7.583561922	8.708016278	8.191840167	8.068000889	7.916319856	7.722027611	8.090071056	7.906305967	7.425497106	9.255574556	8.012640556	8.210453556	9.211247611	9.258102667	9.411383722
A_19_P00321885	5.907910983	5.331721744	5.455849711	5.506037828	5.626204594	5.49245475	4.472535139	4.65822705	6.116343161	5.770172906	6.342254206	5.326351694	6.327861867	5.589624078	7.353634028	6.390247056	5.60768685	5.067704494
A_19_P00321886	5.863417467	4.973463722	5.057675556	5.214340322	5.105609394	5.269370367	3.335442911	4.2980756	6.291844544	5.651102578	6.405111906	4.953460761	5.78209865	5.410171761	7.4639373	5.802590278	5.460100167	4.800133794
A_19_P00321890	8.012640556	8.053506167	7.946524017	7.776000711	8.7729415	9.460687611	8.639183	7.570813289	7.849340433	8.540118444	8.334005833	8.543737056	8.596181333	9.097488722	8.416966056	10.21371353	8.8829015	8.673843806
A_19_P00321907	5.72836125	5.402002828	5.427528267	6.229576944	5.344522339	5.748000739	6.487504033	5.622422883	5.80290085	5.145190244	4.718290728	5.663673106	5.8677561	5.078525822	4.915702256	6.040994478	5.460910522	5.631902289
A_19_P00321911	6.398035422	6.110462617	4.670326572	5.803150239	5.728000539	5.400875567	5.701945694	5.991744444	5.683669433	5.456280711	6.753495422	5.526888939	6.897124589	5.659616339	6.451984806	6.531063228	5.745740533	5.359412061
A_19_P00321917	6.355528417	5.785927122	5.923438994	6.128921222	6.531683489	7.231491319	6.578643056	5.889901972	6.07024175	6.150377489	5.5451281	6.366527078	6.369406533	6.353385411	5.878011922	7.365188611	6.311697811	6.797101211
A_19_P00321941	4.115729572	3.811469322	4.03728525	4.021239039	4.277692078	3.96582815	3.984959922	4.019690317	3.946967372	3.729465833	3.554424006	4.739750633	4.051200156	3.298202928	3.097342172	4.694996622	3.915896844	3.752494033
A_19_P00321953	2.840711644	2.074265483	2.28533425	3.535928672	2.252982739	2.554630278	5.53333095	2.910417172	3.957163056	3.059675867	2.616344611	3.177554528	4.563866739	2.949239	2.541758767	2.914496467	3.014046317	2.868860661
A_19_P00321962	2.220026389	2.237399528	2.245933667	2.171607211	2.607464089	1.417049711	1.792213028	2.395245189	1.899343189	2.159412628	2.894609361	2.84603535	3.728113883	3.4021053	2.495032	2.023300789	2.443583928	2.17503205
A_19_P00321973	3.9402223	2.628986189	2.222803428	1.810086506	3.127677483	2.252169994	1.442628	2.525467967	4.732262839	1.923844806	1.709676567	1.667563906	1.781701656	1.562876689	1.594955172	1.642574311	1.971343428	1.690076122
A_19_P00321977	11.62375503	12.36312311	12.21227556	12.50301483	12.4405035	11.95313056	12.78007894	10.56250933	12.04135522	11.59078978	12.07176828	11.70855767	12.3946965	12.20494422	11.85146956	12.30253589	12.18126433	11.81853528
A_19_P00321983	4.927054672	5.653358833	4.710738533	4.780103733	5.399489917	5.287147522	6.414062561	4.674634067	5.277483583	5.283136028	4.585342022	4.979309267	5.582277678	4.776147411	4.986357061	5.438159689	4.846013878	4.957705528
A_19_P00321986	2.463398372	2.076877461	1.564392033	2.593258806	2.239642211	2.491331428	1.801144483	3.396662406	2.9912738	1.579783989	1.85934315	1.810231983	2.400514467	1.777011694	2.280213817	2.182182294	3.020848006	2.468677394
A_19_P00321998	3.87156105	3.976838583	3.113443717	4.759699939	3.602670344	3.35126295	2.661222672	3.304505756	4.797089444	4.037991394	3.366945278	4.639720461	4.718073378	4.153344044	3.455065267	4.240642761	4.645670683	4.6359945
A_19_P00322002	6.070909761	5.099794622	5.109891161	5.508490428	5.170156094	4.897422211	4.834594789	4.619258128	5.837199539	5.291394833	5.926727872	5.084102106	6.175970278	5.082359972	6.930188567	5.784224889	5.591538306	4.961282639
A_19_P00322017	2.447065006	2.556202056	2.944139989	1.613059067	2.865460433	3.751039211	1.842533872	2.969629806	1.880800767	2.983091939	2.498116083	2.175480061	1.808863733	3.418930333	2.677000444	3.093954061	2.239546811	3.3817177
A_19_P00322023	7.133916972	7.057326428	7.656674517	7.152781744	7.473028883	7.416350761	7.340586328	7.250884061	6.886467867	8.363299528	7.126701006	8.778549833	6.751718911	8.368238222	7.630161556	8.349129278	8.408379778	8.368071833
A_19_P00322024	4.341779544	3.422089883	3.962378989	3.483781894	3.7914744	3.377167333	2.431277467	4.41375095	3.802033911	3.355074744	2.864263389	2.797563594	1.913332133	3.977243	3.863986567	3.638236061	3.994342383	3.214651456
A_19_P00322036	7.326915056	7.186105011	7.211067256	7.273069767	7.760677811	7.879768839	7.626485644	6.946166694	7.211978656	7.087370044	7.244637311	7.197782339	7.363059011	7.354352717	6.989762144	8.5262825	7.378325	7.63558025
A_19_P00322058	4.556520967	3.735698628	3.924333594	4.034867522	3.983655322	4.160710928	3.364568817	4.139082094	4.278817239	3.750325567	3.707170589	3.811274628	4.237292517	3.663212089	4.880432517	5.376553494	4.160795778	4.025622033
A_19_P00322059	2.208266767	3.332362711	2.424070911	5.780751361	1.416849019	1.423893011	3.125543172	3.375093639	2.443895322	2.631623806	1.454351778	3.894411467	1.440997033	2.274249578	1.949809294	2.430467111	3.189435611	1.3612889
A_19_P00322080	5.538559472	5.188462567	6.051618956	5.929262439	6.465940344	5.331916367	5.379544644	6.387505422	5.23707065	5.6880588	5.550769061	5.799645911	5.644804483	5.521623	5.599037639	6.014702256	5.508932861	5.188942139
A_19_P00322088	4.112340522	3.598286633	4.327234133	3.802484089	4.763165344	3.762301489	5.5475745	3.306333711	4.851238517	3.385658522	4.523414694	2.747927783	2.752384844	4.060007206	3.288114478	4.219118711	3.946326894	3.875545417
A_19_P00322096	11.33560608	11.44229275	11.47453139	11.26328056	11.68393522	11.40058294	11.73854183	10.64513444	11.29911	11.32144567	11.47551289	11.25379861	11.43239139	11.59318639	11.20008367	12.24510622	11.23971267	11.17729167
A_19_P00322101	6.218359156	5.783079761	6.171975433	5.499897522	6.050446094	5.370602711	5.598290794	5.345548144	5.67138545	5.540524639	5.195592567	5.507087633	6.043286378	5.408633589	5.010646217	4.999149678	5.549770417	5.508837633
A_19_P00322109	5.957645828	5.94091495	6.366770233	5.491087044	6.186002161	5.809266894	5.984779811	6.169386594	6.254131072	6.00827665	6.134740028	5.945292389	6.359834861	6.574980511	7.692856489	6.6649891	6.280696811	5.922144522
A_19_P00322111	5.299829517	6.055252611	5.676234983	5.732849528	5.7139377	5.020344767	5.848043344	5.565184078	5.611061383	5.307525622	5.458128411	5.58998495	6.239996606	5.311551317	5.200682867	5.094292294	5.251663128	4.840231778
A_19_P00322118	3.968597756	4.465817511	3.419111106	3.98871395	3.675101161	2.485593239	2.843310622	3.526009289	3.518572606	4.179051178	4.353245033	5.047046944	4.706835744	4.256963833	2.851919806	3.485151439	3.300274233	3.4910609
A_19_P00322119	1.506527167	1.46717095	1.5394235	1.790325172	1.552237733	1.4626191	1.329399328	1.633269078	1.469115639	1.497320033	1.552442917	1.492762628	1.524328983	1.443752672	1.508994894	1.543784578	1.7229162	1.485138092
A_19_P00322121	8.6781	8.407352778	8.318344611	8.273474833	8.661700389	7.154803517	8.198711111	7.684418906	8.557800444	8.641394556	8.590326667	8.467056944	8.522267833	8.615870722	8.018764333	8.419494889	8.820745722	7.483194128
A_19_P00322149	4.61076655	4.438169178	5.466195844	3.387588117	4.3042785	4.515607239	5.876594294	2.349521144	6.061234844	3.807405633	5.286914111	3.653932356	6.443055606	4.140705567	4.179051178	3.042179839	4.303022122	3.975394539
A_19_P00322152	3.594832294	2.840032956	2.981714467	2.576697039	2.899771111	3.229661533	1.624430306	2.234561811	2.207303467	3.053365939	3.23257145	2.732283372	2.609256961	4.812988144	2.69132845	4.111379594	3.877177733	3.405820128
A_19_P00322164	1.805506111	2.146195139	1.533912194	2.278879472	1.40413495	1.382564428	2.134433661	1.481624078	1.739019572	2.567912833	1.366537983	2.076326072	1.886893194	2.002982256	1.4549986	1.403330994	1.818355094	2.736440467
A_19_P00322166	2.789611094	4.463368389	1.435138256	3.963277678	2.906570933	3.494687844	3.242584806	2.952673356	3.858136089	3.1838082	3.749600611	2.876610267	3.413248861	3.436702711	1.423243789	3.31398725	3.7600858	3.413323711
A_19_P00322173	4.245419811	4.722634056	4.438581	4.240227622	4.552789094	3.80143465	5.796925067	4.454803356	4.45453855	4.508784483	4.203715056	4.475392189	4.814796567	4.269597111	4.196809633	4.5929227	5.194238028	4.866672789
A_19_P00322181	5.777009333	5.254558022	5.608135744	4.248380328	5.517128678	5.336187622	5.804410683	5.099794622	5.031706483	4.757673594	5.613355272	4.41866	4.939170972	4.37905855	3.906072133	2.344539011	4.992363306	4.520095667
A_19_P00322182	3.57662735	3.415030611	4.313904661	4.424729661	3.993454428	3.870738528	3.459648594	4.369863478	3.523549089	3.612492117	3.9994717	4.206835833	4.226995472	3.858860183	3.665442583	4.618634294	4.142380567	3.392935767
A_19_P00322183	4.483399533	3.5823342	4.867237133	3.490059056	4.471668722	4.822350372	4.751839367	4.6930295	4.347790361	4.734290978	4.210020439	3.877177733	4.492214267	4.205906278	4.048626283	5.614413006	4.209536383	4.316764194
A_19_P00322184	6.323281367	6.786864278	7.257571867	7.003621078	6.039783456	5.76804175	6.595729789	6.69754755	6.40449195	6.490173689	6.932170783	6.685153217	5.376637817	6.168715244	5.371389667	6.217499167	7.246528072	6.975324267
A_19_P00322188	3.272162039	1.9351031	2.829209444	1.403537406	2.476703422	5.234601411	4.053676728	3.662157111	3.149761167	2.174105372	3.347596072	2.612404711	1.402474928	3.203630061	4.249057439	4.18344445	4.891206222	3.025993072
A_19_P00322190	7.730499144	8.361266278	7.483034883	8.437296556	7.629556294	8.210453556	8.480539444	7.675137383	8.185036667	7.577868033	7.214131039	8.387734667	8.723111556	7.371228228	7.509990389	7.610002456	7.811039	7.603082056
A_19_P00322191	5.977514428	7.222138572	6.050332844	6.358339922	6.691716061	6.716890367	7.219287367	6.272176839	6.334751967	6.596973067	7.640948233	6.565954972	7.65967005	7.419782672	7.242851867	6.80687405	6.249924417	6.868204633
A_19_P00322207	12.12875233	12.26145889	12.11604156	11.89430011	12.76978033	11.74560622	11.98306189	11.85489889	11.85682672	12.13766317	12.07697711	12.121393	12.71870922	12.15616494	11.51849572	12.45723517	12.83737744	11.57592583
A_19_P00322212	6.6521084	6.1550051	6.299422833	5.073158794	6.486174211	6.31325815	5.210888878	5.854989061	5.871487894	6.269501822	6.4529334	5.215420956	6.985464139	6.807734983	7.581173517	6.9785607	6.629277533	6.493707644
A_19_P00322219	5.56345435	6.250820178	5.297995339	5.634463056	6.149389717	5.39878835	6.286948261	5.322983	5.340921978	5.474858322	5.257398511	5.565967361	3.871643794	5.177052956	5.524445689	5.809001017	5.023301111	5.4544328
A_19_P00322220	9.428801	9.335209361	9.326178111	9.180384056	9.284867778	9.306457556	9.500135944	9.139470528	9.74669	9.241563667	9.082086889	9.206834944	9.5570885	9.082086889	9.043317056	8.977475444	9.381157444	9.368725556
A_19_P00322221	1.590175189	2.410034383	1.515630467	1.647900039	1.76616085	1.420871628	1.695411983	1.733354606	1.517456883	1.814079056	1.43645885	1.449516583	1.577072872	1.468353661	1.507305283	1.396928639	1.558302722	2.548845978
A_19_P00322222	1.692484711	1.609679417	1.535299844	1.796398089	1.639435328	1.601122472	2.947848117	2.075680811	2.170635689	1.634066978	1.494126339	1.620640772	1.822599261	1.418890433	1.495304111	1.490635228	1.6536887	1.702224594
A_19_P00322224	3.106848928	3.240060444	3.29453615	3.517244994	3.31764655	3.3073033	3.452919072	3.258867906	2.995446161	3.261257394	2.365018006	2.752093644	3.4526702	2.642368372	2.698519244	3.189017861	3.561692911	3.352642811
A_19_P00322225	9.332902222	9.588080444	9.134445444	9.204234389	9.763662389	9.359822	9.358151	9.269182667	9.468576778	9.130599778	9.219114556	9.611795111	9.910708556	9.303367778	9.187676833	9.367165889	9.343910611	9.664774
A_19_P00322228	5.7765557	6.265287233	6.031136789	5.652598422	6.274789428	6.871785561	6.364265211	5.942159394	5.947719339	5.849770894	5.927398061	6.614226083	6.39338955	6.401893667	5.9765556	6.850859361	6.250940372	6.27984325
A_19_P00322236	3.623887883	4.617063911	4.117157172	3.026168706	4.073229228	4.1855239	4.537530361	4.01831915	4.141070767	4.211357178	4.320192717	2.54658925	3.523837272	4.384137872	5.028341222	3.790464867	4.385460144	4.82888215
A_19_P00322242	6.513887961	5.711252	5.606380656	5.905399367	5.686649478	6.541974006	7.022770289	6.186002161	7.4080356	6.912296767	5.454119383	7.326347722	6.593292328	6.724437739	5.819125406	5.929008256	7.05203665	7.151935156
A_19_P00322245	6.207113422	6.321063561	6.272808178	6.01963665	6.602426483	6.2147047	5.358115639	5.781658444	5.903205128	6.297846028	6.639454256	6.2497957	5.607469817	6.907422256	5.94901425	7.033512728	6.552717144	6.221014089
A_19_P00322259	4.166927367	6.19786925	4.401569983	5.669089517	5.487517489	5.736087433	5.302669856	5.551418256	3.609872094	4.837622589	3.883804611	3.413162072	2.954939244	4.826999306	4.040278667	4.639605956	4.215297178	4.843816067
A_19_P00322260	6.273044928	6.274520972	6.236040539	5.666410494	6.607007244	6.60675435	6.169279233	5.718162572	6.059148694	6.2110311	6.521656822	5.388742422	6.611267533	6.713004456	6.530110044	7.244637311	6.113632094	6.101094772
A_19_P00322262	8.127019889	6.971707256	8.396815333	6.899735133	6.943261861	6.219283694	6.138733861	6.533872361	4.46461285	7.481438622	6.736740283	6.672144989	1.592655789	3.399356228	6.236040539	5.553270328	6.200809017	5.360673033
A_19_P00322264	4.624767778	2.561409394	3.929714183	1.469424369	2.743537017	3.883535089	3.037741844	2.758369739	2.671574261	2.733870194	3.175781706	2.083935228	1.483057472	2.430467111	1.820499011	2.610243922	2.663366144	3.050369544
A_19_P00322276	5.724328033	4.492950417	5.324207622	5.172202894	4.329081294	4.313018344	4.020740761	4.825158356	4.56315965	4.859828894	5.094292294	4.632409967	3.851825261	5.000206333	4.520015444	4.922709144	4.685518567	4.8681757
A_19_P00322291	3.000352078	2.435776044	2.563974517	4.419367872	2.5869821	1.919503689	2.439955722	1.979625361	1.54321855	2.899024822	2.339127022	3.323624956	3.842650133	1.856860106	1.726587278	3.162956928	3.036969361	1.618368078
A_19_P00322299	6.726334822	6.930487017	6.571032856	7.250884061	7.055006794	7.568470344	7.046219106	6.244277533	7.289872311	6.750066594	6.995954122	7.019592456	6.85665045	7.110739856	6.441102878	6.172348728	6.761484944	6.627288983
A_19_P00322310	3.543242661	4.352775583	3.587003272	5.286914111	2.667746539	3.358093056	3.273373294	3.4566472	5.078962722	1.393729328	1.916860144	2.413071067	1.5352396	1.84142375	2.491234139	3.240456594	1.438287789	2.4204702
A_19_P00322314	3.152440928	1.834442211	2.449605589	3.007723272	2.331679261	1.599232567	2.813979178	2.292851711	2.424847672	2.452356822	2.639932528	3.85096545	3.381340122	2.527854878	2.29454315	1.740349544	2.952856206	3.464892333
A_19_P00322315	3.541222306	2.941173828	2.521193783	2.05615755	4.361577894	3.355526489	2.835652228	2.823445528	3.129742539	2.521102622	2.774541639	2.191939494	3.199828844	2.594083244	2.67109275	3.221343833	3.645735361	2.748379294
A_19_P00322316	1.995931811	2.2195516	1.692013217	2.966145094	2.0974104	1.859004833	3.469588839	2.4652094	2.958907239	2.099713728	1.67060495	3.211346233	2.537022233	2.120666044	1.984189806	2.022438344	2.320556811	1.943363133
A_19_P00322317	1.835279211	1.987638656	2.137513078	3.462039772	1.461115594	1.943510661	2.491234139	2.0525157	2.095801539	1.611883983	1.899194456	2.610599706	1.554037394	2.112642056	2.189687167	2.384646822	1.693033128	2.012147678
A_19_P00322321	1.694349639	1.559230417	1.617528139	2.505233028	1.560659267	1.784503456	1.614675122	1.636684544	1.502353211	1.796081506	1.450675217	2.023041872	2.800827167	1.6399282	2.48922755	1.723064583	2.293244844	1.599534217
A_19_P00322330	9.465366278	9.513016667	9.370235556	9.581292222	9.818477944	9.489752278	9.610319778	8.798136111	9.560694444	9.631414333	9.616230333	9.921349111	10.01070431	9.705568167	9.367165889	10.31876017	9.482349028	9.552437
A_19_P00322332	5.6140578	5.122134994	5.61582685	5.502769139	5.3153524	5.670015683	4.859144228	5.116387017	5.055248178	5.955714911	5.660649217	6.419824872	5.330351756	6.8552343	6.3886239	6.671056667	5.245268967	5.509091322
A_19_P00322333	7.799122967	6.527446906	7.800972694	6.803168167	7.270995678	6.701866044	7.089292306	7.4103883	6.296439158	7.451675367	6.0058197	6.705239028	4.562238917	6.56396235	7.217659556	6.730580017	5.908894511	7.22033345
A_19_P00322336	6.352290872	7.335467917	6.234960744	5.933922144	6.554001878	5.231352994	6.217755333	6.26563065	5.8225738	6.620854239	6.112140778	6.356050522	6.034316817	6.579678217	6.089406772	5.837711489	6.308227444	6.13022495
A_19_P00322337	9.809372611	9.300534889	9.707211	8.8925975	9.749963556	8.338726111	8.081676222	8.390466556	8.576300667	9.689244333	9.203283222	8.663450667	9.452823111	9.650898556	8.807077833	8.968630694	9.338948278	8.853248278
A_19_P00322339	6.411101972	1.986900806	5.364065633	6.242382517	1.795447456	2.252541111	2.147608011	7.239639344	2.878685872	2.141180633	2.841766311	2.073588011	1.511401361	4.706929972	2.264146122	1.719685411	2.525262356	3.176843839
A_19_P00322349	5.350674472	5.481573217	5.338878311	5.051975928	5.9083603	5.554991411	5.010862917	5.300687578	5.652004444	4.982930444	4.96408985	5.151039039	5.419172956	5.202064761	4.544113622	5.682961667	5.624111872	5.412440944
A_19_P00322354	1.915505789	1.406604117	1.737441278	1.466404061	2.091983728	1.397380733	1.426955683	1.471186633	1.5141189	3.084117294	1.879400017	2.702034678	1.445422028	2.472302244	1.827431639	2.274693567	1.455072667	2.439360122
A_19_P00322357	9.203283222	9.175840833	9.188254667	9.324723778	9.669140444	9.839326278	9.797668333	9.342853333	9.333463667	9.084733944	9.122505611	9.620880444	9.834695667	9.343379361	9.416841222	10.19044894	9.491005056	9.559358833
A_19_P00322371	7.423549333	7.753988622	7.149394167	7.169881389	7.445831672	7.266064761	7.63558025	7.548468561	7.156647544	7.578783133	8.369994778	7.732661756	8.177347667	7.622055389	7.206698556	7.785891239	7.864597539	7.457609894
A_19_P00322384	5.810248683	6.440532394	6.371685889	5.622333628	6.882094456	6.883543894	6.880898767	5.442467283	6.791398417	5.861285544	6.532817533	5.869064711	7.206286094	5.861179883	5.9654997	7.180506728	6.173578989	6.710596767
A_19_P00322397	4.328636322	3.181100539	2.3794997	3.1724705	4.41426235	3.038963372	2.721930917	2.6517232	2.2901156	3.230201933	3.903290467	3.670547378	4.390933889	3.30302885	3.143843133	3.449666156	3.231233194	3.360147389
A_19_P00322407	1.5562978	2.114105572	2.038100672	4.166269772	1.545387578	1.369273483	1.647531922	1.838299789	4.44656545	3.026723822	2.356947833	2.524429089	1.923761489	2.912754989	2.585255383	1.99929485	2.399293511	2.778692383
A_19_P00322409	1.635621928	1.673211106	1.643580372	1.777630233	1.660932167	1.484570761	1.774338639	1.754029817	4.803301378	3.007073872	1.516193789	2.339127022	2.338821067	2.921257	2.023041872	1.689914361	2.869876528	2.689255328
A_19_P00322413	9.721632056	9.377935056	9.641060667	9.369718	9.647801889	9.404412972	9.410191611	9.568628056	9.638594667	9.808387611	9.411995278	9.348235889	8.953326028	9.790837056	9.509848611	9.769858667	9.622095889	9.671315556
A_19_P00322416	7.085064628	6.914641033	6.787972694	7.174410767	7.318483156	7.397171467	7.837287117	7.0102646	7.370154967	6.87405315	6.7368663	7.151935156	7.862179611	6.830988322	6.957881056	7.776668611	7.237884344	7.130015967
A_19_P00322418	5.384990711	5.987625839	3.285343889	2.260387289	3.957457533	3.86066015	3.452580006	4.346421067	5.746293156	4.920291167	4.480658094	5.407849772	3.265275672	6.091356856	4.504175756	1.368630083	4.486358017	4.955690572
A_19_P00322420	8.111780944	7.865080539	8.096764444	7.902182289	8.118915222	7.696721656	7.935744128	7.535728894	7.5471215	7.696889039	7.590368106	7.871514883	8.188362444	8.0643985	7.295715494	8.647055778	8.082662833	7.909535178
A_19_P00322426	4.340774144	3.695864178	3.864961078	3.763112583	4.378862194	4.8356589	4.885672356	3.525357022	3.895824606	3.794008528	3.794619072	3.073522678	4.81620795	4.048210817	5.172105906	5.524652556	5.149135311	4.330167028
A_19_P00322432	5.779210739	5.430239439	5.671243556	6.057299961	5.703562522	6.575802156	5.852848494	5.962370317	6.2260178	5.445951967	5.191712394	6.173309589	4.987935811	5.795998328	5.537272494	7.088867689	5.727841472	6.582820983
A_19_P00322435	1.742431172	2.329033956	2.476225283	2.411899406	1.600043972	1.759475783	1.762445272	1.595088683	1.461475022	1.731318122	2.402276589	2.374559806	4.155320883	1.580097778	2.250226317	1.757009961	1.960172383	1.557576353
A_19_P00322436	1.5322405	1.509134317	1.486773511	1.528073833	1.516348972	1.461825794	1.479227761	1.54051345	1.4721911	1.95386545	2.37758	2.055839478	1.789568539	1.464631611	2.025994056	1.877329094	1.883171822	1.91585145
A_19_P00322440	3.115327594	2.9548332	2.572921433	3.149301261	2.712005611	1.871765061	2.004043639	2.994429689	1.749784839	3.536645933	2.74727705	3.286094144	4.068152783	1.815484283	1.954568967	3.245120728	3.393126678	2.326060794
A_19_P00322442	7.221618078	7.848573967	7.78447575	7.8446232	7.545634144	7.370946689	9.122841	7.510132672	7.34076175	7.088867689	7.830248833	7.736012778	8.116535889	7.241846544	7.209154733	7.788558656	8.065800722	8.341977278
A_19_P00322453	2.281529161	3.77810095	2.6048137	2.933755678	2.948212961	2.373079417	3.444090317	3.188450833	2.115988211	3.340682622	3.325495094	3.227852128	2.979586989	2.819814844	3.064482333	1.935849389	3.209134833	2.276514522
A_19_P00322454	3.127008678	3.537726817	3.918411272	4.473159461	4.059901411	2.695936917	2.758455856	3.839162222	2.873189922	3.538278883	2.745123311	4.335769522	4.974632033	2.972433756	2.935652983	4.671758467	3.796435161	3.24595045
A_19_P00322479	1.677096583	2.671383567	1.609599456	1.811065394	1.833289183	1.957565989	1.536465639	1.792985878	1.533467511	1.739409217	3.70871475	1.715558567	2.527146528	2.004043639	1.6222428	2.130914789	1.856015589	2.688434033
A_19_P00322487	11.21293889	11.36252856	11.21196089	11.13365944	11.59439506	11.32548683	11.25817228	11.59078978	11.19359744	11.17551411	11.29251478	10.9637965	11.61094289	11.12751567	11.23256678	11.40239433	11.61954881	11.38878417
A_19_P00322495	4.311894622	4.186045611	3.825052861	3.332273372	3.905743122	2.748027172	3.447547994	4.592143833	4.245254322	4.904332844	4.981335222	4.06051355	5.431177794	5.122134994	5.682139622	3.776395467	5.051276033	4.10401685
A_19_P00322498	9.967296333	9.869091111	9.784593333	9.520692333	9.991729278	8.484133	8.596695889	8.484981444	9.547749111	10.00494533	9.805173667	9.754107278	9.795595389	10.09689611	9.439258	10.03512867	9.618657778	9.0582415
A_19_P00322523	3.057666289	2.632075244	3.027906944	3.52835285	3.001400278	3.238434644	2.116514556	3.465068644	2.8041989	2.147706217	3.042860628	3.4125576	3.817956028	2.362729383	3.208037633	2.960972844	3.270032472	3.431196856
A_19_P00322526	1.472394806	1.465972478	3.01177715	1.456496328	2.271325544	3.383245883	1.724273306	1.974475089	1.7528398	3.6928136	2.297483128	2.279640739	1.515531983	4.230494161	3.009569028	2.698344722	3.847275461	3.608462267
A_19_P00322528	8.450202444	8.528376944	7.96583025	7.807084983	8.536870167	8.145522778	7.899971017	6.986895539	8.249066889	8.405968333	8.209720333	8.791950167	8.791468389	8.471414222	7.785707444	8.327033889	8.699268667	8.480947778
A_19_P00322530	7.328141822	7.375435878	7.077230739	7.9445784	7.830806183	7.261937772	8.059053028	6.953971483	7.590368106	7.718408111	7.289213328	7.775028033	8.004795556	7.511405667	7.445215867	7.897386194	7.798982372	7.885379883
A_19_P00322531	3.182198656	4.872908989	4.69062095	2.123179194	2.742986383	3.564983022	2.763839178	4.202439556	3.935480439	5.27057805	6.129337328	5.293033733	2.87349575	5.046077494	2.4830425	1.578546078	4.462692556	4.461055506
A_19_P00322533	5.253587283	6.778363111	6.463935778	3.463453306	5.686101017	5.640166439	6.510545472	6.153850611	5.72031825	6.858641811	8.074633833	6.9257536	5.984651906	6.964128933	4.33503675	3.946594656	6.2030691	6.60853105
A_19_P00322544	6.874329256	7.215003406	6.766635361	7.408909833	7.644411756	7.223669428	7.10483205	7.349767211	7.380350911	7.61499355	7.391638533	7.638460033	7.642953289	6.921240767	7.401453	7.871152367	7.767221972	7.7553721
A_19_P00322545	10.73427778	10.57179578	10.42325122	10.6002895	10.87678011	10.07390067	10.13068711	9.775066333	10.49226022	10.59387844	10.57835061	10.80912278	10.981702	10.79313233	10.33395383	11.07358017	10.73557439	10.28859828
A_19_P00322569	10.87836367	11.18438322	10.94993911	11.05899467	11.59638083	11.15062233	11.020756	10.92307278	11.08897233	10.82904767	11.19784289	11.04845867	11.32757078	10.94363061	10.81692067	11.27257361	11.20247644	11.068455
A_19_P00322571	4.551857956	5.612815822	4.430535094	4.438792444	4.935117667	5.00952495	6.503326439	4.121916667	5.357706289	3.231414922	5.024453428	4.139869328	4.781384961	3.374842356	6.064983683	4.67892425	3.276181167	3.208347117
A_19_P00322573	5.601554139	4.91125595	4.5135665	3.895087206	5.472629028	5.5228558	4.950144578	4.868074522	4.513262883	4.365046656	5.633722011	3.948823944	4.831067111	4.607392172	4.879306206	5.784340867	4.957339222	5.12297305
A_19_P00322574	3.691555283	4.44568675	4.171438244	5.068165578	4.33179	4.372337528	5.352745172	3.808866083	4.663420122	4.191435006	4.580242194	4.799820883	5.437346789	4.619133383	4.702463233	4.984292644	4.804190156	4.785787078
A_19_P00322576	3.697530811	3.896875356	3.875454356	3.697327	3.705258028	2.409426567	4.362959211	3.563115022	3.477633322	3.455491439	4.0972414	4.466812433	4.883855667	3.191867322	3.144414494	4.341485817	4.296827733	3.128683444
A_19_P00322583	11.44442294	11.21643222	11.49445192	11.71365844	11.46342456	11.59747017	11.5012415	10.99817383	11.32053467	10.85872444	11.470685	11.25817228	11.42393011	10.64126972	11.26328056	11.77196894	11.3636185	11.15282078
A_19_P00322592	10.02103406	9.255574556	10.19967594	9.868606333	10.07017517	9.835468556	10.00449894	9.737161889	9.190782139	9.7918375	9.445850944	9.664774	8.868192167	9.457016222	9.417179556	10.17643617	9.252339889	9.632941222
A_19_P00322599	7.557432667	8.555159333	8.403888889	8.322116444	7.943653106	7.553928433	8.526718333	6.490438589	7.191336939	8.784654	7.671322361	8.486008	7.397844767	9.080194444	6.852898094	6.407366944	8.0444025	8.088145111
A_19_P00322605	2.140304733	1.545202611	1.565473533	1.708225183	1.545988456	1.585484939	1.545988456	1.605074094	4.492866911	1.663879717	3.390649494	1.526648094	1.679542278	2.023739067	4.661648461	2.741218378	1.974379522	1.579541
A_19_P00322611	1.418680517	2.511653894	2.701580778	1.911644244	2.889679967	4.435001144	2.406537672	2.768675739	2.159117867	1.384768411	2.255445789	1.820499011	1.400283389	2.988903856	3.524344306	4.891483089	3.2310452	3.019029606
A_19_P00322614	5.824403628	5.812011844	5.835394089	5.826156411	5.981290344	6.143308056	6.317803633	6.319925539	5.852183161	6.148331006	5.548958394	5.772608878	5.913987939	6.495282733	5.974364061	6.56228185	5.800650189	6.674612372
A_19_P00322621	9.400353778	9.299568722	9.447452667	9.426994333	9.463801944	9.433095611	9.789043833	9.310743	9.440336944	9.318816444	9.358151	9.397848389	9.739433444	9.390755111	9.238937778	9.808387611	9.551966611	9.548409
A_19_P00322624	5.1331013	5.214984511	5.303838239	5.175117989	5.904411856	6.375171706	5.348713006	5.346206372	5.102518183	5.133705489	5.301940372	5.302048028	5.12297305	5.791316028	5.266915939	6.794346994	5.711638178	5.849434272
A_19_P00322627	2.56853575	2.065768667	3.203226628	3.530730328	2.187629406	1.881808683	2.22537565	2.520030478	2.091983728	2.333902628	1.747345722	2.489049189	3.577532239	1.397903806	2.011969939	3.355168683	2.33952075	1.626796594
A_19_P00322628	1.764355328	2.448177406	1.663146567	2.4364361	1.477542806	1.468554617	1.579116878	1.678827722	1.547410878	1.728608167	1.779249089	1.753674967	1.741122417	1.559607378	1.615546928	1.533467511	2.245481556	1.597673517
A_19_P00322629	1.447014661	1.648119911	1.4377022	1.591670522	1.629826156	1.480311456	1.468554617	1.559729339	1.615309083	1.499024783	1.537396456	1.548684011	1.876875983	1.417451183	1.4883779	1.517542628	1.77314145	2.445609156
A_19_P00322645	1.820106761	1.7119882	1.713224633	1.360846	4.793653172	6.909540906	3.874301572	1.3493277	1.617083917	1.372859406	1.914120694	1.377743722	3.024901294	1.757215067	2.942171372	8.682024944	1.369078867	8.055440889
A_19_P00322653	7.222447294	6.498919556	7.001907361	6.974233744	7.245138822	7.058448244	7.2427244	6.6099025	6.983397394	7.037344294	6.857545872	7.09819865	7.342889922	7.111921006	6.663534328	7.921558539	7.449543533	7.832256839
A_19_P00322654	4.012042028	2.981153989	2.606606072	2.442560772	4.013294039	2.348290472	2.714788789	1.633123511	2.091269328	2.914401278	3.214179178	2.8961608	4.992877239	3.6844448	3.577948256	2.3984326	2.591612189	2.369378394
A_19_P00322655	4.666488439	3.864273683	3.586226067	4.111219683	4.48994875	3.747913522	4.88101725	2.949536289	4.296742083	4.198545333	4.305975056	4.802697194	5.762618017	4.537223311	3.66292035	4.424969189	4.502221767	3.909495733
A_19_P00322660	10.91421256	10.833432	10.70792572	10.84931289	10.92081556	11.12836811	10.690782	10.76150983	10.87989678	10.60448483	10.67022456	11.18535633	10.89861522	10.48556589	10.75306392	10.84329556	10.68817889	11.37695906
A_19_P00322662	2.647513256	2.835900789	2.073489078	2.271234872	2.2150136	4.080086322	3.664242311	3.377917533	2.302297578	2.660304639	2.496328039	1.885435056	1.980830289	3.557734444	3.588834317	2.2857225	3.267136944	2.642177828
A_19_P00322663	5.672268983	5.398295617	5.637866217	5.595604583	5.779786244	5.526672944	5.182457394	5.332510672	5.175849322	5.687377311	5.801978272	5.518518994	5.191519278	5.797041756	5.058660189	5.989018428	5.280729789	5.781761667
A_19_P00322666	4.833276806	4.783003	6.327022089	4.824207478	5.402414822	4.297384389	6.039430217	6.645337356	6.440532394	5.750140561	5.258456428	7.513256583	5.526787061	6.183835272	5.507472178	6.385762744	7.297195189	6.093692817
A_19_P00322671	2.429184278	2.500389633	2.448441261	2.112175944	2.379676161	3.917525217	1.829806756	3.711045072	1.774265917	2.834162639	2.094628056	1.70786715	1.971088361	2.866749211	2.373425289	1.709033678	2.036420694	4.096059506
A_19_P00322673	3.923635644	3.318279756	3.385428633	4.253910383	3.308694422	2.606422878	5.38045485	3.590960633	4.0230395	3.085076611	3.27806	4.353245033	4.076999039	3.556167767	3.051043917	4.4551952	3.415652644	3.058611094
A_19_P00322676	5.719783367	6.161836794	5.92106395	5.919534711	5.775227956	5.260641311	6.511809044	5.994842272	5.765110789	5.470940111	6.003652522	5.466897606	6.287311039	5.622333628	5.840258461	5.690800911	5.773055	5.386835189
A_19_P00322686	4.018839494	3.6455401	2.903178661	3.034364244	4.349710761	4.846812506	4.085765561	4.068152783	4.372337528	3.442652389	4.186235894	2.055415494	4.54092345	3.673915856	5.134398211	5.508932861	5.021403044	4.821751317
A_19_P00322687	4.406183878	5.135486206	4.072243833	3.972950456	4.143285133	5.271684717	5.419677711	5.443927383	5.250657139	4.157609072	4.326617411	4.755710411	3.931559883	3.995274222	4.805002528	4.117157172	4.318739172	4.379418189
A_19_P00322702	7.001633083	6.943940244	8.524195306	6.776469778	7.597019878	5.909308111	8.2888425	9.00144	8.4626005	7.933217789	7.63558025	9.543797222	7.549754233	8.727421111	7.964478289	8.566284722	9.430593389	8.383206111
A_19_P00322705	6.054922172	7.0512881	5.814253378	5.298738628	6.660044161	6.405975639	7.110441939	5.165745556	6.172617883	4.077191528	6.899303939	2.807384211	3.106680478	4.922197467	7.908944383	7.175198678	4.425678422	4.293412839
A_19_P00322706	6.445255433	7.061485606	6.127879517	5.941318089	6.964841728	6.951727139	7.535437	6.25641485	6.26598055	5.718607261	6.843776322	5.805201239	4.683671717	6.056727106	7.699423567	7.816969411	5.731749528	6.0510895
A_19_P00322711	5.970441211	5.339807356	6.237891539	5.557045906	6.143672378	4.871537983	4.705664556	6.620242617	6.116979767	5.674874717	5.725073844	5.462112394	5.310464872	5.23707065	5.751267706	4.067393156	5.172299944	4.850826739
A_19_P00322717	4.992877239	4.663082472	4.650683872	4.6902826	5.257961044	4.6400134	6.421102839	4.223614672	5.1745548	4.38515005	4.8739444	4.847828639	4.892823389	4.278922606	4.345745133	3.939955972	4.022948133	3.616551706
A_19_P00322733	3.584689944	4.765517628	3.660890772	3.383411033	3.626575072	3.572293056	3.333820117	3.729715961	3.42679935	3.267593889	3.860756117	3.698279706	3.564793722	3.926867972	3.247273306	2.456209067	3.679706011	3.485711689
A_19_P00322743	2.468134344	1.430623583	3.578652233	1.4626191	2.516921406	2.325515806	1.896393717	2.593879811	2.1698783	2.436845928	3.609006872	1.638899656	2.295367289	2.860956961	4.006355144	2.789689011	2.315867389	2.044454144
A_19_P00322745	3.940308333	6.781045222	2.638136122	2.049109472	6.403825633	4.243372678	1.952329656	2.015339444	2.044363506	2.637147961	4.109077683	1.802917522	2.119451483	1.939782811	2.999224928	1.585755228	2.116708578	2.862994539
A_19_P00322746	4.993989356	7.509658278	4.582781439	4.872424372	6.733387572	4.903447367	5.126243789	3.466263717	4.275606133	4.00476205	4.591822694	5.068704	5.647551761	3.973273594	3.969505739	5.173035611	3.842353594	3.75178335
A_19_P00322754	7.538186894	7.628753633	8.738123222	7.711493744	8.481359111	7.791408694	8.877374944	9.426696278	8.954826056	8.348897556	8.222890278	9.854457556	8.482343306	9.034743	8.5395605	9.264034167	9.889611389	9.203599889
A_19_P00322757	6.198134994	5.709311894	6.232319689	5.805201239	6.274520972	6.678452433	6.135098256	5.813187639	5.818594617	6.194769911	5.672527778	6.225560528	6.064678689	6.178096889	5.836268467	7.188296622	5.847920922	6.567525667
A_19_P00322762	11.03676083	10.17898956	10.68249556	11.64877667	9.858575222	11.44754278	11.46605928	11.96248122	12.22365094	10.639068	10.02684417	12.31814394	11.14161644	10.981702	11.51953239	10.12508661	9.683253111	11.3266655
A_19_P00322763	4.874484294	4.3490793	4.568879828	4.668573717	4.912373133	5.106828433	4.481648517	4.220164522	4.6002962	4.737773639	4.659312239	5.167141089	4.512178339	4.898630378	5.065622489	5.949295444	5.175232761	4.893376167
A_19_P00322792	6.805381856	7.323540611	7.032666939	6.980774506	6.984136189	6.157010189	7.498866161	7.058741117	6.869591172	6.633345067	7.386379528	6.280696811	7.675985506	6.904800483	7.056493894	6.022398706	6.588161017	6.19733905
A_19_P00322793	6.959062739	7.279502778	6.700479672	6.619857389	6.955005233	6.70748865	6.753856267	7.358709044	6.481441967	6.976188772	8.109513056	6.903384428	7.850969394	7.262769911	6.592361222	5.912146033	7.436064789	7.304206894
A_19_P00322797	9.890053389	10.635249	9.751956556	10.601122	10.72514911	10.34746856	9.943001	10.80508994	10.492908	9.882046778	10.62842911	10.30635147	10.88339478	10.14837189	10.06415761	10.10899267	10.56171711	10.55034722
A_19_P00322809	3.3777441	3.438387494	3.351523361	4.449764633	3.115667194	3.8574832	4.492488767	4.476908233	4.985850839	3.500458967	3.711485183	4.019306689	3.041801467	3.693195006	2.7028407	1.57803015	4.073791711	3.286361756
A_19_P00322813	9.025827278	8.930290444	8.884854	9.410191611	9.268079444	9.6487	9.596410556	8.884175111	9.657061556	9.156012889	9.144728889	9.815814639	9.578254333	9.365578611	9.375206333	10.14425772	9.331108722	9.772138
A_19_P00322815	3.233851278	5.487287772	3.652724022	3.854228028	1.804184989	3.253508717	2.325515806	4.682105078	3.790022622	3.224289583	3.905743122	2.288137189	2.784088172	2.504644533	3.543533456	1.882842906	2.171607211	3.26751225
A_19_P00322828	6.517907289	7.093235339	6.113867778	6.074408167	6.819489894	6.592151783	6.7719353	5.782330344	6.331052656	5.006046089	6.745519161	5.644614022	4.771918067	5.828046528	7.615738306	7.657793189	5.327354161	6.001169222
A_19_P00322835	2.654686444	3.294353039	2.635404833	3.004856872	3.0555746	3.15419885	2.507631772	2.731665528	2.037490239	3.506894489	2.559543578	3.530561528	4.1466019	2.329310822	2.546200967	3.220295422	3.335530556	2.742354594
A_19_P00322836	3.904899989	3.749255883	3.469855606	4.750325233	3.909959361	3.888810422	5.119187533	4.418820489	4.480263094	3.596867656	3.664151372	4.791196328	5.149030133	3.750325567	3.492832067	4.742634328	3.989553911	3.742066333
A_19_P00322837	1.356999	2.111883656	1.3609221	1.422750856	1.546233383	2.192554594	1.526208217	1.407262417	1.390953167	1.844521022	1.432979917	1.503081506	1.798587289	2.105357006	1.460865206	1.679980167	1.975417622	1.497602367
A_19_P00322839	6.681754194	7.075649778	7.319869567	7.2685084	6.591270233	6.604552317	7.899159989	6.874996039	6.749377589	6.567395017	7.245405383	7.094645033	6.817246206	6.522722089	6.084094906	7.030733606	7.485440744	7.249727628
A_19_P00322847	3.616868272	3.142580006	3.485635933	3.252294278	3.741093	3.800680133	4.05072045	3.558938739	3.5152528	2.656336028	2.6285124	3.394727078	2.703768411	3.406151578	4.000447711	3.524441183	2.649934728	3.675594628
A_19_P00322850	4.293412839	4.468124156	3.890622844	4.880338283	4.003698811	4.585869772	4.677342611	3.561975039	3.644183822	4.031554167	4.002083189	4.055990206	5.010974506	4.609647272	4.575213728	5.396955128	4.199051611	4.825977128
A_19_P00322856	7.595876333	8.590826611	7.84164285	7.756548161	7.776356239	7.392439161	7.831983406	9.275269389	8.132543833	8.517168944	8.663655278	8.391915444	8.125934	8.450035111	8.124047	6.790678289	7.785524683	7.526573989
A_19_P00322859	4.41223195	4.814691283	4.1467869	4.593136056	4.644503483	4.206171844	6.222325689	4.038799661	4.787200517	5.028810272	4.164036978	5.145905717	5.528559322	5.2036673	4.063585489	5.137545422	5.31416145	4.805823283
A_19_P00322886	6.275443944	6.194103644	4.027071461	5.358789522	5.76327895	5.471892506	4.574615728	5.722529161	4.9767534	5.300910789	6.821455661	4.426797078	6.709722733	5.552682039	6.448620028	5.919534711	5.772037478	5.085751106
A_19_P00322887	6.793311022	6.460688272	5.126584422	6.135928433	6.280549922	6.103032844	5.657600244	6.264063494	5.892595133	5.870092578	7.183441783	5.527745022	7.404584372	6.322203078	6.947135506	7.034190039	6.312138839	6.015438694
A_19_P00322890	3.974982089	4.653449417	3.660078372	3.312949272	3.275455683	4.18157195	3.103333989	4.673857478	3.748602544	4.228527433	4.118720561	3.978252517	4.096059506	3.683448844	2.866121628	2.282991822	1.398024961	3.890258378
A_19_P00322895	1.631043539	1.509675706	1.557321222	1.51536295	1.494342611	2.920168044	1.433192794	1.529842183	1.481061883	1.5883215	1.795066317	1.673580178	1.754101189	1.501361228	1.524609822	1.991117883	1.634693044	1.599293006
A_19_P00322896	11.06554117	11.54396717	11.18122911	11.49801922	11.66156272	11.3636185	11.60364606	10.80669889	11.32439672	11.04414033	11.19263278	11.65535928	11.63327892	11.37038989	11.20760778	11.78785239	11.35901578	11.47363758
A_19_P00322898	6.238148061	6.006600644	6.250467539	6.05198305	6.123471061	5.609750189	6.677760628	5.831812644	6.036633333	6.357477444	5.834377122	5.826031528	6.444172822	5.972151517	5.635221939	5.468746328	6.409514017	6.188863128
A_19_P00322900	2.807140339	4.394037939	3.4970526	3.800680133	3.984727283	3.019875928	3.757376461	3.140048844	3.728365844	3.808682	4.4313776	3.905145617	3.183179511	3.518099	5.311551317	3.348596417	2.740678144	3.401010061
A_19_P00322904	6.573675278	6.579199367	5.226013756	6.4999095	5.672745906	5.350674472	6.348022656	6.0756634	7.19347	5.747543211	6.597724044	5.822673172	8.133179556	5.408844822	6.125686656	5.440094261	6.694331589	5.602662333
A_19_P00322906	7.834767483	7.579148094	7.795393022	8.052089833	8.059695444	8.511346361	8.251995111	8.147715444	7.889024967	7.638616933	7.5706633	7.835567378	7.897757578	7.317110622	7.479730217	8.326806278	7.765969056	8.172320389
A_19_P00322910	6.6451081	5.624607778	6.220886589	6.664607011	5.797454583	5.671243556	5.846013328	6.772613994	6.767123056	6.455664239	5.666666611	6.550146589	7.183441783	6.173578989	6.181738867	5.716360467	6.507340406	6.14986905
A_19_P00322911	4.724908772	1.445274139	2.002349439	3.161732356	3.732125178	2.286792817	1.645851089	3.124467294	4.101863811	3.107398489	3.665180644	1.499874639	6.322339917	3.8881791	3.7518583	1.441373306	5.501228044	2.061862744
A_19_P00322925	7.704081833	7.854083528	7.6533529	7.640948233	7.704744856	6.910472878	6.74293265	6.345936294	8.280887722	7.330124139	7.053496644	7.090445417	7.961420133	7.5580261	6.811124178	7.657456333	7.521865856	7.653173756
A_19_P00322929	4.48385515	5.861081667	4.372624367	5.228134339	3.712599967	3.851339767	4.101573778	6.632420067	4.03030975	4.592028372	4.937597717	4.384235878	4.061168128	4.334075217	3.657320672	3.896532711	4.459975328	4.361776433
A_19_P00322930	4.709602006	5.812957139	4.781089994	4.972766333	4.679020578	4.319533289	4.637801628	6.195646722	4.7313861	4.957458894	5.165350072	4.557571594	2.828097067	4.80921895	4.198840222	5.020344767	4.98097365	4.978807233
A_19_P00322932	9.072527833	8.837003722	8.593714444	8.559800611	8.788624	8.344747889	8.400756111	9.647506333	9.142708889	8.576768278	8.956892556	8.767639667	9.225167722	8.648601889	8.049260778	8.617698333	8.918830667	8.208602778
A_19_P00322933	9.230164556	9.217515	8.432950222	8.999811222	9.2878065	8.745663	9.558105972	8.756587944	9.550618667	8.975213	9.306800222	10.08179911	10.39649178	8.988380444	8.884429222	9.5387915	9.884834056	9.685856778
A_19_P00322934	8.382104278	8.540553944	7.602922906	8.046647222	8.837729694	8.039738222	7.196488183	8.308724556	8.140092333	8.669377944	8.654306556	8.03774225	8.770998	7.710886956	7.892337789	6.791398417	8.630505222	8.141724444
A_19_P00322936	6.389901506	6.668446339	6.068766378	6.335880022	6.575802156	5.074238439	4.716416828	5.631273156	6.235904867	6.792183444	6.620242617	6.604045511	7.001907361	6.8154484	6.482243539	6.4052323	6.686163172	5.7991169
A_19_P00322938	8.351699278	8.2062295	8.418984889	8.30002725	8.731086389	8.744874111	9.289983	8.128522444	8.615659083	8.134642333	8.582990111	8.464641667	8.977188389	8.654306556	9.453503667	9.156012889	8.636203667	8.833575972
A_19_P00322939	9.437865	9.747527333	9.778219556	10.05789633	9.876436333	10.9487945	10.67904556	9.939664389	10.22648506	9.367796444	9.842883667	10.35230511	10.16324256	9.840245222	10.39384553	10.84265156	9.903328611	10.37814122
A_19_P00322941	6.692134644	6.56857375	6.098779217	6.305467267	7.005143961	5.622333628	4.7544224	5.934635033	6.823415339	6.343566517	6.439702422	6.36820505	7.880188289	6.563836728	6.299167517	6.330574622	6.606880394	6.472989311
A_19_P00322942	5.298096156	4.904332844	4.281458322	5.106040994	5.141852244	3.566291161	4.5929227	4.565173917	5.66321485	3.919216478	4.609072311	4.396110211	7.209874817	4.134558594	5.052868117	4.404214617	4.867974528	3.958898017
A_19_P00322944	6.492081878	6.414326017	8.171075	6.648003783	7.5015099	5.447770956	8.108534111	8.673591417	8.198711111	7.573257139	6.790678289	9.289227833	6.91477705	8.185412333	7.51481365	8.322319111	9.036254	8.0809575
A_19_P00322946	1.759099394	1.915937439	2.0952432	2.580742722	2.433459928	1.886443622	3.513160567	2.299974894	3.263744067	2.516921406	1.900334778	2.2901156	2.847710272	1.933556344	1.822363056	2.33407525	2.713070161	2.533470344
A_19_P00322948	7.436328528	9.007031222	6.82812475	8.1154755	7.474455867	7.642808056	7.9928641	8.409378111	8.568662056	8.282832167	7.923021556	8.0626035	7.874429311	7.771502511	8.757567722	7.752782689	7.527863489	7.48952275
A_19_P00322953	6.666688706	6.852533228	6.458836328	6.051866333	6.768362261	5.019664456	5.616641711	5.684256356	6.212476094	6.914372161	6.374728206	6.736344533	6.646311911	6.61861655	5.6455186	6.531332128	7.042489111	6.017481617
A_19_P00322962	4.054280983	2.784660683	4.22484655	3.803198433	4.046609967	3.4021053	2.630769472	4.160125828	2.975840561	4.436947394	4.189757078	2.662679489	3.598842217	4.680269889	4.325376178	4.463268383	3.693829706	3.773598389
A_19_P00322966	9.066367889	9.232803444	8.875722111	8.931721444	9.321587	8.449024444	8.626657222	8.470772528	9.026189056	9.225167722	9.272044	8.898633611	9.248604444	9.167201056	8.793429722	9.253006111	9.368049667	8.769491
A_19_P00322967	9.551597278	9.493349833	9.582393	9.487371389	9.513881222	9.421610944	9.757253611	9.265705444	9.922255556	9.451776778	9.201794	9.356901889	9.894455444	9.275269389	9.207678889	9.18747	9.541861528	9.468576778
A_19_P00322968	6.893373661	6.892024478	6.470095433	6.062266828	6.784407478	6.309775744	6.375997	6.741726617	6.069569517	6.760464028	7.661916144	6.430824067	7.368089667	6.769823639	5.904083933	5.399268572	6.733132661	6.459513744
A_19_P00322977	8.674724111	8.192981333	7.304929461	7.484922406	8.923048944	8.088895417	8.047663389	7.382984367	8.404126889	7.923021556	9.368370222	7.512957911	9.374468056	8.327295611	10.49639956	9.202455278	8.535412611	7.877355533
A_19_P00322983	4.753103472	4.358921044	5.062422739	2.340116506	4.428488889	4.606658189	4.793950728	4.279632939	4.771621717	4.239614094	4.199559156	1.959236672	2.292946178	4.511387039	5.505701828	3.976921783	4.224513906	4.590403311
A_19_P00322984	4.338697294	4.351409483	4.953791428	2.526248283	4.046509839	4.740891411	3.889399278	4.498016456	4.581546867	3.873321511	4.229986478	1.66282065	2.554902372	4.48488885	5.394199983	3.250689139	3.839884856	4.539715189
A_19_P00322992	5.403540217	5.054363728	5.262169667	5.480395772	6.058062956	6.1566333	6.519933911	5.593454344	6.086411828	5.476883494	4.816410656	4.375023694	4.247807333	5.442946906	5.252164572	6.321827944	5.529442811	5.620111828
A_19_P00322997	2.904517606	3.14588665	2.830976483	3.596778228	4.226834733	3.805033411	3.510857022	3.831949422	3.593915539	3.407042772	2.748293517	4.1355205	4.721784817	2.832448706	2.580178478	4.110314067	3.020517722	2.950879878
A_19_P00322998	6.994320083	7.0696653	6.875668133	7.216833839	7.382833544	6.630436572	6.796082367	6.337543506	7.051792067	6.819150511	6.730058178	7.003095656	7.674298961	6.858769611	6.514248928	7.356972861	7.444064389	6.657447183
A_19_P00323005	3.247374367	2.761038861	1.781837811	2.575915333	1.962677211	2.219932844	2.584353856	1.638286139	2.126195117	2.584084444	2.311952922	2.452622889	2.588931483	1.814385467	1.612085867	2.390260367	3.012289306	2.882478061
A_19_P00323022	7.093741978	6.922191417	6.500409089	5.8225738	6.888058778	6.901345983	6.448751967	6.875134383	6.367028778	6.837858094	7.694816144	6.558069294	6.990461272	7.166476028	6.549534317	5.619303011	6.508920744	6.4355772
A_19_P00323025	3.764430133	3.523637728	3.115577344	2.193960806	4.015463022	4.896789728	3.833651278	3.871123194	3.545103722	4.274725711	4.056920228	3.284075378	2.075125644	3.788440033	3.616284906	5.197224544	3.083350628	4.352217728
A_19_P00323028	6.033192722	5.453339211	3.5214169	4.323750672	4.942287433	4.855794161	4.178537144	4.721106133	4.378862194	4.93225145	6.381529639	3.718049572	6.696626761	5.609966606	6.844998233	6.050943161	5.11276775	4.591383733
A_19_P00323034	3.4746607	3.791297622	3.822875539	3.622371961	3.449318111	3.68067785	4.043515672	3.376344206	3.212277022	3.750850139	3.919617767	4.977377322	2.972536094	4.300589483	4.0544798	3.495059678	3.750647344	3.68167405
A_19_P00323040	7.367320978	2.741377044	4.837197456	7.450846511	1.903112356	3.786663956	3.041437875	8.454740222	5.422361711	2.559357361	2.624047367	2.823240467	3.779320506	2.362826294	2.223587872	4.035487906	2.192832528	1.935480428
A_19_P00323041	4.780103733	5.857070306	5.244409689	5.197582092	5.098600839	4.39513735	4.577111978	5.167664067	4.743699861	5.32111955	4.992261417	5.634356728	5.324904383	5.365076144	5.421023872	4.8373086	5.170936078	4.608323839
A_19_P00323082	13.73103111	10.12173122	8.870062389	11.76071672	9.889161611	7.919004389	15.1445475	12.05408911	12.68741947	16.224552	13.25273553	14.53125594	10.706008	15.737036	12.92010061	10.15568622	13.11943667	14.04588033
A_19_P00323103	5.828761967	5.898734661	5.971673189	5.659274406	6.571442211	6.508388533	5.679997078	5.716070233	5.635445	5.733222778	5.847271444	5.787677117	6.339494444	5.660769439	5.622008217	7.118702606	6.130894906	6.186974861
A_19_P00323375	1.547950856	1.458544989	1.501264189	1.457402533	2.031140433	2.543437022	1.418319317	2.2715041	2.600307317	1.860041144	2.5825015	1.523875156	1.615786133	3.514933011	3.801622039	1.477964567	3.361412206	1.653756161
A_19_P00323413	6.659899928	6.98501545	6.936866333	7.871152367	5.352745172	6.910075333	6.957484444	8.011285389	8.045383556	7.397535889	6.218495478	6.472078044	6.620972228	6.711220711	5.386835189	1.564277656	5.639745828	5.966898061
A_19_P00323454	7.190046517	7.52487245	7.293360856	7.287778667	7.910843094	7.994480578	7.909709528	6.838883372	7.432050911	8.155222222	8.046165667	9.044074389	8.192729	8.449255389	7.593837156	9.053449167	7.698038139	8.090436056
A_19_P00323609	7.007503528	6.92272415	6.86739445	6.818256917	7.155413383	7.634592972	7.26517785	6.523073039	7.086074911	6.947537656	7.140597861	7.341061561	6.953971483	7.108705222	7.262222917	8.369084722	6.865156167	7.385077194
A_19_P00323692	4.88446715	4.359412267	4.895725922	4.599776828	4.2216114	3.865055617	3.609610211	3.838751761	3.555636161	4.85270065	3.937430894	4.523896544	3.998808233	4.76974115	3.994342383	5.162865322	4.181293506	4.422491111
A_19_P00323737	6.798750311	7.240269872	7.336438311	8.090848556	6.118960372	7.442550744	7.420389644	8.189741778	8.131027222	7.751363294	6.64617525	7.2846465	7.331858111	7.122965383	6.139862972	5.654354561	6.38275605	6.479927906
A_19_P00324286	5.111886467	7.671841944	6.542531883	5.9619714	5.446153728	6.549901083	5.859173089	7.93370225	6.28571465	6.510299961	6.12359765	6.403825633	4.109294356	6.179322472	5.238237589	2.950958278	5.693233633	5.240075822
A_19_P00324359	6.172229067	6.582552906	6.85665045	5.679859139	6.723657333	7.316052633	6.928020511	5.758049172	5.803150239	6.258462517	5.396071339	5.725312306	4.1563272	6.576395689	6.264063494	7.285864833	6.239877356	6.53206695
A_19_P00324399	3.828875461	3.705503667	3.773332328	3.673108206	3.979043139	3.638572772	2.748644494	4.076653494	3.36666835	3.67362205	4.112781006	3.376788733	4.113115439	4.379700367	4.6994816	3.82188005	3.757896433	3.691118556
A_19_P00324470	5.881926689	5.047046944	4.967269539	5.577438178	5.791755256	5.0103306	4.680165056	5.335321428	5.861379317	5.460341611	4.935823544	4.606767422	7.569684111	5.67173665	5.674170578	5.440448672	5.689627372	5.148469361
A_19_P00324550	5.500529306	5.683461178	5.650270667	5.946512517	5.762721689	5.748721328	5.866325533	6.062121733	6.015329089	4.565569472	5.161131906	5.873085439	6.534405017	5.625042706	5.493327861	6.263377156	5.851599339	6.835618911
A_19_P00324582	2.016281867	3.817422922	2.428075261	3.635469078	2.08432355	3.782319956	1.729199156	4.215846822	3.088489417	3.9631938	3.087317378	3.923282644	2.600912394	3.596867656	3.819599983	3.483781894	1.729849083	2.679598467
A_19_P00324604	3.293202939	2.298819433	2.803726683	2.044925528	2.259589667	1.408116833	4.809986772	3.772345094	4.046323139	1.385111728	2.210419583	1.38846755	2.336103528	1.36262855	1.807265706	1.431902178	2.213674394	1.366465017
A_19_P00324814	3.043626744	3.830366528	1.649794567	1.500029628	1.375019767	2.301994572	2.348955017	3.251215689	2.166339178	3.7647587	3.15680955	2.934733383	4.229331806	3.451915967	3.299225522	1.43301535	1.464231456	1.433991322
A_19_P00324839	4.716515267	5.211207344	3.849241811	5.38835445	4.89930375	4.292553472	2.171685956	4.340272617	4.466283683	4.420348706	4.6794693	2.548753233	5.057167833	5.333499772	5.262367111	5.28737525	5.320489917	4.617517289
A_19_P00325015	7.9180379	9.404987722	9.034107556	9.109682	8.986752306	8.074633833	9.025493667	9.247230111	8.72767	8.404520333	8.621595556	8.397118333	8.561564722	8.687413056	9.005462333	7.700349522	8.410684667	8.071145833
A_19_P00325158	5.288505856	5.170491233	4.915430922	6.183702067	5.906787594	4.976391072	5.472984089	5.309700789	5.162649483	5.0661136	5.621914261	5.092311572	6.0784742	5.858090244	6.154223067	5.8445902	5.976790667	4.656285328
A_19_P00325336	8.804957806	9.168282222	8.2743375	9.017226778	8.8964055	9.063825611	9.119204444	8.110089778	8.593317167	8.654306556	9.193149944	8.74666925	9.373576889	9.534750222	9.545664611	9.499439	8.466251472	8.690937
A_19_P00325498	1.773919267	1.759475783	1.678144367	1.903979022	2.040760311	3.225997167	2.974270739	2.038100672	2.089518117	1.868319372	1.766310922	2.088816483	2.723718206	1.737752967	1.83427795	3.8728966	2.252169994	3.123533872
A_19_P00325604	6.691998644	5.798676161	6.392444444	6.355074383	6.261180439	5.072623233	6.27984325	5.993480283	5.80706925	6.548396222	5.411761033	6.667662611	6.921907444	6.750517517	5.25503815	5.396406833	5.95382805	5.422740167
A_19_P00325660	7.882116622	7.282735144	7.8022617	7.729302633	7.761552667	7.951025567	7.800652389	7.191336939	7.790898133	7.756697511	7.6242782	7.790556061	8.0445815	7.989961889	7.781830106	8.107720778	7.791074444	8.173987833
A_19_P00325794	5.449797567	4.948088561	5.090687856	5.065373922	4.994311728	4.84434985	6.412784161	4.955690572	5.044955861	5.358439556	4.829242206	5.021594456	5.55911815	5.461311939	4.173383344	3.040240839	5.481805822	4.497921361
A_19_P00325810	9.0276155	8.757082444	8.843453167	8.494965	9.164172722	7.826187611	8.066170056	7.769948789	7.943484511	8.995471333	8.206408	8.215252167	8.898894167	8.743239778	8.513021889	9.079591444	8.848119667	8.921360278
A_19_P00325887	7.231151544	6.807421789	7.236310128	6.553867339	7.287144033	7.044194383	6.741202722	6.229459889	6.588455133	7.216248539	7.177507117	6.927500867	6.49566955	7.509840139	6.781903817	8.145669778	7.137855511	7.036418506
A_19_P00325912	6.740942111	6.048001272	6.931893328	6.4068377	6.744088833	5.606495683	7.011829444	5.964791372	6.844054244	7.033259239	7.548468561	6.946859206	7.263526717	7.440565167	7.521705389	6.169603583	6.732351761	6.28633905
A_19_P00326132	4.224589244	4.158994361	4.225994006	4.434564528	4.725237844	5.068165578	5.081777228	4.154716628	4.159728411	4.477599333	3.781513378	4.1838098	3.798606467	4.425840861	3.967133311	5.520375122	4.384939883	4.917246044
A_19_P00326178	2.538100283	1.396506561	3.871809011	3.326923856	2.455144233	3.337698006	1.795288767	2.925322917	1.469850089	2.948977217	2.946327694	2.725083639	3.043410522	2.674879222	4.053103511	3.833390894	2.464527517	2.036138311
A_19_P00326179	3.912704856	4.2487639	4.928890811	2.639134861	4.680555928	5.207816622	3.474046289	4.527407644	4.144157822	4.354319239	4.164139761	3.390371383	1.845185256	5.234125956	4.618104822	5.234125956	4.536205756	5.341144494
A_19_P00326248	6.653573822	6.757696867	6.705002644	7.198905828	7.188137194	7.165969739	6.748586889	6.796474061	6.745664706	6.963440444	6.631093728	6.973715211	7.166476028	6.982189311	6.995201261	7.753070383	7.0197559	7.073608822
A_19_P00326514	6.372073756	6.28398325	5.506657111	6.024648767	6.864346844	6.439822689	5.491385272	5.673530678	6.283470478	5.279284489	5.074570522	5.499104706	6.864618144	5.166331367	5.7965108	6.758528994	5.928650011	5.814453772
A_19_P00326532	1.830909144	2.336966244	4.103176944	1.420129611	2.17503205	4.551857956	2.039959067	1.422505417	1.393598411	1.8578929	3.277447561	1.453076389	1.709831	3.047586606	3.665924483	2.312441672	1.428245628	1.811587239
A_19_P00326558	7.634760111	6.993598767	7.067264011	6.928020511	7.324770022	7.909535178	7.216088844	7.026578156	6.972016744	6.772613994	6.79170745	6.896859328	7.253378011	6.666546911	6.782702156	7.782231172	7.026713633	7.460480556
A_19_P00326732	5.163391278	5.635541078	6.072061606	5.323311639	4.918650906	4.960258933	4.437860606	4.460552606	5.91069205	5.548552067	4.980281456	5.308236972	4.320293189	4.827756433	4.573056067	3.486676967	4.991872844	3.885716544
A_19_P00326808	8.309220722	8.082662833	8.108063278	7.9778159	8.456579722	7.97859665	8.141888111	8.193775	8.018395611	8.300777361	7.808333256	8.391047111	8.557578944	8.359166056	8.065476028	8.525628333	8.201068444	8.471915694
A_19_P00326822	8.884175111	8.858281389	9.195574056	9.163687167	9.467788722	9.713265333	9.944350861	8.318774	9.030406833	8.908759222	9.096384056	9.354649222	9.751956556	9.300189111	9.052072722	10.33079606	9.000329278	9.133199556
A_19_P00326865	6.407366944	6.079040794	6.640229228	6.8527747	6.84257475	7.368518511	7.256567272	6.674479372	6.147580789	6.34882435	5.923226133	6.724034556	6.162808667	6.124076839	6.176223867	7.187350822	6.165149222	7.009239617
A_19_P00327035	6.658315756	6.585584828	6.337543506	6.321566922	7.104533228	6.867024744	6.694881922	6.394247594	6.369406533	6.713925183	6.637677872	6.274396678	7.329832222	7.032784806	6.602838228	7.376196311	6.873245339	6.834773428
A_19_P00327081	6.6649891	6.794743333	6.42508085	6.4699586	6.648139461	5.588449583	5.568068122	6.054576028	6.380993367	6.879344511	6.40803325	6.899871389	6.779067339	6.830398778	5.816192211	6.815868839	7.076482256	6.352049633
A_19_P00327126	9.412299444	9.448900611	9.101358833	9.750314667	9.531704333	9.680773444	9.467100167	9.022024389	10.19251947	9.177653889	9.521465444	10.21567656	10.01571672	9.125206556	9.473354889	9.992270444	9.718685889	9.789043833
A_19_P00327297	4.999577211	4.790455789	4.950377267	5.257961044	4.892170122	4.692527867	5.075285689	5.057072372	5.109991278	4.751505294	4.207804156	5.521870067	5.530549044	4.50377035	4.430743222	5.747160603	5.200252167	5.480253389
A_19_P00327320	6.075099172	6.149513806	6.323697411	5.992733006	6.497841489	5.865085628	5.622008217	5.660649217	5.769241778	6.166558722	5.612594111	6.276760883	6.270296839	6.071835428	5.568562256	6.967990528	6.058678133	6.020410972
A_19_P00327354	6.215991744	5.954927217	5.807186528	5.702551139	5.504583911	5.597856378	6.116481294	6.070543678	5.16174105	5.879352806	6.797359128	5.644497394	6.731134483	5.949719756	5.437544956	5.421134044	5.869957994	5.185535267
A_19_P00327406	1.6306621	1.95378265	1.381311694	1.427731728	1.495980761	3.530901922	2.025398556	2.13409505	2.295015661	2.011293394	1.831398	1.434533061	1.645603728	1.474987378	1.831079544	1.992936206	1.462537706	1.4933651
A_19_P00327415	9.124335889	8.983104722	9.029295222	9.339982056	9.883821278	11.22108078	10.84070167	8.969174694	9.666666167	9.229826111	10.09083722	9.878362222	10.97498567	10.09627078	10.49597278	11.50335	9.754107278	10.00939139
A_19_P00327772	7.3186359	6.985881111	7.034921478	7.315377083	7.209585172	6.835857644	5.988542461	7.040561133	7.0956881	6.90967415	6.690107094	7.196895117	7.595247428	6.837993894	6.971707256	6.783419311	6.860176617	7.097694811
A_19_P00328053	2.703937883	3.211907356	2.820508022	3.436255806	2.474997922	2.934651406	4.334515178	2.144759622	3.052055361	2.237295367	3.853087678	3.270980239	3.473462811	3.395776217	3.176245511	2.314394328	3.476844689	3.456460889
A_19_P00328190	9.707645556	9.933568	9.766207556	9.893385056	10.19678872	10.49762211	10.76311417	9.223288444	9.958216222	9.895960556	10.42067556	10.38057656	10.60514883	10.51377967	10.37699611	11.6718495	10.04914739	10.23395367
A_19_P00328247	4.789811861	4.553409594	5.080996394	3.932915	5.258067122	5.430713856	4.54400675	4.915804278	4.556990972	5.021501467	4.915256444	4.1321132	3.2273672	5.215420956	5.538559472	5.540101444	4.700887978	4.916835211
A_19_P00328579	5.338979933	5.252566156	5.588087333	5.384039994	5.160541306	5.569559506	5.488459611	5.271778928	5.708904583	5.438282978	5.145287483	6.00827665	4.598470622	5.815820339	5.067940644	6.313834122	5.390530161	5.698065006
A_19_P00328832	4.479634856	4.849953767	4.708553172	4.843430567	5.025486694	6.101673856	5.521870067	4.603191717	4.521044172	4.7917361	4.691407628	4.640121333	3.517922461	4.832381917	4.532346117	5.717699667	5.220836833	5.278622061
A_19_P00328886	3.959312378	5.271237211	5.041232644	5.400651211	3.801332628	3.447827772	3.187341656	6.174903344	4.232468422	4.226740094	4.525465911	4.411642628	3.895914128	4.672173078	5.087371339	2.337344256	3.645003128	3.273086444
A_19_P00328996	7.195346078	6.751275783	6.741060378	6.788353967	6.483050011	6.676678856	6.466693206	7.014635194	6.595972028	6.974101644	7.080115033	6.699925939	6.556091217	6.948835211	6.42508085	6.31519425	6.5838447	6.850279272
A_19_P00329048	8.407743056	7.798982372	8.035709389	8.034448694	7.780976083	6.981689806	7.260135017	7.769322906	7.413445744	7.869364844	7.393972328	8.186057833	8.101001833	8.543528333	7.861173911	7.743577911	7.411072706	7.461892067
A_19_P00329086	12.83370133	12.85621147	12.69084978	13.17158206	12.85168183	12.47232067	12.59920033	12.33920644	12.99666656	12.38621528	12.865265	13.45108417	13.41183394	12.17137817	12.81224544	12.939209	12.56740964	12.89147139
A_19_P00329511	4.838732372	4.239938778	4.739037222	3.875160278	4.099400844	4.121363728	2.512706022	4.337787617	3.466517683	4.424436933	3.877437828	3.821778228	3.36177275	4.584899444	3.932094272	3.655721833	4.194219039	4.258971639
A_19_P00329564	2.47808505	2.694807144	1.902559528	2.06168235	2.046117906	1.963478917	2.098711494	2.153520367	2.188734244	1.8660059	2.245303956	3.164862111	2.433373622	2.338497817	1.993878383	2.768762556	1.737752967	2.522498706
A_19_P00329711	9.168930389	8.748238361	9.374468056	8.664770667	9.059042111	8.406418111	8.991985889	8.408806	8.344747889	9.411701611	9.154293833	8.774953778	9.373876944	9.627243111	8.920243722	9.160443667	9.111880833	9.073460278
A_19_P00329806	8.587123278	8.209720333	8.383206111	9.347537333	11.04496583	12.53783633	11.19649567	9.132038778	9.403489056	7.630027211	8.143157444	9.098887056	11.0014275	8.275394667	9.660682222	13.93818028	9.414640278	12.64728317
A_19_P00330048	6.819150511	7.105747906	6.900141611	6.877167256	7.370470167	6.625413244	6.779944917	6.8340248	6.694759872	7.0696653	6.634521711	6.656741317	7.382984367	6.604413306	6.320694933	7.265333328	7.2200333	7.282735144
A_19_P00330076	7.829400689	7.682362078	7.6371672	7.674465122	8.033300889	7.846622761	7.507636111	7.56617785	8.16761	7.862179611	7.636407978	7.703951711	7.847142839	7.721459889	7.751698022	8.401334444	7.768451911	7.802961
A_19_P00330464	6.451026883	5.850167233	6.224573194	6.046120111	6.518772556	6.795603922	6.192100567	5.693369828	5.594000739	6.389421567	5.614530583	6.6768153	5.8891736	6.862539128	5.765381078	7.834037194	6.191648444	6.426651333
A_19_P00330507	5.876123139	6.543370567	6.281570928	5.890153694	6.430416872	6.590221683	6.392574656	5.459178894	5.996652622	5.648979322	6.638070844	5.702441722	6.664087444	6.319575356	7.5306898	7.481438622	5.410713194	6.247435528
A_19_P00330549	6.295302611	6.229931772	6.482376733	5.84768735	6.602030706	6.318656361	5.818177711	6.048753072	6.04042055	6.112027167	5.947825356	5.892595133	6.262075167	6.234809483	6.366280272	6.929898628	6.133065556	6.410245106
A_19_P00330814	3.981568072	3.445467478	4.333699044	4.761453517	3.799208572	3.539020644	3.349893706	4.153449567	3.49115335	3.917214572	2.882931083	3.314260228	3.854127517	3.467199783	3.058843689	3.943787139	3.881265994	3.311441239
A_19_P00331618	12.35657853	13.19645167	13.09410294	13.47933678	12.74509978	12.47402033	13.42907933	11.61094289	12.92777872	12.35657853	13.02758922	12.30112744	13.0986795	13.42615228	13.06681889	12.87640672	12.76610456	12.384071
A_19_P00331623	2.432477339	2.733606022	2.014526189	2.336869889	2.237496417	2.424592311	2.6815959	2.857666183	2.822403194	3.196328261	2.01309265	2.915816911	1.598363494	2.256399061	2.48878025	2.768028156	2.045620078	2.291286144
A_19_P00331839	7.518533056	7.721459889	7.5592025	7.412950422	8.217121278	7.534807556	7.295996078	7.032666939	7.346896089	7.810217711	7.68611095	7.579328278	8.101181361	7.678929922	7.6533529	8.286455167	7.835567378	7.382207744
A_19_P00331853	2.36883685	2.157116039	2.732811656	3.132313128	1.401170478	1.849100189	1.547365967	2.548571211	1.426788339	2.218118817	1.964754	2.304413572	3.26191675	2.335099356	3.505812644	2.419472456	2.034298439	2.064557756
A_19_P00332068	7.966379467	8.052505	7.846466194	7.44303305	7.658610622	7.458260333	7.138857456	6.550648294	7.12425	8.407960111	8.777603167	7.82648185	7.812206872	8.692460278	7.461723344	8.544545889	8.034013389	7.227586411
A_19_P00332515	8.276964917	8.003176833	8.092537444	7.940437133	8.760001278	8.863511222	8.912086111	7.793432494	8.075582444	8.136816778	7.980722006	8.111780944	8.546859389	8.290638472	7.866250078	9.011652556	8.287916833	8.7773485
A_19_P00800006	11.30746539	11.76281178	11.59851789	11.11559817	10.83734922	10.96929528	11.17640378	12.135841	11.83435589	12.4172075	11.82750489	12.12875233	11.74951222	11.3823815	12.27021478	10.69197389	11.89986478	11.63712044
A_19_P00800061	1.777785039	4.300706672	1.676848172	1.891392706	5.67069765	5.199528678	2.893784544	1.930836972	2.225670494	6.270960111	4.466452128	5.303620544	1.627100611	6.996336814	5.635006267	5.102518183	5.537754278	5.208833956
A_19_P00800111	2.833907233	3.820234139	3.647330806	1.5568046	2.965698106	3.855110106	4.031863639	5.126584422	4.042126917	4.387259767	3.861211489	1.784918506	1.541081667	4.169055222	3.742668517	4.17618615	3.495936389	4.405957117
A_19_P00800114	7.511576622	7.008686133	7.404123056	7.8496454	6.231621367	6.56925425	7.036418506	7.823673344	7.3582409	8.409588111	7.683664267	8.894729556	7.572336256	8.142828778	7.6944664	6.416702872	8.649226889	8.021424639
A_19_P00800166	2.195591111	1.497081589	2.781205911	1.745435256	1.486065661	1.433470178	1.500697167	1.666376967	1.830988806	2.119087328	1.465444422	1.63811545	2.287688744	2.458241272	1.556118733	1.443457844	1.619239194	1.546541289
A_19_P00800195	7.224447933	6.56832	6.64853645	6.682650294	7.220859267	7.756697511	7.45326675	6.761099939	7.201727272	6.614352978	7.329832222	6.935255161	7.809666556	7.137273672	7.34604425	8.112010833	7.437765611	7.510377222
A_19_P00800206	7.121758961	6.203580639	6.300172528	6.01344265	9.579656111	9.412633444	7.90055455	5.700376428	6.835984811	6.416976456	5.739099961	6.297846028	8.740326	6.227024161	6.575267	9.567105333	8.908326847	9.268079444
A_19_P00800229	4.835176561	4.968629961	5.285821417	3.094430761	4.580347472	5.175232761	5.667150872	5.031322189	4.236607678	5.3364159	5.363237433	4.579445328	3.478052861	5.466553633	3.811097072	3.169530383	4.431258361	5.179751444
A_19_P00800264	4.537725928	4.121232683	4.784449083	4.855101867	4.090699183	4.485069922	4.564614483	4.946716367	4.817882128	4.341485817	4.80143685	3.765686689	2.505890033	4.513262883	4.476797456	4.32142945	4.362959211	4.347980711
A_19_P00800283	8.241829778	8.030472	8.809341444	7.902516533	8.185412333	8.916782611	9.324422111	7.938186694	8.600197611	7.6053103	7.8970423	7.722429056	7.753664322	7.232459667	7.593529333	7.441213467	7.609012022	8.090848556
A_19_P00800316	3.263312967	2.894609361	3.040155478	3.161138922	3.101575572	4.202107644	2.702034678	2.847396756	3.42556195	2.704264078	2.107890728	3.0001028	2.594285467	3.204246817	3.449318111	3.7081826	3.164319961	3.527049367
A_19_P00800467	9.651664333	9.288203333	9.670940556	9.219114556	9.040885222	9.5387915	9.194411667	9.312615333	9.439258	9.667137	9.198160333	9.583268667	9.697548	9.425758278	9.677441667	9.523436111	9.392855917	9.657459333
A_19_P00800522	1.439896433	1.456790911	1.416534978	1.44650275	1.450867517	1.417795167	1.5700618	1.4496747	1.410421594	1.53843975	1.401256961	1.891782761	1.500961744	1.4026469	1.407053822	1.412710622	1.437500722	1.545270483
A_19_P00800549	8.128947556	8.061579444	8.164562889	8.387940778	7.845394594	8.209487056	8.339870111	8.428297444	8.056715	8.475585278	8.329875556	8.468050444	7.972672389	8.433166	8.419924667	8.407743056	8.298155944	8.141267111
A_19_P00800555	7.246528072	7.146151533	8.020899833	7.275372461	9.618382	6.983255072	7.984327611	8.027346889	7.797107044	7.882798844	8.347176583	7.7322533	8.195228889	8.377121667	9.007553389	8.053506167	8.030827833	7.155413383
A_19_P00800629	2.41676365	3.433746939	2.412969906	3.278331456	2.095801539	2.214034217	3.542587044	2.240571	2.014237128	2.765241939	2.91847115	3.528973639	3.441392178	1.874257633	2.106117111	3.523457956	2.929103089	3.21722295
A_19_P00800638	17.84239	17.872437	17.856823	17.84239	17.938307	18.009953	18.009953	17.872437	17.924784	17.732391	17.765041	17.999434	18.047028	17.69254	17.924784	17.402504	17.84239	17.98745
A_19_P00800667	7.537862317	7.337955828	7.437342794	7.85374625	8.087937889	8.541216556	8.501870222	7.390791661	7.772715483	7.226164294	7.421121906	8.1153035	7.958230133	7.330124139	7.47460625	8.813172167	7.759763189	8.25448
A_19_P00800681	4.114207167	3.410244422	1.695829672	1.637137494	2.177031556	2.718981344	1.507910783	2.420174939	1.933909878	3.516799028	4.730997694	2.034106494	3.178096039	4.190073611	4.835176561	3.406067478	2.1269687	3.135307844
A_19_P00800927	1.923148839	1.97378385	2.890245522	3.852976917	2.317240667	3.01381305	3.695864178	2.922915133	3.921788533	2.808348522	4.0317121	3.019875928	4.052690394	3.705994706	3.763472417	2.947524861	2.564966906	2.922507006
A_19_P00801041	5.489390889	5.434250044	5.537272494	4.669359211	5.920323728	5.757467967	6.064884489	4.760310811	5.1465585	5.891531422	5.097028778	5.373693378	5.235295306	5.624607778	5.505812333	6.550897539	6.711454989	5.875413528
A_19_P00801042	3.387215933	3.699566917	1.479177872	4.604185478	3.707090389	4.103770089	3.473203033	4.513262883	4.45872215	3.747626722	3.680190794	4.786813417	3.959088722	4.069017283	5.142057111	5.050902378	4.204222717	4.024434622
A_19_P00801088	2.062035828	3.367818056	1.719983217	1.550647656	4.733987967	4.111867528	1.93889475	2.745693083	2.104383072	4.095859767	4.015032022	3.263312967	1.730776994	4.7906583	4.111219683	4.351819811	4.222266978	3.105573872
A_19_P00801213	2.194216811	1.462426311	1.7638668	2.292202256	1.706630361	1.755494678	1.491663361	1.538560944	1.463883989	1.585304333	1.443054111	1.897311522	1.556528733	2.138337167	2.904978356	1.715630144	1.897730389	1.558523361
A_19_P00801279	7.000911089	6.73698555	6.637033811	6.881962833	6.890953967	6.319005956	6.162525089	6.77480585	6.770915922	6.932697122	6.488627706	7.043204844	7.252449189	6.871350756	6.44632115	7.302948078	6.951850311	7.370308756
A_19_P00801324	5.679775178	6.107852189	5.795513906	5.473794733	6.033969211	6.3718143	5.709765689	5.582277678	5.052650989	5.811814678	5.765851189	5.142626239	5.283596122	6.431717617	6.2929773	6.371054511	5.349358411	5.641171961
A_19_P00801407	3.678885089	4.295810911	3.440995267	4.237975872	4.362349883	5.245268967	3.961767678	4.693127356	4.782913417	4.374271956	4.615859928	4.915072667	3.678418978	4.421490761	4.3630816	5.8430787	4.470485861	4.879306206
A_19_P00801412	7.147146572	4.512967239	3.692713528	4.2352371	5.089889289	5.874517317	5.38282385	4.499978939	4.238776622	3.319195239	5.214340322	3.549182111	3.9727035	4.613648322	5.050384728	4.912373133	4.611717356	3.588149117
A_19_P00801416	3.178948339	2.270689828	2.989911122	3.3403706	2.121182822	2.740582972	1.461115594	4.325576789	2.044833644	1.665413022	1.761728561	2.423599939	1.464509561	1.6320586	3.105869339	3.365391489	1.566605117	2.011212533
A_19_P00801490	2.060179972	4.266971689	3.5780331	2.417509556	2.088816483	3.381908956	1.853908583	2.450087633	1.906055467	4.0938872	4.237180744	3.72711305	2.286972494	4.282045261	3.125181278	2.229490533	2.4287303	3.120377556
A_19_P00801506	6.564504772	6.155780317	5.963190011	6.011642344	6.982820867	7.209874817	6.902159672	6.304901483	6.318538583	6.660192806	6.470591639	6.113747178	6.032685006	6.512779256	6.274054594	7.766313606	6.374845328	7.239482811
A_19_P00801576	5.772509772	7.046067272	6.063712928	6.640102311	5.140310306	5.271971406	4.704390556	6.968664856	6.994640911	6.468445422	7.439673111	6.329446711	6.308119861	5.859533833	6.7031852	4.90547415	6.050110083	6.435699244
A_19_P00801585	5.829223878	5.531928533	6.616468372	6.140772811	7.659801178	4.878223261	5.897005794	6.677760628	6.079567011	6.360755483	6.522136906	6.423949756	6.37797435	6.871645128	7.314000517	6.223012322	6.239103783	5.401205606
A_19_P00801597	2.212984689	2.35849395	1.633340311	2.214835217	2.9869336	1.882922494	1.820896989	2.004833067	2.000088456	1.977113228	1.429841439	2.307610806	2.657784378	2.785035894	2.168710328	1.618368078	2.06028005	1.476075194
A_19_P00801627	13.73837056	13.86353167	13.82213161	13.76844783	14.3347315	13.66359022	13.88264489	13.46006406	13.68337439	13.91510844	13.66944525	13.87640272	14.3347315	13.75741683	13.37565322	14.96107833	14.42459022	13.71017111
A_19_P00801634	6.575267	4.701484689	7.289561506	6.187489433	6.569775244	4.44568675	6.822751728	6.092488189	5.939345539	6.488149894	3.91417355	6.459247311	5.518255694	5.326131083	4.527407644	5.427528267	4.788400172	5.997784339
A_19_P00801649	5.587545394	5.751267706	5.446454033	4.437539544	5.948650194	4.888642811	3.858860183	5.461425422	5.267784639	5.218263006	5.191924111	5.301232983	3.937526428	5.264408817	4.866002544	5.0178424	5.734679444	5.30373035
A_19_P00801735	13.29184472	13.49497444	13.19204067	13.89567183	13.64642922	13.778668	14.06687217	13.24470961	13.58906633	13.23943256	13.36601025	14.02117239	14.3423125	13.37331033	13.71017111	14.183059	14.04588033	14.32556267
A_19_P00801752	4.9440382	5.879720639	7.094039039	6.781903817	5.166788639	5.252846867	5.048310789	7.180255594	5.935274078	7.733609389	6.604287806	7.015925078	3.969332494	7.5551123	6.147580789	6.616190872	5.340013094	7.358853044
A_19_P00801776	6.150747861	6.175970278	6.086411828	6.255319144	6.418311939	6.008040361	5.933286744	6.111106711	5.829945117	6.127305539	5.817288939	6.1934829	6.433240822	5.973536956	5.472370961	6.446051233	6.285579144	6.349856228
A_19_P00801823	9.556290278	9.592935778	9.654067111	8.918544222	8.685913667	8.227507111	8.623049556	8.563490333	8.693447778	10.20458206	10.46637433	9.972393361	9.579656111	10.48812894	9.270788667	8.496413444	9.678355333	8.367885833
A_19_P00801867	12.85397	13.09652161	12.71004044	12.42789033	13.23727586	10.77686189	11.56297494	11.62502797	12.37638256	12.96520728	12.99398928	12.58956856	13.091636	13.12928844	11.94582989	12.50124817	13.200835	11.97780956
A_19_P00801885	5.601034583	5.628699778	5.400557833	5.196661767	5.805832156	5.887240667	5.106828433	4.687476861	5.42418195	5.297785744	5.590580533	5.54132275	4.849165628	5.774567028	5.391022533	6.888180383	5.502232433	5.843760672
A_19_P00801897	2.489479983	1.658943083	2.583814833	2.94013015	2.836490028	1.917521878	1.835038378	1.489890956	2.172323706	2.154953628	1.738937011	2.242750978	2.37484935	2.905770606	1.952762644	3.346047133	2.210708311	2.794576467
A_19_P00801917	9.978197111	9.945362389	9.760055389	10.32261528	9.973781333	9.753657	9.525023111	9.448563333	10.45018567	9.778773667	9.915500889	10.70399183	10.47979758	9.546638778	9.984583	10.37471589	9.802941222	10.27607822
A_19_P00801945	7.435927539	6.73724215	7.00966525	6.622279528	7.307760717	7.082605094	6.408805106	6.629525006	6.799906122	7.0525817	7.142259511	6.860176617	7.207484072	7.128110094	6.834773428	7.757407883	7.622184233	6.968780656
A_19_P00801960	11.57229728	11.41833622	11.40910228	11.59955294	11.78094539	11.397596	11.42393011	10.370349	11.23256678	11.47551289	11.47663083	11.40239433	11.56934539	11.705015	11.16944828	12.41220375	11.29251478	11.26582117
A_19_P00802098	4.947890372	3.8471915	4.969228844	4.563565211	4.552428222	3.721245411	4.801120339	5.27425005	4.489776444	3.774337644	4.2172003	3.633147239	4.548220467	4.030563167	4.295031578	3.293376294	3.998894161	3.059410761
A_19_P00802137	4.876836944	4.610096511	4.251899961	4.8390561	4.246216706	4.977127239	3.880345072	5.369049317	5.25206025	4.824617911	4.24085795	4.83643245	4.073502889	4.298184406	4.541684794	4.352510983	3.962378989	5.178880583
A_19_P00802141	8.851534167	8.57798	8.813375778	8.317383222	8.690238222	9.103172389	9.266738111	9.017226778	8.715335278	8.525628333	8.739619167	8.618635222	8.628934278	8.629621167	8.495978833	9.4284715	8.749517944	8.960257389
A_19_P00802154	6.664493806	6.334376428	6.642049072	6.443439922	6.952497394	5.487859461	6.730861522	7.242983022	7.104399661	5.128123489	5.164920683	5.283356361	5.816075561	4.762665206	5.200356056	5.998357167	5.681746417	5.172299944
A_19_P00802168	4.719670367	5.413602428	5.241933722	3.9548857	5.891531422	6.21036345	5.068400722	5.479621339	5.412104106	5.045147311	5.39112405	5.017246972	5.860949161	4.802901089	5.039332739	6.839141789	5.734571267	6.08540825
A_19_P00802238	3.451508167	2.794173756	4.083806517	4.027301056	2.431801956	4.177094578	3.374140956	5.270269833	4.568059044	2.865167844	2.956043439	2.62493365	2.229894839	3.10416235	3.401185844	2.7109168	3.040867417	4.00866625
A_19_P00802257	5.750266528	5.672860322	6.104126178	6.649316078	5.527243872	5.437642733	6.066651256	6.048869978	6.137537089	5.175444372	5.100978594	5.054913011	4.812049506	5.620845372	4.781473667	5.67965805	4.915169461	5.407252733
A_19_P00802297	4.301941122	4.207911378	4.276519989	5.074680178	4.727207589	3.889399278	4.2001743	4.2032993	3.728623778	3.959566494	3.300173328	4.431991128	5.053487	3.775485417	3.825516889	5.38161105	4.175749711	5.091700417
A_19_P00802390	9.657848444	9.5570885	10.35818733	9.098887056	9.752767333	9.806073889	10.65259822	9.091716389	9.618091	9.143607667	9.315665	8.912829889	8.923558778	8.813578833	8.791950167	8.959278056	8.964167361	9.160443667
A_19_P00802413	16.164993	15.8049135	16.32129	16.122583	16.173855	16.11643	16.313274	16.100613	16.11643	15.991722	15.653186	15.864449	15.693629	16.093801	16.072144	16.30577	15.7926235	15.871801
A_19_P00802417	1.521306356	3.768836417	5.744092478	1.3381796	2.704524083	3.312450167	2.720840822	3.900696889	1.559230417	2.087601578	3.131895533	1.365231911	2.513551994	3.781616311	3.386878844	1.669250039	2.725524167	2.388339639
A_19_P00802420	4.136867844	3.496769994	4.223534033	2.744029594	3.320886706	4.077392156	1.966674078	3.110092322	3.356390089	3.882655633	3.460578	2.521831406	1.896640122	4.273472967	4.086432822	5.195592567	2.876992383	3.602192544
A_19_P00802433	5.108296444	5.257398511	4.724160939	4.826277933	6.904310789	6.40722425	6.373096311	4.054685994	4.942936083	4.694342728	4.520936756	5.4660848	6.637159061	4.423894983	4.220060533	6.78743135	6.39926515	6.510895733
A_19_P00802448	4.791302706	4.82245315	5.051655006	5.10965515	5.052981728	4.407566222	4.111055583	5.082971456	4.655659528	4.697072794	4.472801533	4.961720189	3.926591644	4.46481395	4.358829611	4.520843883	4.794364078	5.107785478
A_19_P00802450	4.842538956	4.719466389	4.777998028	4.3783109	4.549724939	4.398671167	5.352450039	4.421213667	4.664577067	4.74978265	5.437845522	4.595852417	5.168547783	4.836816033	4.785691039	4.829344322	4.874376078	4.115344889
A_19_P00802464	7.601959033	7.310184456	7.197355967	7.437342794	7.737585622	8.157559889	8.152288667	6.991655717	7.388863628	7.108167167	7.189387433	7.4080356	7.777001889	7.424569667	7.399638156	8.630762556	7.2998852	7.843537483
A_19_P00802546	1.900334778	1.479120794	1.732619789	1.707503089	1.523377272	1.505502783	1.455721122	1.768762794	1.560791872	1.909556844	1.530735872	2.944043422	1.753371872	1.639024039	1.683179983	1.579410033	1.777163767	1.699485417
A_19_P00802550	5.590580533	5.840726539	5.576163289	4.982722789	5.936730861	6.041456461	6.375743311	5.265062161	5.632524322	5.187155344	5.609314111	5.523330106	5.276539833	5.337705533	5.092404889	6.509684883	5.830879606	5.723571194
A_19_P00802587	7.309440178	7.180506728	7.09697855	7.44039495	8.322487833	8.653577667	7.68218455	6.989762144	7.145695706	7.609161389	7.265333328	7.324506389	7.476850694	7.528279144	7.117397944	8.775571722	7.356972861	8.127019889
A_19_P00802607	1.448128311	1.472821678	1.442273222	2.516179044	1.459274806	1.444127094	1.372676461	1.482424439	1.655394144	1.443678794	1.4919592	1.462307978	1.567149856	1.412351067	1.561334206	1.484949372	1.619556961	1.50736705
A_19_P00802614	7.888053333	7.901352517	7.733609389	8.021083333	8.551781917	8.695604611	8.571259	7.593360189	8.189741778	7.631104056	8.017374556	8.202344222	8.391540111	8.148583556	8.139438556	8.915713111	8.150271778	8.570142556
A_19_P00802615	1.924129167	2.858116311	2.274062678	2.844394078	1.75097495	1.441034911	1.50368625	2.529243278	1.534140106	1.723600422	1.5430499	1.972017606	3.181939333	1.879598789	3.351009567	3.225633667	1.608106522	1.998312272
A_19_P00802654	8.4626005	9.081817028	7.963473028	8.178144778	8.112010833	9.448563333	10.16735033	8.436339222	8.626268	8.972898944	8.728934611	8.701608722	7.790556061	8.685413944	8.784435944	8.009248722	8.155001444	8.437562
A_19_P00802679	6.484831767	6.447381811	6.329320939	6.611481917	7.011138817	6.230546067	7.115977794	5.879594233	6.321307544	6.529551367	5.878565833	6.754102917	7.347130011	6.496063756	6.238270739	6.988052544	6.32649655	5.926086372
A_19_P00802713	6.027611344	6.533234333	5.989492267	5.977130506	6.812194606	7.407416222	6.549405589	6.0059393	5.921432594	5.973757283	7.020145033	5.918498456	6.431590633	6.757560783	6.920973472	6.825877522	6.230763022	6.360885967
A_19_P00802759	10.21210294	10.07860411	10.04101139	9.667137	10.43782733	9.469332167	9.627563444	9.041126389	9.968899	10.31164517	10.54130878	9.989333389	10.34953144	10.13300972	9.923998944	9.9132	10.04489811	9.695122667
A_19_P00802794	6.437506094	6.183331222	6.332322778	6.290102678	7.041090839	7.11235205	7.321076056	6.004757689	6.360466528	6.578643056	6.342121394	6.616332394	7.626485644	6.758727106	6.529840428	7.784777939	6.896722911	6.941578722
A_19_P00802814	3.572698078	2.043992472	2.204366022	2.162897978	2.234086583	2.214835217	3.5406907	1.850417622	2.804109017	2.057940406	1.642691778	2.477176561	1.519922117	1.689995978	2.877089494	2.6644959	1.796984444	1.540215383
A_19_P00802872	2.655188972	2.055130756	2.670594278	3.2065135	2.684377739	1.799518528	3.252907533	2.999923733	2.6510447	2.7121784	2.566075722	3.167087467	3.04713345	3.3500559	2.035692639	2.495418922	2.560309289	2.34597765
A_19_P00802936	8.906917194	8.938813889	8.785855722	8.637166333	8.637597	8.603086944	8.653039889	9.3988975	9.305070889	9.633781556	9.531027389	9.496287333	9.129858222	9.264330333	9.552437	8.460278222	9.781116778	9.515815722
A_19_P00802954	4.758849894	4.694130989	5.055248178	3.978855094	4.848796256	5.021594456	4.769320756	4.602978639	4.211357178	5.120399	5.17334875	4.850615494	3.911967878	5.821227156	4.434564528	5.813657817	5.842460911	5.744347356
A_19_P00803019	4.8634112	4.341485817	2.822312633	3.944830183	3.754694422	4.032926578	3.618474806	3.845377161	3.901195739	4.378052322	5.557307589	3.888091811	5.682373667	4.829118611	5.723571194	4.834891139	3.967822133	4.001911794
A_19_P00803039	2.874084706	1.383460889	3.522314406	4.669256556	1.894195439	1.975787094	1.465722311	4.856781267	2.885336728	2.84273185	1.551194589	1.417126644	1.417088517	1.777630233	2.487096678	3.241741244	2.281308356	2.417794061
A_19_P00803086	5.176871517	5.523642522	5.088168811	4.979116906	5.601242794	5.997784339	5.688191056	5.163077317	5.558896628	5.427729122	5.752013872	5.681746417	5.939345539	5.617698739	6.047769494	5.694502161	5.808192356	5.723323056
A_19_P00803093	2.012425994	2.816479144	2.8147599	3.828784261	3.243237517	2.129303839	2.734365144	2.935997044	2.157411978	2.433182206	2.721570039	3.585392672	4.422491111	2.421664456	1.933998206	3.091885283	2.882478061	2.758369739
A_19_P00803124	3.068729106	3.272331567	3.178948339	4.14784835	3.466517683	2.747362578	4.391215478	3.384849022	3.330940389	3.696527022	2.689720217	4.768419322	4.677774061	2.896459672	3.019289889	3.816671011	3.692430956	2.953339956
A_19_P00803151	6.545612222	6.838124372	7.47460625	7.139994906	6.249267467	6.160253028	6.781174661	6.917736628	6.625950078	6.619155261	7.075389661	6.873104222	5.259885989	6.382701733	5.401525233	6.650509544	7.377187122	7.037884183
A_19_P00803201	1.877231856	2.362430883	2.1269687	2.046447778	3.114474383	4.981784783	3.151798867	1.912620417	2.942613917	2.245021156	3.820081022	2.285430067	2.473298389	3.830753922	4.915804278	5.798676161	3.717413222	2.826897811
A_19_P00803209	1.891553439	2.633507867	2.241628033	2.029540594	2.863793939	1.85244985	1.691617617	2.22012205	2.017153289	2.175566083	2.304934261	2.846823122	3.139498478	1.792053572	2.092893039	2.290777272	2.486726322	2.437322594
A_19_P00803226	3.373460639	5.937757639	4.137205567	3.618303233	4.381018822	5.296125361	4.891958056	4.561468672	3.663500611	4.867974528	4.562647383	3.849155172	3.372526483	4.342814639	4.429472439	3.69853415	4.529657561	3.731293311
A_19_P00803333	7.7801666	7.792579672	7.331582878	7.997008556	8.271549833	8.621343444	8.431111778	7.015763239	8.161885278	7.920860222	8.151574	8.323987111	8.061952611	8.010477056	7.340586328	6.769681217	8.018395611	7.513256583
A_19_P00803334	5.106519411	4.547426022	5.000316733	5.049613128	4.805517128	4.750510128	5.77102095	5.144166233	4.986248956	4.90261845	4.416994667	4.914695722	5.126584422	5.095000722	4.485892728	5.271322406	5.162649483	5.404243583
A_19_P00803342	4.109753417	5.462576778	4.13526335	1.624699489	4.418554139	3.908465983	2.621258056	4.659137556	3.051690167	4.628849794	4.972181961	1.594714472	3.187493756	5.400346933	6.207563689	4.664185406	4.127185456	4.200863728
A_19_P00803351	12.36133406	12.40472694	12.61824897	12.68741947	12.5164335	12.943925	12.81618947	12.83370133	12.58761	12.30372289	12.24892325	12.8284925	12.52674822	12.3690985	12.511714	12.54429889	12.31443194	12.7781235
A_19_P00803360	6.819489894	7.002433506	6.788815461	6.974367267	7.128933317	7.865839333	7.380652556	7.497720222	6.932040089	7.042053856	5.835866478	7.66059105	6.091956372	6.160785022	6.757299778	6.352290872	6.391275289	7.272946606
A_19_P00803441	7.635252261	7.082747089	7.174798306	6.773594683	7.307142311	6.7031852	6.425782128	6.507340406	6.749239839	7.612974356	6.678179533	6.941578722	8.348509667	7.638616933	7.132472178	7.511883806	7.773900989	8.005441444
A_19_P00803472	13.83190211	13.80835583	13.80545539	13.83859606	13.96793161	13.67990956	13.64901556	13.60923322	13.82502306	13.80835583	13.78729017	13.86353167	13.97524414	13.64642922	13.72023072	14.04588033	13.67220039	13.59724267
A_19_P00803494	2.916474967	2.441149489	2.890559678	2.373252272	2.268834517	2.678608789	2.703430222	2.062419028	2.843496772	2.999224928	3.243332789	2.819508089	2.953249672	2.827277044	2.361756567	3.203703039	2.769652467	1.855939583
A_19_P00803507	5.3546473	6.067367189	5.506244356	5.462872983	5.718607261	5.930258872	5.805074122	5.678179844	5.355327594	5.329834722	5.65402395	5.35024875	6.536981417	5.636340667	6.438776511	5.461201928	5.28094395	5.224140339
A_19_P00803558	5.740545222	5.550081839	5.819125406	6.049139617	5.424512017	6.096273817	6.319357672	5.733899656	5.795998328	5.936358883	5.143649983	6.358084506	6.65398235	5.658173033	4.920930239	6.639976583	5.729616728	6.100287567
A_19_P00803575	5.086353072	4.031091828	4.284797156	3.761580578	4.912662606	4.174320006	3.695311072	4.867885006	5.337705533	5.441706644	4.702060617	4.803406472	3.632854317	5.500895811	5.156059489	2.916859311	3.6157175	4.660416367
A_19_P00803606	6.696491544	6.515399783	6.699322567	6.343193628	6.803020767	6.834144322	6.416124989	6.512358206	6.909944483	6.450451294	6.704131972	6.694614239	6.6898513	6.668177533	6.465940344	7.381405794	6.403151639	6.8385096
A_19_P00803675	1.421356672	3.49739895	1.410275489	2.755062672	3.100171506	3.382548883	5.227429767	4.532808722	2.72057695	3.690758717	3.343003261	3.485477289	2.490401572	4.744218078	2.912668006	1.73925865	4.260497833	3.998712
A_19_P00803685	5.315450794	4.009437778	5.360445133	5.209925933	3.68859835	5.210612672	3.66292035	4.495853217	4.154716628	4.684241328	5.020344767	3.531493656	5.887359028	4.99560775	5.440701033	4.530023739	4.404441017	4.173115028
A_19_P00803697	5.919315772	6.606880394	5.975415744	6.069329339	6.382990944	6.918814039	7.419492478	6.019287672	5.875413528	6.447129511	5.333697056	6.682187683	6.023216367	6.404996206	5.976790667	6.979371372	5.7183424	7.285364672
A_19_P00803771	5.252467761	4.907526911	1.766845722	3.881929122	3.926115978	3.819777711	1.627014556	4.961838489	4.033550328	4.544733917	5.955369178	3.362359389	5.394763128	5.320602033	5.822944778	2.925230572	4.201381606	3.484418778
A_19_P00803775	6.526812294	6.539509772	6.539082989	6.472078044	7.219876194	7.469069339	6.974233744	6.049523089	6.19986305	6.681054789	6.833902406	6.433299717	6.883678789	7.173445839	6.389421567	8.113902111	6.435202922	6.901496822
A_19_P00803850	8.324179083	7.861685117	8.173845056	8.503393611	8.369084722	8.873001222	8.377121667	8.038763222	8.213027111	8.047663389	8.257297222	8.363047972	9.039548	8.153274	8.455422833	9.112423889	8.260130111	8.403661444
A_19_P00803864	2.8821471	2.648119822	2.1033592	1.3399181	2.243719483	3.404848556	2.099631128	1.334746	1.863218372	4.049037789	4.189439422	1.3588731	1.331292	1.3433155	4.327331528	2.135743733	2.971904372	3.480184889
A_19_P00803960	2.098459289	1.940064739	2.14513415	1.901082383	1.657131617	1.646998306	2.402621978	2.261865322	1.615904728	1.831650639	1.599406928	2.414274128	2.577625172	2.101427517	1.890769456	1.749463061	1.733992006	1.738139939
A_19_P00803997	2.446782428	4.497189294	2.305991828	1.9645749	3.405327444	3.851744739	2.271234872	4.298360206	1.940159239	3.165935206	4.172910317	2.854062206	1.675034639	2.361582006	3.339299317	3.998618272	1.572838656	3.398410344
A_19_P00804020	7.905054833	7.966198028	8.206408	8.549562056	7.073889183	7.698038139	7.597603272	8.653039889	7.905409394	7.637455667	7.827156222	7.437033133	8.007748167	6.98486395	6.866454411	6.573406533	7.184344939	7.501857933
A_19_P00804024	3.941181456	4.531158606	3.691977683	4.959850528	4.786146928	4.090502833	3.823216067	5.174888167	4.942175878	4.869260894	4.32578165	4.910825444	4.863766322	4.038799661	4.317549922	4.518757289	4.616640111	4.992877239
A_19_P00804049	3.906364267	4.097000261	4.089374789	2.835900789	4.48302875	4.1472458	5.6633083	4.373529928	4.324129772	4.082797156	4.410374222	2.931424694	4.456335117	4.72552405	5.1664249	3.4566472	4.56315965	4.333499456
A_19_P00804072	9.223288444	9.089012056	9.541861528	10.02684417	9.480884889	9.508503222	8.420969778	9.031717889	8.474871722	7.970568767	8.839432056	7.758864244	7.877355533	8.404339222	9.592154222	8.130634778	8.074953833	7.851681772
A_19_P00804093	6.46606155	6.601075956	5.779210739	6.14293265	6.079567011	6.134395933	6.213296244	6.003223733	7.101258856	5.909866972	6.843246494	5.930842772	8.072859722	5.8152303	5.836389328	5.770682006	6.867812583	6.217901733
A_19_P00804212	5.367741289	4.452546239	4.657445522	5.166038661	4.123376361	3.696433217	4.924947344	6.359258978	5.346828272	4.997431133	5.053761022	5.885899133	4.960150006	4.674951006	4.658136056	4.572603947	5.121690061	4.721880622
A_19_P00804215	4.060794933	4.406556844	4.130748806	3.845029056	3.2273672	2.463102844	3.604053528	2.878685872	3.652241722	3.95705945	5.046925867	3.656562789	4.886117344	4.01698345	4.736091333	4.517955061	4.017843694	2.925322917
A_19_P00804289	1.710511328	1.754471144	1.6320586	1.856599622	1.769649206	1.528489461	1.440897744	1.803645739	1.5742701	1.735634128	1.535025739	1.792845983	2.073872383	1.558063894	1.61401545	1.640713117	2.336966244	1.829186161
A_19_P00804359	5.013764911	5.274582228	5.043054889	5.765518183	5.495373594	5.502769139	6.2023257	5.218561289	5.349358411	4.981561256	5.149735506	5.94041135	5.913027967	5.032324656	5.313059189	6.116605128	5.193907606	5.361825
A_19_P00804396	5.655523128	6.156017272	5.762415922	5.916205822	5.4660848	5.682575133	4.898108861	6.733259617	6.775312733	5.765851189	5.870809867	4.947599506	4.263881878	5.210705211	6.250196122	4.072072222	3.968986256	5.048622567
A_19_P00804417	4.7504215	5.733574578	4.510552217	5.156540794	4.321071811	4.668771861	4.440685533	6.101807317	4.243642722	4.733559078	5.093094556	3.812711867	4.219118711	4.639818394	4.136947844	4.176664383	4.938019644	4.674299372
A_19_P00804489	6.165608456	5.627745372	4.147938289	4.821659494	5.204817211	5.261961111	5.336304767	5.127258872	4.997246517	5.136509944	6.858769611	4.055506444	6.832242317	5.8225738	6.945054583	6.228500039	5.203014278	5.049516406
A_19_P00804596	6.620617711	5.740153256	6.662359767	7.541937222	6.1678149	4.36805765	5.438625272	7.34076175	7.400634911	5.621451683	6.513621244	5.263712611	6.640487622	5.3708392	5.381321394	4.618218322	5.711766333	3.991692844
A_19_P00804711	4.664905817	6.610304383	5.720091683	5.553817861	4.404810578	6.502818917	5.649455867	7.215135917	5.450622139	5.145793889	5.036266072	5.497650617	4.759060833	4.962068383	4.529750178	3.003994894	4.6930295	4.615062783
A_19_P00804723	3.864273683	4.139418839	3.497550889	3.837479856	4.212641822	4.761823428	3.167467428	4.550452417	4.242949994	3.060213767	4.046023272	3.8411368	2.717737728	2.833242511	3.998425983	5.092779111	4.158258506	4.601136222
A_19_P00804740	8.156798444	8.448423944	8.388904111	8.110372944	8.469144556	8.024982083	8.358804333	8.186834667	8.046647222	8.375319889	8.316639806	8.335285444	8.888140222	8.885677222	8.420563944	8.954826056	8.330974778	8.764052444
A_19_P00804755	10.09520325	9.947232111	9.734893667	9.617427222	10.08796467	10.69138861	9.322545222	9.397848389	10.19918517	9.873307833	9.977717389	10.66958078	10.47627553	10.18700756	9.974345056	10.40714022	10.11433494	10.47979758
A_19_P00804767	7.972305267	7.976975461	7.992681867	8.262374944	7.648933478	7.939778211	8.182272111	8.507061667	8.049447611	7.909535178	8.400756111	7.712439828	8.2120645	7.677856444	7.678435233	7.531884439	7.694292356	7.678285261
A_19_P00804777	6.029696533	5.698266789	6.662473583	6.145361356	8.087585667	5.650045389	6.164414367	6.808338794	6.374964289	6.507603517	6.806187656	6.507206689	6.595611089	6.946034172	7.397535889	6.5838447	6.509684883	5.584174322
A_19_P00804817	4.765168178	5.064893144	3.589453789	2.680519733	4.294911533	3.593720139	3.862423861	4.686686389	4.829118611	5.375230228	5.531715844	4.9019319	5.504583911	5.168449889	5.468973711	4.310412289	4.526888122	4.6131839
A_19_P00804859	4.166172872	2.712270428	4.781473667	3.45923885	3.986940672	1.364692678	5.631680433	6.997513839	3.970107728	4.829242206	3.569033567	5.216963922	2.429569694	5.553528761	4.465718583	1.3595159	3.443895983	4.878223261
A_19_P00804922	6.296364528	6.298202472	6.241291956	6.328843106	6.374480683	6.029257533	5.748603706	5.469072539	5.958487056	6.321063561	6.229681111	6.635441833	6.2566668	6.657909106	6.037684922	7.452824389	6.01443195	6.510545472
A_19_P00804950	3.948354817	3.810193517	3.931559883	3.198068611	3.559113539	3.419019844	2.254229444	4.626678022	3.359965294	3.479556617	3.987339211	3.95924055	4.060007206	3.539020644	4.78751575	3.704482833	3.526579361	2.56197855
A_19_P00804979	5.603896372	6.360328033	5.803667811	5.674874717	6.465305722	6.459384033	6.248384533	5.668991044	5.922801122	6.074775967	6.207323956	6.323820928	6.363695361	6.354127189	5.662034267	7.632474267	6.251884644	6.187866783
A_19_P00805006	4.588696306	5.137252728	4.792826578	5.873681644	5.367129672	5.199113689	3.526100917	4.312936128	4.317758033	5.040770011	5.426503961	4.795767278	5.042423122	5.876594294	5.825112794	4.901223611	5.287887567	4.268737544
A_19_P00805047	16.715078	16.859728	16.53965272	16.859728	16.715078	15.998011	16.230755	16.53965272	17.027012	16.367437	16.563522	16.811012	16.673847	15.991722	16.761593	16.313274	16.715078	16.99444
A_19_P00805076	9.215741	9.224155389	8.896927889	9.334389944	9.502704111	9.345512722	9.227511111	8.720471222	9.392095556	9.134984778	9.076704389	9.573881389	9.789043833	9.251958667	9.251617222	10.00071433	9.227809444	9.669498778
A_19_P00805108	3.485555383	3.086638439	3.919707367	3.121687744	2.788742433	3.574742178	4.175482528	3.740129728	3.488892278	3.330779217	2.817970856	3.714455814	3.3776618	2.755900589	3.650555983	3.015183461	2.942080406	3.40733685
A_19_P00805212	4.497921361	4.672173078	5.051865839	4.595852417	5.232921178	5.247126817	5.917478817	5.4039107	4.906658272	4.474841617	4.295692906	2.898632961	3.116484822	4.801616972	4.949456028	3.604534656	3.950682361	4.720475783
A_19_P00805218	4.663166411	3.199296261	2.939867439	3.876074361	3.643066511	3.076670672	3.998013256	2.057940406	4.458308111	3.845461483	3.879692167	3.473023656	4.676326672	3.605450128	4.545233272	2.706047472	4.272704283	3.130109644
A_19_P00805263	4.806758478	5.056775022	3.39700155	4.39229155	3.443127644	4.248857861	3.449837022	6.146402	7.910843094	2.879171322	2.567010117	3.914256961	4.436007033	2.481850322	2.602980956	3.325495094	2.962308044	2.730481278
A_19_P00805272	4.764247889	5.956538839	5.2218692	5.784903339	5.183231272	5.768396433	5.014822739	3.225812317	4.334188211	6.238632256	5.687609178	6.138955717	4.585258322	6.235534856	4.633300117	4.1138668	4.942936083	5.149235233
A_19_P00805273	7.438163067	7.62373795	7.756959072	7.8333926	6.740187794	7.290907128	6.546558656	7.677072217	7.4802425	7.125612761	6.769545556	7.13916	5.853768689	6.704707767	6.494794489	6.865743961	6.985736178	6.902827761
A_19_P00805291	10.01368267	10.36930706	10.15788683	9.682933222	9.577341111	9.791315556	9.677441667	10.63294872	10.37521656	10.98454972	10.71561133	10.89939639	10.29081681	10.12404528	10.88698244	9.752306556	10.46223956	10.40518567
A_19_P00805339	3.519439367	3.668593317	2.528873672	3.673270306	3.170372017	2.42176105	3.589453789	3.036792717	3.257078906	2.820901978	2.633780911	3.816582783	3.096565756	2.595718267	2.207779261	3.724702072	3.510587717	2.131204844
A_19_P00805367	14.91538767	14.58293439	14.65416211	14.50673033	14.943552	14.58795017	14.40759233	14.02446361	15.05076283	14.53477678	14.63729117	15.15766467	14.930244	14.64194267	14.77376861	14.07471628	14.58795017	14.88046217
A_19_P00805433	3.151143439	2.824298533	2.418477139	1.525160106	2.55347855	3.519090006	2.161081744	2.298634094	2.275133261	3.725554606	3.519700178	1.361697689	1.397675083	3.738476644	2.81019465	3.066655106	2.628436917	1.905212433
A_19_P00805452	3.783419306	4.699596406	3.78386935	3.786663956	3.879789083	3.769228106	4.445174222	5.4973406	3.414662217	4.742549861	4.550710144	3.544050189	2.863105367	4.598762722	4.736486161	4.214897739	4.060988928	3.952611244
A_19_P00805523	5.542766039	5.621789422	5.636094194	5.198703178	5.766400717	5.81403925	4.533167783	5.512467267	5.312508672	5.619303011	5.222458811	5.081553861	5.093094556	5.655523128	4.995210672	6.113011178	5.679775178	5.674369917
A_19_P00805548	5.802472944	5.888394483	5.886748322	6.010351511	5.191413989	5.039065444	4.439680856	6.444893083	5.484057856	6.044586667	5.99459305	5.448220706	6.310779528	5.757143539	5.334496111	3.519700178	5.112006272	5.035167667
A_19_P00805593	4.077737483	4.088716022	3.57511835	3.132070717	3.944913967	3.549673906	4.098301383	4.390851811	4.7791997	3.782156956	3.091415511	3.648543078	3.765257528	3.908690183	3.5607273	2.316228989	4.067991967	4.166172872
A_19_P00805625	6.248511289	5.797454583	6.162660806	5.825665722	5.192750528	5.181441611	6.3858948	5.670015683	5.421134044	5.905522833	6.794081639	6.24178385	6.725857572	5.777009333	5.273789033	5.081996411	5.967023444	5.117729589
A_19_P00805679	10.23939606	9.941830472	10.14895383	10.12404528	10.45823878	10.521861	10.58713989	9.979968944	10.20502294	10.43899533	10.46076089	10.53120356	10.77747233	10.76070822	10.45896344	11.25817228	10.16946983	10.24060978
A_19_P00805702	2.244391528	1.512872161	2.388549261	2.726543078	1.502918594	1.424111289	1.37611255	3.124159444	1.391278161	3.149209417	2.644383822	1.568667622	1.788579272	2.42631065	3.715539183	1.513519922	2.769463372	2.024669317
A_19_P00805705	7.2846465	7.777783506	6.866885828	7.341474417	7.885730833	7.682362078	7.4433508	6.936866333	7.178805039	7.732879828	7.664903089	7.512322833	7.949909022	8.287534333	8.1300985	7.592788989	7.762973683	8.123843222
A_19_P00805748	5.591411656	6.278870917	5.453339211	5.797371039	5.7240954	7.231295478	6.167463033	6.152973056	6.916268822	5.567151906	5.654651967	6.559456428	6.813167361	5.633332872	7.541590333	7.576072444	5.645178344	7.013921817
A_19_P00805757	8.5132275	9.125677333	8.743003556	8.816358222	8.643248778	9.133710222	9.520291222	9.058521278	8.559586972	9.387815111	9.574310889	9.733499222	8.809341444	9.690364444	9.594223778	8.575422111	9.447187444	9.015092889
A_19_P00805812	1.477542806	3.213417189	4.044993722	2.9783232	5.376351094	3.153641572	3.371860261	4.745511172	4.0844603	3.014768539	3.4977125	3.420554906	5.0448664	4.070194844	3.758061628	4.038895472	3.797089656	3.4138137
A_19_P00805833	6.457902667	6.211868106	7.468926044	6.415793267	6.526552944	8.165929556	4.721784817	6.752440278	6.6841836	6.962085183	8.508986611	6.728311561	7.060682444	7.353205633	8.550293389	7.197503728	6.545227111	6.643541461
A_19_P00805840	4.429573161	4.812668056	4.322213456	4.226309728	4.317549922	4.346620661	3.970213611	5.134509961	4.290430894	4.407933928	5.031119006	4.261592533	5.709538422	4.538759861	5.965252422	4.613837228	4.347980711	4.484331928
A_19_P00805942	7.311137356	7.520830294	7.003491239	6.79081385	7.453393411	5.520010294	5.982970411	6.1645291	6.760464028	7.450185506	7.143174733	7.398028261	7.617647806	7.180641278	6.2110311	7.193887428	7.606117978	6.604552317
A_19_P00805950	15.985736	15.948794	15.913114	16.150578	15.939367	16.436085	16.283998	16.190426	16.079887	15.721774	15.708207	16.3587	15.985736	15.621687	16.230755	16.141037	15.810626	16.122583
A_19_P00805954	4.556229411	6.765838733	4.190430394	4.443959644	3.233331806	5.292712544	5.334965939	3.735964728	3.726950061	5.202607344	4.280456317	3.760705056	1.726314778	4.478621539	3.800757067	2.342365689	4.396980106	3.019687094
A_19_P00806071	1.548830617	1.504378911	1.668140061	1.645671933	1.5007544	3.207236622	1.456836494	1.548590083	2.129976822	1.698439711	1.710854344	1.470971506	1.511714828	2.3130749	1.818722178	1.4619923	1.600633117	2.851654578
A_19_P00806080	1.420541939	1.472008383	1.410454728	1.471575411	2.928090206	1.553179978	1.467671933	1.470497544	1.428726517	1.437432711	1.440749006	1.426996494	1.587706983	1.396418294	1.704409739	1.4571383	1.853327689	1.527914256
A_19_P00806098	7.184858617	7.285060522	6.921638994	6.805243983	7.824267606	8.652444111	7.914799322	6.797359128	7.538665028	6.849649278	7.279931461	7.367930144	8.0118135	7.443508867	7.729995483	8.690238222	7.770444867	7.628753633
A_19_P00806193	4.624036144	4.511804289	4.633300117	4.266741139	4.690899767	5.081553861	5.447569772	4.488624633	4.703202839	4.540028872	4.320700322	4.751839367	5.114450678	4.820876094	4.912373133	5.434017022	4.935717722	5.129528656
A_19_P00806320	10.27342167	9.991143944	10.88779533	10.69262747	9.239652111	9.384873444	9.730303111	10.27477467	10.23231711	11.26031822	9.950008889	10.85954756	9.487707806	11.26762861	10.445776	11.14161644	10.40714022	10.31683094
A_19_P00806441	3.777605439	3.950592161	2.889848094	3.736005344	3.819861939	4.386244722	4.587955967	3.707746622	4.295132328	3.829942844	4.392194317	3.702457694	3.742668517	5.107351589	4.277988967	5.101477778	4.165209067	3.517630083
A_19_P00806450	5.620352139	5.807508433	5.784023617	5.6684071	5.900328983	5.378720667	6.296364528	5.301940372	5.5750901	5.888310161	5.381814667	6.326246489	6.235434222	5.69920275	5.166607978	6.422113517	6.017948894	5.9542641
A_19_P00806473	6.973982017	6.758590456	7.410682994	7.321634594	6.795360361	7.721247667	7.448558106	6.710838672	6.929898628	6.690459472	6.567921211	6.700874533	7.00270605	7.124523267	6.636689483	7.740777878	7.107407467	6.917597978
A_19_P00806486	3.362195139	3.004477178	3.285443067	2.641250483	3.849928772	3.952027539	3.132647156	2.846218167	2.497005094	3.080569906	3.5206653	2.848833106	3.138656644	3.287780639	3.165850272	3.641263139	3.199296261	2.527678372
A_19_P00806490	5.554776811	6.205097906	5.590089889	6.1917657	5.764141822	6.156285294	5.153805844	7.320006094	6.707198244	5.891000822	5.7841239	5.978128822	6.72281135	6.8181236	6.259100583	5.635337733	5.623833089	6.7694258
A_19_P00806499	5.89770555	6.114009961	5.960644267	6.748586889	6.582820983	6.871350756	6.736740283	6.598389244	6.516196272	5.623324933	6.082286322	6.603776328	7.067804794	5.79338985	6.116224639	7.146750189	6.550767539	7.140744872
A_19_P00806593	4.5580654	4.925833794	4.672376428	3.8321398	5.330468722	4.585342022	4.073714006	4.119380256	4.517091194	5.084651067	4.889457572	4.377967333	4.499411267	5.167443144	4.531315344	3.626478667	5.123162528	4.945620678
A_19_P00806637	9.671680111	10.298474	9.439546389	10.447655	10.15144756	9.912731444	9.982043	9.585288333	9.820403889	9.435614056	9.926791778	9.628815667	10.37873211	9.965890333	10.05705511	10.71346411	9.991729278	9.776374444
A_19_P00806702	2.515788467	3.221749461	3.111779972	2.6749766	2.719814339	2.713489183	2.129784372	3.239447711	2.098376078	2.560502539	2.935368172	3.204440172	3.160738922	2.3236166	2.633507867	3.243332789	3.786220244	3.436174111
A_19_P00806707	3.492435289	3.247624422	2.813885289	2.257557467	3.178648239	2.544009733	2.012232867	3.171804878	2.616709533	2.085304144	4.123074194	1.378247217	3.592183006	3.439129633	3.618650483	2.315131356	2.875032867	2.230207878
A_19_P00806753	7.346896089	6.961007133	7.086905622	7.000595661	7.393076256	6.539938833	7.011009511	7.079872717	6.583475728	7.270742439	6.727941494	7.123598617	7.928127928	7.504823256	6.885308772	7.314554178	7.520330139	7.202974656
A_19_P00806762	2.158926283	1.668482694	2.691967167	3.530820494	2.017648122	1.839967	3.011993572	2.245481556	2.367848061	1.674209222	2.310357972	3.729094261	3.772978394	2.026424067	2.251981083	2.6736847	1.468476072	2.571734967
A_19_P00806765	4.348279322	6.213556839	2.419678017	2.820604506	2.527589233	2.551815006	1.9371691	4.447250578	2.559163806	3.8734148	4.483197728	3.381435689	4.530721022	3.306104811	3.6728638	3.234806689	2.766260033	3.489889606
A_19_P00806771	2.8598761	2.806612183	2.084232183	2.504644533	2.069825922	1.504378911	1.919085839	2.657874128	2.066748806	2.274786283	1.570898028	2.400814072	2.809433067	1.685515722	1.908203261	2.198426244	2.367656872	2.382938406
A_19_P00806883	2.402100606	2.975576389	3.167467428	1.821371967	3.098135006	4.141263756	4.100312156	2.553565056	2.692067461	2.176854444	2.676429778	2.375238378	1.730854661	2.799153089	2.254838539	3.3972557	2.940227806	3.53738255
A_19_P00806911	8.776846889	8.223515444	8.688081611	7.662821528	9.030752167	8.645104222	8.650451111	7.759763189	8.429576111	8.909032611	9.272999333	8.507286722	9.253006111	8.571259	8.928194306	8.369734833	8.356674667	8.717045667
A_19_P00806930	3.570150689	2.782671606	2.954009317	3.600941133	4.174222672	3.571538694	5.313279439	3.675494806	3.87172755	3.79782865	3.340607194	4.117059467	4.437860606	3.834949194	3.455235628	3.106848928	3.622079739	4.1586771
A_19_P00806947	7.452231689	8.239990722	8.985458944	7.194941861	7.808333256	7.470882756	7.832871828	9.683674	7.952013911	8.107720778	7.236310128	7.890295006	5.697958011	8.060557222	8.71103	6.711109233	6.777804067	7.627961056
A_19_P00806962	8.146212556	8.791253417	7.363204983	8.362370944	8.228285278	8.227663667	8.007933333	7.828591433	7.876661872	8.125543333	8.561032389	7.615263139	8.928734444	8.833070889	9.290846222	8.080818167	7.950583978	7.941024406
A_19_P00807046	10.74799667	10.59693889	11.10963142	10.2934985	10.98083419	11.04496583	11.36755244	10.00992842	10.456682	10.50348506	10.57019728	10.20956389	10.53630189	10.520982	10.25959706	11.00217325	10.35353511	10.39022494
A_19_P00807053	2.911864222	4.277789983	5.005937211	4.881767706	3.847275461	3.373780394	3.336076022	5.522210361	3.244775661	5.66321485	3.699394172	5.786414617	3.962234689	5.9301301	4.581087133	4.460552606	5.905274622	5.792393356
A_19_P00807057	8.290996861	9.695651	9.513408444	9.578254333	9.171448111	8.077467778	9.325022778	9.477859333	9.069829944	8.8587875	8.862557	8.716381222	8.438593444	9.106137944	9.362784	7.781636406	8.4480145	8.218041278
A_19_P00807207	5.196661767	5.481361089	4.932479667	6.027039706	6.33766085	7.135869528	6.573018639	6.128799267	5.766087472	4.353337156	4.6078818	5.251467144	6.75990255	4.765443417	5.696217617	7.137273672	6.051198922	7.042053856
A_19_P00807328	2.361582006	2.661966539	2.53200855	2.301070817	3.404075694	3.729094261	1.978001622	2.277312361	1.932174856	2.143257389	2.843496772	2.066365178	1.737671728	2.5986274	2.470714361	3.647730306	1.791829278	3.812146794
A_19_P00807336	9.919917222	9.489003667	10.69803961	9.556706889	9.250861444	9.887003722	9.980414056	9.731304444	9.760533556	10.29907944	9.486266889	10.18833278	8.648202556	9.999325222	9.192276778	8.260555778	9.541114278	9.806522278
A_19_P00807374	3.24352765	4.4572837	3.749347689	3.582516506	3.848473672	3.336348183	4.947890372	5.349030933	3.536108417	4.6447961	4.245254322	4.2213415	3.693109789	4.4365755	4.601640994	4.000697778	3.579055467	3.248835056
A_19_P00807384	5.852614444	5.2957852	6.355074383	6.107743183	6.775200089	5.2325929	5.692060744	6.617958561	5.538339933	6.025780739	5.798342289	6.057545228	5.613015411	5.854492256	6.172110633	5.89518655	5.590580533	5.121906889
A_19_P00807411	3.072941517	1.3452392	1.3284498	2.552653083	2.031229572	2.171775917	1.9038112	1.358948456	2.581431111	3.079164478	2.842520628	1.3459511	2.502502467	2.578530456	2.690999839	3.361226733	1.364201433	3.061555094
A_19_P00807468	6.959335406	6.517525833	6.90967415	6.8162853	6.805516056	6.692406761	6.755839894	6.496063756	6.612438017	7.053636039	6.624149489	7.285682778	7.008963189	7.259036417	6.699775856	7.6242782	6.662732461	6.642880161
A_19_P00807507	9.192276778	9.177653889	8.930879944	9.517739778	9.206834944	8.665995833	7.726648033	8.842235167	9.261858778	9.264330333	9.040885222	9.692797444	9.049848222	9.297128833	8.830601556	9.191100444	8.648202556	9.006763444
A_19_P00807545	5.587105672	5.275423411	5.407849772	5.122242844	5.432266789	5.562698411	6.371562178	4.979413894	5.421251878	5.315233589	5.374086717	5.301828267	6.17512435	5.782664044	5.3167029	6.346438311	5.617226539	5.360343122
A_19_P00807614	7.005992906	8.143714	7.095410233	7.075791972	7.826648867	7.810682933	7.770257667	7.191866894	6.981437244	6.735438628	6.662473583	7.033373972	7.203944244	6.743533372	6.239611472	7.992235217	6.967255233	7.340250011
A_19_P00807615	11.07358017	10.382237	11.25154067	10.49425194	11.14588933	11.52476056	11.64300206	10.72905961	11.05621717	11.22944167	10.92514011	11.02562217	11.02643967	10.42655844	11.04496583	10.852965	10.96929528	11.30532367
A_19_P00807628	5.291785289	5.2744963	5.678072183	5.227563061	5.242075111	4.766036411	5.969517111	5.635641111	5.395227133	5.4492045	4.246465544	5.236863389	2.850870628	5.335699922	4.311373539	4.149766117	4.469642044	5.405463811
A_19_P00807643	3.076356972	1.918226494	3.276275528	2.919390683	2.280689639	4.237591433	3.874511906	6.434284511	2.880980922	3.285443067	3.386610656	3.077118839	3.764355028	3.261444361	3.894602122	4.013549511	3.52835285	3.167644628
A_19_P00807665	1.379579578	1.502785033	3.082965378	1.435668878	1.50806605	1.423119406	1.3547963	6.285972828	2.222491089	4.045833372	3.375014489	1.426602856	2.198888544	3.051969622	1.393598411	1.5969539	2.342365689	1.461622306
A_19_P00807670	9.322545222	9.531704333	9.109119667	9.746357111	9.717542333	9.388058611	9.212863722	8.730799694	9.629600111	9.1625965	9.325022778	9.854843389	9.687435111	9.123414611	9.012157	9.8397585	8.984943056	9.525714222
A_19_P00807743	4.780003606	4.321907956	4.73256105	4.709781922	5.892170872	6.295827672	3.481290578	2.036420694	3.721691772	5.263962044	3.756547278	5.084212778	3.059675867	4.658506533	3.830753922	6.208905444	4.174478467	5.936831806
A_19_P00807748	6.255667506	7.137855511	6.764241233	6.191983456	6.822038228	6.469556856	6.9410747	6.337044111	6.767652144	6.117240806	6.595611089	5.895074944	6.901215933	6.252016461	6.000971233	6.488979661	6.313597739	6.339494444
A_19_P00807752	2.847508122	3.108572733	2.23289835	3.131198128	2.434699856	1.893454106	3.500458967	2.072326239	2.644911456	2.5061668	4.349189722	3.317950539	6.138367178	2.521464083	3.525196828	3.383319494	2.266348472	3.557255806
A_19_P00807783	3.183474422	2.397306867	2.867794811	2.175129444	2.105257506	3.845645489	2.571361594	3.472577017	2.717048361	2.495610022	2.572119383	2.367559906	2.395633189	2.831957089	2.088317544	3.588149117	2.146742594	3.591781139
A_19_P00807869	6.562417283	6.204580333	6.498093028	6.857851919	7.076786861	7.071276661	6.361385772	6.995052328	6.919625794	6.795839344	6.489803944	6.487905744	6.425302822	6.624410583	6.034083594	7.600003478	6.628873928	7.254739422
A_19_P00808033	6.522661761	6.314095972	6.749784594	6.2163727	6.565166094	5.9972755	6.226680356	6.914103589	5.9972755	6.716890367	6.0031136	6.324924211	6.753241867	6.741583911	6.004469211	6.524944311	6.450174417	6.695313089
A_19_P00808044	5.73809155	1.434929661	2.864080367	3.064482333	3.625987994	2.6556221	4.085334417	3.663305144	4.508478172	4.29768835	3.18565895	3.989747161	4.746374061	3.500374517	4.511387039	3.631932561	5.523838772	3.582244361
A_19_P00808072	9.849911333	9.625877333	9.849911333	10.00397728	9.928760667	9.707645556	9.579031444	9.788540389	9.768162889	10.06776383	9.791315556	10.01929656	10.21210294	9.765067667	9.568274778	9.872670056	9.830946222	9.767221778
A_19_P00808086	6.815129128	6.851326022	5.986295867	6.53604555	5.915327744	5.977914572	4.2383846	7.110502078	6.756232106	6.639454256	6.966135783	6.3361336	6.333882522	6.766234922	6.967255233	5.815583172	6.356050522	6.062944178
A_19_P00808088	4.810603411	5.375845806	4.989668194	4.496231394	5.276017706	5.123372006	5.027252889	4.249149228	4.607392172	4.651699856	4.9497952	4.283948772	3.669505422	5.276224833	5.309458478	6.513353072	4.741870383	5.296227633
A_19_P00808120	5.749485956	5.013764911	5.74315895	5.447164033	5.672268983	6.261294639	5.160541306	5.204943672	5.772797961	5.964914967	5.430834183	4.764150706	3.691469522	5.625357056	5.281840944	6.668824661	4.994493156	5.874140956
A_19_P00808126	5.386835189	5.170383811	4.937902533	4.541314878	5.298738628	5.969517111	3.623971672	4.886324183	5.399373344	5.169209122	5.647001478	3.328740417	5.548113606	5.764034978	6.802412067	6.125003711	5.6365232	4.934594783
A_19_P00808208	6.459110722	6.164905317	7.496281917	5.461311939	6.485430294	6.296364528	6.722221594	7.292950656	6.361524917	6.142821194	5.487739817	5.691808106	4.537331772	5.738208883	6.6267268	5.516583906	4.030563167	5.655163339
A_19_P00808213	4.111973583	5.128362717	3.771803089	3.662536544	4.762665206	3.507266072	4.558646206	4.634087606	3.610905167	4.2477216	4.8114193	3.535831383	5.749625322	4.470903044	5.67785165	4.618729556	4.325875728	4.287970917
A_19_P00808285	3.531886567	2.948532639	4.153254317	3.185465711	3.936757778	4.542330844	3.654589478	4.1472458	2.92703275	3.496679106	3.37338	3.435352472	2.949721956	3.687010028	3.726236256	4.818323544	3.830195483	4.064237972
A_19_P00808307	8.424834	8.346468528	8.200073111	8.095615278	8.6582075	7.520830294	7.38359405	7.620339867	8.175428111	8.165043222	8.066699833	8.140092333	8.387037222	8.402440667	7.836758583	8.529446111	8.317568944	8.267480889
A_19_P00808320	12.84922722	12.05752261	13.16172511	12.23994422	13.09652161	13.32447131	13.51242872	12.54778894	12.69866994	12.52674822	12.4154485	12.36507244	12.52201217	11.76941361	12.48352067	12.24892325	12.70810272	13.08472558
A_19_P00808348	5.827509578	4.923005333	5.486950406	5.922695861	6.056872989	5.617897739	5.886995572	5.702122483	5.624706989	5.782452678	5.277057767	5.763049611	5.116089194	5.664933211	5.4090891	6.469065294	5.769371594	5.782755894
A_19_P00808367	5.520923856	5.456838339	5.210348394	5.36384405	4.824617911	4.553493833	3.954731656	5.707120983	5.910177022	4.213558756	4.3361078	4.463268383	4.632797311	4.377080478	5.280015939	4.55708025	3.899701911	4.227193806
A_19_P00808382	6.202710067	5.858836817	6.231000656	6.706490483	6.370779861	6.6267268	5.860594906	6.864085106	5.823039578	6.157640606	6.069329339	5.932952594	5.946618428	6.114695256	6.152192917	7.224605394	6.001169222	6.609247139
A_19_P00808384	3.111779972	1.829346711	2.696654539	4.615062783	2.147806461	2.319870383	3.417891039	3.953488133	3.185764517	2.862065944	2.219458811	3.038324456	3.527049367	2.621258056	2.840711644	3.164119567	2.601316022	2.026244972
A_19_P00808408	6.017948894	6.410601061	5.326921806	5.964204889	5.339071194	5.678894706	5.16554675	6.503326439	6.334870183	5.854235467	6.351417017	5.530685494	7.030845894	5.974852056	6.480652361	5.653254933	6.115745394	5.676873033
A_19_P00808452	5.9765556	6.111502744	7.587595639	7.589345839	6.471389044	5.69041825	5.741995083	5.842884261	8.337140889	6.394004744	7.428071289	6.486542456	8.117591389	6.168029811	5.543551211	6.165608456	6.216130706	6.972791033
A_19_P00808453	6.456346317	7.351932033	6.61823565	6.033427472	7.453690394	7.313344506	7.2450053	6.942829278	5.307840322	7.280856361	6.871057989	7.337434756	6.143807222	7.718057528	6.639028933	6.0553836	7.000016889	7.494944328
A_19_P00808461	6.991655717	7.249853672	6.535888328	6.1640498	7.212670317	7.190589144	7.332574522	6.93091585	6.552482656	6.576797672	7.368374656	6.252380161	7.720377389	7.081176806	8.075173111	7.267004933	6.457638972	6.6151406
A_19_P00808473	3.087928033	1.554730961	2.4468789	1.948436744	2.07027645	2.159523567	3.682350539	2.821214933	2.803923267	2.6975082	2.081997811	2.117930017	2.348476344	2.012053844	2.236675233	2.155118494	1.582110256	1.720996011
A_19_P00808514	6.384191761	5.311865806	6.041803072	5.546567122	6.147580789	6.452125139	6.266578094	5.212970311	5.427528267	5.139454683	4.46064965	5.343847189	5.294556022	4.637309794	5.185651606	6.447876406	5.563345	6.9856033
A_19_P00808586	1.493430561	1.532628117	1.466238717	1.573031711	1.503249172	1.467411944	1.387739389	1.5822663	1.479571917	1.860124283	1.521752433	1.549341794	1.706010694	1.429442133	1.494228111	1.47181905	1.714074122	1.680054494
A_19_P00808588	2.639046489	5.772158606	3.370380944	4.193944261	3.558849856	4.803957794	2.195591111	2.301781833	2.714006228	4.374480478	1.835589172	1.476564636	1.62001615	5.114974828	3.870249856	1.741437472	3.200890633	3.771548994
A_19_P00808602	3.909301472	4.811222333	4.406893417	5.308762139	4.065301778	6.35939475	3.560970906	4.797190711	3.631158144	4.4744748	4.430282706	4.310852533	2.624299283	4.631092928	3.824156839	3.0067003	3.487230678	4.544113622
A_19_P00808668	7.612301611	7.422000394	7.479730217	7.5021958	7.117242067	7.375752278	7.124007328	8.350680222	8.236544056	8.527428667	8.1153035	8.545300778	7.685361272	8.416421	8.9863695	6.888619256	7.897757578	7.390978289
A_19_P00808726	2.587810072	2.74188555	2.163740761	3.12596035	3.343161989	1.619556961	2.157587439	1.984792056	1.820810972	2.308297494	1.875864844	3.299711989	3.368274433	2.75940205	1.461475022	2.862728256	2.306887661	2.560119839
A_19_P00808774	5.095598878	5.336760794	5.214110567	5.64088525	5.713146744	5.73809155	5.953930689	5.519784267	5.443796617	5.008827283	5.915457022	4.691611539	6.084890833	5.188750639	4.530332639	4.359412267	4.860138717	4.272530806
A_19_P00808794	1.886618489	1.846156483	1.698966467	2.035863289	1.479067883	1.646135817	2.826592811	3.195667256	1.910387144	1.738614972	3.077695783	2.00357355	2.202532956	1.855782772	3.766947061	3.1312917	2.432179622	1.436567622
A_19_P00808834	8.291677611	7.779162478	8.060335222	7.971160578	7.904451622	8.0515315	7.522167256	7.731444111	7.779996928	8.495534222	8.080818167	7.722278622	8.216919889	7.740777878	7.443937411	8.425236444	8.306594444	8.229998139
A_19_P00808846	5.932648156	4.813638306	4.878728428	4.978807233	6.053645439	5.873549778	4.396110211	5.241802472	4.168181222	5.900328983	6.793561178	6.31303115	7.444537617	6.956149139	6.190076278	5.686544033	5.724573267	6.311697811
A_19_P00808852	2.528306978	4.191222983	4.587182233	2.551346228	4.079921122	2.467019278	2.256596439	4.712280228	2.320556811	3.346669006	2.571734967	1.451110483	1.468076306	3.264443544	2.857001556	1.935281722	2.413453456	3.106848928
A_19_P00808865	4.547714933	5.422645611	7.115390717	6.640886144	4.436007033	4.991506256	4.377080478	6.953689094	5.688293317	7.682362078	6.220158833	6.986301422	3.446630044	7.479862761	5.937624861	6.281440494	5.039642928	7.223964961
A_19_P00808883	4.772223644	2.640775067	4.384741861	4.6679731	5.197741156	5.573722044	4.857797283	3.395285144	3.619063806	5.195696878	4.165764667	4.415659906	3.597487	4.753440933	4.769851356	5.931344767	4.585519689	5.082120339
A_19_P00808899	5.782452678	6.394469956	6.173680694	6.418189572	5.140416894	4.334720067	3.6863091	7.209154733	6.537959633	7.047582439	6.472712511	7.228468494	5.8301677	6.46968115	5.978703828	4.787730444	6.32396265	5.430022106
A_19_P00809029	5.397063228	5.0176496	4.265342322	3.246292894	4.107241061	4.329173189	4.450465483	4.760876728	3.955409828	5.205424311	4.195035333	3.280272533	3.428568522	4.676326672	4.758642856	4.682523217	4.126728439	4.393014478
A_19_P00809030	5.447880683	5.664674656	5.366687772	5.127469061	5.4894814	6.257778161	5.096692667	4.013549511	5.126801144	5.571011389	4.623327611	5.050044472	4.949456028	6.382877933	5.133705489	7.806577689	4.670911067	6.202061111
A_19_P00809055	2.655945406	2.900377817	1.927682756	1.446081061	2.478479839	1.94708945	2.822019378	3.166692778	1.725178567	3.001592106	3.696433217	1.506271867	2.767740078	3.277013239	4.165670661	2.599269478	2.601942706	2.007408661
A_19_P00809068	9.579656111	9.506445556	9.5400235	9.777819389	9.635322	9.638959	9.716975	9.815814639	9.592935778	9.806522278	9.734893667	9.652417	10.11062328	9.801108139	9.652731778	9.577341111	9.769858667	9.696891222
A_19_P00809076	8.399135444	8.833575972	8.699732722	8.884536083	8.730799694	9.202273444	9.322211222	8.481692611	9.061231444	8.474382806	8.666529444	9.332902222	9.233325556	8.808674667	8.922833833	9.488664278	8.766409667	9.1044725
A_19_P00809119	7.00721225	6.342944906	6.18672895	6.187347656	9.074601056	9.084733944	7.915737056	5.780037506	7.070412222	6.189595122	5.89373275	6.020980267	8.201239	6.036212167	6.3858948	9.334688111	8.481512333	8.883340389
A_19_P00809139	6.571946744	6.454376544	6.467175772	6.760186839	7.008549333	7.664618133	7.530183667	6.86995605	7.468159733	5.827752739	6.737362439	7.744024778	8.600875111	6.155551589	6.673054061	8.010814917	7.191730006	7.696545656
A_19_P00809168	3.866378272	4.470571622	4.132782483	4.699948428	3.949537533	4.215194044	3.08566485	4.915900344	4.555532406	4.420654239	3.390107144	3.917214572	3.980029444	4.078757389	3.911550311	3.437029206	3.827907156	4.708656711
A_19_P00809204	1.727852089	2.006622456	1.926523728	1.803645739	1.574799894	1.984545111	1.438025311	1.877701811	1.834108622	1.769649206	1.681184667	1.598574883	1.774338639	1.656641844	2.405239317	2.111787067	1.760183722	2.416090783
A_19_P00809335	2.786037289	2.866121628	1.468213672	1.861706394	1.841740744	1.794379028	2.726999583	1.784081778	2.583634361	3.0682069	3.919868628	3.130769833	5.099421272	2.656431111	2.890765633	1.720836272	1.522415361	3.444469378
A_19_P00809368	6.740065317	5.783797039	6.336261278	5.948542617	6.22690845	5.530685494	4.437339111	5.951954856	5.125758317	6.673955622	5.334496111	5.850396567	5.018987433	6.652829522	7.832411783	6.496063756	5.264408817	6.019038783
A_19_P00809372	4.926717356	3.926115978	4.310327878	4.771723856	4.296378267	3.684996361	3.12361775	4.035172739	5.602013994	3.324412589	3.483964089	3.757192011	4.15380945	3.407713289	3.451422256	4.17829075	3.74240665	2.766429839
A_19_P00809382	6.656322383	6.8544038	6.403700156	6.943261861	7.430024556	6.5704313	7.219876194	6.860176617	6.029696533	6.893373661	6.614623617	6.951975767	6.707646289	6.945187028	6.9454586	7.032784806	6.576249111	6.747943394
A_19_P00809417	7.299067561	7.223669428	8.574097694	7.649875444	8.337140889	9.227247111	8.598987722	7.336289817	7.489976928	7.874943389	9.246044222	7.878806294	7.961629261	8.279629833	9.154828833	9.289491333	7.812206872	8.034294333
A_19_P00809423	9.275627889	9.456255667	9.256716667	9.228624667	9.946779167	9.449945111	9.512381778	8.271402333	9.309331222	9.399836417	9.564256333	9.445850944	9.897445944	9.518382	9.226181444	10.59958244	9.286142111	9.422061778
A_19_P00809429	3.771129961	4.136867844	5.0033558	1.473375344	3.587600856	3.675996683	2.292110883	5.069207289	3.533080178	4.822557711	4.649389633	4.351309722	1.41927765	4.249601194	4.444872278	2.948165531	3.494167867	4.037468794
A_19_P00809440	6.023216367	5.734679444	6.020753522	5.813187639	6.439186189	6.708428417	6.734888183	6.580058122	5.857194056	5.56496385	5.803266917	5.785241244	6.32649655	6.2454238	5.712275522	7.454864733	6.067881283	6.196690306
A_19_P00809455	7.473028883	7.393507033	7.029421933	7.34245525	7.767798756	8.050474278	7.456995811	7.337272978	7.3138365	7.228336428	7.059964672	7.525820261	7.827930856	7.073889183	7.190872183	8.012640556	7.524723883	8.080676333
A_19_P00809548	6.3673156	6.037684922	6.224451589	6.297964156	6.096769083	5.226839967	5.628102472	5.910360328	5.823921722	6.868857178	6.135796083	6.510423206	6.648273283	6.799766739	6.313713122	5.773299478	6.824506317	6.511809044
A_19_P00809558	7.662821528	8.058468056	8.351177278	7.665333533	7.641661256	8.342164444	8.137296611	8.497332528	8.134047222	7.345767178	8.163012111	7.203795783	7.613476722	6.766103306	7.779318256	7.2890436	7.517170833	7.805684722
A_19_P00809614	4.814587972	5.175548678	4.889361411	6.052244733	5.718948633	4.986995322	3.843267422	4.582472683	4.397798861	4.7319257	5.413602428	5.035785406	5.41978215	6.095910961	5.974965456	5.060917483	5.683461178	4.640231339
A_19_P00809624	4.546852222	3.285443067	4.527914122	3.447929117	3.3290166	3.839346822	3.583942644	1.754170011	2.7580162	4.195782183	4.5670555	3.65534485	2.133819639	5.118188778	3.927711022	5.318899817	3.098518656	3.524796106
A_19_P00809682	12.4890655	11.44115064	12.64728317	11.73031656	12.52674822	12.82640333	12.922154	11.56528844	12.24284733	12.11833481	11.92641422	11.99652656	12.070375	11.38026239	11.92237444	11.66156272	12.161708	12.48352067
A_19_P00809697	6.736603594	7.042628356	6.642758722	6.516797783	6.808819689	4.581818606	5.329629444	5.721768956	6.439822689	7.002303406	6.7439477	7.044490483	7.110257917	6.709484806	5.617578633	6.7967259	7.226464661	5.896778911
A_19_P00809708	4.277557233	4.706277361	4.688889567	4.538483467	4.368237383	3.733399956	3.333102467	5.256206711	4.33503675	4.773299683	4.482581928	3.431196856	4.088919656	4.482668278	5.081105183	4.719046156	4.550452417	4.867787533
A_19_P00809728	6.46968115	7.020075511	6.899439889	6.702898878	7.2458779	7.277574528	7.235344428	6.944220322	7.203096089	6.4283489	7.139011756	6.407510856	7.06216225	6.700077372	6.757820117	6.933556094	6.785900139	6.8577953
A_19_P00809747	2.507236178	1.801532878	1.793136589	2.002884672	1.404030794	1.428179578	1.499692583	2.401921478	1.641640622	1.569461078	5.113326761	1.797209883	2.825700428	1.755422617	4.034674683	2.129102228	3.87172755	1.437391822
A_19_P00809886	2.593674828	3.67472475	3.073110217	3.452071939	3.891305683	2.593258806	2.204627956	2.715614383	3.089751383	4.071982361	3.843465428	3.969332494	3.999566106	4.309743894	4.561124311	3.524344306	3.25566335	3.019956628
A_19_P00809894	4.134862428	3.9563881	3.601677422	4.378952389	3.864867933	4.156420222	5.490107439	3.842951356	3.931978917	3.834466022	4.049683511	3.894020956	4.631721456	3.881370083	5.04760995	4.977493122	3.888455239	3.9563881
A_19_P00809895	4.918042411	4.885556189	4.389538383	3.828344644	4.230575778	2.438074622	3.898138178	3.296582472	4.266454806	4.652997811	4.306071128	4.871537983	3.902010344	4.481648517	3.350855417	3.87771765	4.20360735	4.4592889
A_19_P00809902	14.64194267	14.60361533	14.76332217	14.59994522	14.89314	14.82065258	14.578098	14.44548322	14.75431672	14.54908167	14.45491256	14.7582695	14.71447189	14.52455694	14.55685467	14.869763	14.62671256	14.52053111
A_19_P00809915	3.738476644	4.283084672	3.797724517	3.737157278	4.387717206	4.330572478	5.493118294	4.460445528	4.516229222	3.199912111	3.290908611	3.538541567	3.104557961	3.362770333	3.809890511	3.211051011	3.607826111	2.942613917
A_19_P00809992	4.474286356	4.511079078	4.881451622	4.604291139	1.505259294	3.255868783	2.362134217	4.582964106	4.643280811	4.200279417	6.824799161	4.370554306	4.7362861	4.71631335	3.996577061	2.863991	4.388986778	3.66696275
A_19_P00810009	5.752412706	4.954507861	1.844767889	3.337488889	4.819044611	4.642463378	2.155777044	4.449764633	4.313419978	5.119969472	6.255422822	3.587991867	6.171298722	5.227071033	6.697051178	5.075202306	4.305210283	4.3911215
A_19_P00810040	5.205737772	5.476212133	5.475999494	5.674170578	5.669681	5.640281206	4.614057656	5.707703989	5.462392889	5.622136678	5.586691889	5.913605833	4.694996622	5.370945872	5.145905717	4.564353211	5.280624811	5.514042472
A_19_P00810043	3.207769333	3.681089989	3.895278794	2.426928394	4.149115206	3.196423517	2.751074867	2.777981806	3.624052978	4.190334	4.785600406	2.464006678	4.860563978	4.932696689	5.807290583	2.143171106	3.470884506	3.410334594
A_19_P00810045	8.300230611	8.277806444	8.256853167	8.367439167	7.928317178	8.2462145	8.372935444	8.255492111	7.972994006	8.690007667	8.237533056	8.419494889	7.50449265	7.722598756	8.014489389	7.360159156	8.0764495	7.444374894
A_19_P00810085	4.798959872	4.540708917	4.425581644	4.7633811	4.436221683	4.519811594	4.72339375	5.124974833	5.329629444	5.070632117	4.430003994	5.077229589	4.74773205	4.792136689	4.299839156	4.630245856	5.183673206	5.143114433
A_19_P00810227	3.285735772	3.5494499	3.146167189	4.912869822	3.234712094	3.198792306	5.3424388	3.559630067	3.932196461	3.214838317	3.2829061	4.579727683	4.62894705	3.569033567	3.16250395	4.472436511	4.188337722	3.745812872
A_19_P00810229	1.840050228	1.6059853	1.71738235	1.85276935	1.8813067	1.535477667	1.802167167	2.193784139	2.254838539	2.302998322	1.574563328	1.789830239	1.778941494	1.8813067	1.669250039	1.607431017	1.805007017	2.301070817
A_19_P00810259	1.976662944	2.255863406	2.5841719	2.714429583	2.198333378	1.733780522	1.659740783	1.614371428	1.724589417	1.798945556	2.079795833	2.648700189	3.540967178	1.888053256	1.861706394	1.846876728	1.594454583	2.141440289
A_19_P00810274	3.595315344	2.789130467	2.678608789	3.129835861	3.198330183	3.357248628	3.976361889	2.814860911	2.836215283	3.571089756	3.147269433	3.736533817	3.699304517	2.544945978	2.450526444	3.362868256	3.950779722	2.457148228
A_19_P00810361	5.556298178	5.113685744	5.993991206	6.537557211	5.02225165	5.929381333	5.901036467	7.098013817	6.217127867	6.074639861	6.381788067	6.563205506	5.609518961	6.118047161	6.339494444	5.315766611	5.6622732	5.797371039
A_19_P00810465	3.466011628	1.750541733	3.05776055	2.97444005	2.650204506	3.340116444	6.040772	3.422981017	4.752400989	3.811837944	3.226323933	3.403401878	3.916295061	3.556402422	3.723776556	2.329498856	4.055426472	2.963780328
A_19_P00810474	10.19918517	10.08345611	9.953556778	9.944350861	10.11478817	9.579031444	9.150971583	9.589531222	9.778219556	9.495667222	9.947232111	9.773476667	9.956089389	10.34953144	9.722390111	9.701887	9.909181639	9.736281778
A_19_P00810491	6.008040361	5.988892494	5.798452339	6.062571417	6.416838506	5.848043344	7.353338989	6.088387772	6.529690406	5.666524761	5.772402156	6.176223867	6.757019778	5.5848907	5.394643889	6.566401717	6.347453039	6.421837306
A_19_P00810523	7.815052978	7.211067256	7.541200911	7.287980017	7.3784828	7.435128056	7.412950422	7.547444833	6.980148583	7.765588872	7.646032978	7.520330139	6.985315861	8.032071722	7.264331128	8.431721667	7.565856583	7.809889456
A_19_P00810529	3.095663433	1.697787078	2.92703275	3.063175322	2.66711055	2.405590217	2.050235761	3.070948494	2.803156928	2.235416222	2.871684044	1.68919245	2.538367539	2.631905583	3.465746217	2.001336922	2.5946525	2.321509689
A_19_P00810557	5.753208617	4.940118817	4.692735211	5.084102106	4.786813417	4.060270028	6.121296544	5.27575845	6.161221161	4.858633072	4.9541163	5.0322378	6.26476645	4.619702622	4.435335572	5.550267206	5.738327222	5.202391906
A_19_P00810748	10.74701128	10.69952706	10.59958244	11.02204333	10.87095703	10.71561133	10.64377078	10.12961578	10.82309944	10.51533833	10.73199178	11.14974578	11.0716625	10.38406289	10.670955	11.20008367	10.56097711	10.74101489
A_19_P00810751	5.575909722	5.076682078	5.498750322	5.2036673	5.442025256	4.780994689	3.797089656	5.66954	4.853950072	5.287887567	5.107023978	5.327680744	5.892800089	5.259041272	5.964914967	5.302571372	5.187046217	5.231595806
A_19_P00810806	7.582185489	7.4628182	7.552441528	7.257422011	7.939599094	8.335285444	7.975060961	6.913293228	7.365761739	8.043167389	7.7068959	7.79293775	7.750630356	8.133393778	7.495296767	9.198698167	8.064613778	8.1153035
A_19_P00810894	6.339787256	6.202587122	6.261768206	6.261294639	6.331403167	6.836679028	6.689092972	6.282945178	6.492884094	6.16502775	5.868251867	6.610304383	6.847009472	5.152030322	5.974612256	6.991515961	6.503947311	6.991109633
A_19_P00810899	3.293376294	3.028532989	1.825155144	2.782213539	3.21731145	2.925677344	2.463003094	2.438357411	2.231545378	2.882931083	2.163271228	1.916386544	2.203173139	3.401630483	3.225722878	2.396455261	2.947524861	2.468509178
A_19_P00810982	7.833562694	7.873665789	8.173987833	8.587598056	9.1879155	9.491005056	10.24659283	8.401483778	8.152106556	7.429598278	7.655705733	8.273474833	9.427746056	7.666430278	9.008399778	10.088521	8.283919444	9.362203667
A_19_P00810988	8.292090111	8.161885278	8.262778778	7.778748978	8.473949	7.761043283	7.597019878	7.211197694	7.398324678	8.296766722	7.908944383	7.977347944	7.663805589	8.574334806	7.79594775	8.980496667	7.705419894	7.713159194
A_19_P00811038	3.025475678	2.555373817	1.512571283	2.118364478	3.929072067	4.0219578	2.584706394	3.181100539	2.389838306	3.711714411	4.217615933	2.369284872	1.664224839	3.687097539	3.733326661	3.685768083	1.785937706	4.05633155
A_19_P00811048	3.535647311	2.961776156	3.548930283	4.284114406	3.339009117	2.63033885	3.054241561	3.590351556	3.016473172	3.6061411	2.622920706	4.428288661	3.871388417	2.476610456	3.300557489	4.375930689	3.285735772	2.678289356
A_19_P00811178	7.972994006	7.607429244	7.760328911	8.057061944	8.014489389	7.039605022	6.926023589	6.827122128	7.46634745	7.935343067	7.062301644	7.984916622	7.68218455	8.209308056	7.369720139	8.411110222	7.053636039	7.318483156
A_19_P00811196	4.447659133	5.427832806	4.6672273	5.329629444	5.148812061	5.298524039	5.034467056	4.796237811	5.030042689	5.871989083	5.73296015	5.806833644	5.566820628	5.964065622	4.639267372	4.853743194	5.721387	5.409206328
A_19_P00811216	3.865340144	2.774633333	5.199808522	3.033348811	3.679890822	3.486141644	2.03235945	5.164328822	3.519797472	4.264424417	4.432086017	3.6182225	2.411511322	4.40735165	4.8964491	4.267713383	2.827552806	3.646095517
A_19_P00811264	9.809897278	9.882466944	9.653315556	9.719433333	10.06923483	9.181101944	8.969941833	9.000329278	9.884284167	10.0289175	10.16130722	9.812087222	10.03512867	9.924819556	9.500475333	10.04856956	10.04101139	9.484751944
A_19_P00811284	5.643943017	4.753103472	6.801848078	1.458018567	5.532995183	7.106615222	6.055606222	5.146475839	4.94991505	5.258067122	5.314872367	4.658506533	2.6818931	5.169422983	5.574214328	5.439125572	4.977493122	5.589008106
A_19_P00811286	8.838888056	10.29529161	8.505895833	9.444884306	10.50935611	9.102146778	8.432725889	9.328065444	9.364295778	8.698455778	9.264034167	9.234834667	11.13913656	8.819044389	8.972365278	9.716975	9.804779722	9.883402167
A_19_P00811288	5.728995528	6.916268822	5.7815442	6.949527189	5.767913022	6.113867778	5.833525606	7.177654778	6.851637344	6.677760628	6.825550189	7.426756167	6.6035283	6.453988422	7.014071511	5.845780378	6.557388728	6.82782265
A_19_P00811348	5.622136678	5.198375589	2.962895056	3.884116206	4.67892425	4.523641728	4.130273444	4.556229411	4.632709511	4.731285356	6.004089228	4.222559072	6.353385411	5.3875105	6.546881422	5.777844	4.6794693	4.473239689
A_19_P00811430	3.533808467	3.398132783	3.182198656	3.338385017	4.081742572	2.212810533	3.225812317	3.097632128	2.750230006	2.6273174	2.989911122	3.561052633	4.173479606	3.033444589	3.971750878	3.950971917	2.689255328	2.626283328
A_19_P00811440	5.564217528	6.118529372	5.307296372	5.583624644	6.108142661	5.794260417	4.916106994	6.335374094	5.975696661	5.597402833	6.096532983	5.864471439	5.980278311	5.255737622	5.648270917	5.87824095	6.209508122	6.336712406
A_19_P00811460	5.356639989	4.559929567	4.229134644	5.403779356	4.5965915	4.833778439	4.032364383	3.96754615	6.152192917	4.311202139	4.437903808	3.668176072	6.285006267	4.427677778	4.499215161	4.441884717	4.355476744	4.612663378
A_19_P00811533	2.04595195	2.267258972	2.463398372	3.031784828	2.392837639	1.671727389	2.762707822	3.647730306	2.126378906	1.620970361	2.192741039	3.52674825	1.850260278	2.183439317	1.423893011	2.454376256	1.550154072	2.033434294
A_19_P00811561	8.010814917	9.258728	9.161481	9.192580028	8.774725056	7.690664889	8.702678889	9.049049111	8.633573444	8.565485333	8.535070333	8.285565417	8.018226389	8.776163861	9.033464667	7.461552556	8.223292278	7.881952372
A_19_P00811613	4.278496111	3.802754339	4.288058222	4.066511144	3.530561528	3.690758717	2.115410889	4.404810578	4.204850139	4.170330011	3.349359061	4.20288635	2.893784544	4.231224344	3.311023678	3.8483828	3.400156483	4.419769072
A_19_P00811706	7.446309678	8.405021667	6.840320867	7.09583085	6.882220367	7.940829	7.239325478	7.122498567	8.7078085	7.063868217	7.142106933	6.521504861	7.8970423	6.738363178	7.592322028	5.694428828	7.522167256	6.609615178
A_19_P00811717	4.514942567	5.028910706	4.311373539	2.258310694	5.747214206	4.345042022	3.174903611	4.841407611	5.1767734	2.881951972	3.627633089	1.738139939	3.816174833	3.922615006	5.427316644	3.157420678	3.311441239	3.320229256
A_19_P00811751	7.342298839	7.360310078	7.032177356	7.5580261	7.612470022	8.117055611	8.101394306	7.212095489	7.542549839	7.152185	7.561580967	7.61903075	8.220930778	7.626606094	7.839380961	8.485153556	7.649124089	7.770107289
A_19_P00811812	5.950415678	4.546564256	5.643242939	4.940735406	5.809719989	4.928227483	5.338243844	5.396293294	6.099428406	6.0861772	4.910102283	5.828761967	5.889422544	6.304901483	5.688663689	3.971750878	4.833877256	5.594448833
A_19_P00811828	1.362025706	1.4504244	1.37214655	1.415665833	1.440749006	1.412573161	1.513344633	1.383027111	1.376918467	1.412313444	1.427833461	1.412903306	1.502353211	1.766697139	1.3844166	1.477852317	1.459391583	1.467710256
A_19_P00811843	8.400377556	9.129312444	8.331665	9.739433444	9.436010722	9.418126667	9.942592222	8.696958833	8.468050444	9.160170889	8.935857167	9.036894778	8.942164722	9.481702722	9.216732944	9.165255833	9.008138583	9.251958667
A_19_P00811924	2.42768495	2.635326572	2.828097067	2.717243767	2.333989161	1.949903828	2.263658933	2.268025517	2.469521656	2.959923822	2.7531537	3.105475994	3.210173183	2.177833972	2.226833328	2.100782983	3.336903433	2.224461106
A_19_P00811939	6.163706222	8.685681611	7.432209033	6.936866333	6.775816833	8.3359705	7.890683539	8.651839667	7.085212867	7.294834689	7.252901506	7.216693172	6.247179094	6.900800394	6.299799794	5.4887067	6.594611311	6.69391975
A_19_P00811940	6.919625794	6.049004039	6.596353306	5.973997467	6.307165817	6.171573517	5.559471533	5.841360267	6.076677611	6.454610506	5.604004561	5.94204275	5.986035961	6.072736417	5.547017761	6.411362961	6.947973044	6.253867461
A_19_P00811954	7.278521078	7.437897778	7.234715694	7.423717433	7.746705422	7.934567094	7.981720189	7.231295478	7.437342794	7.505328367	7.647709944	7.706689011	8.020535778	7.510689444	7.155697761	8.391540111	7.7732515	7.646832233
A_19_P00812044	8.805486056	8.835899278	9.031717889	8.371990056	9.176516333	8.186652167	9.560402778	8.527640167	7.892337789	8.982576222	9.160170889	8.753208389	9.308977556	8.962384667	8.847895833	8.648396444	8.908759222	9.175305444
A_19_P00812050	4.714706883	5.210145161	4.301836517	4.743906739	4.758745017	4.193844422	4.616040878	5.103316556	4.126118089	4.5965915	5.377237783	4.351409483	5.712009817	4.7935468	5.028013611	4.271427294	4.172707467	4.730351817
A_19_P00812062	4.1706097	4.196715406	4.284697672	3.997275072	4.883747478	5.248672833	3.798964278	4.087515306	3.67362205	4.364753039	4.146517467	5.039531639	3.314448044	4.561124311	4.205055361	5.702994767	4.468035222	4.956200883
A_19_P00812135	5.452568089	5.372620178	5.169422983	5.306697117	5.608024744	5.301332867	4.350464139	5.661183033	5.025367811	4.972181961	5.110912661	5.32790595	5.394878961	5.387868717	5.175003144	5.958111494	6.428071039	6.284599589
A_19_P00812151	6.515951811	7.029139628	3.7625822	6.299422833	7.645439111	6.799626494	7.065721139	5.877086078	7.118398683	6.59382785	7.129882028	5.264512344	7.117095917	7.291047272	8.054758778	6.800893672	6.298447822	6.286445083
A_19_P00812190	3.909959361	5.772797961	4.764739094	5.537754278	4.101949917	5.434677356	3.476758272	4.282993539	3.951940444	4.685078372	3.212610594	4.764532672	4.026597139	4.7256347	3.84529215	3.635904289	4.204032972	4.781570906
A_19_P00812215	5.728728161	5.970613119	6.011642344	6.103032844	5.013987	5.503207756	5.77793615	6.93716065	6.232319689	6.352517372	6.118640606	6.403151639	3.3930217	5.942778078	5.770898333	7.003870611	5.817511006	5.601681372
A_19_P00812250	6.281440494	6.21049575	5.815964189	4.063789022	6.782429761	6.4026127	6.580058122	5.957549411	6.051866333	7.097403106	7.20778405	6.394469956	7.477947344	6.909421844	6.890953967	6.118862511	6.345291083	6.50463165
A_19_P00812257	8.429376333	7.819258333	8.097725556	8.325173	8.099845667	8.391700111	8.176399222	7.704081833	7.937182056	8.056715	7.851681772	8.6384495	8.288241889	8.1402975	7.702483433	8.041109889	8.123666	7.981312522
A_19_P00812308	5.880565822	5.213200117	4.74919615	4.888850439	6.229576944	5.23763455	4.837000383	4.645879089	4.847596383	5.015505467	5.532995183	5.314255111	6.647049317	5.707412261	4.750786444	5.757023122	5.483111717	5.641816117
A_19_P00812310	4.012368039	3.395812911	3.367037244	4.969838883	4.25808565	3.878864272	3.808957811	5.073158794	3.065365833	3.582606639	3.737386633	4.49659005	4.867047528	3.970213611	3.852579356	4.145093233	4.291943978	3.228942628
A_19_P00812314	8.518313	8.270785722	8.183734889	7.825022117	8.776846889	8.147877278	8.440755778	7.917658378	8.120961333	7.953665522	8.210696333	8.205402444	9.224845444	8.495534222	8.235931389	9.317097667	9.011068	9.202455278
A_19_P00812329	7.562812267	7.2385354	7.361120611	7.030253422	7.510689444	7.160052039	7.345406822	6.506850367	6.888619256	7.230236461	7.572469956	7.084904378	7.8414549	7.622956572	6.656869994	8.498582222	7.631536306	7.235198867
A_19_P00812340	9.886580778	10.58553267	9.500866667	9.756419944	10.79714189	10.74036122	11.45623056	10.390864	11.70360111	9.391035778	9.7038	8.855688611	10.02143272	8.751973222	10.07814817	8.815592222	10.76976017	8.960015778
A_19_P00812349	3.1519687	3.648071133	1.717201461	3.071251028	3.119654472	2.460914822	2.191481817	2.705182783	2.681309261	2.996819256	2.420556183	3.011386056	3.426281028	2.983965128	2.435520333	1.394975939	3.308418867	1.426360561
A_19_P00812468	6.670080511	5.912929667	6.994041767	5.94403425	7.0177491	6.770633928	6.401893667	7.096851867	6.39926515	7.0414958	6.69886225	6.856225317	7.235344428	7.181476411	6.705596461	6.700220794	6.515951811	7.267141361
A_19_P00812502	7.387801944	7.214131039	7.111376756	7.3755859	7.8061078	8.090436056	7.859828639	7.173723883	7.421272167	7.2180795	7.356333228	7.462044539	7.960589722	7.620991667	7.545780322	8.571259	7.689766639	7.761386567
A_19_P00812553	7.425064022	7.364129	8.215694556	7.568470344	6.803168167	7.446309678	7.089137594	7.617302167	7.699992278	8.567828444	7.554277733	8.433828111	6.858038644	8.075973444	7.27060625	5.811295933	7.758123517	7.86917715
A_19_P00812554	8.713342028	8.595976389	8.412689111	8.462992444	8.828916389	8.429972167	8.252616944	7.736175394	8.871835833	8.568191417	8.736510444	8.767427056	8.903512833	8.708684556	8.190310889	9.471117667	8.679418556	8.855247778
A_19_P00812562	4.0224901	3.843668467	4.178537144	3.067223372	4.552326894	3.775585978	4.217115844	3.573521911	5.189245356	3.940823644	4.507123728	3.207514467	3.337627667	3.798414756	4.060182611	3.376078689	4.233203022	3.774061739
A_19_P00812582	4.030480306	5.120722439	5.184095217	5.40577015	4.516124683	4.054193194	5.620352139	5.599135894	4.464264372	4.530721022	4.202707783	4.600191267	4.57422765	4.300115044	4.480263094	3.504177594	4.008493061	3.996360494
A_19_P00812587	10.87156581	11.2480975	11.09378	10.61618906	10.17527817	10.2934985	10.44077656	11.59318639	11.28347056	12.09515372	11.56843611	11.75366044	11.17191133	11.166026	11.832899	10.1344555	11.42601956	10.89939639
A_19_P00812608	6.155664933	6.285579144	5.932065817	6.342533872	6.974770744	6.894835233	6.81245895	5.816955733	6.38035125	6.149139567	6.818998233	6.444770911	7.077680833	6.656190122	6.333753461	7.456665222	6.51077745	6.394469956
A_19_P00812627	1.562404706	1.732536411	1.619496389	1.551308611	1.732014056	2.370041761	3.255454689	2.203083383	2.32211685	2.026244972	1.441691194	1.477480933	1.995431239	2.161760583	2.203266106	1.879301506	2.35493475	1.582913278
A_19_P00812715	5.620486283	5.413350089	5.436119939	5.881447561	6.011642344	6.681754194	7.003993067	5.824403628	6.094677633	5.590913561	5.755110039	5.941778733	6.412306	5.42504785	5.522610089	6.58652325	6.014947522	5.909965578
A_19_P00812723	8.387553111	8.072859722	8.104994722	8.255697	8.434224222	8.237770222	8.166592111	7.945843611	8.250657611	8.511125	8.2771705	8.375108444	8.831944611	8.371420778	8.066699833	9.013551222	8.698187056	8.735677139
A_19_P00812911	11.66296689	11.03897917	11.52355128	11.63327892	11.78785239	10.895217	11.20594567	10.80799378	10.91503972	11.88400033	11.12473933	11.63470367	12.21227556	12.21497089	11.34571364	11.77078783	11.84240878	11.32439672
A_19_P00812924	5.537028867	5.818905144	4.898630378	5.324504439	5.927640583	5.4367257	3.536108417	5.88929645	5.884180667	6.049404011	5.6633083	5.654458444	5.74744885	5.535618439	5.441107467	5.609057394	6.146246783	5.936004572
A_19_P00812944	6.619294628	6.331518817	6.580635411	6.075979278	6.866454411	6.829311239	7.077830561	5.953374011	6.259524317	6.363305889	6.626193411	6.289539394	6.577809883	6.753241867	5.961111911	7.834602094	6.283582661	6.521822367
A_19_P00813076	6.990720956	6.544690817	7.196488183	6.621466489	7.380061289	6.592361222	6.6521084	7.012084694	6.874190061	6.792491106	6.644483211	6.509553744	6.528273522	6.728581228	6.713398067	7.393972328	6.594489694	6.8015909
A_19_P00813077	5.944952889	6.022398706	4.863501989	5.216871033	4.5137742	5.694713167	6.319809983	3.810832328	5.845556361	5.758626933	7.042628356	5.4632107	7.043204844	5.979401622	6.76917255	6.167463033	4.706066367	5.125883978
A_19_P00813085	5.131142261	4.762665206	3.027049939	4.240642761	3.957632044	3.844373894	2.146007433	3.428769867	3.61712145	4.45583205	5.55834225	2.7279509	5.375230228	4.976871394	5.653038722	5.23612155	4.052690394	3.515407639
A_19_P00813087	4.513878522	4.452755611	4.744426528	5.127904067	5.819014144	6.010659728	6.456114922	4.688889567	5.203573667	4.334075217	4.949239694	4.927735333	6.509684883	4.540254678	4.378052322	7.120221372	4.883548383	6.091356856
A_19_P00813124	5.16231475	5.770172906	4.985204361	5.747869694	5.305933233	5.438732989	5.766705822	4.650506772	5.02858095	5.752412706	5.301131472	5.80098015	6.338546656	6.047495144	5.466667078	6.129452428	6.16228325	5.552097172
A_19_P00813140	5.612252194	5.746121006	5.920828661	5.666041528	5.972306856	6.047769494	7.012321706	5.944616511	6.212205928	5.431276394	5.597313533	5.750140561	6.348293522	5.51351685	5.526345794	6.082028644	5.657311228	5.917582928
A_19_P00813192	3.811670283	3.21790735	2.595419078	3.082449039	2.604324528	3.763746911	2.739323789	3.612079744	3.979862106	3.897403033	3.591781139	2.914305356	5.187781233	3.653425178	6.075777828	2.954104783	3.997524411	2.569545817
A_19_P00813347	7.694641478	8.095162278	7.425796894	7.401081933	7.2344211	7.969343294	8.822633611	7.38451215	7.569988428	8.295978778	7.645169867	8.033300889	7.195488489	8.025799167	7.544201133	7.109837683	7.142725356	7.545108083
A_19_P00813352	11.63712044	11.7371895	11.6023095	11.3932465	11.94009822	10.01516467	10.611634	10.39267717	11.44005728	11.87627911	11.66597519	11.33301444	11.537135	11.81640567	10.99973117	11.46950094	11.74951222	10.79714189
A_19_P00813436	4.757862739	3.400074911	4.775144433	2.931990917	5.345864272	6.1999883	5.214984511	4.084139617	3.594930789	4.382873033	4.166172872	2.283849661	2.150250211	4.983128278	4.715348494	6.8340248	3.939644217	5.89998685
A_19_P00813482	3.591144561	6.078917189	4.605124422	4.125200572	5.595476556	5.455529556	4.867047528	5.098904956	3.92163225	5.364983833	5.052650989	5.898734661	5.436119939	6.1043626	5.773786694	4.703412683	5.501345494	5.262367111
A_19_P00813544	1.6805911	1.851044694	1.939425767	2.565405967	1.824372139	2.032732628	1.467601167	1.724747567	1.554037394	1.522076511	1.926683839	1.702160517	2.198700367	1.637137494	2.655188972	3.114192306	2.260873661	2.099446111
A_19_P00813554	2.551815006	3.778288206	4.222266978	2.72426655	3.585126856	2.166256917	2.155584639	4.33179	2.315590544	3.387132983	2.906824706	1.650546217	2.662679489	1.955766406	2.275477711	1.890769456	2.371734239	2.185597606
A_19_P00813593	3.296831067	1.3605276	4.293849739	2.79889975	1.384496333	2.392246833	1.545387578	2.090835872	2.312240883	1.367941133	1.422380744	1.349955	1.368428306	2.319689172	2.570994944	1.95378265	2.097224206	1.380277261
A_21_P0000001	5.282047078	5.733222778	5.045340706	5.023620822	4.906849378	5.452080617	5.076682078	5.531514417	4.859924594	5.329629444	4.899408556	4.644073567	3.5500513	5.687609178	5.179855267	5.255288644	5.418699811	5.69293125
A_21_P0000002	3.191605144	3.498538833	2.930870211	4.110393561	3.143843133	1.962762428	2.623963994	1.4886431	2.890962944	4.659804944	4.416223983	2.776781794	2.631905583	2.829320989	4.268246844	3.455833406	3.6210002	3.337945028
A_21_P0000003	2.174564017	2.878587572	1.44084055	3.043904556	6.793056567	1.378600578	8.297436194	2.65814515	2.00357355	10.63752889	15.904054	9.967848167	16.572508	10.45168522	3.586571917	8.160190778	3.6055391	11.98205989
A_21_P0000004	1.462161422	1.492387783	2.90558115	1.583680372	1.484789822	1.78077835	2.510338772	1.549515767	1.454869767	3.080006778	3.282579272	1.487657417	1.640234839	3.154745183	3.472577017	1.5352396	1.730426472	1.4550347
A_21_P0000005	4.965786694	4.355685539	4.215194044	5.480648294	5.377481683	5.972768806	4.14116455	5.024053006	4.224264761	3.684009428	5.789166278	3.283144383	4.479895156	4.230086389	5.326460028	6.441258717	4.557983211	5.372620178
A_21_P0000006	6.795123061	7.931337367	8.036567667	7.24435705	6.840453883	6.798897556	6.750066594	8.730246667	7.350468033	7.9383284	6.549787106	7.769481628	6.21083135	7.022263322	6.832988217	5.391318494	7.460063322	6.797602444
A_21_P0000007	6.620497661	7.260712322	6.409278056	7.007361744	7.190046517	5.983105706	5.798342289	6.178096889	6.677760628	7.114779067	7.246363211	6.880639344	7.27060625	6.481836278	6.029919744	7.103477828	7.123721667	6.638356189
A_21_P0000008	1.974671906	1.660586278	1.847983422	2.339618983	2.261409039	1.488854994	1.587150144	1.847554342	1.536938711	2.176321472	1.543383378	1.727114744	1.700333172	1.648527628	1.646205122	1.51830775	1.761301128	1.663317756
A_21_P0000009	3.661518378	2.976899406	3.721691772	3.343494544	2.968249028	2.168710328	3.309279622	3.252100772	3.400156483	4.027655556	5.319523206	3.052230389	4.7622825	3.143246	2.789852806	1.3544058	4.342713122	3.103251356
A_21_P0000010	2.843310622	3.380606056	1.458292031	1.6055952	1.514859944	1.480091811	1.585422978	2.88310345	1.813493672	3.699566917	3.087153739	3.359965294	3.756725167	2.523504444	2.311742878	2.349427472	3.863278444	3.00130205
A_21_P0000011	7.282898211	7.251021289	7.165969739	7.179510167	7.533488439	7.202607906	7.626855889	6.818391428	7.022514494	7.0548612	6.762297333	7.102714006	7.770650117	7.126147372	7.169334039	7.783486967	7.307142311	7.413129744
A_21_P0000012	4.194610061	4.888850439	5.135792167	4.692028	4.480168378	3.994090994	3.963456428	4.850330028	4.384939883	4.704390556	4.102917811	3.269686422	3.330598367	4.756859822	4.107769861	4.384939883	4.206732089	4.578615694
A_21_P0000013	5.740958022	5.915123972	5.928533378	5.807832244	6.188372094	5.693369828	5.718255444	5.900438039	5.577338967	5.693089983	5.512697489	5.967122989	6.135928433	5.593788161	5.34068225	8.395215	6.042728722	5.896545611
A_21_P0000014	4.721293789	5.359295889	5.111112078	5.853171339	5.629730778	5.437951111	3.740668872	5.829819133	5.318192589	5.096692667	5.06444215	5.588449583	5.594322256	4.394546772	4.678197828	5.020104656	5.409631578	5.284427544
A_21_P0000015	3.841442939	4.771329467	4.089114911	5.521282833	4.3072858	4.291467089	2.084039911	4.837409678	2.844762506	3.903138661	3.884224794	1.457934111	3.636810061	3.840424578	4.603771378	3.880147356	3.966560044	3.849241811
A_21_P0000016	4.294825828	4.502028644	3.390649494	4.000532261	4.559543572	4.091973778	3.428962072	4.074912511	3.612688928	3.46775815	3.762843744	3.380848444	3.699485628	3.691803106	3.745907794	4.257533906	4.177588456	4.709401283
A_21_P0000017	4.183546339	3.202623467	3.895824606	4.654267722	1.726954422	1.706630361	1.561690261	2.587985206	2.5531209	4.492214267	3.738911522	1.745189889	2.282691483	3.333651011	3.649458222	1.635919022	3.496769994	3.803029978
A_21_P0000018	4.5082153	4.376585072	2.367104017	4.104644606	5.193688311	4.752190761	4.008911344	4.267433756	4.298856728	3.833891122	4.263692322	4.081850272	4.365552139	4.033195989	4.110677661	5.316365489	3.809249217	4.635488522
A_21_P0000019	4.129894694	5.032824028	3.977311061	3.831466072	4.235940339	4.0806214	3.844458867	4.309269817	3.945429394	4.602879972	4.897910861	4.771918067	4.957339222	4.395933833	5.65571415	4.647588594	4.095146872	4.373777044
A_21_P0000020	7.005309139	7.9383284	7.331035411	6.989175239	7.788235194	7.662577783	7.973378139	6.43273265	6.657783189	7.085064628	7.080372422	7.224447933	7.247641217	7.452231689	7.383868078	7.959512872	6.77480585	7.002303406
A_21_P0000021	4.276607767	3.564983022	3.842074517	4.246465544	4.137786044	3.902210483	3.137543878	4.798127933	4.239301278	4.026286939	4.125107306	3.999089289	4.442430467	3.931477789	3.890826378	3.998984894	4.315450106	3.921952572
A_21_P0000022	4.473612989	4.850615494	5.769114978	3.885155256	4.752190761	4.350350056	5.090302217	5.143559917	4.882720106	4.559821072	4.829118611	4.777795622	1.3370377	4.321907956	3.545265289	2.28885825	1.3493277	3.729191478
A_21_P0000023	2.442276717	1.687824472	2.111033194	3.263828956	1.716947089	2.924794478	1.669530039	1.576640433	2.023829944	1.51830775	3.091885283	2.863692989	1.999596283	3.372444772	3.294353039	1.578885217	1.755576083	1.772922222
A_21_P0000024	7.424569667	6.431717617	6.565690217	7.125478506	6.207323956	6.382149844	5.842252767	6.168494611	9.126120889	5.976442289	6.0043421	5.568793233	7.461000378	6.533997617	5.95003215	6.022139	6.734103767	5.867497
A_21_P0000025	6.832988217	6.223814367	4.980620772	6.527059817	7.682010933	4.93179105	5.153379617	5.180477156	6.181620161	4.988812756	5.9259892	4.060902344	7.502340928	5.58340455	5.34783225	5.170156094	6.808186772	5.057270333
A_21_P0000026	6.252973578	6.786456	6.647726411	6.197999978	6.829977556	6.571564217	6.030790744	7.230066778	6.197091033	6.781174661	7.1622736	6.409762494	6.521822367	6.217622639	6.640359333	4.39877625	6.169494289	6.307842483
A_21_P0000027	6.119334594	6.739525511	6.878821428	6.7131338	6.756232106	5.8301677	6.67161585	6.20009885	7.36126915	6.560423739	7.493961211	6.778060589	6.202820867	6.649716711	6.570837797	6.362194211	6.82289215	6.640886144
A_21_P0000028	4.236941522	3.557920056	3.127510789	4.797677739	2.773695778	3.582425017	3.451151472	4.817987761	3.414571517	3.125181278	2.287520344	4.040823128	2.967508778	3.085626633	4.284031256	2.987189933	2.830519956	1.930251378
A_21_P0000029	4.350926978	4.993532611	4.203402167	4.360513839	4.912185761	4.432086017	4.686420989	4.941170856	4.731685794	4.50293785	4.965262211	4.996410189	6.146554533	4.809863594	5.180153028	5.622008217	5.528661594	5.124123661
A_21_P0000030	1.415697344	2.979415811	3.332942544	3.579972972	2.261865322	1.588679383	1.584278161	2.767837378	1.507305283	2.912229	2.022521728	2.687488872	2.031140433	3.358841928	3.792343467	2.8633988	1.655466756	3.090129622
A_21_P0000031	3.676800572	1.3338653	3.104753728	2.007694033	3.045180722	2.380168317	2.705691556	1.334175	2.565581944	3.032439178	3.218766039	3.501350289	1.787449456	2.7121784	3.498294928	3.371950411	3.629767022	3.881265994
A_21_P0000032	3.249939878	3.511687561	3.377917533	3.921866106	3.821350061	3.834210278	3.740919833	3.749171056	2.507825767	3.272976672	3.287523167	4.563260628	5.215091511	2.728246206	3.553873922	3.422262361	4.00476205	3.083954606
A_21_P0000033	16.157494	15.985736	16.157494	16.173855	16.367437	16.339888	16.436085	16.436085	16.093801	16.043142	15.8049135	16.13106	16.107346	15.958668	16.13106	16.250128	16.079887	16.018703
A_21_P0000034	5.208719189	6.574863667	6.040531778	5.252665428	5.970036022	6.187227639	5.604665089	5.621060911	5.094517428	5.682139622	5.935773739	5.484827256	5.023183494	5.152297422	5.781977494	4.457846472	5.234239528	5.200252167
A_21_P0000035	5.979124506	5.173240028	5.691418233	6.086515033	5.415568928	5.567452722	5.71256795	5.187674578	5.576987967	6.263714733	5.031612294	5.900106906	5.736394633	6.368624183	5.149335317	5.876983728	5.787803689	5.626533594
A_21_P0000036	1.718372128	1.382881089	1.641837306	1.547365967	1.371637267	2.815939867	1.748207222	2.443799333	1.433696306	1.962593906	1.387293506	1.50806605	1.4298845	1.761876311	3.0341856	1.427922044	1.421974739	1.467880861
A_21_P0000037	5.980278311	6.331995589	8.008765556	7.692495556	7.410229306	7.895843461	8.761608889	6.163349433	6.485430294	5.863630289	6.341030522	5.841360267	6.412043089	6.769545556	6.680652756	8.193155722	6.503064106	5.538559472
A_21_P0000038	2.536816178	2.310449561	1.7850776	2.215706911	1.430254861	1.875528483	1.938291878	1.652605917	1.550895933	1.878634233	1.621196861	1.785000478	2.956394956	2.585110547	1.647115611	2.284691822	1.620570356	1.525712856
A_21_P0000039	4.21626935	5.265486467	3.731542933	3.162775217	5.431606722	3.656483167	3.850010694	5.282474533	3.666472478	4.354601183	4.777063533	3.379542106	4.638988061	4.488904767	5.355453233	2.904778111	2.503746717	3.357156122
A_21_P0000040	2.852638794	3.523457956	4.088919656	1.6315474	3.535928672	3.053824256	3.129493672	1.843198383	3.211547389	3.138016356	4.1226948	2.205592506	1.9811003	3.541475044	5.320925456	1.577412144	1.761805967	2.701334789
A_21_P0000041	1.656226667	1.364551311	3.107242689	1.462660622	1.3560951	1.361933289	1.429618378	1.403966967	1.413020261	1.578947389	1.374142433	1.481852733	1.420314261	1.500470428	3.466263717	1.412060322	1.402917922	1.44292455
A_21_P0000042	1.3511599	1.499503256	1.3404334	2.140569211	1.782319822	1.843823472	1.506575556	2.478970489	1.384369367	2.352121828	1.389956161	1.455191967	1.733191067	1.3579028	1.381098433	1.476737311	1.396335378	1.516137711
A_21_P0000043	1.936894356	2.756769222	1.775392678	1.746387461	1.464903539	1.4744269	1.459919467	1.727683678	1.563823072	1.881808683	1.498643772	1.831079544	1.729264533	1.649249717	1.675545078	1.546426394	1.7146979	1.586876867
A_21_P0000044	7.853574756	7.383738483	10.260173	6.488031489	7.303276506	7.195775283	6.554431278	7.755714083	9.633781556	7.055006794	7.241846544	7.237587283	5.917793544	7.2355047	6.350739356	6.266224306	7.960141189	6.633612811
A_21_P0000045	2.414001994	3.186498089	2.866578956	1.562104422	1.645337644	1.4672692	2.525564744	3.114087078	2.653223433	1.493165711	1.901163111	1.528844994	1.89402245	2.565405967	1.463543161	2.60614185	1.6791136	2.042428556
A_21_P0000046	3.082282939	1.754770444	1.417451183	1.671865789	2.067229244	2.491140689	1.636076017	1.671865789	1.549228517	3.192869317	3.154299094	2.244101861	3.146624267	2.647225761	2.656149878	1.762445272	1.585304333	1.81224435
A_21_P0000047	3.356214017	3.767410878	5.101938344	3.532919328	4.143676056	2.612233111	2.4230227	3.157968328	2.152792267	3.899701911	3.944450283	4.079658583	3.8315438	3.590960633	4.053265489	4.526039106	3.848858961	3.713041844
A_21_P0000048	3.72880595	2.252453961	1.448847578	1.661562456	4.15421345	1.809658361	2.604011317	1.587773094	1.683253067	3.026494011	2.612851689	1.599469478	1.97378385	2.041259161	2.980032144	1.577881217	2.648119822	1.749390011
A_21_P0000049	1.535582656	1.997730856	1.3445487	4.430089389	4.256315139	1.727683678	1.643766589	3.210757172	2.36393855	2.454182211	1.83402875	2.923101656	4.122992933	2.688984422	2.203982561	4.588696306	3.256487267	1.473530106
A_21_P0000050	3.379305633	3.817249267	2.392644078	2.740205389	4.00228145	3.690937306	3.477800922	3.485635933	3.4933711	4.005659722	4.364931417	2.360953783	3.109015122	3.713723128	4.249846294	3.458644694	4.141714906	4.160432056
A_21_P0000051	4.946811044	4.859255972	5.200068328	4.792529194	5.122463083	4.269076978	3.976601889	4.294053572	4.690997289	5.176198472	4.490210128	4.648032439	3.805303828	4.612454811	4.881451622	4.974131578	4.348776756	5.603896372
A_21_P0000052	4.659599567	4.505291544	4.229662889	5.154481389	3.939548106	3.388801122	4.417506039	3.714496133	4.119566222	4.642230572	3.729094261	5.278509506	4.765260217	4.668573717	4.093501456	4.889972611	4.915072667	3.330147317
A_21_P0000053	3.604953233	4.457936689	3.761869028	2.181503822	2.637447644	3.071149922	1.952678794	4.953460761	3.756990906	4.269597111	4.095238489	3.276453217	1.374447033	4.014373556	4.542862911	1.3334944	3.857579372	1.4108281
A_21_P0000054	6.467895578	7.247467567	6.904556211	5.783939678	6.017023844	4.051200156	5.7267789	7.395510917	6.512358206	6.167005444	6.571946744	6.097320967	5.400875567	5.603091778	5.959255428	4.440446011	5.74764925	5.308873661
A_21_P0000055	4.458097044	4.7956742	4.35873635	4.201476811	4.821379689	4.308168794	3.691721411	4.329971267	3.982002772	4.74669145	4.095065628	4.002083189	3.110264517	4.551546994	4.608906156	5.107245094	4.6558302	4.436764578
A_21_P0000056	6.935954717	7.5193161	6.857041706	6.652225511	5.672413972	6.406347222	6.228500039	7.028836344	6.551384639	6.888858878	6.329801789	7.082889989	5.759864911	6.431192983	6.419038589	5.034251567	6.571159289	6.226342983
A_21_P0000057	3.996472228	4.322839544	3.773866867	1.3488549	4.242069017	4.844457539	4.458023211	4.08996815	3.024708817	3.109901533	3.765352044	1.614425378	2.904003333	4.569495494	5.577752228	5.308034578	4.065025583	4.01698345
A_21_P0000058	4.673857478	5.68319905	6.420460717	7.821955544	5.345106094	5.27780715	5.753949522	5.91046335	5.048115761	7.379298689	5.980833611	7.665467067	4.771433106	7.834213978	5.49851125	5.924259894	7.295279933	7.126854683
A_21_P0000059	1.538937433	1.549228517	2.001603389	1.968992928	1.674418839	3.219673806	4.099953317	1.765642417	1.692254072	1.606369478	1.602640622	1.615067372	1.654489794	1.462576867	3.83834145	1.625376028	1.824062967	1.774973089
A_21_P0000060	1.3380738	2.130914789	1.332822811	3.241466167	2.190383606	3.073258067	1.913247917	1.431763911	2.808253183	1.3367995	2.501969528	1.694283728	1.3489187	2.748745467	1.3425349	1.3591455	1.371637267	1.3521463
A_21_P0000061	10.42190033	10.65193878	10.52735756	11.37695906	10.75306392	11.00679608	10.79635644	9.987766472	10.54650378	10.40591722	10.08538806	11.27745522	10.68317078	10.40591722	10.39649178	10.72746414	10.780365	10.99817383
A_21_P0000062	1.458438928	1.487828533	1.451310972	1.574459444	1.479400861	1.838473817	2.189413372	1.953001661	1.449920494	2.020694694	3.873935139	1.481061883	1.62630465	1.423243789	2.1698783	1.531274611	1.718830356	1.447564183
A_21_P0000063	3.759180894	4.069269867	2.786886844	1.616603428	3.376704161	3.896450178	1.719685411	3.342668806	3.048359372	3.749600611	3.969254922	2.248322322	1.922552339	4.713723972	5.917177033	3.568479306	3.763112583	3.196130633
A_21_P0000064	5.354122411	4.335868717	5.394408006	6.891075722	3.747146372	6.124855022	3.318033472	6.532202833	4.908052206	4.678197828	4.618634294	5.600843806	2.043355667	5.072720111	4.69577705	3.485067439	4.020322578	4.289344328
A_21_P0000065	4.923816789	5.230315572	5.34783225	1.362859033	4.269076978	4.924377567	2.361669717	4.382873033	5.7453088	5.015940183	4.674299372	3.78377925	1.376294822	5.117729589	3.591881211	4.062333967	4.816013867	4.932136278
A_21_P0000066	3.743520661	2.89952575	4.080297178	3.835448322	2.990222556	1.492670744	2.533177489	3.441070778	2.337754606	3.522574894	4.276061056	3.648844906	3.295236767	2.773973767	2.681501133	2.524986367	3.595125322	1.809343047
A_21_P0000067	2.886871928	2.378188422	1.488558011	1.637478628	2.912589394	3.747429711	3.51715615	2.708270961	3.435858811	3.370741339	1.531613589	3.998984894	1.531385572	3.258831767	3.051601183	2.920070283	2.942694817	3.820318383
A_21_P0000068	4.545673094	5.245719667	4.252042978	5.035282506	4.798857761	4.373406061	4.719561767	5.234484111	4.686321756	4.993301178	5.721046189	5.362697217	6.636200417	5.571530122	6.067367189	5.886995572	4.783101544	4.663507811
A_21_P0000069	1.3977548	3.576874661	2.912143722	1.380229744	2.420080167	2.904778111	1.642504022	1.400320244	3.932588722	1.855554756	2.205592506	1.3543372	3.144337067	1.936325417	2.562473472	1.3467102	1.3612335	1.445626867
A_21_P0000070	5.601681372	5.389209739	5.081996411	5.078849272	5.694824772	6.794999206	5.7038115	5.458128411	6.02772115	5.5426613	5.578361267	6.247785778	6.454610506	5.913471178	6.513218883	5.156297828	6.150134167	7.216088844
A_21_P0000071	3.038509717	3.31379625	4.005143928	1.528254372	4.521965878	4.376990267	3.204246817	3.530982894	4.644503483	3.424415744	4.051004039	2.846736967	2.627411406	3.765151244	4.817113339	3.737386633	2.928181872	3.455321106
A_21_P0000072	1.559445978	1.751819094	1.526357889	1.824841989	1.743830806	1.5321456	1.4247414	1.788077628	1.5764206	1.628131272	1.622600311	1.723144028	2.060644583	1.464509561	1.62001615	2.139847672	1.978683911	1.837517733
A_21_P0000073	5.841809083	6.252248567	6.786456	6.141029867	5.725073844	5.846835856	4.946502039	6.861221011	7.413988617	5.592539467	6.02886575	5.4543289	6.016461722	5.743732328	5.753357522	7.066941711	6.382509633	6.3657618
A_21_P0000074	1.952046783	1.3309053	1.3970467	1.368318272	1.3252068	1.752552244	1.3579849	1.339613817	1.669250039	1.404635483	2.33952075	1.372978889	1.3440514	2.16881005	3.669333811	1.9921246	1.3307314	1.418560839
A_21_P0000075	2.103189117	3.898285433	3.378260328	1.976662944	4.129637206	3.486049417	5.017051678	3.751458633	4.269076978	2.886681906	3.609179072	4.248287328	2.154130139	4.515515767	4.636108789	2.277410328	4.342493483	3.485393422
A_21_P0000076	3.905145617	4.528361889	5.072188494	3.821350061	4.691701122	5.463316533	3.107479511	5.080884378	4.072334328	4.6078818	4.063789022	2.873986728	1.3773317	5.439317517	5.134739778	4.62583805	3.410057844	4.085765561
A_21_P0000077	4.432606044	5.626093783	4.992780478	4.196715406	4.282912567	4.638292572	5.446153728	5.649563028	5.082241967	3.699485628	5.201215028	4.3361078	5.561743806	4.2213415	1.593808994	4.060095472	4.6900214	3.886737722
A_21_P0000078	1.416224511	1.392738461	1.431627656	1.447735522	4.3783109	1.397633461	1.949316956	1.433589122	1.429650539	1.37292975	1.425891294	1.374685028	1.390026872	1.382881089	1.404205994	1.442857517	1.465798183	1.3350785
A_21_P0000079	3.016390361	3.17655195	3.588395661	1.965883739	1.766928456	4.510752089	1.493541939	4.113954244	3.062260817	4.509697039	4.117250578	3.125365106	1.967047583	4.579275083	3.979043139	1.654022089	4.037831922	4.162183033
A_21_P0000080	1.925912006	1.433161233	2.195389478	1.779400606	1.423585806	1.427922044	1.456996278	1.626025778	1.543272406	1.8550926	2.611075989	1.756380433	1.616099828	1.633748622	3.5345257	1.509545128	1.585365278	3.16250395
A_21_P0000081	6.979234039	7.597019878	7.292735539	7.953665522	6.563073244	6.202820867	6.980647878	7.4192151	7.487955011	7.605117556	7.028699494	7.282898211	6.794609394	7.320244867	7.250884061	5.917912567	6.6933793	6.835011633
A_21_P0000082	2.278092856	3.879371278	4.166360656	3.022890361	2.244101861	3.889487067	3.337627667	2.777814639	3.713314106	4.542330844	4.105291128	3.0868283	1.370280267	4.297197728	4.189987967	2.464830267	3.826140844	3.451508167
A_21_P0000083	3.70354535	6.964702406	5.668527461	5.203207361	5.123162528	5.945903367	5.396844356	6.749648094	5.103963167	5.304393422	5.028341222	5.712465111	5.438732989	5.049820761	4.550121672	4.100312156	4.898214506	3.845377161
A_21_P0000084	1.787845667	4.674191	4.209005078	2.952324733	3.939844983	2.504742161	4.325278572	3.592378356	2.75569915	5.882044106	5.292712544	6.280061594	3.926350911	5.646626261	3.898363539	4.957103878	5.861379317	5.820959622
A_21_P0000085	3.549968339	3.195374861	1.435457711	1.618368078	3.952027539	3.504789128	3.27676925	3.2081978	2.243621428	2.455755772	3.45167525	1.904237333	2.237792383	2.777361333	2.927708611	1.574402317	3.527049367	2.355730117
A_21_P0000086	4.425840861	5.359412061	5.1853071	4.415481406	5.521167539	4.5966958	5.324804339	4.738272594	5.271778928	5.016231833	5.055783439	4.557779017	5.758247328	5.138387089	5.688815794	4.429078833	5.443927383	4.875066622
A_21_P0000087	1.5007544	1.730289833	1.486297306	1.750224178	1.742033267	1.511082817	1.411806828	1.700537694	1.552292817	1.589051844	1.589167517	2.425768772	2.591133761	2.456683694	2.897669956	1.563012006	1.903268706	2.408076267
A_21_P0000088	5.522960972	5.204018911	5.041341311	5.510104456	5.540844	4.453251606	5.858393006	5.110545083	5.23741375	5.168235456	5.262910917	5.492332806	5.7453088	5.720416206	5.582841556	4.560600528	5.776235167	4.854765006
A_21_P0000089	6.746659817	6.377274872	6.058062956	6.614858233	6.411712711	6.366031517	5.829114211	6.266814839	6.30666465	6.176864006	6.461574883	5.940295511	6.270831983	6.251767306	6.36396155	6.337175022	6.708982583	6.490046694
A_21_P0000090	6.828587939	6.636072283	7.132644756	6.672144989	7.122965383	6.530495972	6.866036544	7.078429444	6.660470928	6.666546911	6.565557233	6.344557044	5.316823678	5.825535583	6.095031672	6.1933502	6.203197161	6.2495342
A_21_P0000091	3.238043044	1.522392594	4.233978856	2.107548817	3.04439495	3.438781483	2.109389583	5.543551211	4.350836822	2.773880544	7.882443128	1.523188622	4.10401685	3.779014389	4.411014022	1.551538217	1.780534339	1.499831661
A_21_P0000092	7.738009044	7.012200472	7.211714039	8.002057444	6.545162772	6.601209556	7.789636889	7.624438083	7.793805178	6.94462425	6.740326017	6.684876472	6.777388011	7.192450656	7.112799283	6.105079178	6.508388533	6.524705506
A_21_P0000093	2.944740094	3.321977344	2.800267283	2.683118117	2.717345683	2.361582006	2.705531289	3.255261372	2.153427711	3.081701378	2.860481106	3.036066983	4.012758033	3.450955822	3.57145035	3.626676822	3.9759545	3.578562544
A_21_P0000094	7.218512878	7.392934461	7.242851867	7.148217228	7.763424806	7.773900989	7.630618389	6.873245339	7.202178556	7.10558425	7.176023467	7.232459667	7.349076661	7.231002656	7.264006772	8.540318778	7.245405383	7.722278622
A_21_P0000095	6.306812778	6.118640606	7.206698556	7.001771622	6.339932328	6.717354203	7.290658094	7.701214328	6.777126222	6.495415517	7.063578189	6.693784556	6.066502072	6.477225244	6.682507194	6.338423461	6.340766789	6.580505606
A_21_P0000096	5.076786344	3.324088711	3.509411856	5.097612156	4.81092185	1.94200805	4.786246322	3.723363944	3.937526428	4.120503089	3.770204167	4.860890311	5.102164533	3.543864356	3.223350778	4.417506039	3.216195783	3.536470994
A_21_P0000097	3.717413222	1.721396533	1.997829228	2.118452383	3.660381789	1.532101289	3.357248628	1.908113883	3.070858617	2.239741428	2.100159739	1.822599261	1.829585167	2.978416161	2.815854028	1.607964283	2.495318233	1.878733839
A_21_P0000098	2.108620983	2.486456939	1.545666906	1.438594689	2.439099561	2.773695778	1.77137355	2.702651539	2.294357583	1.543950878	2.568003311	1.436945822	1.3984983	1.649794567	3.999677467	3.18119405	1.643063611	1.44510685
A_21_P0000099	12.66106306	12.68110522	12.68917633	12.21635072	12.92428683	11.69388039	12.07176828	12.1512225	12.07176828	13.16424883	12.64904211	12.67179356	12.71368228	13.2028515	11.94738633	12.4890655	12.86682039	11.91099033
A_21_P0000100	14.2046835	14.70931011	14.20109306	13.49497444	13.36822528	13.37565322	13.93495989	13.64901556	13.43208044	15.02508308	14.96107833	14.58293439	14.45935078	15.58497189	13.75741683	13.15612456	14.89868917	13.50203011
A_21_P0000101	15.897959	16.200956	15.249205	15.864449	15.82664	14.3347315	14.62309211	14.92059033	16.066109	16.483208	16.859728	16.258097	16.70579	17.168407	15.752606	15.871801	16.512833	15.974201
A_21_P0000102	14.295658	14.83648083	13.13156111	14.3384435	13.61810033	12.15279956	12.14499011	12.75979189	14.450581	15.23708911	15.625335	14.99614667	15.57409072	15.948794	14.08245222	14.14447911	14.89314	14.49440372
A_21_P0000103	5.701491139	6.020297689	5.45074535	5.155145356	6.269355422	6.658457778	5.982605044	5.468243028	5.481470089	5.370945872	6.306521239	6.3157233	6.139227428	5.8359446	5.552337894	6.962547717	6.061991178	6.233613311
A_21_P0000104	3.49739895	3.742066333	2.883652806	3.630085617	3.569441272	3.176153283	3.934109861	3.362024772	4.106286517	3.505643694	3.473023656	4.483960244	3.5525884	4.064323678	3.256065444	3.9382707	4.306661378	1.417829322
A_21_P0000105	2.642478633	3.775585978	2.497765506	3.570350783	3.553650017	2.907124156	2.825033672	2.940227806	2.947065306	3.205405711	2.705182783	3.113134056	3.390923272	3.8485651	3.287093906	3.47395535	1.470497544	3.117295067
A_21_P0000106	17.779352	18.06403	17.632318	17.70139	17.732391	17.69254	17.856823	17.924784	17.872437	17.924784	18.11415	18.009953	17.95052	18.188065	17.914585	17.349115	18.06403	17.903366
A_21_P0000107	6.870212406	7.0821373	6.555392578	6.622130767	6.525441444	6.372319372	6.101673856	6.2929773	6.387155844	7.245707428	6.552973017	7.517832611	7.016573467	7.550561111	6.491194383	7.020530106	7.119043983	6.1126464
A_21_P0000108	13.2206365	13.70215772	12.91082533	13.31430844	12.76401772	14.00755422	13.72023072	14.05696789	14.00438781	13.75315275	14.00755422	14.20895372	14.46836033	14.25172119	13.92318039	12.57266406	13.90810844	13.96793161
A_21_P0000109	10.92007744	11.14588933	10.36981061	10.79714189	10.19866283	11.66911867	11.01586517	11.87150628	11.44965733	11.26144806	11.57040428	12.10927961	12.30510556	11.85489889	11.44442294	10.72983517	11.28232828	11.49801922
A_21_P0000110	4.781186656	5.4887067	5.106280083	5.398417917	4.956876383	4.595279322	4.046023272	5.176198472	5.289215733	5.636094194	5.776899678	5.57177445	4.769320756	6.005138811	4.923106939	5.501000644	6.227827322	5.035533644
A_21_P0000111	1.3441206	1.418483783	1.3436327	1.3611982	1.399273011	1.378863339	2.461010056	1.3441206	2.251067422	1.362287544	1.367127972	1.397123928	1.452662244	1.3426292	1.3545456	2.108226728	1.364857811	1.465689467
A_21_P0000112	5.266601417	5.279493567	4.502115917	5.863199189	4.954696344	5.540640083	5.512346594	5.283472033	5.632217406	6.104003844	5.720740806	6.431448939	6.263485033	6.261870594	6.057419911	5.903327472	5.531275072	6.339633644
A_21_P0000113	6.381903622	6.19489125	6.71753445	7.094196344	6.522279011	6.589808928	6.1678149	4.910728833	5.673437283	6.105964011	5.934635033	6.162525089	5.868945933	6.911394928	6.050220133	7.177507117	5.268329156	5.950658594
A_21_P0000114	1.745032433	1.3941135	2.496419556	1.4806086	1.414775289	1.4319676	1.439159456	1.545874856	1.473620761	1.740726967	1.454560906	1.8093777	1.571601956	1.560438911	1.586813989	1.485385639	1.636595506	1.420386533
A_21_P0000115	5.548958394	5.842776517	5.856174033	5.57177445	6.532467717	5.8410597	5.7193613	5.392539344	5.706618067	5.312615156	5.302571372	5.601554139	6.2260178	5.992499528	5.868484833	5.068165578	5.446454033	5.65402395
A_21_P0000116	4.503874989	4.423981556	4.814474389	5.138284289	4.460243883	4.25278635	5.717580878	4.297975167	4.525939656	5.296756128	5.094403517	5.200469706	5.801667567	5.560777	4.407702261	4.326806083	4.960150006	4.963993322
A_21_P0000117	4.281793378	4.485996661	4.474559089	4.781773183	5.025707861	5.75664075	4.241666894	4.22577235	4.668674594	4.732456828	4.568600261	4.226644517	4.062425128	5.2566809	5.099319817	6.964702406	4.099953317	5.381321394
A_21_P0000118	3.594017211	3.053917944	4.141808483	4.060988928	2.534815411	3.330940389	3.414483383	3.705073489	3.0934039	1.8403456	4.970147944	4.037909183	4.799426511	3.340531983	3.834390811	3.74341655	3.148645944	4.756758022
A_21_P0000119	9.684448889	9.107685056	9.485895833	8.393038556	9.129858222	7.534646878	6.800328072	8.591046556	9.183766056	9.5387915	7.893369422	8.460545667	9.258388111	9.505686333	8.379890222	8.058304278	7.857057478	7.938186694
A_21_P0000120	6.738122472	3.160996994	4.550919261	6.332578433	1.4716172	2.686739061	3.32642755	1.612455678	4.621508167	4.634293739	5.239353744	3.371768817	3.703631994	2.770693844	3.653629739	5.810607133	2.461293428	1.399358578
A_21_P0000121	3.333896756	2.835457344	3.296052289	4.245955011	4.189277856	3.911379506	5.264935928	3.591321106	4.286000483	4.136582467	3.670194928	4.427592917	3.986119456	3.396570056	3.881929122	4.384741861	3.7428618	3.530117011
A_21_P0000122	5.944488006	5.876983728	5.678179844	6.275041228	5.943386261	6.174040028	5.463097428	6.3701544	6.577284917	6.138494839	5.685032628	6.340333406	6.606880394	6.006458494	5.566308844	6.253245139	5.831125461	7.004410128
A_21_P0000123	1.3388765	1.373625728	1.3462425	2.284691822	2.282795383	1.3534672	2.152107883	1.3291711	1.674418839	1.3641555	1.983611506	1.371758644	2.342862728	2.836215283	1.3377324	1.532476317	2.521831406	1.414884528
A_21_P0000124	1.944251356	3.595222617	2.72535345	3.039801944	3.478532528	2.9936678	2.679854833	3.67090725	2.158248317	3.952521833	2.809091828	1.737593078	3.703000861	3.810193517	3.614373267	2.235223017	1.732988867	2.961974917
A_21_P0000125	2.461953883	4.1145447	2.460547939	1.365516622	4.187258172	3.763472417	3.619510556	1.364802578	2.428075261	1.391461172	3.864694322	1.669678606	1.3455378	2.815056256	1.3414211	2.532279139	1.340890861	2.436634633
A_21_P0000126	4.168067639	5.832507683	4.053103511	4.922709144	5.355327594	3.6273615	5.454556506	4.963331294	4.722191106	4.591383733	4.368860389	4.997963367	4.268662061	4.68659395	3.697327	4.780477733	4.2477216	3.547963794
A_21_P0000127	8.305928167	6.592727222	6.458183422	7.32622775	7.551839011	7.202859983	6.273165167	6.585856	7.872917956	7.726207967	6.982953628	7.164229256	9.061231444	7.646032978	7.279211717	6.581115189	8.148194444	6.882094456
A_21_P0000128	1.376349772	1.427358644	2.521552422	1.416025717	2.8377868	4.047791561	1.650990167	2.540073661	1.375229822	4.798234806	4.048001394	3.403904033	1.449257239	4.469642044	3.157607883	3.795769106	4.835370222	5.304167778
A_21_P0000129	4.942390722	4.017745194	3.176735522	1.772134467	1.842953628	1.760862033	1.544909328	1.844604667	3.7600858	4.38054095	4.054280983	2.78493375	3.638723378	4.161797133	3.970529572	3.583054833	6.491062539	1.909362256
A_21_P0000130	1.540315444	1.558467861	1.588556822	2.8840938	1.676693728	1.498752606	3.815310322	1.7755613	1.790551994	1.607964283	1.605292211	1.624366622	1.676465733	1.463237739	1.571407372	1.627178833	1.833455478	1.786725556
A_21_P0000131	6.12306925	6.848142128	6.100977256	6.790678289	5.981800661	6.504870056	6.193598622	7.904107956	7.07592525	6.667396678	7.016845011	6.917310606	6.736603594	6.342533872	6.635048089	5.520495944	6.462673989	6.450599728
A_21_P0000132	2.402963994	3.818782667	3.668176072	1.628432422	2.970032467	1.473709983	2.120935728	3.585863128	3.18162035	1.3544058	5.147860033	2.304726494	1.3239325	3.464797728	3.311703711	1.3570768	3.694985444	1.556528733
A_21_P0000133	1.4581271	1.467480939	1.452662244	1.563653039	1.468213672	1.462537706	1.372727561	1.54016	1.4433681	1.444901839	4.87620975	1.463237739	1.575437994	1.422003983	1.478753111	1.514462672	1.694128767	1.423753217
A_21_P0000134	7.065570822	7.065423844	6.691998644	6.838759411	6.8849183	5.392977928	5.586895211	6.272299372	7.121758961	6.995810244	6.414459528	7.113432811	7.133800339	6.799187472	6.153358394	7.168697517	6.826841372	6.669936072
A_21_P0000135	4.440787728	4.389892817	4.3538429	5.3648891	4.529931561	4.435255117	3.768568756	4.768419322	4.833778439	5.037346678	4.724259167	5.513821794	5.512944206	4.975724594	5.752810178	5.030896483	5.208370056	4.469013539
A_21_P0000136	2.413453456	2.3241034	2.5825015	1.4632009	1.55623955	1.426159678	2.214208683	1.438090911	1.439679189	1.602466039	1.398886989	1.608612483	1.476890594	1.532375328	1.798945556	2.744125767	1.455312756	1.418994261
A_21_P0000137	5.915457022	6.26263975	6.314487656	6.58169905	6.742528956	7.461552556	7.426568333	5.900859928	6.119830661	5.944840061	6.211370917	6.796592933	6.64645895	6.584738711	5.912344433	7.855166444	6.801988961	6.85071025
A_21_P0000138	4.6994816	4.383622833	4.566606833	4.43148455	4.386799956	3.717513172	3.519265067	4.176293222	4.943506511	4.281698389	5.563579956	4.535721472	5.740545222	3.4870764	5.013764911	5.099421272	3.0971731	3.955802311
A_21_P0000139	14.17028667	14.183059	14.10211447	14.39739122	14.17385367	14.82684667	14.80588122	14.35171	14.59196283	13.53719633	13.96227628	14.53914867	14.05332694	13.63493817	14.07043894	13.89256056	13.84953083	14.41522967
A_21_P0000140	5.490434406	5.866090517	6.122006583	5.955369178	5.5228558	4.513656539	5.189917711	6.103890167	5.506541144	5.635221939	5.35024875	5.917292933	5.872544	6.185290217	5.8519917	5.004251583	5.798676161	5.163283733
A_21_P0000141	4.784771039	4.376212328	4.570144694	4.983462289	4.528559544	4.454280028	4.140263028	4.788129889	4.701577028	4.661137833	5.234022078	4.951246733	4.988812756	5.360673033	5.923517172	3.766947061	4.542210428	4.470644467
A_21_P0000142	2.811033722	4.125940906	2.110766794	3.026256	3.736610011	2.492874306	2.433813383	3.548681506	2.884823472	3.663966167	3.713978167	2.341872156	2.623244656	4.060182611	4.748508667	2.790602194	2.716311656	3.598078361
A_21_P0000143	2.468593567	3.908240006	3.894506733	3.110435817	3.692153572	3.209594517	2.389208761	4.280281244	3.06401795	3.435010672	2.652279222	2.365444806	2.941884617	4.295227344	4.564150772	3.114555078	2.742265878	3.246028228
A_21_P0000144	5.58998495	5.292712544	5.41978215	5.453775633	5.474525717	5.891093	5.858090244	5.375111267	5.191519278	5.492707139	4.871968278	5.330033394	5.718439478	5.525713433	5.096483733	6.478149094	5.615323717	5.955112911
A_21_P0000145	4.846812506	5.8659753	5.5367749	5.092595133	5.022056456	4.916106994	3.971750878	5.466195844	5.405463811	4.961489411	5.440701033	4.463953494	4.907526911	5.364402739	5.307182517	4.821469278	4.535208694	4.827105011
A_21_P0000146	2.627663722	2.793666389	1.835971411	2.372817878	1.391738356	1.81224435	1.724747567	3.071364917	1.491867156	1.740498444	1.422430956	1.681184667	2.673791178	1.989602189	1.85934315	1.459869306	1.504629933	1.464427078
A_21_P0000147	7.2712972	6.471256883	7.447057039	6.906703761	6.057801117	6.00937785	6.828587939	7.563769767	7.666765256	6.726702939	7.065876083	6.852533228	6.465574917	6.140772811	6.059704561	4.136947844	6.513353072	6.330447439
A_21_P0000148	7.5193161	8.434666333	7.7425017	7.2115797	6.793561178	6.969262478	6.703740461	8.983843667	8.270603111	8.740326	8.149088889	8.477964861	6.916126889	8.440263889	7.791780556	5.996652622	7.613779861	7.197503728
A_21_P0000149	7.646336167	8.147359389	7.589758183	7.538514222	8.588822611	8.348897556	7.9845258	7.6258465	7.758676178	7.336289817	8.2237205	7.907475128	8.139438556	7.860554311	7.776356239	8.987580389	8.111396722	8.104555806
A_21_P0000150	5.649563028	5.421367178	5.904661439	4.638292572	5.644804483	5.518765822	5.140522467	5.092122939	4.815006928	5.331721744	5.211933628	5.313965	4.132701539	5.222458811	5.542016144	4.103698922	4.730351817	4.389098544
A_21_P0000151	4.619258128	2.973081606	2.4810426	1.345459	3.352224583	3.556084206	2.295015661	1.3613361	2.6579702	3.240658256	6.555978867	1.401296722	1.415903572	2.742186861	3.35941155	3.527592944	1.3531536	4.1475931
A_21_P0000152	7.176168244	7.569837122	7.121758961	7.479128933	8.164754889	8.271941222	8.2529735	7.174927311	7.320758506	7.122498567	7.783486967	7.477533511	7.790898133	7.514519167	7.839010994	9.452823111	7.727741839	7.830428567
A_21_P0000153	3.482750611	4.158349528	3.5529792	4.342814639	4.212301739	3.978504311	2.748027172	4.493152883	4.026597139	2.681782839	3.176458156	3.394560139	2.530424406	3.8570754	5.461944983	4.020740761	3.921376894	3.542089394
A_21_P0000154	2.989911122	5.012360361	2.569275894	2.482686722	2.854780539	3.635723817	1.697861133	1.423028189	1.3905016	2.715076661	2.325787333	2.211819567	1.397507233	1.527459528	1.369209889	3.343003261	1.374504456	1.47154035
A_21_P0000155	4.324324778	3.679432706	3.984727283	2.031693961	3.723158978	2.470980406	2.8389061	2.142907117	2.7923181	4.143375244	2.682686561	3.5553611	3.140048844	4.096735817	3.837662194	2.0893543	3.385256211	3.164947933
A_21_P0000156	5.732324989	4.575213728	4.944740533	4.746158506	5.090582072	5.006767089	3.144414494	5.113779428	5.244221472	5.089180194	5.019883867	4.339795383	4.620898606	4.837846133	5.006663344	5.128243417	5.457834778	5.360023172
A_21_P0000157	3.653629739	4.800574111	4.613459606	3.751458633	4.446377344	2.510244194	1.916788467	3.944657406	4.198063511	4.671279639	4.735670733	4.456554683	3.194410267	4.312635656	4.797677739	1.3428403	3.866378272	3.509411856
A_21_P0000158	4.654803339	5.612698994	5.451206067	4.794262044	5.132044556	5.524652556	5.093963572	5.850602289	5.736718222	4.496490561	4.818209661	5.352138611	5.806358961	4.861106394	4.834989656	5.501583172	4.879217544	6.39864125
A_21_P0000159	1.407698683	1.589541306	1.410150228	3.143843133	2.973081606	2.627994494	4.834989656	3.539020644	3.286446389	3.079337811	1.496347539	3.496577517	3.653425178	2.1499032	1.450080944	3.081995878	1.642933178	1.643379694
A_21_P0000160	3.88872575	6.335252472	5.514147911	7.152185	3.877090217	4.4365755	4.634387944	7.998040306	6.013338906	3.712051406	1.599116633	3.1724705	3.537115744	2.97299995	3.069219089	2.758815044	3.189751889	3.710412539
A_21_P0000161	3.190643639	4.606020156	4.554236472	4.323390372	4.166627839	2.734365144	4.055347694	4.487472739	3.7611468	3.082192456	3.424224533	3.6844448	3.128783856	1.403068539	3.331392911	3.509949256	1.443100583	2.344848533
A_21_P0000162	1.764283811	1.597738628	1.553369817	1.773567017	1.590375239	1.521968694	3.31110805	1.7258225	2.554177622	1.541184206	1.597434544	1.619122361	1.862725133	1.458470678	1.577361617	1.589906183	2.865167844	2.644800989
A_21_P0000163	8.610207167	8.324179083	8.383020556	8.392607167	8.501307722	8.519560833	8.348897556	7.901786561	8.099335	8.970187333	8.372367833	8.699732722	8.585502111	9.323301333	8.461690333	9.369967333	9.063569528	9.069579
A_21_P0000164	4.000615006	2.468228811	2.453994617	1.361854144	3.83834145	3.925622344	2.807062406	1.713871178	2.866492561	4.057936578	4.492950417	1.53171525	3.919307472	3.768671289	3.592083722	3.65556985	4.880132506	3.730737539
A_21_P0000165	3.2247202	3.663500611	2.435602728	5.003911322	2.781840961	2.630855694	3.74075475	3.953807578	2.227981372	2.851246078	2.461381183	4.376314117	3.251127294	2.497391533	1.476980206	3.3359756	3.583228	3.089840328
A_21_P0000166	1.764212661	1.386329194	1.656890578	1.507091661	1.377274594	3.0065166	1.446588733	1.4608266	1.458378267	1.657692261	1.407809628	1.638645117	1.492387783	1.552181239	1.5234258	1.436496139	1.472515833	1.434494644
A_21_P0000167	1.962677211	1.675105156	3.121984778	3.7751207	2.350773317	1.753447383	3.291748006	1.856339522	2.646144367	2.187802939	1.549947567	3.879524694	2.982613711	1.640174389	1.643311678	1.883171822	1.774338639	1.813665911
A_21_P0000168	2.2637403	3.707322356	4.274469278	2.477263044	4.095960044	2.514378356	1.429442133	3.820009911	3.287093906	4.958308372	4.229784683	4.060182611	2.011544778	4.772512778	3.790216094	1.597372461	3.932303489	2.171865828
A_21_P0000169	5.588199372	5.984891933	5.517502022	6.571946744	5.82378465	5.166137133	5.504678322	5.4148676	5.068895128	5.889659428	5.533098928	6.382877933	6.476069772	5.761121472	5.000724833	6.195897506	6.013950828	5.840000961
A_21_P0000170	3.992905578	3.398677094	3.197036511	3.871809011	3.101677067	2.372492278	3.825236522	1.738064067	1.754029817	2.756372172	2.736940839	4.082409622	4.319439539	2.83984235	2.535586889	4.849350111	3.113779833	2.965136844
A_21_P0000171	8.110372944	6.417501622	7.561249567	8.201982667	6.347086856	6.663809389	6.813022344	8.455422833	7.1166623	6.905561244	7.045063039	6.524580617	6.282356706	6.257407428	8.210696333	6.421455706	6.510545472	5.863854817
A_21_P0000172	5.560170928	5.620597672	5.175232761	4.932810633	5.789380783	6.106915206	4.833378294	5.776692594	5.724209611	5.192750528	5.560273794	4.776271017	6.426899589	5.6367895	5.7803702	6.940798689	5.572878478	6.4707255
A_21_P0000173	5.498285233	5.051655006	5.106628367	5.024851072	4.546564256	5.513932406	1.664360761	4.903215533	5.083994856	5.197426611	6.467543094	4.7766144	6.042850261	5.99459305	6.916434083	4.88251405	5.039967478	4.692634678
A_21_P0000174	8.860897778	7.839757989	8.640528667	8.086722611	8.174186556	9.378882	7.889929011	6.782702156	7.468485839	6.917452178	7.380210311	6.609094972	7.143912089	7.189014172	7.876661872	7.86917715	6.6652206	7.24603585
A_21_P0000175	6.989175239	7.679694244	7.707418333	6.782040244	6.424967956	7.566497767	6.531332128	7.549898344	7.525820261	7.527757744	7.070557483	7.3764916	5.687833633	6.604045511	7.142725356	3.283664911	7.128240561	5.465967811
A_21_P0000176	3.907059911	3.353973906	4.745612411	3.48531335	3.013735317	2.6808059	2.431895328	4.213662606	5.418587239	3.252484472	4.42539185	2.4221465	2.777902811	2.649323167	2.885514983	2.813445478	1.572782433	2.361938656
A_21_P0000177	5.776444433	6.205975844	6.096430678	5.598290794	6.358339922	6.253995756	4.994393722	6.188015961	5.968216278	6.041803072	5.889659428	6.274913639	6.289987239	5.554776811	5.429160678	6.372715878	6.304789383	6.579801528
A_21_P0000178	1.503956478	1.838299789	1.498227694	1.858665811	1.861315322	1.535708944	1.511983856	1.8776094	5.315766611	1.527219311	1.532791044	1.816858056	2.203353956	1.498914172	1.543328539	1.855252339	2.791638339	1.888409033
A_21_P0000179	8.437099556	8.565012278	8.369507611	8.752268278	8.351177278	8.929718611	8.975779667	8.804957806	8.503393611	8.488932889	8.499070583	9.052072722	8.586660222	8.613399889	8.762127333	8.994363167	8.372935444	8.966711611
A_21_P0000180	4.645983306	3.787610339	4.350232267	5.020567678	4.766755094	3.871988456	4.497810228	3.459837506	4.636108789	4.249601194	2.950563561	4.761901594	3.615040672	4.199469789	3.922512289	5.095913239	4.8097458	4.240970161
A_21_P0000181	7.218367772	6.867946417	6.805516056	6.417261189	6.67161585	7.886793322	6.869716317	6.569109456	6.474222211	7.156300256	6.596973067	6.548912206	6.8154484	6.833526561	6.614497678	6.887911028	6.025680483	6.739389678
A_21_P0000182	1.461825794	1.795526494	1.449920494	1.770404233	1.828223956	1.520277378	1.414737994	1.782420697	1.582003111	1.502703267	1.520899333	1.755422617	2.174379389	1.462499389	1.526308206	1.639369128	1.678897961	1.862645567
A_21_P0000183	2.395990033	2.424151672	3.051601183	3.021182344	2.629811583	2.087134567	4.17980625	3.249195033	3.192869317	3.456185078	3.722790467	3.707090389	3.723671883	2.862256039	3.714244406	4.023501189	3.413568544	3.086912239
A_21_P0000184	3.889752894	3.510502444	4.914300689	1.686712767	2.030246317	3.2354317	1.509134317	3.813517017	1.493430561	4.809013122	4.432286522	4.374271956	2.188174456	4.987214056	3.7841678	1.416563906	4.153047417	3.731950794
A_21_P0000185	3.599120406	2.243530072	3.089928856	1.3562965	1.371079339	1.371020178	1.976137506	1.656366811	2.202883778	1.988973911	3.416569044	1.444938511	1.454560906	2.606422878	5.086145544	2.406231533	2.62063185	1.402435633
A_21_P0000186	4.747395728	5.5778648	4.393622733	6.58857855	5.314540956	4.099400844	2.822115622	4.880821156	4.795575367	4.276347878	5.299709783	3.932915	1.37793675	4.846701061	4.766333356	4.16967525	4.45583205	4.615583478
A_21_P0000187	4.43148455	4.6299536	4.3303763	4.006275067	4.897127622	4.353528039	6.126382656	4.286966633	4.189360894	4.140263028	4.460243883	5.054698328	3.917036233	4.199305011	4.515424333	5.085086244	5.031794311	4.657164089
A_21_P0000188	1.913691294	2.030963556	1.79397605	1.708368361	1.438025311	3.1790347	1.543102222	1.673786206	1.552923472	3.018745489	4.634957444	2.517459039	4.678507489	2.341777144	2.55347855	1.768762794	1.666309467	3.810084028
A_21_P0000189	6.706917656	6.503326439	7.150660461	7.253200728	5.668042178	6.546686378	5.937757639	7.210028122	7.42215555	7.191104806	6.413552317	7.021709856	5.246516778	6.483911106	6.978435033	4.585434561	6.208773928	6.140772811
A_21_P0000190	2.898061456	1.614314406	2.6221544	3.020033211	1.943665494	3.037065756	2.376751478	1.442411656	1.433352583	1.405558178	3.129229017	1.513689878	1.937619333	3.226243217	4.708443711	2.8655611	3.314260228	2.309012428
A_21_P0000191	4.9325916	4.236037278	4.483750433	7.076786861	4.743297767	5.454012889	3.125086333	3.128600611	6.679084528	4.808714694	5.091915717	4.813638306	2.838516683	5.411230278	5.157738833	4.821078711	5.56291255	4.084139617
A_21_P0000192	5.217075456	5.618881744	5.598905461	6.052999517	4.236037278	5.035034011	4.356092411	5.414756894	5.263128522	4.724362978	5.205533361	4.936118894	3.0658195	4.940735406	4.018594889	2.958042228	5.197741156	4.41874045
A_21_P0000193	8.534117833	7.800268489	8.572001778	8.163012111	8.0473195	7.842024122	8.0782335	7.954702944	7.75759215	8.487937444	8.210453556	8.396815333	8.263875889	8.529850611	8.092301222	8.322993556	8.380712778	8.501714
A_21_P0000194	4.008138228	4.118041878	4.282045261	3.518099	4.4649874	3.8811526	2.71365345	4.444872278	3.937934017	3.396570056	3.256818117	3.695785033	3.474344917	3.283914033	4.135019483	2.976899406	4.233694706	4.530968528
A_21_P0000195	4.227283006	4.955201333	4.878223261	4.618001472	3.804547178	3.638647461	3.540320472	5.532253728	4.329433422	4.825776944	4.621415233	4.111219683	4.472356694	4.313621261	5.123944117	3.540967178	4.5106449	2.87349575
A_21_P0000196	1.397424011	1.682662917	1.391141783	1.539371206	2.855673506	3.115003539	2.326796544	1.523481483	1.486065661	1.911466056	1.71035585	1.573102133	3.200797967	1.402435633	1.451177339	2.644490411	1.980188661	1.755422617
A_21_P0000197	8.318116	8.908458472	9.844595167	7.919004389	9.391684722	9.163383444	9.232209222	10.26994522	8.740589278	8.979220389	6.543054289	8.804957806	4.67859965	8.582781	9.928259056	8.385980889	7.252759583	9.288203333
A_21_P0000198	1.3412356	1.3429418	1.332010044	1.3344994	1.359428	1.3529114	1.3467102	1.369986217	1.3372828	1.331292	1.3474219	1.334746	1.3456377	1.3303794	1.342180583	1.3445487	1.363454467	1.3541663
A_21_P0000199	4.489491878	5.407252733	5.667929939	5.392862983	5.46400115	5.046569683	6.474778594	5.489579011	4.621996256	5.667929939	4.955787661	5.457614661	5.804041356	5.73209725	4.563260628	4.875901939	5.190116022	4.997051861
A_21_P0000200	4.522885017	4.506840061	4.694026744	5.092122939	3.661876589	4.264154294	2.689447028	4.713546761	3.30302885	4.398462539	4.229331806	4.260849622	5.209925933	3.95214145	4.385038961	4.650020672	3.9631938	3.783977356
A_21_P0000201	6.138494839	6.301825883	5.819677222	7.262769911	5.291494756	5.529929122	5.40014315	7.009962122	7.032666939	7.511737083	6.671207233	7.415590628	6.002747111	7.115390717	6.557388728	4.815006928	6.59074415	6.603776328
A_21_P0000202	4.802003806	5.947719339	5.489893678	5.618881744	3.252907533	5.654910494	4.824839339	5.8677561	5.128123489	5.995537033	4.991690861	5.932849939	3.974626072	5.584673372	5.725720794	3.444469378	5.2330281	4.798554844
A_21_P0000203	4.677891267	5.261202161	5.433679061	4.435411733	5.657311228	4.15560775	5.432373683	5.318416289	4.823512156	4.602173267	5.44213015	3.515173667	4.73256105	4.7344884	5.573850483	4.264424417	4.625319278	3.633507144
A_21_P0000204	3.2310452	3.994090994	1.760183722	5.282703844	4.237292517	5.246403678	3.716564678	4.346511122	4.512271678	3.7751207	4.356556711	2.504543678	2.617376383	4.449941967	4.151204122	5.720416206	5.256097422	4.918931589
A_21_P0000205	8.124047	8.157931889	8.177521556	7.909357411	8.292896389	7.533801328	7.824701072	7.772539961	7.698604161	8.276348778	8.380712778	8.316435278	7.469959711	8.320338667	7.712439828	8.069539111	8.1983255	7.9775153
A_21_P0000206	8.674265889	9.117196278	8.128947556	8.920448778	8.589457722	8.842420639	8.772538167	8.264535167	8.582563444	8.563490333	8.555914222	8.474871722	8.719769167	8.810638222	9.192580028	9.000614556	8.158376556	9.019593389
A_21_P0000207	6.7059573	6.821455661	5.808710461	6.631936022	6.46495695	6.089144194	6.109360589	5.785241244	6.582048028	6.4983636	6.504502217	6.689350333	6.696775483	6.72071665	6.644083656	7.245254394	6.1217823	6.788479772
A_21_P0000208	8.813375778	9.318470778	8.728650222	7.949030339	9.437194556	8.450384278	9.190782139	7.292480139	8.571486722	8.588822611	8.364528667	8.279629833	8.572544056	9.374848778	8.966711611	9.961244778	7.999855183	8.917570028
A_21_P0000209	6.344802544	7.438304239	6.869845589	6.570037961	7.1689416	7.298925056	7.454071928	7.184993122	6.312785717	6.680909111	5.901240806	6.600080239	5.401525233	6.71235525	7.029286456	6.682650294	5.933722706	6.430149289
A_21_P0000210	6.260964006	6.90244205	5.917292933	6.233751483	6.998231983	6.699477078	7.025980861	5.841470861	6.246852544	6.187624522	6.418431733	6.26291905	6.641926478	6.444172822	6.7059573	7.353492489	6.186846411	7.188456133
A_21_P0000211	9.591858	10.9557645	9.609600556	9.294856778	10.253174	9.853942722	9.813507667	9.827803889	9.907533278	9.651664333	9.501516	9.229499333	9.512381778	9.934901278	9.559742444	9.515403222	9.5570885	10.01972444
A_21_P0000212	9.844595167	10.96141489	9.276334	9.955629444	10.13648128	10.4711805	10.63068856	9.5400235	10.12561456	9.739092333	9.760964778	9.527763778	9.710919111	9.583727	9.73302	9.859041444	9.532354	9.967848167
A_21_P0000213	7.381739778	8.156134278	7.077830561	7.434703978	7.9127179	8.045136056	8.374039139	7.135869528	7.549754233	7.220720828	7.1460086	7.248783633	7.503655911	7.413988617	8.186652167	8.429376333	6.895622522	7.771810756
A_21_P0000214	4.666179822	5.076245528	4.579807161	5.304627867	4.500267106	4.542955222	4.889972611	5.316591917	5.140310306	4.615779256	3.940914967	5.302571372	5.464242583	4.318540761	5.133945272	4.973687817	4.256591767	4.942705267
A_21_P0000215	9.890420889	9.994002056	9.218539111	9.694600056	9.684937444	9.319949556	9.770247306	8.814117111	9.534750222	9.729816778	9.902005278	9.452512222	9.598429333	9.808387611	9.975679722	10.2934985	9.590746556	9.953556778
A_21_P0000216	9.986253333	10.04194511	8.829932778	9.835110722	9.052072722	9.611018667	9.968380444	9.261858778	9.425431667	9.199877833	9.189127778	9.068430333	8.662912444	9.474102833	9.776374444	9.542632833	8.140479278	9.874648556
A_21_P0000217	5.56496385	6.339633644	4.885790717	5.3880025	5.647326728	5.472984089	5.7899682	5.459049994	5.0501537	5.253096711	4.8356589	5.223082672	4.508129528	5.251081783	5.03025205	5.263335272	5.11450285	5.935122239
A_21_P0000218	10.74101489	11.20594567	10.08796467	10.744391	11.0635585	11.07832483	11.08788933	9.471117667	10.82674222	10.57618339	11.162285	10.49550383	11.00397708	10.95185533	11.12836811	11.67309139	10.75630033	11.28347056
A_21_P0000219	9.188254667	9.876127833	8.6848275	9.010078333	9.536780111	9.468099167	9.428115889	8.402440667	9.284867778	9.146121944	9.182742944	9.097488722	8.712141361	9.291917944	9.762405167	9.631075778	8.754657333	9.579983
A_21_P0000220	13.80207772	14.295658	13.42092544	13.91510844	13.82804733	13.76149825	13.90443444	13.06026311	13.25742294	13.31430844	13.54983356	12.55343056	13.07246622	13.32447131	13.94730883	13.87640272	13.06452178	13.71694872
A_21_P0000221	13.36822528	13.84953083	12.35657853	12.9413555	13.40697083	12.75009844	13.17591161	11.95539822	12.83370133	13.11688083	13.51513844	12.27728006	13.22531267	13.21530728	13.345288	13.69917389	13.17158206	13.55613322
A_21_P0000222	11.47788622	11.74560622	10.73487228	11.15774933	11.47551289	11.33675914	11.45094428	10.51172661	11.18956372	11.10112767	11.38436719	10.92227856	10.80912278	11.55043522	11.60679056	11.853911	10.59503489	11.55637789
A_21_P0000223	11.397596	11.63470367	10.78112567	11.75235278	11.774195	10.80737678	12.22032094	10.65610744	10.611634	10.93359694	11.07534308	10.67239572	10.60153483	11.28559061	10.93130767	11.73456867	10.59075061	11.07731975
A_21_P0000224	8.875722111	9.787515889	8.742281778	9.056349778	9.647197222	8.914194833	9.414031722	8.123666	9.369718	8.756587944	8.598740944	8.927889333	8.724526833	9.185396611	8.5832165	10.11728672	8.803968833	9.118280333
A_21_P0000225	12.39620628	12.71870922	11.70855767	11.90572256	12.5328275	11.56092478	12.53937906	10.93201356	12.15919433	11.38436719	11.99014233	10.93542578	11.73969114	11.88260211	11.59955294	12.65060822	11.73969114	12.332265
A_21_P0000226	4.106808689	5.941900583	4.6413472	4.696166256	4.131994467	4.344077939	4.377253839	5.511158222	5.445486517	4.748974422	4.674634067	4.881866761	2.265630094	4.848391211	5.482747389	3.959836444	3.17333505	4.888430817
A_21_P0000227	7.474045961	7.854251917	6.5740999	7.322522083	7.780306644	7.695751494	7.5015099	6.574607111	7.42593215	7.021834994	7.412611156	6.982953628	7.332111533	7.519192583	7.856669894	8.520101167	7.215254761	8.142753528
A_21_P0000228	5.860949161	5.510199456	4.091519961	3.377360078	4.709198983	6.3191249	8.554729944	3.452919072	5.682468211	4.192400894	6.650582928	3.952783694	5.617472822	5.333801211	5.795748611	6.715140767	5.353702772	4.911680706
A_21_P0000229	6.140518011	5.293153367	3.826496044	4.333217833	5.047290317	5.204585222	3.820081022	4.631914878	5.085379633	5.321474036	6.526417939	5.079076472	6.928817028	5.697144972	6.899303939	6.431383261	4.6328859	5.17867675
A_21_P0000230	4.674191	4.284031256	2.951478761	4.121833122	4.14116455	4.942175878	3.339494	3.922427111	3.953576756	4.341856244	4.935629278	4.727615517	5.532995183	4.548020061	5.696348522	5.644497394	3.582606639	4.426015528
A_21_P0000231	5.483235344	4.796338244	3.152978089	3.723874356	4.420654239	4.5511089	2.930022817	4.301741333	4.542642967	4.746477061	5.998893756	4.373777044	6.059283467	4.990927978	6.540057889	5.26074625	4.480360156	4.486316411
A_21_P0000232	4.403501733	4.252375372	3.577031917	3.821778228	3.637542439	4.005755967	3.650731733	4.0929246	3.884435144	3.957804922	4.273906217	3.489352261	4.436675667	4.117059467	4.463864217	4.408606972	4.007847256	3.185557539
A_21_P0000233	9.140219444	9.137006944	8.209720333	8.728162	9.283314111	8.969438333	8.826443778	7.531302606	9.198462111	8.758771917	9.173640389	8.796731611	9.607179333	9.130599778	9.466748806	10.02313833	9.396197	9.708625778
A_21_P0000234	6.372195139	6.564909411	6.190323078	6.179078456	6.364927306	6.089543461	6.495543967	5.321528839	6.503463306	6.338289589	6.551029278	6.367685061	6.53200785	6.688411467	6.738613778	7.288461206	6.3475814	7.006505522
A_21_P0000235	7.740144756	8.274532	6.940362939	6.986155622	8.172927833	7.213630333	7.875439733	6.716195822	7.782231172	8.085033611	8.127895778	8.129765	7.954537667	8.400906333	8.004587944	7.899558417	7.662438322	7.990848589
A_21_P0000236	11.89077356	12.9413555	11.59189506	11.65891206	12.29813033	12.275928	12.496205	12.83556822	11.66434019	11.84888244	11.72112494	11.48916411	11.3884325	12.15781989	11.50586933	11.69716183	11.97368911	11.73031656
A_21_P0000237	10.62200722	11.45830761	10.525503	10.47050367	11.29018	10.81389144	10.79250522	10.80912278	10.64209694	10.46342767	10.62687328	10.38406289	10.81447767	10.89363389	10.48165017	10.87909878	10.68112444	11.15557556
A_21_P0000238	8.135560556	8.502191278	7.806777383	8.059883556	8.433166	8.173667778	8.30760175	7.578951917	8.259342722	7.395079906	7.315804311	7.450292206	7.478781611	7.706260922	7.703161106	8.411311556	6.703038428	8.357991167
A_21_P0000239	6.179910256	6.447251556	6.385107672	6.928287494	6.255812889	5.91069205	6.617034767	6.280549922	6.192633911	6.379306528	6.015195783	6.274652389	5.297995339	6.654979978	6.323013761	6.641012467	5.996895472	6.492775561
[truncated: 75,419 more rows]
