# Supplementary material for: lncRNA TMEM51-AS1 and RUSC1-AS1 function as ceRNAs for induction of laryngeal squamous cell carcinoma and prediction of prognosis
Source: PeerJ. 2019 Sep 10;7:e7456. doi: 10.7717/peerj.7456 (PMC6743450; doi:10.7717/peerj.7456)
Supplement: Supplemental Information 2 [file peerj-07-7456-s002.txt]

Group	Cancer	Cancer	Cancer	Cancer	Cancer	Cancer	Cancer	Normal	Normal	Normal	Normal	Normal	Normal	Normal
1	16635.71429	21064.28571	17457.14286	20478.57143	48114.28571	38671.42857	95007.14286	36917.85714	47228.57143	41314.28571	15655.71429	19271.42857	25807.14286	24492.85714
2	9.078571429	6.596428571	23.44714286	12.69	7.198928571	6.424285714	25.01642857	20.01928571	8.047857143	7.728571429	169.7214286	8.881071429	6.352142857	6.773214286
3	9.567142857	6.275714286	23.06928571	6.696428571	7.121428571	6.424285714	24.87214286	22.28714286	8.071428571	7.744285714	6.588571429	8.881071429	6.352142857	6.77
4	46.77142857	46.12857143	37.99285714	53.94285714	47.3	51.72857143	95.33571429	82.6	59.32142857	58.99285714	6.588571429	62.68571429	43.44285714	42.48571429
5	301.2142857	323.2857143	463.7857143	476.1428571	409.2142857	386.8571429	532.6785714	467.6071429	473.2857143	434.75	391.1428571	556.0357143	440.1071429	546.5357143
6	23.335	13.42285714	22.22857143	6.696428571	8.795714286	6.424285714	24.51285714	30.95714286	8.122142857	9.852142857	6.588571429	11.34178571	6.352142857	61.07142857
7	11.37571429	7.308571429	21.81928571	6.696428571	6.964285714	8.976071429	51.55	16.38142857	8.137857143	7.777142857	6.588571429	9.477142857	6.352142857	6.731428571
8	21.92928571	24.62785714	30.17142857	18.60857143	31.35	27.91428571	72.2	38.79285714	24.49857143	35.51428571	10.83821429	22.74285714	22.55857143	29.00714286
9	652.5714286	784.5	868.3571429	772.9285714	1075.071429	837.6785714	2360.357143	2217.142857	1916.428571	2209.285714	803.7857143	934.0714286	866.5	957.8571429
10	133.6357143	170.2	155.15	172.0214286	195.4214286	150.6428571	276.5	233.4285714	222.8571429	219	97.24642857	191.7285714	139.6142857	166.4714286
11	56.85714286	60.48571429	54.37857143	43.16785714	54.07142857	53.10357143	44.75714286	47.39642857	38.8	45.75	6.588571429	53.2	33.625	34.70357143
12	26.43571429	25.24714286	20.29785714	19.18214286	22.75785714	17.77714286	73.275	25.53071429	30.00714286	49.12857143	6.588571429	31.35	20.85928571	29.00714286
13	11.23142857	17.17285714	20.01928571	6.696428571	10.48714286	14.97428571	23.73142857	19.89642857	8.155714286	14.68071429	6.588571429	10.57642857	8.327142857	10.98857143
14	13436.42857	5983.571429	7507.142857	6160.714286	9395	6722.142857	6128.928571	7105	6026.071429	7667.857143	5937.5	6925.714286	6280.714286	6545
15	36.92857143	70.95	103.9357143	54.3	64.725	54.35	93.08571429	116.2928571	9.322142857	129.3642857	32.70714286	57.01428571	45.11428571	56.1
16	36.64285714	63.68928571	33.38571429	44.37142857	49.95	37.30357143	110.2571429	59.87142857	22.73928571	81.78214286	6.588571429	58.02142857	46.59285714	60.18214286
17	63.26071429	94.09285714	76.73571429	76.75714286	93.86428571	90.80714286	68.27142857	99.88571429	52.02142857	106.6071429	11.47	61.40714286	40.09285714	75.26428571
18	33.30714286	29.75	62.53214286	19.79928571	37.05714286	19.52142857	55.71428571	41.77142857	8.148571429	37.25	6.588571429	26.32857143	16.89214286	28.46428571
19	2855	1493.178571	1279.428571	2643.214286	2791.428571	3055.714286	906.5	868.1428571	511.5	821.1785714	1490.178571	1732.214286	1461.357143	1755.464286
20	30.14285714	24.29142857	91.46071429	25.29571429	26.95	14.97428571	115.8714286	121.8571429	8.1425	131.475	15.55571429	32.60357143	18.32428571	35.57142857
21	70.67142857	85.33571429	58.65714286	83.57142857	72.65714286	43.85	179.2928571	140.8	8.126428571	128.5071429	57.1	82.71428571	63.8	83.40714286
22	227.3214286	180.55	358.9285714	446.7857143	354.8571429	356.4285714	555.7142857	472.3214286	281.7142857	441.4285714	306.2142857	340	282.1428571	341.8571429
23	6.355	6.477857143	54.54642857	6.696428571	12.98785714	6.424285714	22.76571429	9.562142857	8.106428571	8.8325	6.588571429	8.771428571	6.352142857	6.882142857
24	171.7928571	213.7142857	154.2642857	216.3571429	220.9285714	152.6785714	167.0642857	266.6785714	73.90714286	211.1428571	87.41428571	175.5071429	129.7678571	182.9214286
25	373.1428571	330.9285714	851.2857143	484.2142857	790.9285714	818.7857143	699.5	801.2857143	246.8928571	766.5714286	1216.75	1353.357143	1179.571429	1362.214286
26	67.12857143	7.185714286	47.12857143	6.696428571	12.98785714	6.424285714	22.47785714	14.17071429	8.065714286	7.728571429	6.588571429	8.746071429	6.352142857	6.451071429
27	43.56428571	33.12142857	39.22142857	6.696428571	37.91428571	19.99785714	37.92142857	58.99285714	8.043928571	55.31071429	6.588571429	21.84142857	15.21142857	44.87857143
28	60.80714286	124.7428571	173.8	74.84642857	84.30714286	94.03214286	100.6571429	96.12857143	8.025714286	78.80714286	54.15714286	72.47142857	50.19285714	79.27857143
29	28.14285714	29.26071429	15.90785714	24.60142857	29.46428571	18.76357143	41.50714286	64.35714286	14.81	25.91	6.588571429	20.35928571	12.51428571	28.20714286
30	62.36428571	56.85357143	45.12857143	65.09285714	63.42142857	33.89285714	74.12857143	97.22857143	23.85428571	74.07142857	33.30357143	63.39285714	50.4	70.91428571
31	38.66428571	26.08714286	85.95357143	45.62857143	21.04	19.89642857	29.17857143	37.33571429	7.962142857	35.51428571	41.96428571	50.16428571	37.1	60.01071429
32	11.3	15.14714286	15.09642857	19.66214286	17.115	10.58964286	63.20714286	48.65	7.934285714	161.0714286	17.80571429	10.09892857	6.352142857	27.41428571
33	52.73571429	62.26428571	47.74642857	64.93571429	49.83214286	35.57142857	43.775	95.38571429	76.15714286	65.29285714	21.46214286	32.02857143	17.91357143	46.02142857
34	218.9285714	116.8357143	212.9285714	199.1857143	111.6	101.3285714	230.2142857	190.0285714	203.4071429	173.8	330.5	378.6785714	341.4285714	351.2142857
35	53.65714286	23.83928571	35.92142857	47.22142857	46.825	24.69	31.9	56.63214286	51.90714286	34.68928571	62.67857143	24.225	14.24285714	30.52142857
36	30.35714286	46.57142857	184.6571429	48.04285714	46.54285714	32.83571429	34.47857143	123.1821429	75.08571429	73.14285714	6.588571429	32.86428571	21.21428571	39.83571429
37	12.15214286	9.198571429	13.73428571	6.696428571	38.5	13.63785714	21.01857143	29.44285714	24.74214286	12.81571429	6.588571429	8.647142857	6.352142857	7.122142857
38	3954.285714	6180.714286	6118.214286	7108.571429	5884.285714	5550.714286	12071.42857	6592.857143	6601.428571	6444.642857	11497.14286	12454.28571	11340	11655.35714
39	49.27857143	20.555	190.9071429	86.66428571	26.26357143	16.31	61.20714286	56.26428571	59.1	59.39285714	21.76785714	23.34285714	20.25857143	18.62642857
40	141.6857143	100.7285714	66.72142857	122.5928571	169.8357143	113.4142857	148.8	187.875	225.7142857	175.9571429	66.01785714	78.64285714	73.4	69.08571429
41	10927.14286	9814.642857	13841.42857	5899.642857	9181.071429	8319.285714	4605.714286	3713.928571	3864.285714	4071.785714	5677.142857	6165.357143	5597.857143	6074.285714
42	17.51714286	10.07428571	12.78857143	12.245	12.68964286	11.15285714	20.06285714	14.67357143	28.78928571	9.807857143	6.588571429	8.598571429	8.170714286	11.98928571
43	285.4642857	72.50357143	88.25714286	144.3571429	92.00714286	94.65	674.8214286	236.7857143	272.2857143	243.0714286	245.75	234.8571429	208.2	223.5714286
44	14.26428571	12.23214286	12.28	18.14428571	9.142142857	8.831428571	19.59357143	15.69214286	14.42214286	7.524642857	6.588571429	8.556428571	6.352142857	6.345
45	28.92857143	24.73428571	132.2142857	40.71071429	34.10714286	27.70714286	72.83571429	60.86428571	53.65	36.03571429	15.46285714	21.38214286	18.61214286	14.22142857
46	96.27857143	52.85	222.8571429	79.58571429	215.6071429	218.8571429	232.3571429	234.5714286	1889.428571	203.5642857	92.00714286	105.7142857	81.67857143	92.49285714
47	224.9285714	299.2857143	194.6785714	190.9857143	216.8928571	249.5	135.1142857	166.25	172.9142857	136.8142857	121.6285714	124.5214286	72.17857143	149.5357143
48	1660.785714	1175.785714	2654.285714	3215.714286	2268.928571	2137.857143	332.8571429	418.8571429	530.0357143	486.6428571	401.7857143	395.6428571	348.7142857	365.5
49	215.2857143	186.8357143	145.8357143	170.5285714	190.0285714	183.8857143	128.5785714	172.6857143	143.8785714	156.5571429	157.75	167.6535714	113.4	221.1428571
50	99.65714286	64.67857143	108.7785714	57.19285714	94.62142857	73.8	32.58571429	89.37142857	82.19642857	62.10714286	24.21785714	27.17142857	21.79	38.36428571
51	13.32857143	22.20642857	11.30035714	18.89357143	20.64214286	23.27571429	26.74285714	45.75	27.13571429	16.89214286	6.588571429	11.26285714	6.352142857	17.58928571
52	345	301.1785714	292.6428571	356.5357143	357.2142857	349.3214286	235.9285714	295.4642857	258.2857143	234.5714286	169.7214286	274.5	148.7928571	284.2142857
53	139.6214286	46.57142857	70.78214286	54.3	57.74285714	61.26785714	32.09285714	51.62142857	42.75357143	32.65	6.588571429	38.98571429	8.434285714	28.20714286
54	22.02071429	21.04	97.91428571	19.615	14.43642857	6.424285714	35.17142857	39.75	51.90714286	10.83535714	6.588571429	8.755357143	6.352142857	8.312142857
55	24.41714286	25.78428571	10.30285714	31.51428571	13.55642857	12.62428571	64.74285714	35.12857143	50.2	26.84285714	21.95142857	20.65285714	11.55357143	12.35571429
56	29.07142857	45.95	10.30285714	32.65	35.34285714	38.92857143	16.22357143	26.95	30.32142857	32.26428571	6.588571429	24.61	13.00821429	27.26428571
57	6.355	7.609642857	10.30285714	6.696428571	6.41	6.424285714	15.81785714	6.819285714	7.317857143	7.277857143	6.588571429	8.395714286	8.940714286	6.308928571
58	18.67	26.08714286	30.94285714	48.5	15.78571429	17.77714286	31.47142857	28.81428571	28.89285714	23.83928571	6.588571429	17.31642857	21.52714286	9.763571429
59	59.76071429	83.54285714	70.67857143	71.62142857	55.36785714	67.88214286	38.87142857	65.01428571	60.32857143	58.15714286	41.00357143	54.89285714	44.6	49.84285714
60	58.52857143	67.63214286	65.58214286	72.72142857	100.7714286	128.7285714	69.7	78.43571429	76.26428571	95.02142857	34.24285714	65.30357143	51.12142857	46.02142857
61	31.47857143	41.2	20.83714286	75.26428571	68.14285714	74.46428571	40.41071429	33.09642857	37.99285714	40.59285714	18.425	33.8	44.71785714	35.71428571
62	9.563928571	16.50785714	47.53571429	24.43214286	10.70357143	15.49142857	18.00714286	17.33785714	10.20142857	15.32642857	6.588571429	13.34785714	45.11428571	7.274285714
63	3347.142857	3007.857143	3856.071429	3226.785714	3350.714286	2900	2876.428571	2613.571429	2597.5	2855	1908.214286	2200.357143	1797.035714	2083.571429
64	18.94428571	11.08428571	9.246785714	6.696428571	24.21	6.424285714	12.35285714	6.757142857	17.31642857	15.78571429	11.91	8.286428571	40.09285714	7.233214286
65	12783.57143	17085.71429	15753.57143	15962.5	25650	31528.57143	19485.71429	13797.85714	14855	15287.14286	10544.28571	11862.85714	11724.28571	10415
66	25.32214286	18.55071429	8.683571429	6.696428571	12.59607143	13.00642857	11.3	6.568571429	22.09714286	21.055	6.588571429	14.32928571	25.3	9.607857143
67	6.355	15.635	8.683571429	6.696428571	18.59071429	9.415714286	28.97857143	6.554285714	13.77214286	6.936428571	68.08928571	8.195714286	15.56285714	6.936428571
68	4470.357143	6723.928571	3140	5532.142857	5490.714286	5963.571429	5002.857143	5402.142857	6180	6271.428571	4526.428571	5046.428571	4731.071429	4634.285714
69	674.5	324.2857143	976.2142857	390.7142857	339.1428571	359.9285714	235.9285714	469.7857143	513.3214286	525.5714286	444.7857143	484.0357143	422.0714286	450.5714286
70	11.37571429	25.41928571	8.683571429	25.98357143	22.75785714	19.79571429	9.614285714	11.13928571	16.49642857	19.44214286	35.4	10.58357143	7.133928571	23.80928571
71	44.31071429	60.57857143	48.97142857	59.04285714	36.60714286	53.85714286	69.95	57.11428571	61.55714286	73.14285714	128.1357143	60.47857143	15.56285714	58.85714286
72	86.82857143	128.0642857	80.05	44.46428571	68.40714286	85.67857143	59.50714286	37.21428571	58.37142857	45.83928571	63.87142857	45.48571429	49.63571429	32.28571429
73	6.355	6.275714286	8.206428571	6.696428571	6.350714286	6.424285714	8.506428571	6.409642857	6.408571429	6.813571429	28.57857143	8.071785714	6.352142857	6.267142857
74	694.0714286	963.5	976.2142857	1065.285714	925.0714286	985.4642857	575.5714286	653.5357143	742.4285714	757	502.5357143	511.0714286	275.5714286	623.5
75	6.355	8.557857143	7.782142857	6.696428571	6.368571429	6.424285714	7.9325	6.397857143	7.865	9.299285714	18.99071429	8.033571429	6.352142857	6.264285714
76	6.355	6.275714286	7.782142857	6.696428571	6.335714286	6.424285714	7.646071429	6.383571429	6.350714286	6.755714286	17.62571429	7.984285714	6.352142857	6.262857143
77	6.355	16.71285714	7.782142857	6.696428571	20.05571429	11.76821429	35.17142857	8.312857143	19.79571429	9.609285714	25.03857143	7.947857143	6.352142857	6.26
78	234.0714286	314.5714286	234.2857143	237.5	280.0714286	300.0714286	206.05	179.8071429	204.5857143	233.4285714	211.6428571	148.7928571	95.32857143	179.7678571
79	112.5214286	89.75	76.63571429	71.06428571	84.44285714	92.4	212.7142857	100.8571429	116.2785714	112.6357143	107.5428571	90.43928571	46.10714286	88.38928571
80	64.65714286	66.47857143	75.57857143	62.70357143	70.11071429	89.86785714	57.17142857	319.9285714	344.1428571	368.2142857	119.3607143	104.8857143	84.54285714	112.6357143
81	113.4142857	126.5142857	88.77142857	104.2035714	111.6	109.7107143	183.5785714	126.5928571	139.6142857	133.6357143	123.55	79.74642857	67.42142857	97.85714286
82	26.03571429	34.12857143	7.363571429	34.55	20.935	27.38571429	46.13571429	25.12785714	33.09642857	29.43571429	35.31428571	18.56142857	6.352142857	14.29285714
83	68.32142857	80.49285714	57.52142857	74.11428571	222.1428571	271.5714286	88	60.86428571	76.43571429	73.29285714	93.63214286	58.36428571	61.42142857	74.92857143
84	24.30642857	20.16785714	7.021428571	19.11	19.65857143	29.44285714	6.674285714	14.88142857	12.44071429	12.36714286	6.588571429	7.699642857	6.352142857	10.30785714
85	158.0428571	165.2071429	116.6	169.8357143	156.5642857	160.1142857	139.5071429	140.8	141.6857143	156.5571429	160.2	118.0142857	85.49285714	147.7571429
86	10.73464286	13.565	7.021428571	13.27285714	48.64285714	40.87857143	59.69642857	15.52714286	16.61214286	6.68	52.61071429	7.579285714	6.352142857	7.000714286
87	1043.571429	1851.285714	1177.285714	1165.428571	1489.785714	1447.642857	1825.714286	1908.928571	1851.214286	2004.285714	1011.928571	1106.857143	1022.642857	1014.857143
88	45.44285714	55.03571429	9.785	67.96428571	48.47857143	44.32142857	158.0428571	37.59285714	49.66785714	45.57142857	40.08571429	31.35	9.811428571	25.91714286
89	23.15	223.2857143	48.87857143	24.30571429	16.59785714	19.15	621.3928571	2754.285714	3105	3337.857143	112.7928571	113.4107143	102.6857143	103.2892857
90	519.25	480.6428571	526.2142857	114.45	318.7857143	325.9285714	408.7857143	11976.42857	12417.14286	13437.14286	1467.785714	1471.428571	1359.285714	1325.142857
91	84.37142857	96.05714286	54.54642857	82.69285714	85.68214286	75.38571429	151.1642857	87.65714286	81.92857143	89.2	81.47142857	54.12857143	54.17857143	54.57142857
92	25.51642857	21.66642857	38.07142857	25.71857143	26.36428571	33.89285714	38.67142857	24.765	40.78571429	32.85714286	27.96428571	20.85928571	11.08714286	27.26428571
93	2172.857143	1050.964286	966.0357143	1332.392857	1330.428571	1235.214286	3186.071429	1602.178571	1700.928571	1583.071429	1235.928571	1373.428571	1012.214286	1155.785714
94	16.87785714	12.12142857	6.528571429	6.696428571	14.34357143	6.424285714	38.87142857	10.59964286	17.19428571	12.62357143	18.22285714	7.224285714	6.352142857	6.230714286
95	74.475	31.19285714	59.12142857	33.57857143	24.41714286	20.35928571	36.28571429	27.07857143	30.76428571	22.85571429	70.29285714	44.98571429	36.28571429	40.18214286
96	103.4785714	181.5107143	102.1857143	124.15	112.7071429	124.15	253.4285714	157.7428571	143.8785714	172.8392857	143.8357143	115.9714286	88.50714286	119.7785714
97	12.33642857	15.31928571	6.528571429	12.06071429	13.865	6.424285714	21.70285714	6.183571429	10.43	6.68	29.44285714	7.1	6.352142857	6.230714286
98	6.355	6.275714286	6.391428571	6.696428571	6.177142857	6.424285714	6.230714286	6.183571429	7.647142857	9.126428571	97.11428571	7.056428571	6.352142857	6.230714286
99	21.48357143	24.29142857	15.90785714	13.27285714	15.59142857	18.49714286	6.212857143	10.52678571	12.88142857	24.90571429	78.06428571	7.056428571	6.352142857	8.406428571
100	72.47142857	16.89214286	51.63214286	6.696428571	30.73928571	38.77857143	17.73357143	124.225	113.6178571	142.8821429	11.36642857	7.012857143	6.352142857	9.255
101	296	284.3571429	268.0714286	264.4285714	281.4642857	322.9285714	199.85	157.7428571	137.5571429	185.7357143	197.4714286	173.65	140.5785714	168.9142857
102	21.81928571	23.75714286	6.391428571	28.75	14.34357143	27.52142857	6.179285714	16.81285714	23.05428571	22.85571429	19.93285714	11.60357143	14.77357143	26.5
103	51.15	62.62142857	56.33571429	65.27142857	53.95	46.17857143	62.40357143	60.86428571	51.61428571	67.98571429	46.85714286	62.77857143	41.56071429	51.11785714
104	452.5714286	394.1428571	366.2142857	458.6428571	417	419.8214286	730.5	823.2857143	622.8571429	822.9285714	414.7857143	409.3571429	290.0714286	341.8571429
105	167.025	138.7428571	185.5107143	159.3	165.2071429	180.25	129.4	105.5071429	100.9928571	120.1428571	156.9285714	133.9285714	131.4857143	132.5214286
106	117.2428571	76.88571429	52.53571429	72.45	60.48571429	71.06428571	216.6428571	69.32142857	56.76428571	62.57857143	129.2857143	46.13928571	50.4	64.44285714
107	48.57857143	59.59642857	30.72142857	49.38571429	41.72857143	61.53571429	37.37857143	38.04285714	37.99285714	58.78571429	30.35714286	27.56428571	27.67142857	48.5
108	49367.85714	29782.14286	40135.71429	57785.71429	30064.28571	36535.71429	43371.42857	51407.14286	39964.28571	56817.85714	38971.42857	41625	34628.57143	39632.14286
109	23.825	54.78928571	48.72142857	34.36785714	24.52785714	27.70714286	28.32857143	30.01428571	26.99285714	34.98571429	46.28571429	38.82142857	30.95714286	30.59285714
110	63.04285714	35.87142857	20.56571429	40.78571429	35.65	21.62214286	82.58928571	66.20714286	50.51428571	65.21785714	59.24285714	50.97142857	40.71428571	35.49285714
111	41296.42857	42510.71429	20535.71429	47735.71429	33000	34985.71429	38985.71429	38110.71429	33628.57143	32964.28571	34900	34057.14286	34828.57143	33164.28571
112	10.05285714	16.22357143	6.27	13.07428571	12.265	11.52785714	129.25	21.23678571	96.99285714	40.68928571	12.44071429	11.51928571	8.230714286	6.242857143
113	9.745	15.06785714	29.27142857	6.696428571	9.699285714	6.424285714	45.75714286	12.82357143	115.0071429	27.15	6.588571429	10.885	6.352142857	12.73285714
114	230.2857143	262.6428571	484	386.3571429	258.5714286	297.4285714	153.2285714	128.95	115.0071429	121.2642857	251.4642857	248.3571429	223.8214286	186.25
115	593.5	414.7857143	160.1857143	333.0714286	502.7142857	509.3571429	818.0714286	467.6071429	444.3571429	496.6785714	644.8928571	615.3214286	638	555.6785714
116	2675.357143	3337.5	2776.428571	6633.571429	1812.5	2249.285714	3070.357143	4012.857143	3716.428571	4699.285714	2899.285714	2887.857143	2945.714286	2917.142857
117	8.100357143	22.90714286	6.218571429	12.81571429	12.08642857	15.15428571	27.07857143	14.98928571	13.14142857	21.055	6.588571429	6.396428571	7.185714286	8.710714286
118	37.82857143	49.57857143	9.246785714	32.65	41.43571429	35.2	51.12142857	45.42142857	39.51428571	41.55714286	49.62857143	40.30357143	41.47142857	38.60714286
119	72.67142857	82.45714286	58.44285714	85.22857143	67.52857143	67.13928571	91.6	114.9928571	78.11428571	87.63571429	65.15357143	61.86428571	61.76785714	83.40714286
121	23.825	34.38571429	6.172857143	16.36	24.52785714	18.49714286	34.47857143	28.18928571	23.43785714	22.98071429	15.09642857	22.64785714	15.21142857	14.13928571
122	18.59071429	30.45357143	6.172857143	13.76428571	16.59785714	11.84428571	49.83571429	25.24714286	21.89285714	20.43928571	17.33785714	12.755	8.3675	17.36642857
123	841.9642857	591.25	679.1428571	996.9285714	786.4285714	851.5714286	1031.5	728.3214286	727.25	874.2142857	644.8928571	594.2857143	621.3571429	625.5
124	7.932857143	20.07714286	6.172857143	12.89142857	17.78428571	10.88571429	31.28571429	15.32642857	11.08571429	19.80285714	20.14214286	8.804285714	6.352142857	7.073571429
125	52.73571429	59.31428571	25.8725	48.14285714	58.65714286	58.11428571	96.95	59.10714286	35.17142857	41.85	99.05	64.48571429	56.55	69.81428571
126	35.06428571	71.11428571	6.172857143	62.70357143	52.56428571	45.06428571	69.95	70.45	54.51428571	71.05714286	54.80714286	46.88571429	54.93571429	55.34285714
127	105.3642857	28.82142857	78.95714286	29.50714286	24.21	18.23071429	6.030357143	25.53071429	14.695	26.23428571	52.47857143	50.16428571	51.23571429	40.78571429
128	271.8571429	163.5142857	713.5714286	90.01071429	470.9285714	532.25	127.7642857	301	241.2142857	315.7142857	342.6428571	276.8571429	237.3214286	246.7857143
129	2410	1258.214286	2350.714286	853.6071429	3634.285714	3427.857143	7722.5	1955.714286	2183.571429	1592.857143	4417.142857	4585	4417.142857	4527.142857
130	68.59285714	96.05714286	62.18571429	69.82142857	72.76428571	71.37142857	71.43571429	60.58928571	46.72857143	33.13571429	78.325	54.8	67.42142857	66.63571429
131	9.76	30.12857143	6.115714286	19.18214286	15.10357143	15.15428571	43.775	18.76357143	20.9025	26.93928571	6.588571429	10.22714286	7.882142857	11.32785714
132	121.15	79.19285714	90.43571429	68.59285714	42.73928571	59.02857143	104.1928571	79.17857143	70.88928571	80.58571429	217.7142857	192.7571429	167.0642857	182.1357143
133	7.978571429	15.06785714	6.115714286	6.696428571	7.86	9.451428571	6.092142857	6.080714286	6.213571429	11.77571429	6.588571429	6.241428571	6.352142857	6.282857143
134	16.13	25.78428571	6.115714286	46.31428571	29.26428571	40.78571429	50.43571429	29.32857143	16.25214286	21.455	11.75928571	25.08285714	11.63	12.88142857
135	8.660714286	16.05142857	6.115714286	6.696428571	9.659285714	15.15428571	38.87142857	13.26214286	8.468571429	19.16071429	123.55	109.5428571	104.7642857	79.38571429
136	88.17857143	137.8571429	98.8	142.6571429	127.0357143	134.3	152.7857143	169.8785714	105.7142857	140.8428571	98.31428571	97.13571429	131.4857143	128.1357143
137	12373.57143	9232.857143	23350	22014.28571	16692.85714	10915.71429	17007.14286	15660.35714	13915	11562.14286	17600	15489.28571	15761.07143	14626.42857
138	18.59071429	14.2	6.115714286	6.696428571	17.88857143	12.62428571	53.6	32.79285714	26.99285714	21.65857143	63.22857143	47.22142857	43.64285714	36.22857143
139	1601	2702.5	2287.857143	3368.214286	3243.571429	3597.5	4970	3131.071429	3776.071429	3225	2997.857143	2821.428571	2995.357143	3007.857143
140	63.04285714	79.77142857	44.82857143	75.51428571	61.9	82.41428571	141.1	95.22142857	92.28571429	112.6357143	94.67857143	54.89285714	77.75	75.5
141	57.2	76.88571429	41.85	64.1	81.06428571	72.65714286	60.41428571	81.52142857	78.37142857	75.96428571	72.95357143	40.56428571	78.45	89.26071429
142	17.93928571	36.35714286	6.115714286	29.50714286	61.00714286	65.90357143	148.35	63.46428571	75.08571429	63.99642857	108.7785714	98.78571429	112.3642857	77.06428571
143	748.5	1235.928571	590.2857143	447.75	574.9642857	586.1071429	805	459.7142857	464.8571429	437.6428571	629.6428571	506.5	653.25	668.8571429
144	178.0285714	164.25	231.1071429	203.5642857	220.2142857	253.7142857	226	191.3571429	148.5642857	193.7142857	247.8571429	192.7571429	210.1071429	204.5142857
145	311.2857143	317.5714286	381.4285714	269.3214286	341.7857143	361	232.3571429	214.0714286	204.5857143	215.9285714	244.6428571	166.7642857	225.6428571	197.1785714
146	477.75	432.5	330.9285714	640.9642857	611.0714286	571.0714286	140.7285714	111.6857143	111.5892857	90.28571429	295.1428571	190.0285714	279.2142857	170.5357143
147	7.428571429	23.995	6.172857143	6.696428571	18.38857143	37.50714286	6.321428571	22.75785714	16.37428571	11.77571429	14.025	6.163571429	8.913928571	11.98928571
148	68.07857143	67.63214286	61.56428571	60.175	37.82857143	71.8	57.82142857	71.75357143	49.66785714	68.61071429	40.51428571	15.27571429	22.64428571	40.70714286
149	29.55714286	50.28571429	22.85571429	29.29285714	54.93928571	71.19285714	43.08571429	36.12142857	33	38.99285714	45.95714286	9.723571429	24.56785714	31.10714286
150	11.15428571	28.725	6.172857143	6.696428571	13.77214286	27.26428571	6.41	24.765	15.915	23.83928571	11.845	11.34178571	18.99428571	21.06214286
151	21.32357143	56.28571429	55.5	17.94285714	54.07142857	69.63571429	81.19285714	51.08571429	44.25714286	48.06428571	41.44285714	21.02571429	33.20714286	35.90357143
152	12.78857143	33.64285714	6.218571429	6.696428571	21.34928571	26.74285714	6.567857143	19.89642857	16.15214286	10.76214286	12.62357143	6.088571429	8.747857143	11.66357143
153	249.6428571	344.2142857	306.2142857	257.4285714	399.1071429	331.9285714	174.8	181.1357143	196.2214286	161.0714286	193.7214286	160.1928571	201.8571429	213.5357143
154	6.355	12.755	6.218571429	6.696428571	6.815	19.99785714	6.817142857	22.28714286	8.137857143	6.032857143	6.588571429	6.06	6.352142857	6.380714286
155	309.1071429	520.0714286	52.35714286	822.2857143	589.4285714	526.1428571	1758.428571	1084.857143	1477.821429	1196.785714	701.5	683.7142857	707.6428571	711.2857143
156	221.2857143	197.3285714	163.3357143	230.7857143	227.4285714	190.9857143	285.75	210.6428571	248.1428571	211.1428571	156.0357143	130.8142857	134.7428571	146.7928571
157	5239.285714	7113.571429	5502.857143	11586.42857	10560.71429	5912.5	22957.14286	6070	6463.571429	4301.071429	3462.857143	3836.071429	4614.285714	4355.714286
158	76.80714286	123.0357143	62.18571429	159.3	93.98571429	100.2642857	108.6857143	114.7571429	148.5642857	103.2857143	89.37142857	64.94285714	109.6142857	135.0357143
159	396.0357143	396.4285714	390.2142857	456.6428571	529.9285714	361.8928571	232.3571429	274.5714286	316.3571429	228.5714286	211.6428571	171.5642857	202.8214286	270.7857143
160	93.60714286	207.0214286	252.1428571	195.4214286	260.8571429	212.7142857	170.5357143	144.4357143	149.6428571	109.6285714	97.16785714	96.15714286	142.4642857	161.15
161	498.7142857	106.6857143	96.23571429	298.0714286	96.87142857	68.48571429	249.6428571	65.17142857	85.33571429	55.73571429	103.1928571	100.8357143	146.9071429	106.6785714
162	6.355	12.30428571	6.391428571	6.696428571	7.890714286	6.424285714	11.63	5.938571429	8.626428571	5.965	6.588571429	5.949642857	6.352142857	6.506071429
163	18871.42857	21300	20635.71429	22875	59735.71429	34703.57143	106914.2857	37892.85714	43475	26242.85714	21257.14286	20150	24542.85714	23371.42857
164	18564.28571	17557.14286	17585.71429	21114.28571	56732.14286	31785.71429	102696.4286	36585.71429	43475	24350	19135.71429	21192.85714	22171.42857	21632.14286
165	18871.42857	22285.71429	21896.42857	23639.28571	53550	41785.71429	89414.28571	40275	50885.71429	43907.14286	15377.5	20235.71429	25335.71429	26521.42857
166	9.658571429	6.275714286	23.06928571	6.696428571	7.156428571	9.537142857	24.83142857	13.87285714	8.032142857	7.725714286	20.14214286	8.868214286	6.352142857	6.761428571
167	481.0714286	779.3571429	509.8571429	140.2142857	401.7857143	406.8571429	495.1428571	458.3571429	548.2857143	477.9285714	183.7357143	247.6428571	220.7857143	224.2857143
168	13.50571429	6.275714286	22.44857143	19.79928571	7.053214286	6.424285714	24.60142857	35.71428571	11.08571429	7.756071429	6.588571429	8.861785714	6.352142857	6.74
169	6.355	6.275714286	22.22857143	6.696428571	7.012857143	6.424285714	24.45428571	11.54642857	8.095714286	7.760714286	6.588571429	8.854285714	6.352142857	6.731428571
170	541.2857143	681.0714286	729.1428571	609.9285714	789.6071429	795.25	597.7142857	531.7142857	489.5714286	503.9285714	214.4285714	486.0714286	365.5	460.8571429
171	113.4142857	177.7285714	168.9142857	127.4	149.9071429	140.8	85.08214286	119.3571429	107.5357143	109.6285714	32.8	104.8857143	87.44642857	90.92142857
172	19.53214286	14.99642857	21.34571429	6.696428571	11.79428571	6.424285714	57.39285714	16.01142857	24.49857143	25.91	6.588571429	20.25857143	15.56285714	22.31642857
173	23.55714286	20.85214286	52.04285714	36.98571429	38.03571429	34.88571429	70.35714286	163.8071429	220.5	172.8392857	41.85714286	71.14285714	50.29285714	46.18571429
174	12.78857143	10.37357143	20.56571429	6.696428571	13.865	6.424285714	27.75714286	25.12785714	59.32142857	9.602857143	6.588571429	10.75892857	7.528571429	7.746071429
175	12.69	16.57571429	20.29785714	6.696428571	19.95785714	18.90428571	23.80928571	13.40714286	10.01357143	20.33071429	6.588571429	20.85928571	7.847142857	27.68571429
176	369.9285714	124.7428571	204.5857143	366.2857143	125.1821429	136.9642857	166.0214286	183.2857143	165.3571429	186.8357143	122.5928571	161.15	118.25	145.0214286
177	25.41928571	37.59285714	33.87857143	31.43571429	38.27857143	57.21428571	26.10928571	29.32857143	18.83571429	44.22142857	6.588571429	25.77642857	30.26428571	22.84714286
178	59.56428571	87.97857143	103.9357143	45.36428571	55.81428571	60.62142857	61.42142857	111.1214286	42.66785714	106.6071429	71.52142857	99.77857143	90.83571429	97.02857143
179	6.355	6.275714286	19.18214286	19.66214286	6.667142857	6.424285714	24.765	9.764642857	8.1425	7.782142857	6.588571429	8.804285714	6.352142857	34.8
180	312.3571429	415.3571429	395.3214286	376.8571429	386.3214286	318.2142857	376.9285714	385.2142857	265.1428571	344	219.8928571	306.2857143	234.3571429	327.9285714
181	64.65714286	96.05714286	123.3357143	77.62857143	99.94285714	91.3	89.20357143	59.10714286	20.38857143	59.63571429	17.14357143	76.24285714	55.425	77.65714286
182	42.14285714	35.02857143	36.25714286	36.01428571	34.67857143	26.85714286	137.2642857	61.00714286	24.74214286	41.55714286	41.44285714	66.62142857	44.39642857	33.32857143
183	37.9	54.32857143	40.62142857	38.05714286	57.54285714	56.12857143	65.6	37.08571429	8.122142857	15.97214286	10.69928571	33.96428571	25.48642857	45.57142857
184	29.55714286	82.78571429	69.06428571	58.87142857	108.6857143	105.025	272.1071429	214.0714286	17.69785714	204.5928571	45.30714286	70.81428571	49.27857143	56.1
185	25.62071429	36.80714286	17.33785714	23.89071429	35.56071429	1343.714286	91.6	61.65	8.102142857	42.07857143	11.21071429	39.87857143	32.94285714	38.52142857
186	45.74285714	65.62142857	116.6	57.7	64.17142857	60.19285714	56.35	48.92142857	18.12214286	57.33571429	22.51785714	49.62142857	51.23571429	59.42142857
187	23.44642857	34.95	24.45428571	25.23214286	45.82142857	23.67642857	23.73142857	59.45357143	8.071428571	42.07857143	6.588571429	25.08285714	25.78428571	33.02857143
188	227.3214286	166.2142857	369.9285714	271.5714286	268.2857143	267.4285714	368.7142857	403.6785714	144.95	489.4285714	306.2142857	335.6071429	257.7857143	327.9285714
189	332.8571429	394.1428571	356.4285714	335	337.4285714	266.5	263.7857143	375.3214286	84.87857143	340.0714286	299.0714286	354.6428571	343.2857143	376.8571429
190	23.15	21.92928571	32.00714286	20.83	34.57142857	20.27285714	22.33142857	44.01071429	8.025714286	14.43642857	6.588571429	15.78571429	11.31928571	15.39785714
191	32.06428571	48.23928571	123.3357143	32.46428571	49.70357143	41.2	22.22857143	32.68214286	8.016428571	37.97857143	6.588571429	19.355	18.52571429	22.67714286
192	9.480714286	10.49571429	15.51285714	6.696428571	7.466428571	6.424285714	22.06071429	21.37428571	7.985	7.712142857	6.588571429	8.711785714	6.352142857	6.413571429
193	6.355	6.275714286	15.51285714	6.696428571	6.490714286	6.424285714	21.93714286	9.200714286	7.970714286	7.6975	6.588571429	8.711785714	6.352142857	6.407857143
194	158.0428571	214.7142857	233.4285714	240.2142857	225.2142857	259.4285714	152.7857143	197.4714286	9.309285714	139.7	888.1428571	1007.785714	886.5357143	986.0714286
195	12.69	18.96571429	15.09642857	12.99785714	54.39285714	60.49285714	122.5928571	507.6071429	24.96357143	327.6428571	16.55428571	13.62214286	8.9725	23.89071429
196	26882.14286	14957.85714	66100	25342.85714	89507.14286	103292.8571	40028.57143	39325	27085.71429	32257.14286	10280.71429	14490.35714	11724.28571	15871.42857
197	69.4	84.45	69.47857143	107.5285714	74.37142857	64.95714286	67.26428571	102.1071429	76.03571429	58.25	31.05	57.61428571	14.34357143	47.31428571
198	5022.142857	3494.285714	1258.214286	886.9642857	2172.142857	2147.142857	3201.428571	2185	2222.857143	2129.285714	1490.178571	1910.357143	1695.714286	1765
199	209.5714286	226.6428571	322.4285714	227.1071429	256.7142857	299.2857143	155.3	233.4285714	151.9	227.6428571	138.7357143	141.3928571	109.6142857	182.9214286
200	577.6428571	693.7142857	426.5	338.2857143	425.0357143	413.9285714	260.0714286	223.2857143	135.4071429	154.5642857	203.4821429	204.5892857	161.5214286	233.4285714
201	76.44642857	34.38571429	115.0071429	44.17857143	152.4071429	94.35	31.67857143	76.82142857	56.76428571	23.32	38.93571429	28.53571429	25.96892857	34.60714286
202	360.5714286	1155.857143	1881.785714	830.9642857	667.7142857	541.5	4744.285714	5023.571429	4848.928571	4289.285714	1115.357143	1216.785714	1032.785714	903.1428571
203	21500	23817.85714	30353.57143	31535.71429	21550	23357.14286	3070.357143	6866.785714	5400.714286	7037.857143	1908.214286	2182.5	1695.714286	2582.857143
204	61.275	27.00714286	55.20357143	39.72857143	16.91	29.95714286	81.55357143	111.6	54.15714286	62	52.82142857	51.62857143	21.60785714	58.13928571
205	41.42142857	58.57142857	35.57142857	70.46428571	50.25	42.17142857	48.98214286	132.4428571	74.58571429	97.79285714	26.74285714	50.32142857	26.17642857	55.8
206	10.80714286	9.029285714	12.28	24.38714286	9.328214286	6.424285714	19.79571429	17.69	17.31642857	7.530714286	11.83464286	8.575	6.352142857	7.030714286
207	11.53	16.64071429	28.72857143	19.05928571	17.78428571	17.77714286	41.50714286	32.00714286	21.77571429	17.99285714	6.588571429	8.556428571	7.202142857	15.69214286
208	403.3571429	1749.428571	775.2857143	1191.5	324.5357143	1165.785714	2522.142857	2028.571429	612	2269.285714	1796.214286	2159.285714	406	2046.785714
209	25.23285714	25.24714286	86.3	23.89071429	21.04	28.98571429	31.67857143	54.74285714	55.87142857	32.18571429	17.04285714	11.835	8.574285714	19.80285714
210	47.73214286	26.65714286	102.9821429	41.38571429	58.11071429	33.12142857	40.92857143	75.18214286	81.72142857	29.43571429	34.55714286	35.4	33.12142857	16.30285714
211	23.23857143	19.79571429	46.35714286	13.63785714	16.20214286	24.2025	18.605	47.63571429	33.20714286	25.46428571	10.73071429	8.509285714	8.802857143	20.43928571
212	54.20714286	77.28571429	80.47142857	357.9285714	128.1428571	166.3214286	131.6642857	90.925	117.2285714	85.16785714	63.02142857	58.11785714	50.29285714	60.72857143
213	6.355	22.67714286	28.97857143	6.696428571	6.425	6.424285714	18.10071429	14.67357143	7.525	7.423571429	6.588571429	8.497142857	6.352142857	6.813571429
214	1284.214286	1326.642857	790.6428571	2141.428571	1147.714286	1136.928571	3947.857143	1840.928571	2137.142857	1899.285714	2708.571429	3083.928571	2661.428571	2763.214286
215	234.9285714	29.65	180.3928571	96.22857143	41.21785714	40.19285714	68.07857143	113.6571429	121.3357143	99.00714286	162.2571429	147.9071429	118.25	134.15
216	56.07142857	61.04285714	41.76428571	65.80714286	65.31428571	55.12142857	45.54285714	85.66428571	98.66071429	72.35714286	60.38571429	58.11785714	28.64285714	66.81428571
217	19.80285714	20.63428571	69.55714286	32.4	14.795	19.24	50.22857143	25.99857143	27.47142857	18.49714286	15.355	17.66857143	6.352142857	11.78571429
218	23.89785714	42.30714286	150.7142857	30.35	23.665	36.88571429	16.46071429	38.79285714	38.67142857	27.94285714	6.588571429	46.13928571	7.653571429	19.50642857
219	7718.214286	4003.214286	7778.928571	4070	6332.142857	7287.857143	13420	9244.285714	10435	10440.71429	12950	13816.07143	12942.5	13585
220	35.4	40.19642857	48.30357143	57.475	55.92857143	75.27142857	86.05357143	57.11428571	47.85	44.82857143	61.2	70.00714286	43.25	51.70357143
221	44.56428571	83.54285714	21.59285714	43.00714286	48.96785714	47.73571429	56.12142857	46.10714286	64.33571429	56.67142857	51.62857143	42.35714286	40.90714286	43.81428571
222	24.30642857	33.8	9.785	36.43571429	24.21	28.90714286	18.85	35.26071429	35.61428571	23.75714286	34.88571429	21.84142857	30.35714286	16.43928571
223	120.0714286	122.0785714	111.5928571	147.9071429	206.35	221.6785714	121.5571429	96.96428571	99.67142857	101.5428571	107.3	96.15714286	99.88571429	85.98571429
224	120.0714286	115.9785714	171.1285714	130.5142857	111.6	114.2928571	130.4357143	85.35714286	84.36428571	89.11785714	86.17857143	93.96071429	88.7	103.2892857
225	126.7	70.87142857	175.2857143	71.74285714	78.93571429	62.90357143	62.18928571	68.57857143	65.24285714	64.57142857	125.4785714	129.85	134.7428571	112.6357143
226	51.24285714	41.27142857	72.32857143	48.43571429	52.97142857	32.45714286	164.6214286	135.8892857	161.15	131.475	309.8214286	343.3571429	404	255.3571429
227	37.73571429	28.20714286	56.16428571	62.26428571	44.23571429	40.78571429	12.35285714	22.95785714	22.20642857	19.63642857	14.35428571	13.00285714	62.77857143	14.95285714
228	69.4	93.24285714	71.55	94.62142857	140.1357143	170.1642857	81.19285714	97.26428571	117.2285714	93.52857143	71.07142857	100.8357143	99.88571429	93.47857143
229	56.46428571	58.04285714	37.42857143	49.09285714	51.62142857	55.33571429	52.22857143	50.86428571	67.63214286	53.52857143	767.6428571	832.6428571	764	749.1428571
230	16.28857143	12.59892857	8.683571429	6.696428571	18.38857143	21.62214286	48.16428571	11.24071429	13.14142857	6.912142857	38.16428571	8.195714286	32.64285714	7.197857143
231	32.46071429	36.71428571	73.97857143	26.08	55.12142857	71.26428571	33.72142857	23.80928571	18.32428571	27.25357143	77.78928571	25.00142857	19.19642857	18.23071429
232	6.355	6.730714286	8.683571429	6.696428571	6.378571429	6.424285714	10.06071429	6.505714286	10.17714286	6.858928571	27.77142857	8.169642857	6.352142857	6.274285714
233	17.68285714	14.415	8.206428571	6.696428571	13.77214286	32.25	9.614285714	6.489285714	11.24214286	6.838571429	46.85714286	8.146785714	11.83642857	11.98928571
234	544.7142857	209.8571429	274.2857143	174.6857143	188.9071429	170.1642857	66.49285714	206.1285714	227.9285714	153.5642857	60.95	57.01428571	31.25	41.05
235	85.925	97.87857143	89.47142857	92.44285714	95.67142857	104.1071429	83.32142857	37.92142857	79.17857143	77.83571429	69.95	53.08571429	23.40142857	58.775
236	67.52857143	60.92142857	36.48571429	69.69285714	96.47142857	46.62857143	72.58928571	49.33214286	86.82142857	57.86428571	73.45714286	40.71428571	31.33571429	34.60714286
237	47.73214286	54.85714286	26.00714286	61.04285714	44.45714286	57.52142857	41.12142857	63.63571429	57.17142857	64.24285714	49.35714286	32.77857143	10.01285714	40.275
238	502.4285714	796.5	818.7142857	732.5714286	816	902.5714286	784.2142857	724.75	756.5	1033.5	520	546.0357143	428	562.8571429
239	6.355	6.885	7.782142857	6.696428571	9.05	6.424285714	7.646071429	6.391428571	7.925	6.733928571	58.63214286	7.984285714	6.352142857	7.363571429
240	65.19642857	75.58214286	69.78214286	64.86785714	71.55	79.28571429	74.86071429	55.91428571	67.95	82.83214286	89.88571429	43.86071429	41.96428571	61.78571429
241	26.23428571	39.62142857	7.782142857	22.34571429	38.03571429	45.97142857	50.64285714	19.70214286	37.07857143	33.06428571	41.65	25.38214286	36.35714286	23.31642857
242	13.62214286	9.09	7.363571429	17.38785714	13.08785714	13.00642857	9.327857143	6.351428571	10.73285714	6.696428571	30.24285714	8.794642857	8.301428571	7.3325
243	9.675	7.004285714	7.363571429	6.696428571	8.388571429	6.424285714	6.975714286	6.342857143	10.83214286	7.829285714	56.47142857	7.857142857	6.352142857	6.255714286
244	65.37142857	59.59642857	62.18571429	80.61428571	61.11071429	60.80714286	40.92857143	73.07857143	77.81428571	67.52857143	52.37142857	17	10.70357143	20.59071429
245	221.2857143	62.87857143	117.4	197.6642857	117.2285714	108.7392857	135.4071429	134.8142857	166.5428571	126.5107143	188.7928571	162.1857143	143.4	147.7571429
246	5110.714286	4827.142857	3899.285714	14009.28571	3475.357143	3545.714286	4913.928571	6672.857143	7389.642857	7363.571429	6022.5	6337.142857	5975.714286	5704.642857
247	23842.85714	41128.57143	20085.71429	32917.85714	23960.71429	24971.42857	27550	24050	25682.14286	29857.14286	31735.71429	30635.71429	30264.28571	30457.14286
248	26.23428571	32.55	7.021428571	26.73571429	30.73928571	24.2025	37.92142857	23.905	36.12857143	30.44285714	38.36428571	15.87142857	16.89214286	19.24357143
249	7950	15183.57143	17710.71429	8899.642857	21635.71429	23085.71429	4852.5	3810.714286	4231.428571	4614.285714	8678.571429	8812.5	8060.357143	8220
250	16.705	23.43785714	7.021428571	20.01928571	23.88285714	22.39714286	6.494642857	22.85428571	23.97214286	26.64285714	31.44285714	7.579285714	7.932857143	12.43785714
251	172.7285714	227.6428571	112.5428571	148.7142857	153.2357143	156.2642857	186.8357143	144.4357143	128.9571429	162.0357143	187.5785714	159.1571429	72.77142857	164.9142857
252	2206.428571	2539.642857	1269.428571	992.2857143	1022.571429	941.6785714	693.3928571	1536.357143	1455.464286	1511.5	3545	3813.214286	2791.785714	3417.142857
253	335.3571429	331.7857143	460.4285714	490.9285714	387.2142857	393.8571429	272.1071429	453.4285714	453.5	495.75	185.7357143	156.3357143	137.7714286	145.8428571
254	87.72857143	91.5	76.47857143	91.66428571	96.09285714	96.90357143	85.89642857	58.23928571	73.90714286	85.675	108.1357143	44.22857143	48.56428571	61.72142857
255	113.4142857	122.0785714	115.8785714	139.6142857	130.0714286	157.2285714	45.96071429	22.64428571	36.22142857	29.17857143	63.12142857	33.67142857	32.01428571	44.81428571
256	26.95	13.485	6.528571429	15.09642857	6.211428571	13.83285714	27.39285714	11.44428571	10.07857143	9.549285714	22.20642857	7.282857143	8.807142857	6.44
257	18.85	6.495	6.528571429	6.696428571	13.55642857	6.424285714	6.321428571	6.211428571	6.169285714	6.665	6.588571429	7.224285714	6.352142857	6.230714286
258	53.24285714	53.56428571	49.23571429	67.15	52.85714286	56.23571429	53.6	64.90714286	76.92857143	61.47142857	65.5	45.71428571	42.35	44.36071429
259	24.50571429	17.51714286	6.528571429	17.43857143	18.22285714	9.796428571	21.81928571	13.69571429	21.89285714	16.31	27.39285714	7.155714286	10.91571429	7.9225
260	335.3571429	438.7857143	344.0714286	274.0714286	233.4285714	324.0714286	279.7857143	202.5214286	197.3642857	266.9285714	199.7785714	163.2142857	131.4857143	192.6071429
261	173.7214286	117.4785714	104.8785714	137.85	156.5642857	160.1142857	96.95	79.56071429	74.13928571	71.14285714	183.7357143	78.99285714	72.07142857	79.09642857
262	14191.42857	18328.57143	26360.71429	15587.85714	24157.14286	27064.28571	17435.71429	17614.28571	18571.42857	20635.71429	13108.57143	14490.35714	14660.71429	14626.42857
263	31.81428571	36.3	24.535	35.42857143	29.07142857	38.36428571	6.975714286	26.2125	20.08071429	39.22142857	31.74285714	14.60142857	22.84714286	30.52142857
264	22.02071429	30.45357143	37.27142857	25.44857143	20.74285714	17.35214286	6.188571429	6.351428571	17.41642857	19.34071429	29.24642857	6.965	10.78142857	15.77857143
265	51.44642857	57.31428571	32.425	51.42857143	42.16428571	46.37142857	73.48571429	40.99285714	43.68571429	58.87857143	95.66428571	46.88571429	67.72142857	47.98571429
266	25.23285714	65.00714286	214.4285714	124.15	105.7428571	105.8857143	117.6428571	92.94285714	105.7571429	79.86428571	134.8142857	102.8642857	101.6214286	81.57857143
267	22.67714286	10.31214286	6.330714286	20.62714286	6.139285714	6.424285714	6.169285714	18.34571429	11.665	11.50357143	6.588571429	191.7285714	6.352142857	6.44
268	25.925	56.64285714	6.330714286	21.06571429	23.77285714	17.60357143	6.157857143	13.17214286	28.78928571	28.16785714	15.09642857	6.806428571	15.21142857	16.23785714
269	490.4285714	556.9285714	375	404.6785714	420.75	417.5	389.6428571	239.2857143	230	218	427.0714286	400	377.0714286	369.0714286
270	46.47142857	48.35357143	34.06428571	53.3	44.66428571	37.40714286	374.9285714	70.67142857	58.65	48.15714286	46.62857143	51.72857143	29.65	38.075
271	491.6428571	500.6071429	426.5	407.7857143	374.3571429	373.9285714	311.7142857	266.6785714	189.5071429	298	460.7142857	371.9642857	335.7142857	404.5
272	11.05642857	27.00714286	80.29285714	17.25142857	15.20428571	19.52142857	122.0785714	47.01428571	28.39642857	35.82857143	51.83214286	13.09785714	6.352142857	7.395714286
273	75.35	76.61428571	92.21428571	43.70714286	43.23571429	44.15	98.77142857	75.02857143	36.05357143	44.96428571	45.01428571	41.85714286	48.84642857	35.27142857
274	162.1071429	153.2357143	126.2142857	155.45	149.9071429	136.9642857	111.2785714	130	91.42857143	106.6071429	100.7714286	79.39285714	85.36785714	72.48928571
275	6.355	9.029285714	6.27	6.696428571	7.232857143	6.424285714	6.099285714	29.03571429	8.261428571	20.85928571	6.588571429	10.36142857	6.352142857	6.233571429
276	900.2142857	754.5	911.3214286	793.8571429	893.5714286	941.6785714	623.8571429	544.5	450.6071429	602.5357143	615.0714286	596.1428571	604.5714286	641.0714286
277	6.355	6.922142857	6.218571429	6.696428571	6.085714286	6.424285714	6.092142857	6.124285714	6.115714286	20.96071429	42.56428571	6.499285714	7.133928571	6.282857143
278	14.19285714	23.51285714	38.20714286	14.0175	17.115	18.41071429	6.082142857	9.620714286	6.115714286	16.98571429	78.44285714	12.82571429	6.352142857	12.65714286
279	6.355	6.829285714	41.76428571	6.696428571	6.070714286	6.424285714	6.060714286	6.117142857	23.13571429	6.665	25.38214286	6.409285714	6.352142857	6.247142857
280	22.585	33.53571429	41.62857143	20.94642857	27.84285714	37.97142857	6.060714286	17.56071429	9.360714286	15.32642857	6.588571429	6.409285714	7.133928571	9.655714286
281	319.9285714	313.2142857	369.0714286	393.2857143	332.8571429	338.4285714	428.6428571	535.2857143	527.3571429	560.6785714	277.8571429	272.9285714	285.3571429	247.8571429
282	213.4285714	170.9857143	167.8071429	192.9857143	260.8571429	163.0714286	178.6214286	150.7142857	112.5357143	97.87142857	151.9714286	122.5928571	126.6642857	89.26071429
283	2351.428571	1872.178571	2635	876.6071429	6367.142857	7819.642857	906.5	5887.142857	5945.714286	6851.428571	19992.85714	18721.42857	19842.85714	19700
284	37.9	44.46428571	15.09642857	34.46428571	30.94285714	43.65714286	55.12142857	39.96428571	31.5	41.55714286	29.06428571	31.05	33.20714286	31.43571429
285	183.6964286	178.55	99.66428571	175.2857143	161.0714286	133.4785714	216.6428571	172.6857143	137.5571429	147.9857143	136.8142857	129.85	133.6357143	123.7071429
286	20157.14286	17767.85714	22560.71429	21632.14286	18135.71429	12166.07143	10557.14286	13690	13805	8648.928571	18989.28571	18457.14286	19485.71429	11655.35714
287	165.3571429	147.9857143	163.3357143	135.2571429	163.1428571	184.85	68.50714286	69.32142857	72.85	82.6	76.06071429	84.87857143	81.06071429	85.98571429
288	711	540.9285714	753.7142857	797.3571429	702.2857143	711.3571429	639.1785714	602.5	503.3571429	530.9285714	439.5	391.2857143	467.5714286	438.0714286
289	88628.57143	53692.85714	41296.42857	49950	47421.42857	50664.28571	95921.42857	70500	64800	31692.85714	77457.14286	69035.71429	72371.42857	74514.28571
290	24.10714286	46.95	6.172857143	35.70357143	25.37428571	30.25714286	33.52857143	35.5	23.85428571	31.90714286	33.18571429	46.34285714	39.72857143	40.275
291	43.45	41.27142857	79.32142857	34.79285714	17.01428571	14.42928571	21.92928571	26.84285714	26.31428571	40.92857143	20.54	26.32857143	25.78428571	22.15928571
292	45.54285714	17.935	6.115714286	6.696428571	19.53571429	6.424285714	6.046428571	6.8675	6.172857143	24.06928571	14.13428571	6.278571429	6.352142857	10.21214286
293	42.87142857	27.51428571	6.115714286	19.41285714	30.24285714	16.13	34.8	21.135	17.79857143	11.60357143	14.2	6.267142857	17.73357143	13.26071429
294	69.91785714	159.1571429	57.21428571	58.87142857	77.17142857	106.6857143	70.35714286	56.5	49.54642857	90.38571429	46.62857143	51.42857143	53.66428571	93.47857143
295	332	472.7857143	295.7857143	421.7142857	435.1071429	396.1785714	603.8928571	326.3571429	297.8928571	322.4285714	327.6071429	281.5714286	311.3571429	243.1428571
296	90.725	102.5142857	373.1428571	305.3928571	75.5	969.7857143	115.2571429	165.0571429	6.206428571	85.675	151.9714286	144.2071429	13.44785714	95.30357143
297	32.18571429	50.38571429	26.93571429	49.17142857	33.97857143	54.85714286	57.60714286	46.72857143	32.45714286	30.53571429	41.96428571	33.29285714	37.76428571	44.55714286
298	538.8214286	944.8571429	506.2142857	532.2142857	529.9285714	991.2857143	559.6785714	631.8571429	616.7857143	993.9285714	626.1428571	567.3571429	622.6428571	1423.071429
299	6.355	6.5125	6.115714286	6.696428571	12.265	77.05357143	6.41	18.96571429	6.230714286	8.711428571	6.588571429	6.220714286	6.352142857	6.286428571
300	23.995	9.486428571	6.115714286	13.19785714	47.3	60.32142857	62.81071429	32.86428571	24.49857143	40.79285714	36.55	33.29285714	24.74642857	16.61214286
302	9.399285714	11.08428571	6.115714286	6.696428571	13.17214286	12.825	6.139285714	14.58714286	9.131428571	18.32428571	24.44678571	6.188571429	6.352142857	6.352142857
303	17.33071429	45.09285714	6.115714286	12.44142857	19.26142857	34.30714286	34.47857143	56.86785714	30.22857143	40.28571429	47.65714286	37.15714286	24.08428571	22.67714286
304	7.722857143	13.26214286	6.115714286	6.696428571	67.96428571	137.8571429	32.58571429	20.64214286	14.91	21.135	18.89357143	8.746071429	9.615	6.308928571
306	6.355	12.59892857	6.115714286	6.696428571	7.557142857	52.15	6.188571429	13.77214286	9.131428571	9.852142857	6.588571429	6.163571429	6.352142857	7.097142857
307	6.355	6.275714286	6.115714286	6.696428571	6.262857143	10.75071429	6.212857143	6.037857143	6.368571429	6.274285714	6.588571429	6.155714286	6.352142857	6.318571429
308	6.355	57.7	6.172857143	15.78571429	7.595	21.38928571	65.95714286	366.9285714	327.6428571	414.7857143	144.8	46.53571429	36.20714286	35.97857143
309	44.13928571	53.56428571	27.59285714	47.46428571	57.27857143	72.83571429	37.02857143	48.43571429	26.21285714	24.195	40.6	18.76	38.52142857	21.60785714
310	6.355	7.461428571	6.172857143	6.696428571	8.541428571	17.115	6.294642857	12.55571429	6.471428571	7.596428571	6.588571429	6.124285714	8.92	42.75
311	3263.571429	11540.71429	9963.571429	52935.71429	14008.57143	13012.5	17864.28571	12553.57143	14754.28571	13335	6566.428571	6072.5	6497.142857	6743.928571
312	108.525	58.04285714	6.172857143	44.83214286	59.07142857	74.37142857	70.82142857	98.725	95.36428571	86.73571429	475.1428571	405.6071429	402.5714286	434.8571429
313	617.9285714	556.9285714	323.8928571	341.5714286	341.7857143	306.8571429	1625.785714	910.2142857	1044.678571	733.0714286	1123.5	1134.642857	1179.571429	1199.714286
314	640.3214286	582	402.6428571	370.5714286	578.2142857	459	810.3571429	377.7142857	377.7857143	296.7142857	595.6071429	321.75	433.6785714	391.4642857
315	47.73214286	33.12142857	6.218571429	15.32642857	24.86428571	28.72857143	43.56428571	32.86428571	33.72857143	22.66285714	63.22857143	43.4	48.00714286	47.14285714
316	43.56428571	167.0642857	280.0714286	184.8464286	66.82142857	168.3178571	649.1071429	437.8928571	83.56428571	316.9285714	1226.285714	1284.214286	334.0714286	1014.857143
317	753.2857143	431.5714286	621.3571429	504.7857143	515.4285714	429.1428571	446.5714286	429	517.4642857	385.5714286	359.1428571	349	486.7857143	423.2857143
318	6.355	24.1	6.218571429	772.9285714	59.67857143	54.78571429	1050.428571	352.8571429	410.5714286	283	68.48571429	59.39285714	61.86428571	59.10714286
319	2718.928571	2573.571429	3057.857143	2568.571429	3243.571429	2337.142857	3338.571429	2350.714286	2427.857143	1827.285714	2102.142857	1828.428571	2298.571429	1972.857143
320	59.76071429	42.96428571	89.17857143	38.57142857	20.83714286	38.77857143	39.82142857	35.71428571	24.74214286	20.85928571	24.82392857	30.39285714	20.25857143	24.31035714
321	63.04285714	60.65	64.93571429	133.6285714	51.21071429	58.22857143	107.5357143	76.7	84.73214286	51.15357143	88.825	74.42142857	87.85357143	72.71428571
322	32.91428571	41.93571429	24.89071429	85.22857143	47.70714286	47.62142857	45.12142857	35.96428571	46.92142857	30.01428571	21.35285714	19.46357143	42.87142857	32.84285714
323	44.76785714	80.84285714	37.27142857	73.93571429	72.65714286	63.925	75.87857143	56.5	80.58571429	54.02142857	42.56428571	41.12142857	61.29285714	74.03571429
324	10.73464286	16.95	6.391428571	22.22142857	18.38857143	16.31	31.67857143	6.554285714	8.718571429	6.247142857	6.588571429	5.965	9.88	9.655714286
325	1051.5	1041.714286	845.3571429	1093	1356.285714	887	728.4642857	733.5	942.2857143	580.2857143	793.75	650.3928571	872.4285714	890.4285714
326	6.355	7.05	6.528571429	6.696428571	7.966428571	6.424285714	12.1625	19.18214286	7.61	8.327857143	6.588571429	5.949642857	6.352142857	6.4975
327	6.355	15.39785714	6.528571429	6.696428571	8.105714286	6.424285714	13.42142857	5.935714286	7.648928571	5.951071429	6.588571429	5.943214286	8.336428571	7.716428571
328	19585.71429	18635.71429	17710.71429	20935.71429	59278.57143	32425	91853.57143	32096.42857	41625	22853.57143	18260.71429	19764.28571	24000	21564.28571
329	9.295	6.275714286	23.44714286	12.75464286	8.059642857	6.424285714	27.39285714	11.81785714	7.962142857	7.700714286	6.588571429	8.881071429	6.352142857	6.761428571
330	6.355	6.275714286	23.06928571	6.696428571	7.178571429	6.424285714	204.6642857	19.18214286	7.978571429	7.715	128.1357143	8.861785714	6.352142857	6.755714286
331	87.98214286	30.60714286	67.32857143	21.25857143	57.675	66.01428571	41.92857143	50.96428571	47.74285714	36.25714286	21.46214286	36.22857143	36.57142857	38.90714286
332	9.480714286	8.459285714	22.44857143	6.696428571	7.065714286	6.424285714	24.56428571	26.10928571	18.83571429	7.728571429	6.588571429	8.854285714	7.16	11.04
333	33.97857143	49.125	46.25	54.22142857	66.02857143	49.92857143	66.49285714	72.5	60.62142857	55.11785714	15.66357143	61.86428571	44.80714286	48.25714286
334	6.355	6.275714286	21.81928571	6.696428571	6.99	6.424285714	24.30571429	9.795	8.065714286	7.756071429	6.588571429	8.848214286	6.352142857	6.716428571
335	7.966428571	6.92	21.59285714	6.696428571	6.951428571	6.424285714	24.195	20.25785714	8.084285714	8.885	6.588571429	8.8325	6.352142857	6.698571429
336	96.27857143	66.98571429	53.49285714	231.5	94.2	84.93214286	413.9285714	255.6071429	282.8214286	296.7142857	48.47857143	79.18571429	66.99285714	71.88928571
337	571.9285714	858.8571429	507.7142857	425.5714286	571.6785714	585.2857143	572.1785714	339.6428571	322.6428571	379.7142857	202.5214286	439.4285714	357.6428571	375.9642857
338	25.925	25.99857143	25.93928571	23.19357143	27.84285714	31.90714286	23.87571429	21.575	8.106428571	27.45	6.588571429	14.94571429	20.06642857	20.76464286
339	201.3321429	345.1428571	238.2857143	302.1428571	276.5	254.7142857	386.2857143	436.0714286	371.3571429	408	142.6571429	318.0714286	267.1428571	325.1428571
340	35.22857143	27.26428571	33.87857143	15.32642857	43.56428571	32.83571429	39.42857143	19.89642857	24.49857143	25.34428571	6.588571429	24.61	17.47428571	20.76464286
341	16.87785714	20.85214286	19.73071429	16.90642857	22.45571429	9.780714286	31.9	28.67857143	40.19642857	45.83928571	6.588571429	21.76785714	27.75714286	23.70571429
342	9730.714286	2133.214286	6427.142857	5656.071429	2182.5	1914.285714	4356.428571	7382.142857	6650.714286	7940.357143	7132.857143	8326.428571	7612.142857	8357.857143
343	220.2857143	295.7142857	362.0357143	268.7142857	317.1428571	306.1071429	166.3214286	132.4428571	9.046071429	138.7357143	457.3571429	605.6428571	507.7142857	622.0714286
344	21.02928571	23.75714286	18.85714286	31.25714286	29.46428571	18.98714286	32.58571429	40.28214286	8.110714286	32.55	6.588571429	31.92142857	29.175	38.075
345	179.2142857	188.4642857	171.8714286	228.5714286	260.8571429	212.7142857	281.6428571	265.3571429	232.4285714	243.9285714	146.8714286	203.5642857	172.8428571	219.6428571
346	36.92857143	49.92857143	53.30714286	46.41428571	41.72857143	36.15714286	95.33571429	99.69285714	25.45642857	96.22857143	25.575	65.50357143	47.22142857	66.19285714
347	49.65357143	37.02857143	43.91071429	34.55	55.36785714	39.42857143	43.56428571	34.77857143	8.102142857	20.33071429	6.588571429	33.67142857	24.45428571	46.45
348	22.02071429	21.135	37.66428571	37.6	25.49	20.88785714	67.47142857	25.38214286	8.095714286	42.97142857	12.05214286	36.84642857	17.91357143	22.67714286
349	23.44642857	26.52142857	17.33785714	37.6	37.5	43.56428571	22.885	29.66785714	8.071428571	26.45	6.588571429	18.65571429	15.66357143	11.915
350	83.41428571	199.9928571	101.35	107.5285714	136.9642857	133.4785714	194.6785714	117.1142857	66.02857143	110.6571429	105.9857143	132.9642857	117.0785714	122.8857143
351	718.1428571	1557.071429	821.9285714	630.5	985.7857143	991.2857143	1177.285714	1066.214286	835.9285714	1155.785714	1742.428571	1971.428571	1695.714286	2062.142857
352	24.82392857	20.63428571	16.64071429	27.38571429	22.35678571	11.98928571	61.97857143	61.00714286	22.52142857	42.54285714	6.588571429	40.2	19.10285714	22.92142857
353	8746.071429	9010.714286	13231.42857	11398.21429	8633.571429	8075.357143	2777.857143	3121.071429	1194.5	3225	1520.785714	1903.571429	1745.678571	2033.928571
354	12.43642857	16.95	16.28857143	6.696428571	47.21785714	11.91357143	22.30928571	33.21071429	8.016428571	13.46571429	6.588571429	8.724285714	6.352142857	11.39428571
356	3571.071429	3962.142857	3257.857143	4887.857143	3607.5	3411.071429	1186.214286	1886.5	205.5428571	1971.428571	727.3928571	812.3571429	651.5	896.2142857
357	27.37142857	25.88785714	25.27714286	21.84928571	18.10785714	22.67714286	26.9	37.92142857	7.951071429	50.32142857	12.24571429	17.92071429	30.85	27.17142857
358	12.43642857	11.97785714	41.47142857	12.12	11.22285714	10.30964286	38.67142857	47.25	7.934285714	332.7857143	6.588571429	8.694285714	7.745357143	15.69214286
359	129.6928571	315.5	90.43571429	160.1142857	112.7071429	173.7214286	32.58571429	77.15714286	62	45.36428571	29.63214286	44.46071429	36.20714286	54.27142857
360	7.782857143	8.849285714	14.63	6.696428571	6.465714286	12.825	21.54928571	29.32857143	7.902857143	15.32642857	16.14428571	8.67	6.352142857	12.35571429
361	12.89142857	17.03214286	47.83571429	21.62214286	15.78571429	12.62428571	44.96428571	46.72857143	16.80571429	25.91	6.588571429	14.32928571	8.913928571	15.21857143
362	284.2857143	62.41428571	76.63571429	60.175	71.79285714	63.925	32.98571429	92.32857143	47.15714286	89.63571429	26.22714286	32.21428571	36.28571429	56.475
363	21.55642857	29.57142857	26.68571429	49.7	48.87857143	30.075	24.82357143	64.35714286	35.28571429	37.73928571	52.18214286	17	9.325714286	21.92928571
364	2037.5	30985.71429	24925	37800	31421.42857	31889.28571	18550	5945.714286	5868.571429	7024.285714	17157.14286	19521.42857	18542.85714	20425
365	63.51428571	69.34285714	37.35	63.63571429	88.58928571	71.26428571	76.05714286	199.9928571	106.6142857	109.6285714	36.85	60.60714286	28.44285714	77.06428571
366	240.7142857	344.2142857	215.2857143	199.1857143	475.2857143	312.2857143	182.6571429	229.9285714	136.3	163.0714286	107.7285714	147.0857143	100.8071429	190.9107143
367	117.2428571	93.24285714	119.3357143	94.62142857	165.2071429	99.41428571	165.3571429	222.1428571	232.4285714	193.7142857	61.47857143	91.66428571	81.42857143	98.77142857
368	88.78571429	81.01071429	115.0071429	75.05714286	70.87142857	69.71428571	54.18571429	76.82142857	55.10714286	74.67142857	49.02857143	50.42142857	37.02142857	66.10714286
369	677.0714286	241	229.6785714	315.5	167.5785714	182.1714286	389.6428571	288.2857143	283.7142857	263.7142857	259.7142857	243.5	233.4285714	210.6428571
370	11.15428571	11.08428571	40.27857143	24.01	13.77214286	11.13357143	19.72357143	23.55714286	26.21285714	21.135	6.588571429	8.556428571	6.352142857	16.84214286
371	816.5357143	984.5	1022.571429	935.0357143	963.4285714	917.9285714	1156.571429	853.3571429	764.8928571	891.3928571	723	764.0714286	664.2857143	901.5
372	28.55	35.57857143	34.16785714	27.69285714	36.09642857	31.05	55.12142857	68.19642857	49.88928571	42.75714286	15.09642857	21.92928571	14.34357143	23.23142857
373	526.0714286	453.2857143	239.3571429	853.6071429	621.7142857	578.8571429	958.5714286	862.6785714	1110.071429	808.2142857	1520.785714	1677	1649.107143	1442.428571
374	499.7142857	236.7142857	404.1785714	172.0214286	319.9285714	297.4285714	408.7857143	342.1428571	441.5	337.4285714	785.75	1045.5	921.6071429	869.4285714
375	40.98571429	77.19285714	47.83571429	41.38571429	116.0607143	157.2285714	18.605	59.31428571	66.55714286	56.14285714	6.588571429	10.4575	18.00714286	11.51928571
376	690.7857143	679.4285714	602.3571429	559.5	613.9285714	578.3214286	810.3571429	567.0714286	521.9642857	544.4285714	453.9285714	463.2142857	372.0714286	548
377	23.55714286	22.60678571	11.30035714	22.09	19.95785714	14.00928571	19.65857143	27.07857143	38.56071429	8.042857143	6.588571429	9.043214286	6.352142857	9.311071429
378	19.71642857	38.35	23.93142857	34.94285714	53.76428571	73.10714286	30.70714286	25.78428571	41.28571429	25.01571429	78.25357143	11.09892857	6.352142857	15.21857143
379	23.335	33.45357143	10.79357143	24.82392857	27.275	25.60928571	17.46714286	26.84285714	44.36428571	32.01428571	13.34928571	14.415	6.352142857	32.05357143
380	1294.714286	1464.071429	1022.571429	1561.571429	1227.142857	1456.571429	502.1785714	762.6428571	750.2142857	926.2857143	398.25	489.7857143	218.8928571	587.2142857
381	58.78571429	56.2	30.94285714	41.57142857	48.37857143	50.33571429	86.46428571	92.94285714	100.6714286	60.07142857	37.82857143	64.75357143	21.04	54.27142857
382	35885.71429	46671.42857	31492.85714	75607.14286	31785.71429	34985.71429	34928.57143	66475	70500	69253.57143	48385.71429	53342.85714	47207.14286	50364.28571
383	2078.571429	2334.285714	2098.571429	2606.785714	2111.428571	2282.142857	788.3214286	918.2857143	1216.785714	1116.5	800	886.5357143	492.5714286	794.1071429
384	6.355	12.515	10.30285714	14.60857143	8.926071429	16.83428571	15.67071429	6.8675	20.27642857	19.16071429	6.588571429	17	6.352142857	12.65714286
385	111.5785714	110.4464286	127.9142857	133.6285714	175.2857143	167.2857143	150.4928571	69.78214286	93.35714286	76.12142857	242.3571429	238.2857143	214.4285714	223.5714286
386	547	147.3857143	351.6428571	182.1714286	145.8285714	130.5142857	222.1428571	202.5214286	241.2142857	192.5321429	295.1428571	270.4285714	262.4285714	212.7142857
387	12.43642857	28.91785714	9.785	18.32428571	20.25857143	13.83285714	14.22142857	10.76535714	18.00714286	8.406428571	12.69071429	10.38714286	11.16214286	10.53
388	101.5857143	46.46785714	101.35	83.57142857	50.9	52.88571429	58.82857143	68.72857143	66.29642857	60.66785714	66.38571429	71.75714286	50.10714286	64.58571429
389	20.73571429	43.77857143	9.246785714	31.25714286	29.59285714	39.52857143	13.25214286	29.17857143	40.48571429	19.80285714	14.60142857	9.029285714	23.40142857	14.81
390	906.1428571	1544.5	626.3571429	895.1428571	1189.285714	1210.928571	1819.214286	1511.142857	1615.928571	1636.857143	789.3571429	833.8214286	768.8571429	722.6428571
391	65.82857143	73.96428571	156.9321429	121.6357143	95.30357143	110.6607143	12.515	37.92142857	48.82857143	45.75	36.96428571	28.72857143	66.125	32.12857143
392	7.949642857	21.92928571	8.683571429	6.696428571	12.265	9.962857143	11.81	6.615	19.44571429	11.845	12.02214286	8.261428571	43.14285714	8.653571429
393	79.06428571	108.6071429	72.94285714	108.3571429	100.5642857	95.65714286	63.56428571	111.1214286	123.5571429	123.1857143	87.72857143	76.35714286	81.88571429	87.65
394	443.4285714	109.5428571	256.7857143	268.7142857	128.1428571	119.3357143	207.9071429	125.4785714	154.2607143	125.4	171.7142857	148.7928571	139.6142857	135.0357143
395	20.19642857	23.10642857	94	18.97285714	27.63571429	27.97142857	32.09285714	14.67357143	35.38571429	22.66285714	44.56428571	15.11071429	21.60785714	19.65857143
396	6.355	9.029285714	73.72857143	6.696428571	6.565	6.424285714	10.06071429	6.523571429	6.66	6.838571429	23.23857143	8.169642857	6.352142857	6.276428571
397	9.099285714	7.934285714	8.206428571	6.696428571	10.26857143	14.60857143	9.614285714	6.489285714	6.594285714	6.813571429	35.00714286	8.146785714	6.352142857	7.535714286
398	7.609642857	16.89214286	99.66428571	6.696428571	15.88642857	6.424285714	9.199285714	6.472857143	15.46214286	11.42785714	37.28214286	8.110714286	6.352142857	20.83714286
399	122.8857143	170.2	126.2142857	130.5142857	134.0714286	164.55	63.99285714	87.18571429	101.5857143	150.4928571	121.6285714	115.0071429	64.25714286	115.7285714
400	1072.642857	1268	1686.75	1576.142857	1167	1283.5	453.75	882.5	952.75	1039.857143	441.5	474.2142857	277	456.1428571
401	3225.357143	4387.142857	4900	5237.142857	4410.714286	4683.571429	2876.428571	2938.214286	3132.5	3215.714286	4068.571429	4712.857143	4144.642857	4082.142857
402	49.11071429	16.05142857	7.782142857	34.79285714	15.20428571	16.83428571	7.9325	11.44642857	16.25214286	13.38071429	32.70714286	19.12785714	7.307857143	17.525
403	10.98	27.26428571	7.782142857	21.20714286	18.10785714	22.77285714	27.75714286	20.25785714	15.915	24.06928571	41.44285714	15.51285714	10.47714286	25.77642857
404	315.3571429	333.7857143	248.8571429	176.1785714	175.2857143	207.0214286	51.12142857	75.18214286	84.73214286	86.73571429	121.6285714	89.18571429	83.40714286	77.30714286
405	28.32857143	32.05714286	34.66428571	22.09	34.77857143	31.90714286	33.91428571	23.06214286	35.92857143	34.22142857	51.41071429	18.00714286	14.06178571	17.755
406	253.4285714	250.2857143	239.3571429	251.2857143	235.8571429	295.7857143	124.5214286	144.4357143	158.7785714	147.9857143	142.6571429	126.5071429	94.18928571	154.1142857
407	96.43214286	142.6142857	88.48571429	124.8928571	116.0607143	138.7428571	121.3357143	115.8857143	123.5571429	151.5285714	118.3785714	81.37142857	30.26428571	101.5464286
408	12.33642857	9.885714286	7.363571429	6.696428571	7.216428571	12.53142857	28.75	6.333571429	16.37428571	12.17142857	38.62142857	7.800714286	6.352142857	10.09214286
409	37.33214286	23.66857143	13.26071429	53.05	35.56071429	27.05357143	6.817142857	23.06214286	30.22857143	16.49642857	45.54285714	12.68785714	7.740714286	14.43642857
411	13841.42857	30150	32628.57143	29896.42857	44921.42857	53342.85714	19307.14286	21528.57143	23085.71429	25775	25200	24557.14286	23764.28571	25450
412	6447.857143	2944.285714	3234.285714	2958.571429	2135.714286	2360.714286	12369.64286	8430.714286	7190.714286	9807.857143	8810.714286	8746.428571	6497.142857	8114.285714
413	1248.571429	4531.428571	6617.857143	6302.5	4898.928571	5377.857143	1280.5	1305.107143	1362.285714	1511.5	2726.428571	2656.428571	2450.714286	2630.714286
414	132.6714286	117.4785714	74.75	103.4785714	108.6857143	108.7392857	93.08571429	69.16428571	92.10357143	102.35	134.8142857	101.8714286	59.2	104.1142857
415	12.51428571	14.64428571	6.753214286	13.15214286	13.26107143	11.39428571	31.06071429	13.18714286	12.54714286	6.643571429	38.62142857	7.524285714	6.352142857	6.242857143
416	110.6357143	196.3	137.8571429	136.15	113.9571429	170.1642857	116.1	89.82857143	80.84285714	102.35	125.4785714	88.67857143	41.10714286	85.98571429
417	74.80714286	98.80714286	60.44285714	83.57142857	98.68928571	99.41428571	90.38571429	52.02142857	73.90714286	82.99285714	67.35	52.47142857	48.07857143	64.81428571
418	93.98571429	82.375	66.05	93.15	82.49285714	94.65	103.2928571	53.40714286	69.45714286	84.40714286	53.04642857	51.89285714	37.98571429	50.02857143
419	62.66428571	57.95714286	43.21428571	67.41785714	54.72142857	61.36428571	89.05714286	50.64285714	60.97857143	61.81071429	65.27142857	34.96071429	38.41428571	50.86428571
420	139.6214286	91.5	66.54285714	85.22857143	101.35	78.26428571	171.1285714	114.7714286	124.5214286	133.6357143	74.47142857	51.53571429	53.48928571	66.02857143
421	60.06785714	31.45714286	49.7	40.1	44.55714286	57.00357143	49.83571429	49.12857143	49.88928571	41.55714286	45.82857143	38.75	35.28571429	29.09285714
422	17.85642857	9.09	6.528571429	12.75464286	13.77214286	9.882857143	6.312142857	6.211428571	6.163571429	6.630714286	11.75142857	7.224285714	6.352142857	6.230714286
423	132.6714286	108.6071429	102.1857143	154.5642857	116.0607143	134.3	97.12857143	190.0285714	191.7285714	215.0714286	165.55	53.2	45.2	67.84285714
424	139.6214286	156.7857143	90.91785714	161.8857143	136	136.9642857	163.9571429	152.75	137.5571429	185.7357143	175.2071429	98.78571429	66.99285714	136.9642857
425	6.355	6.275714286	6.391428571	6.696428571	6.177142857	6.424285714	6.230714286	6.188214286	6.142857143	6.643571429	16.36714286	7.1	6.352142857	6.227857143
426	2231.428571	2467.857143	1601.785714	960.4285714	974.7142857	1183.642857	610.7857143	452.2142857	486.2142857	466.0714286	690.2142857	745.4642857	683.8214286	617.9285714
427	7.636428571	7.891428571	6.391428571	6.696428571	8.195	10.37214286	22.92142857	6.178571429	6.133571429	13.38071429	120.6	7.012857143	6.352142857	13.17928571
428	94.99285714	87.97857143	100.5642857	89.05714286	123.9678571	136	89.05714286	50.41428571	45.65357143	66.05	63.87142857	42.06785714	41.96428571	42.95
429	810.3571429	36.03571429	370.5714286	12.12	26.13214286	18.61214286	45.96071429	11.78571429	26.85714286	28.54285714	85.15714286	45.48571429	55.23571429	40.44285714
430	74.80714286	101.6214286	52.45	97.11071429	85.07857143	66.38571429	100.9285714	105.0285714	92.9	125.4	116.2928571	70.97857143	74.26785714	118.9142857
431	6.355	6.275714286	6.330714286	6.696428571	6.139285714	6.424285714	6.169285714	6.163571429	6.124285714	6.643571429	6.588571429	196.7428571	6.352142857	6.227857143
432	140.5785714	123.85	110.6571429	150.1285714	117.2285714	126.85	116.4571429	110.8928571	133.4785714	161.0714286	125.4785714	300.1428571	114.3	118.1785714
433	117.2428571	22.765	6.330714286	6.696428571	8.631428571	6.424285714	6.145	6.154285714	6.12	28.63571429	6.588571429	6.76	6.352142857	6.826071429
434	39.99285714	10.99857143	6.330714286	18.67714286	9.238571429	10.99857143	216.6428571	6.142857143	16.49642857	8.827857143	42.96428571	34.22857143	31.81785714	26.84285714
435	90.07142857	60.21428571	28.29642857	46.83571429	45.10714286	51.42857143	49.83571429	47.39642857	40.48571429	49.57857143	71.18571429	44.12142857	55.50714286	57.12857143
436	90.14642857	153.2357143	105.7142857	85.22857143	94.2	91.55714286	93.95714286	96.16428571	65.6	89.98571429	109.7928571	99.77857143	85.96428571	102.4571429
437	64.55	74.06428571	45.99285714	54.81428571	57.11428571	76.50357143	80.49285714	214.0714286	166.5428571	220.2857143	51.83214286	62.18571429	52.96785714	47.31428571
438	392	435.25	453.9285714	424.8571429	401	398.1428571	234.1785714	365.5	267.4285714	369.0714286	376.7142857	340.8928571	328.3214286	329
439	19.92142857	14.71642857	6.27	14.0175	18.475	13.73428571	23.00642857	17.02142857	8.285	16.38214286	10.9	6.602857143	6.352142857	6.230714286
440	10.80714286	13.94071429	68.35714286	6.696428571	14.15571429	6.424285714	18.52571429	11.71428571	56.08571429	36.25714286	11.01928571	10.58357143	6.352142857	6.230714286
441	562.4285714	412.6785714	356.4285714	385.5	599.5	536.5	1161.357143	769.2857143	558.1428571	644.5	328.5	292.6428571	279.2142857	284.2142857
442	6.355	6.770714286	6.218571429	6.696428571	6.070714286	6.424285714	6.082142857	6.124285714	8.126428571	24.52	6.588571429	6.433571429	6.352142857	8.598571429
443	12.24571429	21.42571429	21.10214286	6.696428571	13.35	8.615	35.52857143	17.115	11.08571429	14.34357143	22.71357143	10.07535714	19.79571429	14.745
444	107.5357143	158.5571429	110.6571429	198.3714286	178.4714286	193.7214286	240.1428571	281.6428571	257.2142857	284.9642857	246.6428571	207.3142857	174.9857143	184.7285714
445	498.7142857	605.2857143	493.8571429	519.8571429	509.75	562.0714286	477.3571429	410.7857143	406.6428571	480.1428571	476.3571429	468.1071429	480.5	500.6428571
446	84.24285714	91.5	69.95	90.85	76.80714286	70.66428571	63.20714286	78.43571429	66.02857143	72.48928571	76.41428571	63.87142857	75.54285714	65.74285714
447	87.98214286	70.99285714	53.78214286	69.95	52.46428571	57.70714286	87.65	70.81428571	67.82857143	89.92142857	129.2857143	112.5357143	127.5428571	110.8214286
448	41.96428571	41.01071429	34.06428571	35.64642857	99.77857143	35.8	6.169285714	37.08571429	30.95714286	42.24285714	25.575	25.65714286	24.83142857	20.25071429
449	55.11428571	47.95714286	63.83571429	53.65	47.06428571	56.88214286	32.77857143	56.37857143	46.27142857	40.79285714	30.725	30.01785714	28.44285714	31.81785714
450	496.6428571	366.4285714	284.25	489.2857143	218.9285714	224.3214286	413.9285714	425.3571429	424.7142857	397.3571429	596.6785714	618.6785714	635.2142857	549.9285714
451	224.9285714	300.3571429	255.4285714	274.7142857	253.2142857	244	198.2142857	232.4285714	210.7142857	215.9285714	335.6071429	302.2142857	338.2142857	357.7857143
452	101.5857143	99.85357143	149.1642857	101.6214286	96.15357143	113.4142857	60.73928571	66.20714286	65.6	72.71428571	75.89285714	56.32142857	56.55	73.08928571
453	197.4714286	80.02857143	148.2071429	300.3571429	127.0357143	154.0357143	134.3714286	179.8071429	144.95	150.4928571	806.5	742.3571429	761.0357143	721.2857143
454	2010.357143	1908.571429	1797.785714	1917.142857	1757.642857	1686	1886.142857	1672.571429	1412	1745.642857	1937.857143	1838	1971.071429	2000.714286
455	40.58571429	54.07857143	43.32857143	49.09285714	45.30714286	55.52142857	24.10714286	28.07857143	13.35392857	41.33928571	19.53571429	18.48214286	28.82857143	23.06214286
456	130.6642857	112.5285714	133.6285714	131.3285714	111.6	123.1785714	93.52142857	121.8571429	115.0071429	173.8	87.35	93.51071429	112.3642857	105.025
457	86.04285714	44.03214286	22.44857143	34.79285714	33.88571429	38.67142857	56.54285714	70.29642857	35.17142857	55	47.95	27.37142857	37.67857143	34.70357143
458	50.53928571	86.10714286	52.04285714	61.45	58.55357143	77.3	71.06071429	89.2	75.72857143	88.36428571	90.40714286	63.47857143	73.3	75.5
459	8.393571429	16.80571429	6.115714286	12.75464286	11.70071429	13.26071429	6.060714286	6.088571429	6.185714286	6.452142857	6.588571429	6.257142857	6.352142857	6.996428571
460	1055.857143	774	667.3214286	784.6428571	1021.214286	727.3571429	736	675.6785714	972.3928571	715.6785714	665.8928571	565.6428571	874.9285714	578.3928571
461	234.9285714	277.8571429	198.9571429	271.5714286	300.7857143	306.8571429	297.5714286	252	276.7142857	168.3214286	480.9285714	443.8571429	489.6785714	410.1428571
462	8.393571429	7.308571429	6.115714286	21.20714286	10.00928571	6.424285714	55.12142857	6.080714286	6.213571429	15.125	6.588571429	6.227857143	8.297857143	11.10857143
463	6.355	10.21071429	115.8785714	6.696428571	15.30107143	16.71285714	6.106428571	17.69	50.42142857	18.32428571	16.62642857	8.881071429	8.242142857	10.65285714
464	113.4142857	105.0071429	170.5285714	132.6714286	177.7285714	202.5928571	93.52142857	92.94285714	66.7	96.68928571	92.21428571	73.32142857	95.32857143	101.5464286
465	10.36928571	6.275714286	6.115714286	6.696428571	6.155714286	6.424285714	6.125714286	6.063571429	6.25	6.381428571	6.588571429	6.212857143	6.352142857	6.288571429
466	98.71428571	146.5714286	100.5642857	106.6357143	122.8857143	137.8571429	97.68571429	86.56428571	84.73214286	103.2857143	116.2928571	86.50714286	91.60714286	111.6857143
467	9.167142857	20.63428571	6.115714286	6.696428571	17.42	33.60714286	57.39285714	28.92142857	16.15214286	20.33071429	35.66428571	14.87428571	23.67642857	17.02857143
468	167.025	164.25	142.5785714	169.8357143	158.7785714	173.7214286	103.5	106.7857143	101.6214286	108.6857143	145.8357143	95.10714286	109.6142857	111.6857143
469	11.91	16.37428571	6.115714286	6.696428571	17.88857143	23.08392857	6.175	14.2	20.17142857	35.51428571	24.72714286	6.172142857	21.93714286	13.78
470	6.355	6.275714286	6.115714286	6.696428571	8.490714286	9.214285714	6.183571429	16.01142857	6.329285714	6.306428571	6.588571429	6.163571429	17.12214286	6.310714286
471	325.9285714	105.0071429	107.4785714	69.12142857	110.6428571	131.4785714	175.5071429	147.1642857	154.2607143	132.5142857	130.4357143	80.12142857	95.32857143	67.34642857
472	1737.5	1981.428571	3247.142857	1551.928571	3357.857143	3569.642857	2195.714286	2196.428571	2183.571429	2260	2762.142857	2495	2360	2623.571429
473	28.32857143	37.66785714	6.172857143	18.97285714	35.11428571	44.41428571	6.248571429	13.465	24.74214286	6.234285714	6.588571429	6.140714286	13.18785714	9.361428571
474	96.48571429	107.5571429	89.67142857	118.4214286	180.25	156.2642857	132.6285714	71.63571429	68.82857143	49.30357143	70.475	48.44285714	68.59285714	48.41785714
475	385.2142857	568.1785714	437.3571429	578.1428571	535.2857143	587.9285714	542.5	640.6785714	622	617.5714286	707.7142857	390.4285714	570	686.2857143
476	25.41928571	19.79571429	6.172857143	41.98928571	8.395714286	16.92071429	6.348571429	21.37428571	13.35392857	16.31	19.355	6.117142857	10.215	10.36714286
477	825.5714286	731.5	829.5714286	490.9285714	790.9285714	700.8571429	489.3214286	440.4285714	473.2857143	403.0714286	564.5	406.6071429	522.3571429	535.2857143
478	39.42857143	51.17857143	38.97857143	58.76428571	56.76428571	66.01428571	58.39285714	64.13571429	72.94285714	64.12142857	76.01428571	30.85	53.66428571	53.95
479	27.17142857	53.65	6.218571429	12.44142857	30.01428571	46.87857143	35.71428571	38.79285714	36.96428571	28.25357143	78.7	63.29285714	73.3	75.34642857
480	20.73571429	82.78571429	63.83571429	42.17142857	72.10714286	85.29285714	83.65	48.06428571	54.95714286	33.98571429	36.85	18.85714286	31.05714286	35.17142857
481	75.35	143.4714286	69.61785714	215.6428571	159.9642857	137.8571429	94.97857143	124.225	112.5357143	87.71785714	140.8	50.16428571	102.6857143	100.7071429
482	50.21428571	66.32857143	32.07142857	138.7357143	53.65714286	66.01428571	69.95	68.3	57.99285714	46.25	57.95714286	36.35	63.875	56.16428571
483	497.5714286	918.2857143	220.7142857	876.6071429	1305.071429	1165.785714	1245.642857	755.8571429	964.7857143	734.4285714	528.7857143	459.4285714	536.3928571	524.5714286
484	107.5357143	60.57857143	58.65714286	272.4285714	63.95	59.50357143	107.5142857	86.925	64.33571429	62.87857143	668.8928571	641.9285714	474.4285714	554.6428571
485	202.3428571	13175.71429	240.2857143	169.8357143	12454.28571	10401.07143	183071.4286	158285.7143	178428.5714	111967.8571	30628.57143	30885.71429	36282.14286	34928.57143
486	8.869285714	11.83285714	6.330714286	19.88214286	21.46928571	14.00928571	8.150714286	21.79714286	8.282857143	6.000714286	6.588571429	6.001428571	11.00071429	6.396428571
487	6.355	14.2	6.330714286	6.696428571	7.485714286	11.17821429	33.19285714	11.03071429	9.413928571	5.994285714	6.588571429	5.979285714	6.352142857	6.403571429
488	11.53	34.32142857	6.330714286	13.40642857	7.649285714	12.08607143	40.00714286	14.06357143	17.525	7.318214286	6.588571429	5.965	9.687142857	8.455714286
489	6.355	12.37214286	6.391428571	15.09642857	7.777142857	6.424285714	28.97857143	12.85785714	7.525	5.974642857	6.588571429	5.957857143	11.24071429	6.43
490	51.53571429	55.81071429	50.72857143	67.05714286	90.07142857	68.39285714	125.6285714	74.81428571	601.3571429	41.96428571	43.26428571	39.99285714	50.10714286	67.42142857
491	6.355	6.275714286	6.528571429	6.696428571	8.032142857	6.424285714	12.89142857	14.35071429	7.621428571	5.954285714	6.588571429	5.949642857	6.352142857	7.524285714
492	6.355	11.75928571	6.528571429	6.696428571	8.151785714	6.424285714	30.14285714	11.47857143	9.030714286	5.945	6.588571429	8.686071429	6.352142857	6.506071429
493	7.4725	6.447142857	33.96428571	6.696428571	7.216428571	6.424285714	171.7142857	11.68857143	7.946428571	7.6975	139.7	8.861785714	6.352142857	6.748571429
494	9.983571429	8.459285714	22.85571429	18.67714286	7.121428571	6.424285714	24.635	17.33785714	7.970714286	14.43642857	6.588571429	8.854285714	12.24571429	6.74
495	12.07785714	6.275714286	22.44857143	6.696428571	7.075714286	6.424285714	24.49071429	18.85714286	7.978571429	7.717857143	6.588571429	17.14357143	16.37428571	12.295
496	196.5214286	275.6428571	247.3571429	195.4214286	290	268.2142857	157.5214286	199.9928571	206.65	179.2142857	69.80714286	173.65	133.6357143	132.5214286
497	38.46071429	9.198571429	21.81928571	6.696428571	18.79928571	6.424285714	24.24	27.43571429	8.45	14.13857143	21.13857143	20.54071429	8.239642857	10.65285714
498	10.98	6.48	21.59285714	6.696428571	12.265	9.147142857	24.10714286	28.81428571	8.043928571	7.744285714	6.588571429	8.8325	6.352142857	6.686428571
499	20.93142857	18.96571429	21.34571429	6.696428571	17.69035714	17.02142857	24.01785714	21.23678571	17.31642857	14.76642857	15.66357143	35.23214286	27.94285714	22.92142857
500	61.775	99.85357143	96.23571429	109.15	112.7071429	97.6	130.9214286	190.0285714	157.45	202.5928571	44.46428571	122.5928571	98.81428571	115.7285714
501	28.32857143	35.49285714	28.64285714	54.01428571	68.27857143	71.37142857	41.92857143	9.764642857	8.071428571	11.60357143	6.588571429	22.08642857	11.83642857	9.361428571
502	38.72857143	12.30428571	44.17857143	6.696428571	22.35678571	9.048571429	36.48571429	16.49642857	8.084285714	18.23071429	6.588571429	14.16357143	12.76357143	6.633571429
503	9.01	6.934285714	20.01928571	6.696428571	6.756428571	6.424285714	23.62785714	9.764642857	11.665	8.248214286	11.50285714	17.66857143	8.798571429	6.622857143
504	54928.57143	45500	47667.85714	78857.14286	42214.28571	43621.42857	46621.42857	62935.71429	66864.28571	74478.57143	51014.28571	59735.71429	51064.28571	61285.71429
505	25.23285714	41.36428571	24.89071429	31.90714286	35.84285714	28.81428571	66.86071429	70.81428571	53.85	68.61071429	6.588571429	47.22142857	33.95714286	34.21428571
506	1450.642857	918.2857143	1157.357143	401.0714286	1533.357143	1636.071429	1172.071429	1034.714286	797.9285714	1039.857143	1032.785714	1216.785714	1050.5	1138.142857
507	81.82142857	95.06785714	79.03571429	97.84285714	98.72142857	104.1071429	166.8785714	88.24642857	12.44071429	118.1642857	48.05714286	92.68214286	58.32142857	80.85714286
508	1938.571429	1521.571429	1601.785714	1452.857143	1628.714286	1175.785714	3126.428571	2732.142857	2266.428571	2656.428571	1244.142857	1373.428571	1392.642857	1391.857143
509	24.10714286	12.12142857	18.23071429	17.32357143	22.22857143	26.10928571	37.20714286	10.83142857	21.12	16.59	6.588571429	19.26142857	14.15	10.30785714
510	6.355	6.275714286	17.95	6.696428571	6.590357143	6.424285714	22.95071429	9.654285714	8.071428571	7.760714286	6.588571429	8.771428571	6.352142857	10.58
511	28.32857143	11.69714286	17.66857143	6.696428571	18.79928571	17.92071429	26.10928571	9.620714286	8.065714286	11.09428571	6.588571429	14.60142857	7.714285714	16.94214286
512	6.355	6.275714286	17.33785714	6.696428571	6.565	6.424285714	22.76571429	9.602857143	8.059642857	7.744285714	6.588571429	8.755357143	6.352142857	6.4975
513	43.93571429	119.9714286	68.50714286	163.6642857	57.37857143	57.61428571	232.3571429	114.0571429	69.37857143	119.1785714	68.59642857	87.41428571	72.07142857	80.29642857
514	14.81	18.00714286	88.19642857	14.69142857	21.34928571	28.64285714	22.58071429	36.55714286	8.552142857	20.54	6.588571429	15.69214286	23.76535714	23.99428571
515	1450.642857	1304.714286	705.2142857	1812.857143	704.25	818.7857143	1503.642857	1612.928571	1455.464286	1592.857143	729.2857143	825.0714286	686.3928571	797.2142857
516	24.73428571	34.38571429	49.23571429	23.29071429	19.44214286	20.27285714	38.47857143	50.86428571	8.016428571	49.38571429	12.305	40.79285714	21.32357143	23.62428571
517	31.47857143	27.36428571	33.28928571	31.59285714	27.07857143	35.09285714	22.27928571	20.93857143	7.985	28.82142857	6.588571429	31.35	18.10071429	24.42428571
518	6.355	8.198571429	15.90785714	6.696428571	17.23	6.424285714	22.14071429	24.41714286	7.975	7.712142857	6.588571429	8.711785714	6.352142857	6.424285714
519	382.0357143	221.6428571	376.7857143	341.5714286	438.5	394.6428571	268.0714286	330.9285714	7.962142857	236.7857143	264.1071429	276.8571429	253.25	293.5714286
520	6.355	6.275714286	15.09642857	6.696428571	6.477857143	6.424285714	21.86357143	18.76357143	7.934285714	7.686428571	6.588571429	8.694285714	6.352142857	6.407857143
521	8622.142857	7120.714286	7066.785714	6420	7136.785714	7072.142857	9501.428571	7411.071429	2125	7138.571429	7050.714286	7900.714286	7387.857143	7952.857143
522	95314.28571	86807.14286	115750	85414.28571	105707.1429	95585.71429	124714.2857	136714.2857	17657.14286	89414.28571	85964.28571	99839.28571	87153.57143	85378.57143
523	3927.142857	4187.857143	2715.714286	1686	2159.642857	1518.571429	1026.785714	3343.571429	666.4285714	2845	5578.571429	6041.428571	5452.5	5899.642857
524	22.77285714	46.95	56.26428571	62.26428571	19.875	42.26428571	21.34928571	29.66785714	7.877857143	28.725	14.2	9.428214286	8.175	21.76857143
525	13.24428571	11.35892857	14.19285714	6.696428571	6.453214286	13.34714286	21.22928571	18.67	24.09214286	25.46428571	6.588571429	8.658214286	6.352142857	7.782857143
526	13436.42857	26382.14286	28950	16367.85714	21428.57143	20789.28571	24221.42857	22217.85714	23500	19975	15757.14286	17700	16357.14286	16400
527	31.05	34.32142857	45.22142857	29.21071429	44.33928571	33.8	20.85928571	56.12857143	36.84285714	34.68928571	19.10285714	11.02214286	9.483571429	19.33357143
528	26.63214286	15.90428571	13.26071429	20.94642857	13.865	19.89642857	20.73571429	52.67142857	32.34285714	18.605	6.588571429	18.32357143	8.720357143	23.89071429
529	53.36428571	45.68571429	182.6178571	79.68928571	372.3571429	70.57857143	20.51857143	70.93928571	23.43785714	42.87857143	18.22285714	199.5142857	27.26428571	45.19285714
530	18.67	26.42857143	119.3357143	17.87785714	231.5	16.38214286	20.33785714	60.34285714	43.56428571	22.98071429	6.588571429	15.11071429	14.60857143	13.46642857
531	24.73428571	27.00714286	64.36071429	24.92785714	30.60714286	24.1	20.91714286	57.47857143	46.27142857	40.28571429	6.588571429	9.699285714	11.83642857	23.37214286
532	182.8357143	389.0357143	505.0357143	304.7142857	167.5785714	217.0714286	82.88571429	176.4357143	142.6571429	169.2857143	149.8357143	144.2071429	107.5357143	141.65
533	21.48357143	10.84821429	48.15	15.86428571	15.78571429	26.96428571	19.65857143	54.98571429	23.85428571	25.79928571	6.588571429	9.976428571	11.24071429	9.044285714
534	214.4285714	311.5357143	236.7857143	214.3571429	246.4285714	330.3928571	95.87857143	112.8714286	108.3714286	167.2857143	85.37857143	88.16428571	75	159.45
535	652.5714286	582	532.7142857	582.1071429	662.4642857	542.5714286	639.1785714	729.9285714	655.8214286	683.1785714	455.7857143	550.6071429	471.4285714	651.8928571
536	937.6428571	781.75	456.5357143	781.2142857	960.8571429	754.8571429	460.3928571	726.7142857	600.5	582.0714286	332.8571429	393.2857143	263.3571429	554.1785714
537	178.0285714	918.2857143	97.91428571	221.6428571	183.6571429	206.1214286	13570.71429	3526.428571	4348.928571	3886.428571	508.0357143	703.4285714	605.4642857	651.8928571
538	2804.285714	3033.214286	3387.857143	3340	2671.428571	2968.571429	767.7142857	1232.25	1264.642857	1259.857143	715.2142857	749.3571429	553.25	1075.928571
539	15683.92857	15698.92857	19653.57143	18846.42857	15455.35714	15587.85714	3165.714286	5158.571429	5003.571429	5309.285714	1975.714286	1982.142857	1374.928571	2643.571429
540	68.41785714	71.55714286	66.89285714	65.63571429	75.93214286	96.90357143	46.85714286	36.44285714	43.40714286	40.46428571	32.00714286	30.32142857	18.10071429	50.12142857
541	548.5714286	552	577.8571429	549.3571429	649.3571429	664.75	479.7142857	383.2142857	400.5714286	387.8571429	329.5	310.3571429	228.4285714	346.8571429
542	14.57642857	20.35214286	10.79357143	6.696428571	16.59785714	10.16285714	25.24	9.979285714	18.12214286	7.353571429	94.36785714	11.34178571	6.352142857	6.523571429
543	515.3928571	496.5714286	496.5	572.4285714	608.8571429	675.25	288	306	312.6428571	313.2857143	176.9214286	217.2142857	140.5785714	272.3928571
544	399.0714286	251.2857143	248.8571429	113.1642857	436.7142857	515.3214286	1380.857143	664.4285714	628.2142857	652.4285714	368.0714286	359.5357143	242.1428571	344.9285714
545	6.355	7.646428571	108.7785714	6.696428571	6.41	6.424285714	16.32428571	6.968571429	8.332142857	7.300357143	6.588571429	8.411428571	6.352142857	6.313571429
546	6.355	6.695714286	88.15	6.696428571	6.405714286	6.424285714	15.95785714	6.923571429	9.280714286	7.277857143	6.588571429	8.395714286	6.352142857	6.312142857
547	1004.214286	708.8571429	457.4642857	649.3571429	686.7857143	767.5	487.5714286	528.5	556.2857143	557	1084.857143	1088.571429	933.5	1043.571429
548	6.355	14.025	9.785	6.696428571	6.405714286	6.424285714	15.06785714	6.845714286	7.271428571	7.164285714	6.588571429	8.364285714	6.352142857	6.307142857
549	85.27857143	96.96428571	73.72857143	87.37857143	93.15	103.1571429	68.73571429	61.00714286	80.58571429	86.82142857	79.95	87.72857143	81.52142857	106.6785714
550	427.5	519.25	411.8571429	599.1785714	480.1071429	520.6428571	345.8214286	475.1428571	503.3571429	572.2142857	421.8214286	507.8214286	361.9285714	571.5
551	69.21071429	101.6214286	71.55	209.7142857	77.49285714	94.44285714	109.6142857	165.0571429	204.5857143	200	151.9714286	169.7928571	139.6142857	171.5642857
552	122	105.0071429	244.6428571	99.5	118.3428571	143.8357143	48.37857143	106.2428571	100.7107143	113.6571429	96.11428571	89.7	54.46428571	92.49285714
553	397.7857143	411	305.3571429	270.5714286	443.8571429	456.3214286	361.4642857	418.8571429	458.3571429	408	207.6142857	219.9285714	179.4392857	207.9428571
554	83.69285714	40.90714286	86.09285714	55.46428571	72.10714286	38.27857143	90.98571429	110.6357143	136.3	80.83928571	68.19285714	53.94285714	66.48571429	19.10285714
555	89028.57143	67196.42857	46400	74689.28571	63160.71429	65132.14286	45021.42857	104292.8571	118628.5714	121507.1429	57392.85714	63932.14286	64428.57143	61692.85714
556	19.13857143	22.36785714	8.683571429	24.21	27.17142857	21.62214286	11.3	11.83571429	26.42857143	18.79928571	6.588571429	17.92071429	20.25857143	20.91714286
557	1143.214286	563.7142857	806.7857143	2031.785714	1189.285714	1424.642857	1669.642857	880.8571429	810.4285714	975.3571429	1075.964286	1159.214286	1088.571429	1091.857143
558	41.15714286	49.92857143	35.98214286	50.45	51.12142857	53.29285714	136.3	81.93571429	108.3714286	96.68928571	77.78928571	42.13571429	28.32857143	45.29285714
559	50.42142857	51.82142857	180.3928571	46.65714286	62.77857143	49.54642857	115.8714286	125.4785714	116.2785714	116.8321429	92.95	71.95	52.17857143	61.60357143
560	37.41428571	45.76428571	54.54642857	28.67857143	35.42857143	44.15	68.50714286	38.37857143	50.82142857	55.11785714	61.40714286	31.54285714	18.82071429	42.32857143
561	7.263571429	7.725714286	8.206428571	6.696428571	10.31178571	16.05142857	9.199285714	6.489285714	6.499285714	6.78	15.355	8.110714286	6.352142857	7.3975
562	627.7857143	731.5	761	769.2142857	882.6428571	904.0714286	489.3214286	422.2857143	481.3928571	468.5357143	412.7857143	431.1428571	228.4285714	416.2857143
563	94.425	108.6071429	89.09285714	95.36428571	91.6	85.92857143	94.97857143	128.95	148.5642857	164.1	103.1571429	115.9714286	82.71071429	112.6357143
564	48.15714286	48.64285714	26.00714286	36.72142857	67.21428571	67.88214286	103.1571429	17.79142857	39.19285714	31.04285714	33.52857143	15.60285714	25.96892857	24.75
565	18.01428571	21.30142857	7.782142857	24.21	12.98785714	35.5	7.9325	19.06678571	16.03714286	27.64285714	33.18571429	13.26071429	20.43928571	16.69785714
566	38.82142857	10.14357143	7.782142857	6.696428571	17.60357143	21.06571429	7.646071429	10.97071429	20.685	15.03214286	45.54285714	31.13571429	6.352142857	20.43928571
567	1544.464286	556.9285714	1840.928571	1551.928571	481.0714286	583.7142857	657.1071429	695.5	776.0357143	789.4642857	1752.428571	1896.428571	1638.285714	1765
568	10.52642857	6.275714286	7.363571429	6.696428571	18.79928571	6.424285714	7.310714286	6.383571429	8.745714286	6.68	11.34928571	7.9075	6.352142857	6.26
569	90.99285714	81.80714286	80.13214286	78.31428571	72.31428571	75.03928571	53.79285714	68.57857143	91.86428571	75.73571429	77.28571429	60.35714286	60.21428571	57.27857143
570	616.8571429	749.8571429	477.9285714	369.5714286	436.7142857	425.9642857	540.4285714	452.2142857	463.7142857	473.1428571	523.8214286	568.4642857	416.7142857	531
571	13.98285714	9.367142857	7.363571429	6.696428571	6.312142857	8.683571429	15.67071429	6.342857143	15.46214286	10.68	38.27142857	17.07571429	6.352142857	7.085
572	811.4285714	775.2857143	805.6428571	707.3571429	870.5714286	874.7142857	1334.928571	700.9642857	710.0357143	768.5	515.5	574.7142857	529.9285714	614.3928571
573	47685.71429	71900	72650	54725	64185.71429	64021.42857	38146.42857	42914.28571	46135.71429	47985.71429	51182.14286	50792.85714	46821.42857	50071.42857
574	34.67857143	26.42857143	12.78857143	29.14285714	25.26928571	33.20714286	56.12142857	25.00142857	41.2	42.43571429	61.925	30.51428571	10.35642857	23.89071429
575	4784.285714	3745	4639.642857	4580.357143	4180	3586.428571	1415.357143	2334.285714	2764.285714	2825.357143	1075.964286	1134.642857	973.5714286	1391.857143
576	1360.071429	2368.571429	902.6428571	700.7142857	525.2142857	701.9285714	3820.714286	2549.285714	1412	2606.428571	4785.714286	4926.071429	2209.285714	4498.571429
577	21.22571429	20.93892857	6.753214286	18.32428571	20.83714286	19.33357143	36.28571429	10.59964286	12.12	18.88571429	46.14285714	11.91214286	6.352142857	10.47607143
578	571.9285714	1050.964286	894.0714286	2194.285714	1033.5	991.2857143	710.1428571	1018.071429	1075.142857	1082.285714	997.9642857	915.7857143	761.4642857	746.2857143
579	202.3428571	224.8928571	243.0714286	331.2142857	232.4285714	234.7142857	403.4285714	374.1428571	384.5	412.6785714	737.3214286	730.4285714	706.5	685.2142857
580	19.33357143	12.30428571	6.753214286	38.20714286	15.39785714	21.48357143	6.403571429	6.404285714	17.69785714	15.69214286	27.33571429	7.462857143	6.352142857	10.53
581	375.1428571	379.5	279.1428571	313.25	338.2857143	356.4285714	641.9285714	420.3571429	405.5	401.8214286	227	192.7571429	171.8642857	173.0642857
582	81.03928571	92.33928571	60.16785714	83.57142857	91.94285714	77.94285714	92.26428571	71.06428571	91.27142857	93.15	107.5285714	66.48214286	41.85714286	67.52857143
583	108.525	118.2642857	83.54285714	118.4214286	94.2	110.6607143	124.4428571	79.43928571	86.08571429	93.60714286	117.3928571	73.92857143	58.41428571	85.98571429
584	287.5	207.9071429	130.5142857	187.9142857	183.6571429	171.7928571	196.8142857	186.8357143	222.8571429	212.0714286	503.3571429	447.9285714	432.7857143	475.4285714
585	88.66071429	79.06071429	86.675	116.0642857	89.74285714	91.3	43.25	75.02857143	97.83571429	123.1857143	79.40714286	68.94285714	50.4	79.57142857
586	6.355	6.275714286	6.528571429	6.696428571	6.188571429	6.424285714	6.283571429	6.205714286	6.160714286	6.616785714	6.588571429	7.155714286	6.352142857	6.227857143
587	17.93928571	6.275714286	6.391428571	6.696428571	31.13571429	6.424285714	6.258571429	6.2	6.154285714	6.616785714	6.588571429	7.1	6.352142857	6.227857143
588	137.7	90.7	239.3571429	124.8928571	43.56428571	56.35714286	61.76071429	78.31428571	76.43571429	72.35714286	151.0214286	139.6214286	117.0785714	127.1785714
589	29.45	26.08714286	39.04285714	49.85714286	38.27857143	28.64285714	79.09285714	26.71428571	27.83571429	24.73428571	41.65	18.85714286	17.73357143	27.17142857
590	194.6	267.9285714	121.5571429	257.4285714	317.1428571	319.9285714	597.7142857	1054.214286	1084.857143	1124.357143	1323.714286	1304.357143	1270.928571	1138.142857
591	226	432.5	225.7857143	213.4285714	229.6428571	221.6785714	536.5714286	499.6428571	471.7142857	462.5	573.0714286	511.0714286	499.7142857	372.5
592	8678.571429	9320.357143	9130	9512.142857	6866.785714	7628.928571	4150.714286	5004.285714	4274.642857	5134.285714	4222.857143	4278.571429	3445	3756.071429
593	13.98285714	11.90142857	6.330714286	12.63285714	18.475	6.424285714	6.179285714	15.62071429	17.41642857	10.25892857	33.89285714	6.916785714	6.352142857	7.023928571
594	16.38214286	19.13142857	6.330714286	15.78571429	23.55714286	11.085	6.169285714	6.505714286	10.30857143	11.60357143	34.55714286	6.858571429	6.352142857	9.958571429
595	6.355	6.275714286	6.330714286	6.696428571	6.135714286	6.424285714	6.163571429	6.163571429	6.12	6.630714286	6.588571429	155.3	6.352142857	6.225
596	165.3571429	139.7	118.2642857	149.4571429	142.35	144.8714286	134.7428571	119.7428571	122.5214286	145.0285714	139.7	134.9642857	150.7214286	145.0214286
597	90.28571429	95.06785714	75.57857143	112.3642857	78.55714286	94.94285714	57.17142857	102.45	112.5357143	127.4714286	85.3	68.6	61.57857143	80.16785714
598	92.28928571	140.8071429	80.58571429	167.6928571	123.9678571	117.2285714	89.39285714	149.6071429	135.4071429	135.7071429	105.3107143	85.15714286	75.73571429	106.6785714
599	1199	572.4285714	578.3928571	459.5	736	893.4642857	285.75	271.5714286	183.8071429	251.2142857	438.3571429	411	345	419.25
600	27.97142857	38.8	25.60571429	27.69285714	26.02857143	42.26428571	23.00642857	30.85	15.635	23.32	21.95142857	14.32928571	13.18785714	20.07
601	68.81428571	83.54285714	53.04285714	75.72857143	71.67142857	81.27142857	51.55	61.00714286	44.70714286	76.05	46.96428571	50.7	50.4	56.475
602	6.355	6.747142857	6.27	6.696428571	12.08642857	31.22857143	6.106428571	6.131428571	6.109285714	6.630714286	6.588571429	6.602857143	45.83928571	6.227857143
603	749.9285714	904.2857143	631.4642857	687.2857143	617.0357143	639.6428571	616.7857143	487.7857143	429.4285714	547.8928571	555.5714286	565.6428571	570	616.9285714
604	53978.57143	71039.28571	71185.71429	67228.57143	47667.85714	56657.14286	49335.71429	61692.85714	42567.85714	65225	82578.57143	70607.14286	72700	75150
605	31.13571429	43.56428571	33.48571429	39.06428571	43.23571429	46.77142857	23.09857143	32.23571429	34.92857143	40.19285714	1742.428571	1601	1735.214286	1562.285714
606	8.492857143	22.60678571	6.27	29.50714286	15.01071429	8.692857143	6.060714286	6.819285714	13.35392857	25.34428571	16.36714286	27.08571429	17.04285714	10.09214286
607	40.225	38.27857143	31.45714286	61.53571429	32.32142857	49.73214286	41.50714286	123.1821429	103.3857143	153.5642857	107.1785714	86.34285714	86.91428571	105.9571429
608	123.85	129.7714286	243.0714286	113.1642857	98.68928571	109.7107143	83.65	217.0714286	191.7285714	225.6071429	110.8178571	94.31785714	61.76785714	97.85714286
609	7.332857143	6.600714286	6.218571429	6.696428571	6.044285714	6.424285714	6.046428571	6.114642857	6.115714286	6.616785714	11.74214286	6.396428571	9.948928571	6.716428571
610	6.355	9.695714286	6.172857143	6.696428571	12.98785714	6.424285714	6.030357143	6.114642857	6.160714286	12.44214286	23.34285714	15.11071429	9.615	8.191428571
611	95.3	182.9142857	69.7	82.69285714	149.9071429	183.1428571	85.33571429	124.225	118.25	123.1857143	92.28214286	69.57857143	62.66785714	53.05
612	1284.214286	922.2857143	878.2857143	1100.428571	880.5357143	807.4285714	974.2857143	719.9285714	582.0714286	579.3571429	961.5357143	901.1428571	727.8214286	457.3571429
613	6.355	6.74	6.172857143	6.696428571	6.044285714	6.424285714	6.003928571	6.105714286	6.127142857	6.592857143	17.33785714	6.340714286	6.352142857	6.25
614	6.355	9.029285714	6.172857143	6.696428571	6.044285714	10.53178571	22.74285714	6.105714286	7.271428571	6.578571429	6.588571429	6.340714286	9.687142857	6.904285714
615	43.78214286	34.95	37.73571429	24.08428571	30.47142857	32.94285714	33.19285714	45.52142857	34.04285714	45.27857143	38.06785714	28.15	32.45714286	37.98571429
616	20535.71429	14369.28571	12902.14286	18721.42857	12671.42857	15587.85714	11485	13690	13534.28571	15702.85714	8415.714286	7793.928571	8206.428571	8127.857143
617	14.26428571	25.15071429	6.172857143	6.696428571	17.51714286	16.38214286	22.61785714	25.78428571	9.695	28.63571429	11.53	16.91357143	11.08714286	11.66357143
618	178.0285714	187.6857143	155.15	196.9642857	192.3857143	201.4071429	158.5571429	165.0571429	143.8785714	206.5785714	168.5428571	154.2642857	170.9071429	196.2214286
619	6.355	14.99642857	6.115714286	6.696428571	10.40857143	6.424285714	6.030357143	11.08642857	6.163571429	18.69142857	11.26285714	6.291428571	29.35	14.00928571
620	7.951428571	16.22357143	6.115714286	27.01428571	17.88857143	15.075	6.046428571	6.092142857	6.169285714	8.8	15.46285714	6.278571429	16.45357143	9.705714286
621	135.7071429	132.5178571	88.48571429	74.92142857	104.75	81.37142857	210.5714286	96.12857143	72.94285714	49.30357143	108.7785714	94.31785714	100.8071429	102.4571429
622	6.355	6.275714286	6.115714286	6.696428571	6.295	6.424285714	6.060714286	6.088571429	6.179285714	6.452142857	6.588571429	6.257142857	6.352142857	6.268571429
623	191.6428571	149.7571429	159.1928571	179.1357143	207.3142857	222.5	77.15	99.88571429	103.3857143	152.4928571	128.1357143	106.6357143	136.8142857	88.38928571
624	568.2857143	339	272.5	358.5357143	643.0714286	326.8571429	272.1071429	330.9285714	632.5	280.9285714	321.6428571	266.7142857	743.5714286	310.3571429
625	42.95714286	75.73571429	29.625	62.02142857	54.80714286	56.47857143	78.03571429	51.73571429	46.27142857	35.2	79.61428571	46.53571429	69.41428571	68.1
626	15.95071429	7.217142857	6.115714286	6.696428571	15.30107143	13.26071429	6.106428571	6.080714286	6.218571429	13.27357143	6.588571429	6.227857143	6.352142857	6.278571429
627	49.2	45.40714286	53.78214286	55.64285714	62.50357143	70.57857143	59.325	46.24642857	39.3	64.33571429	65.81428571	53.08571429	66.725	64.69285714
628	21.64428571	9.624285714	6.115714286	18.83571429	19.875	20.62714286	35.34285714	21.47642857	23.05428571	27.75	18.54	16.82714286	12.62321429	17.02857143
629	28.55	34.38571429	6.115714286	26.08	34.88571429	37.73571429	184.9928571	91.66428571	90.38571429	86.29285714	92.28214286	75.82857143	84.33928571	63.70714286
630	80.49285714	64.17142857	6.115714286	104.2035714	70.66428571	57.99285714	80.88571429	62.19285714	51.52142857	67.1	95.02142857	91.66428571	90.77142857	61.38928571
631	63.43571429	41.52857143	47.67142857	45.19642857	38.16428571	57.00357143	36.12142857	56.63214286	48.25714286	38.27857143	90.99285714	19.88214286	26.85714286	24.22928571
632	60.48571429	85.33571429	51.89285714	81.94285714	85.31785714	88.58928571	82.72142857	74.27857143	84.73214286	98.57142857	115.0928571	59.72142857	76.51428571	88.38928571
633	27.97142857	7.609642857	6.115714286	6.696428571	11.30464286	22.10428571	6.179285714	26.32142857	9.504285714	7.653214286	17.04285714	6.172142857	8.084285714	6.312142857
634	18.32357143	28.20714286	6.115714286	39.15	26.84285714	38.77857143	37.20714286	22.28714286	22.20642857	7.539285714	20.14214286	15.42642857	26.52142857	10.42214286
635	10.52642857	13.85714286	17.33785714	6.696428571	21.46928571	33.8	30.51428571	11.885	14.23571429	15.88642857	14.81	9.418214286	9.181785714	8.455714286
636	45.54285714	39.04285714	6.330714286	33.13571429	52.97142857	59.12857143	31.47142857	50.96428571	40.87857143	37.84285714	35.21428571	19.79571429	38.80714286	37.5
637	6.355	6.560714286	6.172857143	6.696428571	6.312142857	16.83428571	6.27	17.56071429	9.873571429	6.224285714	27.07857143	6.132142857	6.352142857	6.318571429
638	6.355	13.42285714	6.172857143	6.696428571	14.91	21.23642857	6.312142857	21.92928571	8.795714286	6.2	23.66857143	16.91357143	17.12214286	10.26714286
639	26.95	29.43571429	6.172857143	17.32357143	20.46071429	46.53571429	73.48571429	38.64642857	38.8	19.89642857	19.745	16.91357143	21.40357143	23.45428571
640	8.94	15.635	6.172857143	14.20714286	8.8025	31.62857143	6.37	18.475	10.5875	12.62357143	21.13857143	6.110714286	7.176785714	10.79142857
641	5348.571429	4353.571429	5062.142857	4646.428571	5540.714286	4027.857143	97657.14286	38714.28571	44003.57143	34171.42857	7101.785714	5993.571429	6947.5	6387.142857
642	7.428571429	12.68928571	6.172857143	13.465	16.91	18.49714286	27.57142857	96.90714286	12.54714286	15.41928571	10.67714286	9.753214286	14.94571429	10.47607143
643	291	232.4285714	256.7857143	151.6071429	351.2142857	335	343.5	223.2857143	246.8928571	223.5714286	239.2857143	164.9142857	219.7857143	224.2857143
644	34.26785714	67.05714286	44.82857143	119.3357143	64.84285714	72.22857143	49.60714286	59.45357143	59.1	51.93571429	78.7	39.37857143	59.2	57.61428571
645	70.02857143	104.1071429	72.65714286	128.2142857	116.0607143	105.025	111.6857143	98.68928571	113.6178571	90.99642857	97.79285714	67.45714286	101.6214286	117.4
646	6.355	11.35892857	6.218571429	15.09642857	6.863571429	6.424285714	6.902142857	19.18214286	7.126428571	6.027857143	6.588571429	6.06	6.352142857	6.367857143
647	12.98785714	36.12857143	6.27	37.1	21.805	36.88571429	50.64285714	32.00714286	27.13571429	24.61714286	33.77857143	17.14357143	32.64285714	34.42857143
648	1271.714286	380.5714286	2089.285714	1409.785714	1442.428571	1518.571429	2010.714286	1661.178571	1636.142857	1524.535714	1373.428571	1304.357143	1163.214286	1423.071429
649	24.60928571	38.17857143	6.27	33.42857143	34.46428571	30.94285714	193.35	89.82857143	36.96428571	20.77214286	6.588571429	15.11071429	23.96857143	22.22857143
650	11.53	22.90714286	6.330714286	41.04642857	31.35	21.23642857	8.506428571	39.50714286	29.07142857	14.59428571	29.24642857	18.48214286	71.54285714	25.03857143
651	6.355	14.415	6.330714286	6.696428571	8.157857143	9.976428571	9.327857143	6.058571429	11.08571429	5.989285714	6.588571429	5.979285714	6.352142857	10.58
652	14.97428571	46.65714286	6.391428571	38.36428571	40.27857143	32.45714286	84.65	46.86428571	45.54285714	25.34428571	24.32857143	24.52785714	24.92785714	30.35
653	30003.57143	15878.57143	12545.71429	11663.57143	20546.42857	11340	45392.85714	22971.42857	33839.28571	11082.14286	23700	26014.28571	33607.14286	20564.28571
654	17.14357143	25.41928571	18.85714286	35.70357143	22.45571429	22.47785714	57.17142857	46.10714286	35.82142857	44.96428571	23.34285714	17.31642857	20.76071429	14.745
655	6.355	7.817142857	6.528571429	6.696428571	8.100714286	6.424285714	13.42142857	10.1375	7.639285714	5.951071429	6.588571429	5.943214286	6.352142857	6.47
656	6.355	11.75928571	6.753214286	6.696428571	8.248571429	6.424285714	51.75	11.91357143	7.678571429	5.937142857	6.588571429	5.935714286	6.352142857	6.4975
657	9.784285714	6.275714286	34.16785714	6.696428571	7.232857143	6.424285714	193.5357143	9.654285714	7.910714286	7.682142857	6.588571429	8.854285714	6.352142857	6.74
658	167.8071429	65.47142857	144.8785714	76.03928571	71.67142857	59.02857143	144.8	181.1357143	184.9928571	187.8785714	73.76428571	60.80714286	54.08571429	55.91428571
659	329	420.2857143	673.5714286	519.0357143	450.5714286	435.3571429	635.3571429	454.2857143	563.6428571	456.1428571	101.0642857	244.4285714	162.4071429	184.7285714
660	765.4285714	905.5714286	854.1071429	903.2142857	838.1428571	689.0714286	614.9285714	697.5714286	646.2142857	599.2857143	259.7142857	453.4285714	270.1428571	373.5357143
661	189.5785714	9.822142857	21.81928571	6.696428571	7.012857143	10.42785714	24.21	25.90214286	10.06357143	12.62357143	6.588571429	20.65285714	13.44785714	10.53
662	196.5214286	11.97785714	197.85	7613.928571	7628.928571	6652.142857	77.15	26.71428571	36.22142857	26.10928571	789.3571429	988.1428571	824.6428571	838.8571429
663	21.64428571	28.53571429	36.97857143	25.37428571	29.46428571	28.37142857	25.85785714	38.04285714	19.79571429	28.54285714	6.588571429	19.20357143	20.15714286	104.1142857
664	42.54285714	79.10714286	58.76428571	116.9928571	76.38571429	74.18571429	69.48214286	43.25	41.28571429	45.65	26.52857143	58.83928571	33.12142857	52.15714286
665	668.6428571	544.7142857	705.2142857	467.8571429	935.5714286	976.8571429	892.5714286	682.1428571	603.75	711.3571429	933.5714286	1187.714286	1041.357143	1083.928571
666	6.355	14.415	20.29785714	6.696428571	15.69214286	6.424285714	23.67642857	18.23071429	8.047857143	16.89214286	6.588571429	12.59714286	14.83142857	18.32428571
667	399.0714286	358	448.0714286	396.5	768.0714286	799.5714286	293.6428571	471.6071429	462.7857143	545.6428571	258.6071429	331.7857143	268.1428571	267.9285714
668	8.408571429	16.425	19.73071429	14.0175	18.10785714	21.23642857	26.74285714	9.746428571	23.75714286	24.52	6.588571429	20.85928571	19.71642857	16.08
669	124.8142857	150.7214286	143.3964286	170.5285714	163.1428571	156.2642857	168.9142857	135.8892857	137.5571429	141.7642857	99.5	132.9642857	97.03571429	123.7071429
670	14.57642857	7.010714286	18.85714286	6.696428571	24.41714286	21.13857143	23.29071429	16.38142857	18.62714286	21.23642857	6.588571429	10.48714286	10.8525	6.963928571
671	6.355	7.340714286	18.56142857	6.696428571	9.565	15.32642857	23.21642857	9.705714286	8.059642857	7.760714286	6.588571429	8.794642857	6.352142857	6.863571429
672	6.355	6.275714286	18.23071429	6.696428571	6.625	6.424285714	23.09857143	9.686428571	8.059642857	7.760714286	6.588571429	8.777857143	6.352142857	6.550714286
673	28.55	21.30142857	18.23071429	20.685	38.27857143	27.52142857	23.00642857	13.54714286	8.047857143	11.16785714	6.588571429	30.94285714	17.20142857	13.69785714
674	3586.428571	4620.357143	5896.785714	5237.142857	3951.428571	3886.428571	2410.714286	2309.285714	1677.785714	2458.928571	1032.785714	1434.321429	1328.107143	1460.285714
675	57.95714286	85.33571429	72.43214286	85.22857143	74.84642857	92.4	52.00714286	59.10714286	26.31428571	63.13571429	14.70214286	57.11428571	39.63928571	47.00714286
676	11.15428571	22.20642857	17.33785714	16.21285714	14.91	18.61214286	48.59285714	19.70214286	8.032142857	18.96571429	6.588571429	21.135	9.687142857	19.50642857
677	21.55642857	26.65714286	36.15	32.4	26.62142857	32.56428571	57.17142857	36.55714286	8.857142857	52.45357143	38.75	53.32142857	39.55714286	54.01428571
678	22.39785714	17.67571429	25.27714286	18.08642857	18.69142857	22.10428571	24.08428571	49.86071429	9.238214286	25.59	17.71214286	36.95	29.44285714	29.35
679	400	207.9071429	293.7857143	262.4285714	556.6428571	638.3571429	559.6785714	420.3571429	430.5357143	403.0714286	515.5	593.0357143	524.8571429	576.3571429
680	37.98571429	36.35714286	33.48571429	26.82142857	49.83214286	46.08571429	33.52857143	33.97142857	7.978571429	16.78428571	6.588571429	17.14357143	7.141428571	18.79928571
681	19392.85714	21217.85714	24114.28571	18071.42857	17971.42857	20535.71429	17550	20164.28571	15377.85714	20907.14286	34471.42857	38928.57143	36807.14286	43267.85714
682	8.105714286	6.275714286	15.90785714	6.696428571	6.490714286	6.424285714	34.11428571	9.360714286	7.951071429	9.030714286	6.588571429	8.711785714	6.352142857	6.424285714
683	7.856428571	18.86428571	15.51285714	6.696428571	12.59607143	10.49571429	21.93714286	49.44285714	7.934285714	38.38214286	6.588571429	17.47428571	9.948928571	22.53642857
684	66.38571429	78.25357143	55.12142857	56.35714286	71.55	53.4	114.4142857	111.1214286	7.925	66.63571429	82.4	67.03571429	48.84642857	65.07857143
685	74.11428571	65.47142857	45.99285714	55.87142857	59.17142857	45.65	46.48571429	74.42857143	7.910714286	31.22857143	16.36714286	30.32142857	28.73571429	40.18214286
686	930.5	466.1428571	702.2142857	496.6071429	476.2142857	422.2857143	472.2142857	627.1428571	16.37428571	531.9285714	310.6428571	423.1785714	358.8571429	442.5
687	193.5	255.7142857	185.5107143	230.0714286	216.8928571	209.8571429	251.4285714	451.2142857	7.8825	268.0714286	141.7642857	210.3571429	172.8428571	288.2857143
688	6.355	10.57714286	14.19285714	6.696428571	6.453214286	6.424285714	21.26571429	37.46785714	7.865	7.642142857	6.588571429	8.658214286	6.352142857	10.30785714
689	58.23214286	23.75714286	24.30607143	33.21428571	65.05	50.33571429	146.2785714	121.8571429	120.2928571	114.7714286	83.55714286	82.25	66.02857143	63.1
690	11.91	7.856428571	13.73428571	19.18214286	8.869642857	6.424285714	20.95357143	32.79285714	18.54714286	22.75785714	6.588571429	8.647142857	6.352142857	6.380714286
691	21.22571429	32.05714286	15.51285714	27.51428571	32.21428571	22.58071429	20.83	61.52142857	21.68428571	52.97142857	6.588571429	20.35928571	8.666428571	28.82142857
692	71.55	92.33928571	53.12857143	58.25	64.58571429	66.55714286	45.96071429	115.0928571	57.61428571	70.57857143	29.06428571	44.46071429	36.57142857	61.17142857
693	14.81	6.275714286	12.78857143	6.696428571	10.085	9.886071429	20.45357143	26.56071429	23.75714286	10.04928571	6.588571429	8.609285714	6.352142857	10.15785714
694	133.6357143	199.9928571	163.3357143	94.62142857	406.6428571	146.7928571	160.7428571	167.5071429	121.3357143	125.4	62.57857143	84.87857143	66.99285714	99.68571429
695	553.6071429	592.7142857	911.3214286	185.7357143	1594.321429	1729.642857	431.1428571	805.7857143	763.5	800	465.8571429	502.1428571	444.7857143	463.1428571
696	46.27142857	29.49285714	76.93571429	56.16428571	49.17142857	50.52142857	626.2857143	196.3	166.5428571	172.8392857	46.42857143	49.53571429	43.25	55.63571429
697	109.6142857	95.06785714	192.2785714	25.44857143	55.6	49.62857143	34.66428571	66.20714286	55.76071429	39.72857143	95.97142857	120.6	95.32857143	81.57857143
698	16357.14286	17457.14286	6705.357143	13042.85714	14400.71429	10998.21429	12549.28571	9698.928571	9722.142857	8208.928571	17778.57143	18832.14286	19271.42857	16635.71429
699	7.143571429	9.695714286	11.78928571	22.63285714	19.35142857	9.484642857	19.18214286	26.95	12.54714286	13.66571429	11.24071429	8.530357143	7.534285714	14.68785714
700	26.12785714	13.63928571	50.54285714	6.696428571	15.69214286	13.34714286	18.96928571	60.47142857	53.75357143	48.72142857	6.588571429	8.530357143	7.456071429	11.51928571
701	19.13857143	11.83285714	164.4714286	18.40285714	18.59071429	26.21214286	18.68428571	42.65714286	29.07142857	17.79857143	6.588571429	9.396428571	14.83142857	15.21857143
702	22589.28571	27271.42857	40878.57143	38000	62435.71429	61192.85714	45392.85714	59457.14286	66010.71429	59807.14286	12950	14919.28571	13789.64286	13793.92857
703	575.2857143	492.7142857	786.0714286	1173.571429	821.1785714	960.7142857	1575.785714	1147	1303.5	1166.142857	13659.28571	13629.28571	13120.71429	14787.5
704	54.96428571	157.6	237.5	17.80214286	103.7071429	119.3357143	1980	3048.571429	3466.428571	3337.857143	18721.42857	18871.42857	16914.28571	18935.71429
705	52.95	102.5142857	90.68571429	120.8571429	81.8	76.82142857	25.79928571	35.5	47.26785714	46.85714286	18.99071429	22.82428571	19.88928571	28.38571429
706	6.355	6.275714286	10.79357143	6.696428571	6.41	6.424285714	17.345	7.132857143	8.408571429	7.353571429	56.02857143	8.459285714	6.352142857	6.322142857
707	1021.142857	963.5	930.5	725	964.5357143	997.2142857	513.2857143	523.1428571	593.5	591.6428571	346.8214286	392.2142857	273.5	531
708	1383.071429	2817.142857	3964.285714	3592.142857	2735	3070.357143	7487.857143	4405.714286	4963.571429	4699.285714	3776.071429	3914.642857	3333.571429	3694.285714
709	178.0285714	168.9928571	147.3857143	172.0214286	270.2142857	275.7142857	113.8857143	252	276.7142857	237.8928571	122.5928571	137.8535714	88.19642857	150.5
710	7.907142857	11.42785714	142.5785714	6.696428571	6.405714286	9.195357143	15.95785714	16.30285714	16.03714286	7.247142857	6.588571429	8.395714286	6.352142857	13.17928571
711	2255.714286	2667.142857	1217.857143	2060	10227.14286	11086.42857	1244.142857	1218.214286	1495.857143	1341.5	2775	2928.571429	2559.285714	2858.928571
712	115.4928571	68.57857143	53.22142857	68.81428571	58.55357143	64.01428571	29.77857143	46.42142857	65.43214286	50.86428571	81.47142857	101.8714286	60.08928571	85.98571429
713	7.776428571	18.09357143	9.785	6.696428571	24.97214286	9.8225	14.58	11.47857143	23.13571429	8.861428571	15.66357143	8.575	6.352142857	13.02285714
714	17.14357143	16.57571429	9.246785714	17.38785714	24.86428571	16.83428571	14.06357143	12.31357143	20.60571429	8.880714286	32.70714286	19.71642857	8.925	22.31642857
715	7987.5	11732.5	10848.57143	11077.5	5697.5	6444.642857	8214.285714	11976.42857	13305.71429	13577.85714	27528.57143	29810.71429	28328.57143	31182.14286
716	255.7142857	488.1071429	557.7857143	822.2857143	505.5714286	573.9642857	472.2142857	287.3571429	315.1428571	314.5714286	442.5714286	459.4285714	348.7142857	408.4285714
717	19.92142857	28.97857143	9.246785714	15.72071429	28.96428571	14.17071429	12.69857143	34.57142857	35.92857143	26.93928571	35.81785714	18.65571429	21.79	19.43071429
718	99.65714286	58.225	89.74285714	89.05714286	59.07142857	55.43928571	257.8214286	158.9285714	186.0357143	142.8821429	282.7857143	275.7142857	248.7857143	249.6785714
719	590.3214286	600.4285714	398.2142857	319.1428571	418.0714286	433.0714286	350.0714286	372.0714286	398.0714286	419.6785714	368.0714286	351.7142857	330.2857143	398.1428571
720	24.20642857	51.92857143	28.97857143	28.38571429	29.59285714	38.67142857	26.74285714	43.08571429	57.61428571	51.82142857	39.49285714	40.2	40.60714286	47.88571429
721	8.864642857	14.30714286	8.683571429	6.696428571	27.275	16.71285714	10.82285714	6.598571429	22.84714286	11.77571429	34.46428571	10.75892857	21.40357143	9.311071429
722	7.976428571	9.885714286	8.206428571	6.696428571	6.378571429	6.424285714	10.34535714	6.568571429	14.42214286	6.838571429	46.51428571	8.195714286	10.55392857	6.278571429
723	598.9285714	631.0714286	902.6428571	469.6071429	466.1428571	519.1071429	701.6428571	493.8571429	576.5714286	517.6785714	856.7857143	901.75	807.1785714	853.6428571
724	962.3214286	1258.214286	764.7857143	720	977.7142857	849.0714286	11724.28571	1969.285714	1869.928571	2032.5	983.3571429	1063.642857	797.2857143	996.9285714
725	37.33214286	21.22214286	45.60714286	23.635	46.02142857	37.50714286	31.67857143	13.42285714	22.30928571	17.885	38.93571429	19.26142857	10.01285714	15.55571429
726	4327.142857	1070.142857	1415	1510.357143	979.1785714	896.3571429	1076.714286	858.5714286	932.7142857	655.2142857	1188.5	1169.142857	757.3571429	948.5714286
727	44.56428571	61.21428571	63.09285714	47.975	49.06428571	53.19642857	22.84714286	28.81428571	38.32142857	45.65	25.27714286	29.26428571	16.71285714	28.91785714
728	267.6428571	172.6071429	166.1357143	177.65	287.5714286	176.4	202.2214286	260.2857143	383.2142857	259.3214286	176.9214286	197.5571429	145.1	175.1285714
729	15.67071429	7.225	7.782142857	19.33357143	7.332857143	19.24	21.47642857	6.414285714	17.31642857	6.696428571	34.00357143	8.033571429	12.62321429	8.653571429
730	12265.71429	5282.857143	9963.571429	12455	5748.214286	5912.5	12568.57143	13986.42857	14008.92857	14090	15086.42857	18142.85714	15906.42857	14787.5
731	529.7857143	563.7142857	396.0714286	210.3928571	316	326.8571429	585.2857143	430.2857143	428.3571429	450.5714286	666.1785714	682.2857143	581.1428571	588.5
732	3248.571429	3470	4209.285714	1686	3330.714286	3978.928571	1911.785714	1523.071429	1721.642857	1827.285714	1283.857143	1328.142857	1254.142857	1268
733	118.25	156.0357143	65.85714286	78.11428571	103.1928571	87.38571429	74.66428571	77.15714286	104.3142857	102.35	87	75.91428571	43.77857143	76.35714286
734	158.0428571	132.5178571	127.9142857	140.2142857	159.9642857	146.7928571	158.5571429	92.22142857	118.25	110.6571429	117.3928571	97.98571429	74.17857143	102.4571429
735	2115	2262.5	1217.857143	3055.714286	2430.714286	2584.285714	2277.142857	2127.142857	2247.5	2360	3030	3098.928571	2926.428571	2858.928571
736	53.05357143	51.17857143	7.021428571	37.6	31.47142857	32.13571429	41.31428571	26.32142857	39.19285714	47.63571429	69.4	49.40714286	18.10071429	45.57142857
737	90.01785714	49.75714286	48.15	82.69285714	54.07142857	65.08571429	67.47142857	38.27857143	55.66428571	59.07857143	72.35714286	37.42857143	37.33214286	43.35
738	51.35	19.51071429	7.021428571	32.86428571	32.00714286	22.20642857	154.5642857	16.01142857	22.09714286	24.195	58.38571429	14.94571429	11.40214286	9.194285714
739	8.976428571	14.58714286	149.8357143	16.655	14.15571429	16.38214286	25.18071429	10.20857143	16.97857143	22.375	31.44285714	18.12928571	29.175	15.15785714
740	209.5714286	246.6428571	207.3214286	280.0714286	196.45	224.3214286	200.2214286	255.6071429	273.5714286	300.0714286	188.7928571	190.9107143	99.88571429	209.7142857
741	68.07857143	52.32857143	61.47142857	64.53571429	63.74285714	86.02857143	46.13571429	41.77142857	41.95714286	64.90714286	55.69285714	36.35	21.40357143	46.61071429
742	68.50714286	92.33928571	92.21428571	101.6214286	76.86428571	82.11428571	93.95714286	67.52857143	82.19642857	88.36428571	98.1	59.57142857	45.83928571	65.94285714
743	7.438571429	6.475357143	6.753214286	16.14428571	8.157857143	9.492142857	6.424285714	6.255714286	6.204285714	6.602857143	16.36714286	7.462857143	6.352142857	6.242857143
744	5912.5	10212.14286	6085.714286	7358.571429	3625	4618.571429	13555.71429	12243.92857	10292.14286	13721.42857	8899.642857	10002.85714	7524.642857	9398.571429
745	335.3571429	388.1071429	302.1428571	398.1071429	369.3571429	377.9285714	1435.071429	1087.857143	1032.5	1143.357143	239.2857143	214.6428571	155.5214286	247.8571429
746	797.2142857	761.0714286	738.1428571	876.6071429	722.1428571	865.7142857	631.6428571	531.7142857	530.0357143	563.6428571	1720.142857	1712.107143	1660.785714	1677
747	1127.5	1145.857143	930.5	968.5	946.6428571	894.4642857	805	1840.928571	1732.214286	1936.785714	1152.071429	1035.5	1050.5	1083.928571
748	59.16785714	54.62142857	45.06428571	86.66428571	66.02857143	74.95357143	102.475	69.56428571	67.275	83.30714286	90.85714286	44.74285714	35.91428571	41.85714286
749	453.6428571	483.1071429	645.1428571	1302.071429	1489.785714	1789.5	1092.642857	964.9285714	962.8214286	1069.428571	1226.285714	1070.285714	1106.857143	1014.857143
750	12.33642857	6.895714286	29.85357143	6.696428571	6.2	6.424285714	6.283571429	6.211428571	6.155714286	6.602857143	26.32142857	12.42142857	12.925	8.808571429
751	76.44642857	104.1071429	57.71071429	60.39285714	60.80714286	76.69285714	84.26785714	48.92142857	55.44285714	71.75714286	111.6857143	76.67857143	130.5571429	84.26785714
752	690.7857143	710.9642857	672.2857143	681.4285714	669.6428571	804.7857143	437.1428571	388.7142857	381.9285714	479.0714286	593.2142857	587.6428571	412.8571429	571.5
753	49.44285714	49.50714286	176.8428571	48.64285714	45.51428571	42.50714286	83.46428571	37.08571429	43.56428571	49.38571429	59.47142857	55.9	49.91428571	52.95
754	6.355	7.062142857	6.391428571	6.696428571	18.59071429	15.15428571	6.206428571	6.183571429	7.497142857	12.095	16.05142857	7.012857143	6.352142857	6.225
755	12.59857143	6.275714286	6.391428571	6.696428571	8.708571429	6.424285714	6.200714286	6.178571429	6.130714286	6.616785714	19.53571429	7.012857143	6.352142857	6.225
756	131.8428571	68.825	86.80714286	54.99285714	71.15	79.07857143	124.15	75.18214286	56.56428571	122.2285714	182.4714286	158.4071429	140.5785714	135.0357143
757	10.44785714	14.415	6.330714286	20.09214286	10.935	10.49214286	6.179285714	20.43142857	18.62714286	25.79928571	20.14214286	10.33071429	10.8525	11.915
758	11.37571429	8.243571429	6.330714286	6.696428571	13.46285714	9.928571429	6.169285714	6.169285714	8.404285714	8.085	13.53	6.858571429	8.359642857	8.808571429
759	54.96428571	61.50357143	49.23571429	63.45714286	58.35	71.26428571	44.75714286	32.97857143	35.38571429	37.12857143	36.25714286	340	30.74285714	27.86428571
760	78.64285714	63.79642857	76.47857143	89.05714286	69.61071429	81.1	52.00714286	54.74285714	64.90714286	87.37857143	50.17142857	371.9642857	53.17142857	69.60714286
761	6037.142857	5060	5448.928571	15116.42857	7761.071429	8188.928571	4084.285714	3757.857143	3702.142857	4207.857143	5266.785714	5025	4968.928571	4685.357143
762	147.5714286	172.6071429	118.2642857	121.6357143	149.9071429	166.3214286	279.7857143	172.6857143	170.9071429	170.5285714	202.5214286	176.7642857	167.0642857	160.1928571
763	7.16	12.99892857	6.27	6.696428571	6.115714286	43.65714286	6.125714286	6.142857143	6.109285714	6.630714286	6.588571429	6.728571429	6.352142857	6.225
764	29.07142857	27.44285714	31.45714286	31.65	18.475	25.60928571	157.5214286	31.68928571	24.09214286	27.15	13.51428571	29.26428571	9.88	17.19428571
765	40.79285714	51.65357143	32.425	45.54285714	49.37857143	47.32857143	38.67142857	37.46785714	21.12	48.62857143	29.16785714	23.15785714	31.53571429	31.34285714
766	11.63071429	24.29142857	737.0714286	2412.142857	36.39642857	33.70714286	74.86071429	44.22142857	36.54285714	53.52857143	161.2285714	168.9142857	150.7214286	111.6857143
767	249.6428571	290.0714286	325.4285714	308.7142857	317.1428571	372.3571429	291.8571429	150.7142857	123.5571429	192.5321429	147.9071429	234.8571429	161.5214286	155.0071429
768	507.7142857	531.2857143	348.0714286	400.0714286	425.0357143	404.8928571	868	573.6428571	457.3571429	545.6428571	352.7142857	360.3571429	250.4285714	304.8571429
769	59.85714286	88.91428571	130.5142857	53.36428571	62.02142857	68.28571429	67.04285714	37.46785714	37.37857143	36.25714286	55.58571429	62.08571429	56.87857143	53.88214286
770	26.12785714	36.3	21.34571429	24.74642857	21.58571429	23.75714286	41.50714286	36.12142857	30.54642857	36.56428571	21.76785714	22.64785714	17.47428571	31.34285714
771	95.87142857	96.96428571	132.7428571	150.1285714	100.9714286	107.7428571	103.7857143	151.6071429	127.7642857	159.9642857	110.8178571	100.8357143	85.075	94.38214286
772	18.22285714	16.89214286	14.63	6.696428571	10.46642857	12.53142857	26.9	17.115	7.663571429	36.56428571	12.17	16.82714286	7.295	13.26071429
773	14.63	27.00714286	34.82142857	26.62142857	32.84285714	23.34214286	21.47642857	29.32857143	29.44285714	50.32142857	25.38214286	17	21.32357143	28.91785714
774	20.46071429	21.51285714	6.172857143	55.11785714	27.275	30.94285714	23.37214286	22.75785714	13.77214286	19.80285714	26.43571429	12.51285714	20.06642857	27.51428571
775	47.42857143	39.72142857	28.72857143	28.31071429	42.85	37.73571429	6.030357143	26.43571429	32.66071429	30.10714286	82.25	46.72142857	39.15357143	39.75
776	70.67142857	81.80714286	62.95714286	105.7785714	54.17857143	64.57857143	102.6785714	87.97857143	83.87857143	96.475	112.7928571	109.5428571	104.7642857	95.30357143
777	6.355	6.576428571	6.172857143	6.696428571	6.026428571	6.424285714	6.003928571	6.109285714	6.124285714	8.880714286	6.588571429	6.351428571	6.352142857	6.248571429
778	89.67142857	76.7	43.02142857	147.0928571	52.02142857	50.63214286	96.61071429	118.1785714	89.55	99.38214286	65.62142857	55.08214286	72.94285714	71.06785714
779	292.8214286	342.2142857	289.5714286	384.4285714	279.1428571	273.7142857	220.5	388.7142857	353.75	411.5714286	216.7142857	206.2035714	230	262.4285714
780	17.76214286	26.9	100.5642857	20.54071429	14.795	9.67	6.003928571	29.77857143	14.91	18.49714286	15.77857143	10.115	7.678571429	25.99107143
782	6.355	10.00392857	6.115714286	6.696428571	6.044285714	11.98928571	6.030357143	6.097857143	6.154285714	43.07857143	6.588571429	6.309285714	10.0925	10.98857143
783	174.6857143	159.1571429	152.4142857	154.5642857	170.9785714	159.15	61.76071429	106.3571429	96.61071429	110.6571429	142.6571429	139.6214286	146.9071429	145.0214286
784	54.15714286	36.35714286	39.6	70.61428571	36.84285714	40.78571429	200	114.1428571	98.66071429	109.6285714	92.00714286	93.09285714	66.48571429	64.69285714
785	65.92857143	58.65	32.425	44.98571429	54.39285714	42.07142857	57.82142857	50.12857143	46.85	22.19142857	55.69285714	40.79285714	48.65357143	58.06428571
786	49.65357143	54.78928571	56.86785714	75.05714286	66.02857143	32.13571429	44.75714286	78.87142857	42.66785714	45.48571429	49.62857143	33.19285714	39.37857143	25.14642857
787	56.62857143	89.75	44.55	80.61428571	68.14285714	78.63571429	64.74285714	42.22142857	39.975	55.31071429	45.82857143	40.56428571	59.12857143	38.075
788	6.355	6.275714286	6.115714286	6.696428571	6.105714286	6.424285714	6.082142857	6.085714286	6.188928571	6.414285714	6.588571429	6.25	6.352142857	6.269285714
789	353.0714286	187.6857143	222.8571429	515.9642857	229.6428571	215.9285714	197.9571429	228.6428571	254.4285714	111.6071429	371.4285714	320.7857143	350.9285714	314.7142857
790	210.3571429	225.9285714	155.15	240.2142857	213.4285714	218.8571429	293.6428571	192.7571429	175.5821429	198.0714286	175.2071429	171.5642857	198.9571429	246.7857143
791	36.12857143	31.19285714	38.67857143	49.17142857	62.67857143	50.83571429	45.12142857	21.135	117.2285714	33.76071429	32.70714286	28.34285714	31.53571429	20.07
792	6.355	6.275714286	6.115714286	12.30357143	13.26107143	19.52142857	29.17857143	6.070714286	6.227857143	7.098571429	31.05	6.220714286	6.352142857	6.281428571
793	40.58571429	31.05	37.92857143	36.65714286	28.96428571	46.99285714	50.86428571	49.725	81.82142857	52.15714286	51.62857143	39.70714286	46.10714286	48.96071429
794	6.355	6.845	6.115714286	6.696428571	10.42357143	23.27571429	24.94214286	13.54714286	6.255	30.53571429	14.025	6.205	7.965714286	7.185714286
795	9.092857143	11.08428571	6.115714286	6.696428571	8.507857143	15.57714286	6.145	11.37571429	6.268571429	16.78428571	44.80714286	23.15785714	19.98678571	7.156428571
796	1625.428571	114.0571429	526.2142857	37.975	329.5	297.4285714	30.14285714	41.67142857	29.17857143	39.33928571	168.5428571	118.0142857	134.7428571	97.85714286
797	326.8571429	292.3571429	201.5571429	261.5714286	268.2857143	257.1428571	291.8571429	196.3	202.3	206.5785714	271.7857143	196.7428571	240.2857143	238.2857143
798	80.29285714	70.65714286	65.01428571	70.75714286	79.95	92.94285714	46.85714286	63.46428571	55.58571429	55	51.17857143	42.21428571	72.27142857	64.27142857
799	55.34285714	71.41428571	24.89071429	43.25	48.25714286	80.07142857	73.69285714	70.93928571	56.76428571	56.55	59.24285714	32.30714286	45.4	56.475
800	50.88571429	90.7	80.37857143	81.94285714	62.87142857	90.15	99.5	70.67142857	90.71428571	87.37857143	89.57142857	67.03571429	78.82142857	78.69642857
801	6.355	7.646428571	6.115714286	6.696428571	6.815	17.02142857	6.248571429	16.92071429	6.385	6.234285714	6.588571429	6.140714286	8.242142857	6.313571429
802	8797.142857	7604.285714	7461.785714	6623.571429	7727.142857	5772.857143	3287.142857	3800	3811.428571	3202.857143	2333.214286	1847.928571	2272.5	1781.428571
803	8.415714286	9.198571429	6.172857143	6.696428571	6.345714286	14.50142857	6.321428571	34.77857143	18.72	16.38214286	6.588571429	6.124285714	11.77678571	6.320714286
804	111.5785714	66.65714286	82.78571429	60.07142857	64.84285714	91.45357143	88.79285714	99.12857143	79.42857143	74.22857143	80.35714286	51.05714286	73.89285714	97.85714286
805	16.50785714	17.03214286	6.172857143	17.38785714	20.15714286	39.84285714	6.387857143	36.12142857	16.49642857	23.64642857	40.83571429	12.755	27.26428571	28.05714286
806	76900	57185.71429	77853.57143	90975	30810.71429	29128.57143	17007.14286	99264.28571	112660.7143	85000	66232.14286	60085.71429	67228.57143	66350
807	31.13571429	37.275	6.172857143	19.41285714	50.16428571	52.78571429	112.5285714	50.52857143	43.56428571	33.33214286	44.225	19.97571429	28.24285714	26.32142857
808	150.5	147.9857143	111.5928571	192.9857143	196.45	142.6642857	187.5071429	133.6357143	172.9142857	125.4	158.7785714	113.4107143	183.0285714	164.9142857
809	106.6071429	157.6	106.6214286	274.0714286	158.7785714	162.0357143	138.7357143	154.1142857	186.0357143	157.6	171.7142857	93.83928571	135.85	151.6
810	8.170714286	21.04	6.218571429	30.35	23.77285714	24.2025	6.817142857	12.38	8.137857143	6.032857143	20.23642857	6.076785714	11.91214286	6.398571429
811	33.30714286	57.52142857	45.71428571	40.20714286	68.50714286	52.67857143	7.381428571	37.59285714	23.43785714	24.06928571	37.28214286	27.27142857	25.78428571	29.09285714
812	119.1785714	125.6285714	79.40714286	177.65	156.5642857	108.7392857	113.0857143	107.8214286	123.5571429	103.2857143	149.8357143	73.75	136.8142857	137.85
813	136964.2857	104114.2857	92117.85714	100792.8571	110828.5714	86871.42857	162107.1429	138142.8571	172500	119325	68778.57143	70221.42857	82214.28571	78750
814	6.355	14.50142857	6.27	31.82142857	14.06285714	12.62428571	40.00714286	32.00714286	7.368571429	6.000714286	6.588571429	6.022142857	78.33928571	7.877857143
815	70.67142857	105.8714286	46.97142857	141.0214286	100.9714286	95.10714286	175.2071429	95.22142857	118.25	102.35	90.85714286	69.79285714	117.0785714	134.15
816	10513.57143	11415	42700	50346.42857	116578.5714	94792.85714	20296.42857	14374.28571	19592.85714	12783.57143	50242.85714	47003.57143	55207.14286	56464.28571
817	10.44785714	27.17142857	6.391428571	39.15	16.705	14.88857143	52.22857143	29.87142857	31.26071429	13.18714286	23.78392857	6.212857143	14.43642857	23.45428571
818	6.355	8.972142857	6.391428571	6.696428571	7.883928571	6.424285714	69.7	6.896428571	481.3928571	40.92857143	6.588571429	5.957857143	6.352142857	6.413571429
819	101.5857143	294.1428571	153.2357143	658.7142857	833.0714286	599.7857143	493.5	165.0571429	239.4285714	131.475	276.8928571	243.5	342.3571429	245.8571429
820	6.355	8.295714286	6.528571429	6.696428571	8.146071429	6.424285714	14.06357143	6.046428571	7.648928571	5.946785714	6.588571429	5.943214286	6.352142857	6.451071429
821	5512.857143	2760	3776.071429	3668.214286	1790.285714	1547.142857	8823.571429	7210.714286	11219.28571	7899.285714	3716.428571	4053.214286	4448.214286	4355.714286
822	498.7142857	207.9071429	383.2142857	371.25	199.6357143	143.8357143	297.5714286	277.8571429	334.7142857	197.1071429	272.6428571	362.8571429	310.2857143	229.7857143
823	37.13571429	18.32357143	54.27857143	6.696428571	20.935	13.54642857	24.30571429	27.67857143	28.39642857	20.85928571	6.588571429	13.44357143	14.15	6.698571429
824	188.6142857	18.23071429	21.81928571	6.696428571	13.08785714	13.91857143	24.17285714	9.705714286	7.951071429	13.18714286	6.588571429	36	20.85928571	12.65714286
825	405.5	280.9285714	359.75	309.3928571	474.4285714	463.1428571	182.1	233.4285714	204.5857143	183.3571429	87.66071429	202.6785714	144.2785714	162.1821429
826	44.98928571	41.2	29.07142857	149.4571429	39.83571429	57.87142857	30.86428571	33.09642857	22.30928571	51.23571429	6.588571429	37.42857143	24.74642857	29.77857143
827	51.87142857	93.24285714	97.12857143	94.62142857	90.71428571	90.70714286	64.96785714	71.06428571	81.01428571	93.3	19.53571429	99.77857143	60.80714286	75.60714286
828	46.47142857	57.31428571	92.62857143	53.3	84.74285714	80.69285714	27.25714286	26.95	17.31642857	29.17857143	6.588571429	53.58571429	27.84285714	36.14642857
829	457.5	690.6785714	659.1428571	549.3571429	678.8214286	817.25	320.2857143	449.2857143	253.3571429	661.4642857	202.5214286	368.2857143	268.1428571	407.3928571
830	7.19	6.434642857	20.01928571	6.696428571	10.57785714	6.424285714	23.55714286	9.746428571	8.025714286	7.744285714	6.588571429	11.76714286	6.352142857	6.614285714
831	372.2857143	1317.071429	702.2142857	676.2857143	677.5	677.6428571	778.75	600.4285714	640.2142857	661.4642857	669.8928571	849.3571429	679.0714286	732.4285714
832	6.355	7.775	19.18214286	6.696428571	8.693571429	6.424285714	23.34285714	9.705714286	8.032142857	7.744285714	21.85642857	8.8	6.352142857	6.587142857
833	71.84285714	127.1785714	93.75714286	201.3321429	146.7928571	138.7428571	134.5928571	97.02142857	90.71428571	88.36428571	50.98571429	62.3	64.34642857	52.05357143
834	12.78857143	19.20357143	18.56142857	6.696428571	16.80571429	17.92071429	23.14285714	15.32642857	8.032142857	19.71642857	6.588571429	14.24642857	16.89214286	14.81
835	15.20428571	6.275714286	18.23071429	6.696428571	6.625	6.424285714	23.05428571	9.686428571	8.032142857	7.744285714	6.588571429	8.777857143	7.164285714	6.550714286
836	6.355	10.915	17.95	6.696428571	20.25857143	6.424285714	22.95071429	9.654285714	8.025714286	16.31	6.588571429	14.07857143	9.303571429	11.32785714
837	86.77857143	89.75	88.48571429	102.5142857	116.0607143	127.7642857	91.30714286	64.90714286	38.2	67.86785714	6.588571429	57.52857143	45.29285714	50.02857143
838	111.5785714	69.42857143	40.86428571	37.6	45.92857143	38.67142857	76.80714286	71.88571429	40.08928571	60.97857143	21.25142857	54.59285714	44.31428571	62.95714286
839	6.355	11.08428571	17.33785714	6.696428571	6.552142857	6.424285714	22.71357143	47.25	8.016428571	46.05	6.588571429	8.746071429	6.352142857	6.4975
840	15.09642857	30.12857143	25.36714286	19.18214286	29.26428571	29.35714286	22.59571429	23.19	8.004285714	26.34642857	6.588571429	26.84285714	19.98678571	29.26428571
841	67.00357143	73.2	53.30714286	78.55714286	80.10714286	82.78571429	135.7785714	87.97857143	54.15714286	78.55714286	19.19642857	56.92142857	27.67142857	54.83571429
842	23.15	24.29142857	16.28857143	17.04285714	22.85428571	16.49642857	48.16428571	53.07142857	19.55785714	35.31428571	6.588571429	15.78571429	10.215	23.06214286
843	32.06428571	17.42	16.28857143	38.27857143	78.31071429	82.93571429	48.59285714	40.28214286	49.14285714	34.47857143	12.35428571	10.03642857	8.685357143	11.58714286
844	87.65714286	67.05714286	60.58571429	63.27857143	68.59285714	79.45714286	97.83571429	89.37142857	37.99285714	69.78571429	24.60142857	68.94285714	41.3	72.90714286
845	229.4285714	254.1428571	196.2214286	273.3928571	271.5	203.4857143	316	265.3571429	156.2571429	234.5714286	93.36071429	156.3357143	126.6642857	170.5357143
846	10.05285714	6.971428571	15.51285714	6.696428571	15.01071429	6.424285714	21.89285714	9.32	7.925	7.686428571	6.588571429	8.694285714	6.352142857	6.81
847	37.33214286	47.54642857	19.18214286	38.27857143	390.6785714	31.05	61.07142857	75.73214286	7.910714286	58.49285714	20.64214286	39.79285714	25.96892857	47.98571429
848	1504.785714	1195.25	1022.571429	1130.857143	1388.928571	1057.535714	618.9285714	901.6428571	210.7142857	927.1428571	430.75	598.8571429	634.6071429	807.1785714
849	6.355	9.146071429	14.63	6.696428571	7.678571429	10.42428571	21.54928571	36.55714286	7.887857143	8.607857143	6.588571429	8.67	32.64285714	6.396428571
850	36.12857143	30.27142857	29.35714286	38.57142857	56.15714286	45.75	21.38214286	40.28214286	7.865	27.94285714	11.90035714	21.38214286	22.02428571	24.75
851	57.70714286	59.5	47.94285714	47.55714286	56.26428571	59.94642857	23.23857143	82.80714286	7.841428571	59.07857143	18.54	30.74285714	19.27571429	43.18571429
852	19.22928571	31.35	24.60928571	24.87214286	20.74285714	41.10714286	21.93714286	67.96428571	8.404285714	21.23642857	6.588571429	20.65285714	13.10714286	11.24642857
853	253.4285714	73.2	89.47142857	61.04285714	82.26428571	77.475	47.60357143	92.6	68.73214286	81.83928571	36.55	47.55714286	47.60714286	59.57142857
854	148.6428571	131.4857143	135.2571429	141.0214286	149.9071429	114.2928571	103.1571429	134.8142857	98.82857143	70.57857143	77.98571429	76.55714286	36.1	65.07857143
855	330.9285714	206.1285714	119.3357143	23.34285714	19.78857143	26.10928571	34.99285714	42.75	22.84714286	44.22142857	112.7928571	145.1	129.7678571	129.85
856	661.0357143	921.7142857	562.4285714	758.3571429	653.25	621.0714286	626.2857143	1034.714286	599.7142857	810.8571429	424.9285714	616.0714286	387.8571429	799.25
857	28.73571429	24.1	23.765	33.65714286	284.3571429	42.26428571	20.23642857	23.55714286	19.44571429	15.125	6.588571429	9.883571429	16.89214286	9.893214286
858	13.98285714	8.849285714	12.28	6.696428571	596.1428571	11.98928571	20.005	26.71428571	7.717142857	7.539285714	6.588571429	8.575	6.352142857	8.653571429
859	541.2857143	462.3571429	426.5	481.8571429	432.4642857	390.2142857	265.9285714	469.7857143	474.2142857	461.6428571	214.4285714	212.0714286	167.8785714	217.8571429
860	22.02071429	9.946071429	51.95	6.696428571	26.26357143	14.07857143	19.59357143	65.33928571	34.57857143	33.42857143	6.588571429	10.49214286	7.902857143	22.39714286
861	19.44214286	16.89214286	20.01928571	6.696428571	13.64285714	10.27571429	19.33357143	42.22142857	51.82142857	19.26142857	17.80571429	8.546785714	8.864642857	11.04
862	90.88571429	125.6285714	81.28928571	86.66428571	110.6428571	124.15	118.8785714	99.95714286	82.47142857	57.97857143	61.47857143	53.94285714	37.33214286	86.82142857
863	60.22142857	77.63928571	43.32857143	49.85714286	58.22857143	58.66071429	50.05	80.03928571	60.75	44.96428571	25.15071429	28.25	14.06178571	41.97142857
864	17.25857143	12.515	11.30035714	6.696428571	18.00714286	8.907142857	18.68428571	29.32857143	28.18571429	8.691071429	6.588571429	8.509285714	9.187142857	10.01428571
865	2881.428571	899.7142857	1297.714286	1199.75	1960.714286	2128.571429	2360.357143	1199	1455.464286	1288.357143	4301.071429	4772.5	4295.714286	4705
866	277.8571429	290.0714286	366.6428571	274.0714286	252	246.6428571	474.9285714	298.4642857	312.6428571	214.0714286	418.3571429	393.2857143	372.0714286	305.7142857
867	9.585714286	10.915	10.79357143	6.696428571	8.296785714	17.27285714	17.88857143	7.316428571	18.72	7.393214286	14.49	8.473571429	6.352142857	6.329285714
868	9.083571429	11.35892857	10.79357143	6.696428571	6.41	6.424285714	17.66142857	13.08928571	35.17142857	7.798571429	20.83714286	10.06071429	6.352142857	7.782857143
869	64185.71429	84235.71429	93385.71429	41839.28571	62878.57143	68078.57143	35957.14286	118321.4286	132071.4286	124714.2857	47564.28571	53592.85714	46485.71429	51064.28571
870	54.49285714	72.45	57.82857143	65.36785714	61.9	51.08571429	28.75	55.10714286	67.00357143	45.95	52.26428571	39.37857143	26.26357143	45.68928571
871	6.355	12.44142857	10.30285714	6.696428571	8.693571429	6.424285714	16.54714286	7.048928571	10.65464286	7.309285714	6.588571429	8.411428571	6.352142857	6.921071429
872	264.7142857	168.1714286	104.8785714	153.2285714	279.1428571	136	140.5785714	250.6428571	393.3571429	244.8571429	82.79642857	132.9642857	137.7714286	155.8214286
873	86.71428571	74.88571429	53.575	30.57857143	57.37857143	57.37857143	31.9	49.21785714	49.14285714	24.73428571	26.00642857	27.02142857	9.811428571	27.17142857
874	116.3071429	119.9714286	84.25714286	130.5142857	138	136	128.1357143	119.9785714	143.8785714	113.6571429	97.52142857	141.3928571	79.35714286	143.3928571
875	380.1785714	446.6071429	438.6785714	455.25	470.9285714	506.9285714	279.7857143	340.8214286	349.9285714	355.4285714	247.8571429	293.5357143	174.9857143	313.25
876	121.15	142.6142857	115.8785714	133.6285714	138	134.3	135.0357143	187.875	184.9928571	198.0714286	670.8571429	760.5714286	541.1428571	682.1428571
877	10.80714286	10.57714286	9.246785714	6.696428571	9.252142857	9.603571429	14.06357143	6.795714286	7.163928571	7.056428571	6.588571429	8.331428571	6.352142857	6.297857143
878	145.5	238.2857143	201.5571429	162.6285714	183.6571429	252.8571429	87.65	112.5214286	108.3714286	139.7	92.46785714	104.8857143	75.42142857	161.15
879	22.295	28.725	22.01714286	29.21071429	31.47142857	45.18571429	13.08642857	21.92928571	20.80071429	18.79928571	20.83714286	12.42142857	15.77857143	15.69214286
880	13.24428571	20.25857143	8.683571429	15.405	13.96357143	10.16285714	12.69857143	63.33571429	64.90714286	49.83571429	13445	14490.35714	10885	14787.5
881	196.5214286	203.5714286	182.0214286	236.7857143	198.6642857	226.0357143	151.1642857	300.0714286	290.2857143	326.5	118.3785714	168.9142857	126.6642857	198.2857143
882	61.775	62.32142857	86.74285714	62.42142857	92.44285714	82.11428571	33.35	45.22142857	50.82142857	48.15714286	12.50428571	36.56428571	51.53571429	38.8
883	14.365	16.71285714	8.683571429	13.27285714	15.30107143	16.05142857	68.50714286	21.92928571	49.98571429	33.42857143	49.74285714	21.92928571	28.73571429	11.17857143
884	23.825	42.16428571	27.50714286	38.27857143	23.995	22.67714286	10.82285714	17.69	38.43571429	25.34428571	74.12142857	29.85714286	24.56785714	22.31642857
885	17.93928571	25.24714286	27.83571429	18.97285714	19.53571429	25.38214286	10.34535714	19.29785714	37.59285714	33.88571429	35.81785714	10.43	16.79857143	17.66857143
886	108.525	157.6	84.77857143	105.7785714	104.15	120.3714286	106.5	113.6571429	140.6571429	139.7	157.75	114.1357143	88.78571429	115.7285714
887	327.8928571	68.91428571	825.2857143	156.2571429	94.39285714	82.78571429	108.6857143	120.2928571	130.2142857	142.8821429	259.7142857	214.6428571	184.8428571	207.9428571
888	115.4928571	85.33571429	184.6571429	56.76428571	133.0357143	165.3642857	63.20714286	124.225	128.9571429	139.7	140.8	138.7357143	112.3642857	131.5928571
889	33.51428571	44.15	9.785	6.696428571	44.04285714	48.64285714	33.91428571	14.48642857	24.74214286	23.43071429	29.93571429	12.24571429	40.09285714	24.85
890	103.4785714	279	255.4285714	70.61428571	359.0714286	351.7142857	366.7857143	171.2785714	182.4714286	127.4714286	352.7142857	351.7142857	300.0714286	288.9642857
891	162.1071429	168.1714286	132.2142857	149.4571429	168.6928571	171.7928571	112.5285714	118.1785714	160.1142857	163.0714286	98.20714286	93.63571429	60.91428571	107.55
892	42.34285714	48.64285714	64.08571429	58.01785714	42.52142857	36.88571429	7.9325	30.52142857	61.31071429	44.32142857	44.56428571	28.25	15.03214286	33.32857143
893	19.33357143	19.13142857	7.782142857	27.25	20.74285714	8.712857143	7.740714286	13.64642857	19.66571429	17.79857143	54.35714286	10.25142857	7.499285714	7.421785714
894	16.96785714	9.198571429	7.363571429	6.696428571	11.39428571	9.200714286	7.462857143	6.404285714	7.701785714	10.04928571	25.46428571	7.947857143	6.352142857	6.779285714
895	690.7857143	712.6428571	784.5714286	689.8214286	679.1785714	768.7142857	849.2142857	565.6785714	612	688.0357143	438.3571429	461.2142857	336.9285714	507.1428571
896	7.686428571	10.21071429	7.363571429	6.696428571	10.50571429	11.98928571	7.1	6.383571429	6.309285714	7.826428571	16.36714286	7.9075	6.352142857	8.191428571
897	396.7857143	419.7142857	570.6071429	544.7142857	562.6428571	527.2142857	424.8571429	397.5357143	441.5	409.4285714	406	398.1428571	303.1428571	323.3571429
898	108.525	144.4285714	95.37857143	124.15	119.6285714	111.6	92.55714286	120.8214286	136.3	157.6	132.5928571	111.5785714	75.08571429	122.8857143
899	6.355	6.275714286	7.021428571	6.696428571	6.308571429	6.424285714	6.817142857	6.342857143	6.268571429	26.64285714	11.73357143	7.800714286	6.352142857	6.253571429
900	358.9285714	377.7857143	429.1428571	272.4285714	257.5714286	264.3571429	245.8571429	166.25	157.45	204.5928571	239.2857143	188.0928571	119.1928571	225.4285714
901	25035.71429	26628.57143	25150	26928.57143	22803.57143	24414.28571	3841.071429	6605.714286	7309.285714	7218.571429	4322.857143	4384.285714	3994.285714	4325
902	21.22571429	20.25857143	7.021428571	29.75	20.15714286	25.38214286	28.55	24.63928571	23.05428571	35.64642857	24.44678571	22.44142857	10.70357143	27.17142857
903	34.47857143	40.28571429	25.36714286	45.62857143	28.41428571	40.08571429	91.74642857	40.28214286	41.72857143	39.22142857	45.42142857	28.92142857	21.60785714	25.03857143
904	14.08642857	25.15071429	6.753214286	51.53571429	37.91428571	43.35	100.5071429	13.82571429	33	22.85571429	26.11714286	8.854285714	13.10714286	11.44571429
905	629.3214286	616.9642857	689.1428571	683.8571429	621.7142857	621.5357143	589.0714286	597.2857143	552.3571429	667.8571429	509.5	487.2142857	392.25	549.2857143
906	33.41428571	34.38571429	24.45428571	31.82142857	34.77857143	29.77857143	37.92142857	42.22142857	41.38928571	38.99285714	82.69285714	9.699285714	6.352142857	9.958571429
907	6175	5612.142857	4981.428571	5399.285714	4683.571429	4783.928571	20914.28571	6944.285714	6180	7245.714286	2943.571429	2915.714286	2582.857143	2968.571429
908	6.355	6.915357143	6.753214286	6.696428571	6.232857143	6.424285714	13.91785714	6.248571429	6.183571429	6.592857143	22.41928571	7.412142857	6.352142857	6.233571429
909	94.62857143	86.10714286	63.83571429	83.57142857	98.81428571	104.1071429	63.99285714	40.39285714	37.91428571	50.75	43.91428571	56.69285714	32.73571429	51.95714286
910	147.5714286	12.23214286	94.63571429	13.83285714	15.59142857	10.26678571	39.04285714	84.22142857	83.70714286	63.13571429	52.47857143	24.89071429	16.45357143	21.46214286
911	2620.714286	2315.357143	2067.857143	2200	1984.285714	1921.428571	10765.71429	3668.214286	3436.785714	3822.142857	1947.857143	1828.428571	1862.142857	2018.571429
912	846.8214286	123.0357143	584.5714286	927.1428571	259.7142857	314.8214286	170.0571429	179.8071429	166.5428571	218	413.8571429	357.7857143	303.1428571	334.7142857
913	187.5071429	129.7714286	166.9857143	161.0714286	157.6	146.7928571	218.6071429	127.7642857	122.5214286	134.7071429	143.8357143	123.5571429	123.7785714	99.68571429
914	687.8571429	631.0714286	810.8571429	952.2857143	621.7142857	663.2142857	309.3571429	689.4642857	715.0357143	731.6071429	296.25	263.2857143	246.6428571	233.4285714
915	78.87142857	75.35	79.17857143	87.37857143	80.10714286	85.92857143	72.58928571	71.75357143	56.76428571	78.93571429	61.80714286	49.94642857	54	75.60714286
916	25450	22285.71429	29907.14286	26085.71429	21742.85714	21528.57143	15086.42857	14832.5	13428.21429	13577.85714	13166.78571	12687.85714	12315.35714	10995.35714
917	1057.642857	243.6428571	493.3214286	208.9285714	197.55	242.2857143	291.8571429	454.2857143	442.7857143	490.6785714	455.7857143	405.6071429	430.6428571	362.7142857
918	54.28571429	31.45714286	6.391428571	39.54642857	17.78428571	12.825	66.86071429	52.28571429	69.57857143	53.64285714	101.9857143	102.8642857	87.37142857	58.66785714
919	53.15357143	41.64285714	32.87857143	46.97142857	41.95	55.81428571	47.05714286	47.63571429	43.56428571	51.06428571	39.6	40.90357143	41.96428571	60.33571429
920	7.287142857	10.14357143	6.330714286	6.696428571	6.155714286	6.424285714	6.179285714	6.172857143	6.12	6.602857143	12.88142857	6.916785714	6.352142857	6.221428571
921	184.7714286	171.7928571	227.3571429	228.5714286	170.9785714	174.3928571	134.15	197.4714286	213.1428571	260.3571429	133.6357143	127.3285714	131.4857143	173.0642857
922	1065.071429	1766.928571	1534.5	5204.285714	1575	1834.642857	3338.571429	3398.214286	3455	3587.142857	10927.14286	10672.14286	10885	10314.64286
923	17.14357143	17.08642857	6.330714286	22.39785714	21.23642857	22.98071429	24.97214286	12.19857143	7.452142857	16.31	22.71357143	271.2857143	13.26321429	11.86
924	221.2857143	253.2142857	202.6	263.7857143	252	239.3571429	167.5785714	165.0571429	166.5428571	209.1428571	176.9214286	173.65	157.6	184.7285714
925	14.81	25.05357143	6.27	19.93285714	16.20214286	15.32642857	22.00928571	16.71285714	21.01142857	9.512142857	28.19285714	8.711785714	8.145714286	10.21214286
926	83.50714286	98.80714286	56.475	58.425	66.70714286	60.06428571	67.26428571	94.65	72.65	55.11785714	85.22857143	64.12857143	59.71428571	73.95
927	6.355	6.542142857	6.27	6.696428571	6.110714286	6.424285714	6.12	6.142857143	6.105714286	6.602857143	11.42785714	6.695	6.352142857	8.191428571
928	40214.28571	93757.14286	94685.71429	74689.28571	51850	74250	85778.57143	108828.5714	67978.57143	109914.2857	94521.42857	113528.5714	67728.57143	98221.42857
929	30.35714286	42.88928571	46.07142857	42.67857143	32.21428571	36.98214286	36.84285714	41.85714286	49.88928571	46.56428571	22.825	18.32357143	20.76071429	23.45428571
930	12.07785714	11.83285714	6.218571429	6.696428571	19.95785714	20.17857143	6.099285714	6.133571429	6.391428571	12.44214286	6.588571429	11.17785714	8.834285714	8.143214286
931	52.04285714	70.40357143	60.05357143	98.7	105.7142857	117.2285714	66.15	44.33928571	60.32857143	60.18214286	47.22857143	51.53571429	42.675	43.93571429
932	9610.714286	3415	4150.714286	4222.857143	4971.428571	2770.714286	7593.571429	7287.857143	7803.571429	6548.928571	11340.71429	11924.64286	13467.85714	11133.57143
933	243.0714286	244.6428571	224	272.4285714	243.9285714	279.4285714	754.3571429	389.9285714	349	418.7142857	191.6571429	174.65	182.3214286	187.2071429
934	85.925	73.2	102.9821429	69.12142857	96.28571429	84.29642857	48.16428571	56.12857143	47.04642857	47.85	48.82857143	36.65714286	33.02857143	23.99428571
935	39.87857143	42.52142857	42.95	29.75	33.77857143	44.15	40.20714286	39.96428571	44.91785714	71.33571429	37.38571429	34.65	22.64428571	41.92857143
936	79.25	77.28571429	102.9821429	110.6571429	63.95	79.45714286	136.0785714	98.725	98.36785714	147.9857143	108.7785714	96.15714286	97.87857143	110.8214286
937	20.73571429	19.51071429	29.35714286	16.28785714	39.60714286	26.40714286	6.030357143	13.69714286	18.62714286	47.74285714	17.43857143	19.46357143	19.37	19.16071429
938	69.21071429	71.55714286	82.17857143	128.9928571	95.61428571	90.95	57.60714286	92.6	79.94285714	74.67142857	64.80714286	47.95714286	49.98571429	43.64285714
939	204.5857143	219.8571429	159.1928571	177.65	233.4285714	224.3214286	106.7428571	109.15	119.3357143	121.2642857	85.37857143	98.78571429	102.6857143	71.76428571
940	6.355	14.025	6.172857143	6.696428571	13.17214286	6.424285714	6.003928571	6.111071429	6.12	24.61714286	19.355	10.47285714	12.32857143	10.26714286
941	6.355	6.918571429	6.172857143	6.696428571	9.107142857	6.424285714	6.003928571	11.08642857	8.167142857	7.011428571	6.588571429	6.340714286	6.352142857	6.247142857
942	6.355	6.615	6.172857143	6.696428571	6.026428571	6.424285714	6.003928571	6.105714286	6.127142857	14.13857143	6.588571429	6.340714286	6.352142857	6.248571429
943	26.74285714	29.06428571	6.172857143	20.83	25.49	19.43071429	6.003928571	12.21928571	23.75714286	26.64285714	26.64285714	26.93571429	17.73357143	22.31642857
944	318.2142857	358	232.4285714	511.2142857	271.5	308.5	249.6428571	420.3571429	337.5	433.8571429	260.7857143	239.3571429	267.1428571	389.0714286
945	107.5357143	115.0071429	72.83571429	115.2428571	99.65714286	98.66428571	76.80714286	105.0285714	55.44285714	31.90714286	79.17857143	74.825	84.54285714	91.69285714
946	1127.5	1145.857143	957.5357143	1258.142857	1043.678571	969.7857143	1062	913.6428571	781.5714286	918.3214286	688.1428571	664.1428571	717.1428571	792.0714286
947	87.325	105.0071429	64.67857143	84.43214286	80.29285714	101.3285714	78.03571429	64.77857143	56.35714286	92.27142857	70.97857143	70.28214286	75	104.1142857
948	1423.071429	540.9285714	380.8571429	566.6071429	1261.285714	367.8928571	411.0357143	472.3214286	845.1785714	147.0857143	399.2857143	374.3571429	1058.178571	499.5357143
949	43.56428571	20.85214286	497.5	34.94285714	24.21	24.30571429	6.046428571	30.52142857	15.635	35.39642857	27.17142857	22.44142857	38.27857143	33.725
950	48.98928571	55.12142857	24.705	44.12142857	47.21785714	38.46428571	69	55.48214286	49.41428571	55.11785714	45.19285714	36.35	42.87142857	48.41785714
951	20.73571429	35.25	6.115714286	22.01714286	25.26928571	31.90714286	6.082142857	28.55	21.89285714	31.32857143	17.04285714	22.82428571	25.96892857	29.85714286
952	105.3642857	162.7785714	72.00714286	88.19285714	128.1428571	156.2642857	151.7571429	244.4285714	231.4285714	261.5714286	98.1	100.8357143	105.7071429	75.69285714
953	6.355	8.507857143	6.115714286	6.696428571	7.216428571	12.08607143	6.092142857	6.083571429	6.204285714	15.03214286	6.588571429	11.835	6.352142857	9.958571429
954	47.88928571	61.04285714	6.391428571	49.55	51.33928571	48.73571429	78.03571429	54.74285714	39.3	61.81071429	46.51428571	28.34285714	29.55	32.75
955	66.38571429	59.59642857	25.53071429	60.07142857	58.35	40.19285714	107.65	57.70714286	43.56428571	63.56428571	29.24642857	39.54285714	51.23571429	47.4
956	993.5	1235.928571	4967.857143	1995.714286	2092.142857	2031.785714	3338.571429	7527.142857	7595	7482.142857	2708.571429	2764.285714	2661.428571	2667.142857
957	45.44285714	64.08571429	38.8	69.58928571	65.63571429	59.39642857	55.71428571	71.06428571	55.58571429	58.87857143	121.6285714	66.82142857	86.6	70.375
958	184.7714286	257.5	130.5142857	133.6285714	136	255.8928571	91.95714286	145.8428571	150.7285714	291.6428571	136.8142857	120.6	145.9857143	240.2142857
959	21257.14286	14210.71429	17028.57143	18235.71429	12553.57143	14442.14286	9410	9145.714286	10211.07143	10212.14286	17235.71429	18542.85714	20621.42857	20782.14286
960	6.355	6.275714286	6.115714286	6.696428571	6.188571429	6.424285714	6.169285714	6.053571429	6.286428571	6.325714286	18.72	6.180714286	6.352142857	6.290714286
961	31.05	33.725	6.115714286	27.25	27.74642857	40.46428571	33.72142857	73.225	24.49857143	21.92928571	24.60142857	11.60357143	29.65	26.05785714
962	53.98571429	98.80714286	40.44285714	41.20714286	52.25	100.2642857	79.53928571	72.00714286	71.85714286	93.52857143	48.36428571	36.56428571	54.71428571	95.30357143
963	6.355	10.31214286	6.115714286	6.696428571	9.322142857	20.78642857	6.212857143	11.83428571	10.03285714	6.269285714	6.588571429	6.155714286	15.21142857	13.46642857
964	44.98928571	58.04285714	29.70714286	30.35	57.45714286	45.97142857	7.060714286	44.22142857	57.50714286	39.94285714	43.15714286	26.84285714	62.55357143	41.59285714
965	940.3571429	994.5	1534.5	1526.071429	940.3571429	849.0714286	1364.5	726.7142857	736.6071429	689.0714286	1040.392857	934.0714286	1088.571429	1065.285714
966	16.50785714	17.85642857	51.73571429	6.696428571	16.28857143	10.8625	6.312142857	24.87571429	21.89285714	9.399285714	6.588571429	11.26285714	16.95	7.202142857
967	24064.28571	22171.42857	14660	10221.42857	13436.42857	9196.428571	16321.42857	19621.42857	17371.42857	15832.14286	30264.28571	26514.28571	31667.85714	29896.42857
968	14578.21429	20035.71429	14232.85714	16607.14286	20950	16260.71429	28975	18325	16127.14286	15984.64286	16767.85714	13697.85714	13467.85714	14486.42857
969	8.545	40.73571429	6.172857143	20.385	29.59285714	36.37857143	24.91285714	45.11428571	26.31428571	20.77214286	20.74642857	19.71642857	15.03214286	20.91714286
970	385.2142857	361.0714286	373.1428571	377.6071429	459.25	403.6071429	403.4285714	418.8571429	467.0714286	406.7142857	313.3214286	230.3571429	310.2857143	324.4285714
971	590.3214286	670.1071429	3631.428571	665.3571429	763.5	731.3214286	771.2142857	950.2857143	1123.428571	961.5357143	1431.285714	1216.785714	1244.928571	1199.714286
972	47.32857143	36.22857143	6.218571429	81.33571429	66.82142857	41.96428571	49.175	40.51428571	52.78571429	38.8	42.67857143	15.34071429	46.41428571	43.02142857
973	29.35	16.14071429	6.218571429	29.94285714	70.66428571	13.34714286	23.83928571	57.35357143	8.235714286	8.721785714	16.83428571	9.54	8.295714286	15.55571429
974	6.355	12.515	6.218571429	17.68285714	8.5275	11.01928571	6.902142857	10.83464286	7.098571429	6.027857143	6.588571429	6.06	6.352142857	6.350714286
975	441.7142857	645.6071429	347.2142857	415.3571429	412.8214286	353.9642857	502.1785714	539.6428571	612	469.6071429	379.5	315.5	299.0714286	304.8571429
976	146.3571429	156.7857143	104.8785714	187.9142857	179.3642857	127.7642857	139.1071429	121.8571429	166.5428571	120.1428571	167.5785714	122.5928571	191.8714286	159.45
977	6.355	12.44142857	6.27	17.43857143	7.198928571	6.424285714	180.1	26.43571429	7.330714286	6.005	6.588571429	6.035714286	8.473571429	6.373571429
978	779.9285714	607.3928571	902.6428571	1332.392857	806.6428571	640.3571429	776.0357143	520.3571429	657.3214286	473.1428571	627.2142857	527.1428571	3551.428571	637.1428571
979	8.412857143	21.51285714	6.330714286	25.71857143	10.57785714	6.424285714	36.65714286	5.952857143	26.52142857	8.36	6.588571429	6.001428571	8.301428571	12.15142857
980	6.355	18.40285714	6.330714286	33.93571429	15.97928571	10.67857143	26.25642857	16.22357143	9.614642857	9.577857143	25.03857143	5.979285714	11.08714286	16.23785714
981	1776.928571	3184.285714	2949.285714	2927.857143	6289.285714	5346.428571	8012.142857	4066.785714	6698.571429	3800.714286	4600.714286	4613.571429	4930	4987.857143
982	6.355	6.275714286	6.391428571	6.696428571	7.946428571	6.424285714	12.35285714	5.941428571	7.580357143	55.31071429	6.588571429	5.957857143	6.352142857	6.41
983	6.355	31.81428571	6.528571429	6.696428571	19.53571429	10.39642857	37.92142857	23.43821429	17.525	10.39857143	6.588571429	5.949642857	6.352142857	10.21214286
984	6.355	10.57714286	6.528571429	6.696428571	8.198571429	6.424285714	38.12857143	6.845714286	7.663571429	5.937142857	6.588571429	5.943214286	6.352142857	6.44
985	466.4642857	405.3571429	556	335.7857143	374.3571429	376.5	547.5	327.6428571	416.2857143	363.7142857	446.1428571	555.2857143	456.3214286	523.5
986	25.41928571	29.06428571	83.54285714	31.43571429	25.49	13.63785714	47.95714286	43.25	47.26785714	22.01714286	31.18571429	26.13214286	23.21642857	21.01142857
987	16.28857143	18.09357143	29.27142857	31.51428571	24.30642857	22.67714286	24.21785714	83.38928571	22.09714286	22.47785714	6.588571429	33.67142857	24.64642857	22.84714286
988	12783.57143	14509.28571	9150.714286	7563.214286	7665.714286	7658.928571	16207.14286	16135.71429	18828.57143	17778.57143	14207.14286	17096.42857	14772.14286	17225
989	191.6428571	22.04607143	23.765	18.22285714	19.18214286	27.52142857	24.01785714	22.155	17.08642857	22.98071429	6.588571429	25.77642857	19.55714286	18.23071429
990	70.16428571	48.35357143	32.8	6.696428571	13.64285714	16.38214286	40.00714286	28.30714286	28.78928571	30.53571429	18.32357143	25.77642857	24.74642857	18.23071429
991	31.47857143	26.9	57.21428571	17.68285714	21.92214286	24.59428571	39.04285714	24.63928571	28.50714286	25.79928571	11.53	26.74285714	23.86857143	23.70571429
992	10.80714286	8.459285714	20.56571429	6.696428571	8.230714286	10.63285714	23.73142857	16.49642857	7.970714286	15.88642857	6.588571429	18.65571429	13.69785714	15.15785714
993	459.5	704.4285714	643.1785714	479.8571429	650.5	639.1428571	812.2142857	636.4285714	565.2142857	620.8571429	609.2142857	823.8571429	737	798.1071429
994	83.94285714	110.4464286	88.03571429	75.34642857	99.94285714	101.3285714	118.1785714	94.99285714	7.985	84.24285714	43.45357143	111.5785714	83.60714286	100.7071429
995	73.87857143	82.525	225.7857143	85.22857143	126.2142857	88.58928571	99.65714286	77.30714286	33.30714286	82.6	36.96428571	76.47857143	79.06071429	80.16785714
996	10.80714286	20.25857143	19.18214286	15.01071429	21.04	16.38214286	38.12857143	10.80428571	10.91214286	16.05142857	23.66857143	44.02857143	44.71785714	47.22142857
997	23.825	83.54285714	47.12857143	30.35	31.05	21.92928571	110.6571429	79.26785714	85.37857143	75.21428571	32.21428571	44.74285714	48.17142857	41.97142857
998	6.355	6.275714286	18.56142857	6.696428571	6.648571429	6.424285714	23.10642857	9.686428571	8.004285714	7.74	6.588571429	8.777857143	6.352142857	6.559285714
999	15.20428571	17.17285714	27.18214286	12.515	40.88571429	22.10428571	34.8	23.06214286	8.021428571	29.00357143	82.61428571	26.235	21.04	13.78
1000	367.2142857	1861.071429	976.2142857	557	598.5714286	717.0357143	616.7857143	613.6071429	434.8571429	672.5714286	693.1071429	806.3928571	650.3571429	776.0357143
1001	6.355	6.81	17.95	6.696428571	6.590357143	6.424285714	22.84714286	23.80928571	8.004285714	7.728571429	6.588571429	8.755357143	6.352142857	7.299285714
1002	34.19285714	31.35	71.95	29.75	38.27857143	36.7	22.75785714	13.24428571	7.985	10.76214286	6.588571429	15.11071429	16.61928571	7.782857143
1003	41.78214286	50.11428571	36.56071429	43.25	54.49285714	62.41428571	22.64071429	32.79285714	7.978571429	44.82857143	6.588571429	26.235	29.85	32.65
1004	234.9285714	259.0714286	99.66428571	180.7	170.9785714	204.8142857	405.2142857	319.9285714	225.7142857	391.1428571	243.6428571	272.9285714	230	236.7142857
1005	31.25	7.646428571	16.64071429	6.696428571	6.528571429	6.424285714	22.47785714	9.537142857	24.74214286	12.095	6.588571429	18.56142857	6.352142857	7.9225
1006	253.4285714	179.7285714	189.95	218.9285714	247.4285714	223.4642857	411.0357143	226.5	177.8821429	192.5321429	67.78571429	135.9285714	97.87857143	125.4357143
1007	6.355	6.275714286	16.28857143	6.696428571	6.504285714	6.424285714	22.22857143	10.49714286	9.014285714	7.712142857	6.588571429	8.711785714	6.352142857	6.44
1008	33.71428571	12.05142857	15.90785714	13.69678571	10.205	12.17142857	49.175	110.3285714	31.90714286	39.84285714	6.588571429	27.87142857	19.37	30.26428571
1009	11.71428571	6.275714286	15.51285714	6.696428571	6.477857143	9.081428571	22.00928571	36.55714286	7.925	7.987142857	6.588571429	8.694285714	6.352142857	6.424285714
1010	7.822857143	6.927142857	15.51285714	6.696428571	21.58571429	22.77285714	71.76428571	33.21071429	41.95714286	35.31428571	39.19642857	43.25	35.57142857	29.35
1011	5496.785714	723.7142857	1951.785714	350.5357143	1189.285714	1324.071429	614.9285714	1722.75	1123.428571	1888.357143	1849.785714	2026.071429	1938.214286	2219.285714
1012	22.295	7.425	27.83571429	6.696428571	6.453214286	6.424285714	21.64428571	9.200714286	7.887857143	8.848571429	6.588571429	8.67	6.352142857	6.403571429
1013	200.4357143	234.3571429	197.85	205.9071429	218	245.8571429	142.5785714	257.7857143	7.865	174.8428571	110.8178571	161.15	133.6357143	197.1785714
1014	168.9142857	115.0071429	165.3571429	165.2071429	101.8571429	110.6607143	125.1857143	178.4714286	7.847142857	142.8821429	206.3571429	214	199.9928571	213.5357143
1015	7.65	7.082857143	14.19285714	6.696428571	6.441428571	17.5175	21.22928571	9.011785714	7.829285714	7.632857143	6.588571429	8.647142857	6.352142857	6.388214286
1016	573.1071429	100.7285714	539.7142857	302.1428571	212.2142857	225.3571429	105.5071429	401.6428571	243.2857143	330.5357143	160.2	173.65	152.5678571	177.8071429
1017	198.3642857	20.35214286	580.7142857	27.38571429	132.2928571	140.8	44.96428571	23.31285714	41.57857143	33.98571429	124.5214286	125.4785714	103.6214286	105.9571429
1018	48.15714286	40.19642857	36.88571429	66.39285714	119.6285714	85.67857143	77.15	87.65714286	68.05714286	72.71428571	23.44642857	29.44285714	13.10714286	26.69285714
1019	23.335	24.38714286	13.26071429	22.01714286	14.91	20.09928571	28.12857143	74.67857143	34.8	65.9	6.588571429	19.53214286	13.69785714	26.5
1020	6.355	6.275714286	12.78857143	6.696428571	6.425	6.424285714	20.33785714	8.581785714	7.742142857	7.568571429	6.588571429	8.598571429	6.352142857	6.370714286
1021	50.10714286	43.94285714	57.31428571	22.155	24.41714286	29.68571429	210.5714286	52.8	29.77857143	37.66428571	247.8571429	281.5714286	266.2142857	260.4285714
1022	2363.571429	2012.142857	2844.285714	1800.357143	1727.714286	2257.857143	2065	2078.571429	1794	1911.785714	1273.214286	1414.285714	1244.928571	1526.035714
1023	289.8571429	164.25	350.6785714	293.5714286	255.4285714	217.0714286	132.7428571	219.6428571	216.2857143	227.6428571	162.2571429	136.9642857	143.4	130.8142857
1024	461.0714286	308.6785714	765.5	230.7857143	290	305.3571429	293.6428571	547	482.5	520.3571429	339.3571429	349.9285714	264.4285714	366.4285714
1025	65.82857143	80.29285714	92.27142857	98.7	78.80714286	84.73571429	68.27142857	150.7142857	124.5214286	118.1642857	56.13571429	65.50357143	54.81428571	92.49285714
1026	155.3	168.9928571	183.5785714	153.2285714	140.1357143	152.6785714	105.7142857	240.2142857	154.2607143	170.5285714	100.8571429	130.8142857	73.89285714	144.2071429
1027	180.9857143	884.5	145.8357143	1141.642857	256.7142857	293.8571429	732.5	459.0714286	441.5	438.7857143	522.8571429	537	485.6428571	557
1028	862.0357143	743.1785714	654.6428571	712.0714286	904.7142857	772.9285714	345.8214286	499.6428571	552.3571429	515.5714286	273.75	315.5	261.3214286	460.8571429
1029	407.5714286	229.7857143	368.2142857	502.4642857	299	314.8214286	260.0714286	387.5714286	354.8571429	365.5	411.5714286	451.1428571	370.8571429	442.5
1030	41.86428571	37.46785714	10.79357143	28.17857143	39	63.47857143	18.10071429	20.14214286	42.95	14.94571429	270.75	265.2857143	152.5678571	207.9428571
1031	38.66428571	34.12857143	13.26071429	30.97142857	36.51785714	40.46428571	17.80571429	43.87142857	49.88928571	40.28571429	29.44285714	27.08571429	22.28714286	44.02857143
1032	180.1	212.9285714	161.0714286	168.3214286	163.1428571	174.3928571	162.1071429	210.6428571	196.2214286	189.0571429	133.6357143	146.0571429	106.6357143	179.7678571
1033	588.1428571	185.6642857	779.2857143	331.2142857	130.0714286	143.8357143	328.7142857	319.9285714	360.1428571	304.1428571	1789.5	1807.428571	1551.928571	1735.285714
1034	9.608214286	10.64428571	40.78571429	6.696428571	8.7125	14.97428571	16.89928571	36.32142857	42.46071429	27.64285714	82.79642857	35.4	21.04	26.41071429
1035	14.365	17.67571429	10.30285714	6.696428571	16.49642857	6.424285714	35.17142857	7.071428571	13.77214286	8.638214286	6.588571429	8.411428571	6.352142857	6.318571429
1036	1092.642857	436.1428571	737.0714286	1011.392857	657.6428571	722.75	784.2142857	700.9642857	696.75	671.2857143	1169.5	1226.357143	992.7142857	1191.5
1037	59.76071429	81.80714286	48.72142857	76.50357143	69.49285714	70.35	60.91428571	127.7642857	108.3714286	120.1428571	48.36428571	65.08571429	29.07142857	97.02857143
1038	10.9	26.74285714	9.785	6.696428571	13.08785714	16.49642857	15.39071429	20.43142857	21.68428571	15.32642857	6.588571429	18.48214286	6.352142857	19.65857143
1039	23539.28571	6687.142857	26792.85714	18314.28571	9029.285714	9069.285714	6810	14282.85714	16007.85714	16328.57143	6597.142857	7093.928571	6427.142857	7049.285714
1040	27.67857143	38.44285714	9.246785714	27.15714286	36.72142857	33.12142857	14.40785714	34.06071429	28.78928571	18.14428571	22.31642857	17.76928571	6.352142857	22.00928571
1041	76.05714286	126.5142857	316.3571429	116.9928571	142.35	135.0428571	262.0714286	886.1428571	1075.142857	980.7142857	486.2142857	476.4285714	419.8214286	383.2142857
1042	9.548928571	8.849285714	131.4	6.696428571	10.87571429	6.424285714	13.58642857	6.7725	14.81	12.44214286	6.588571429	9.602142857	6.352142857	7.782857143
1043	520.2142857	501.9285714	387.2142857	469.6071429	588.4285714	604.8571429	1251.571429	879.3214286	806.8214286	921.6071429	280.8928571	338.2857143	202.8214286	387.8571429
1044	6.355	6.275714286	8.683571429	6.696428571	10.17785714	6.424285714	12.515	6.728571429	7.013571429	6.936428571	6.588571429	8.286428571	6.352142857	6.290714286
1045	87.05714286	78.55714286	48.97142857	74.75	75.5	91.99642857	51.35	82.99285714	74.98214286	82.7	62.87857143	59.82857143	52.88571429	65.74285714
1046	155.3	172.6071429	114.2142857	771.3571429	165.2071429	187.1357143	155.3	162.2642857	197.3642857	195.9642857	200.8142857	220.8571429	214.4285714	194.3785714
1047	35.975	53.72142857	23.29071429	30.70714286	32.11428571	38.46428571	52.61428571	26.2125	48.25714286	43.65714286	62.87857143	42.85	38.27857143	52.95
1048	3679.285714	4177.142857	4555.714286	4917.142857	3475.357143	3875.714286	4423.571429	4314.285714	4705	4970	7252.857143	7658.928571	7554.285714	7432.5
1049	4639.285714	4408.214286	5355.714286	5330	4125	3945	1306.714286	2363.571429	2234.642857	2695.714286	1208.571429	1294.642857	1012.214286	1391.857143
1050	4387.142857	3163.928571	4277.142857	3979.642857	3808.571429	3302.857143	1575.785714	2137.142857	2170	2220.714286	1669.285714	1930	1280.892857	1885.75
1051	6.355	6.275714286	8.206428571	6.696428571	6.368571429	6.424285714	9.614285714	6.540714286	6.572142857	6.733928571	23.66857143	8.146785714	6.352142857	6.276428571
1052	97157.14286	123071.4286	108114.2857	99221.42857	123892.8571	130785.7143	108407.1429	97907.14286	107335.7143	114439.2857	112500	95675	88746.42857	101857.1429
1053	48.48214286	83.54285714	53.22142857	206.4642857	239.3571429	250.3571429	175.95	47.39642857	65.24285714	54.48571429	83.30357143	84.73928571	52.68571429	72.16428571
1054	28.92857143	29.65	28.01785714	33.21428571	29.8	27.63571429	8.506428571	23.19	23.63142857	27.03571429	29.44285714	31.35	11.55357143	27.41428571
1055	187.5071429	214.7142857	187.1357143	199.1857143	200.5928571	212.7142857	160.1928571	167.5071429	192.8357143	207.9071429	139.7	148.7928571	82.61785714	167.4285714
1056	56.46428571	80.12142857	43.12142857	80.61428571	61.11071429	56.76428571	109.6142857	70.04285714	67.72142857	59.75	79.40714286	65.77857143	24.19857143	51.77142857
1057	46.47142857	46.46785714	46.50714286	72.2	38.69642857	38.92857143	47.76785714	32.34285714	40.48571429	48.25714286	77.28571429	35.04285714	32.01428571	40.78571429
1058	6252.142857	8627.857143	17235.71429	4857.5	6507.857143	6870	5410.714286	14282.85714	16392.85714	15832.14286	5376.428571	5784.285714	4796.785714	5000.714286
1059	46.77142857	41.44285714	29.94285714	34.27142857	46.67857143	45.97142857	24.705	16.49642857	32.90357143	31.82142857	37.38571429	24.01857143	9.192142857	26.41071429
1060	55.11428571	55.73571429	77.39285714	52.47142857	52.65714286	65.52857143	21.92928571	16.01142857	26.85714286	15.03214286	36.85	15.60285714	13.95642857	22.76571429
1061	52.04285714	40	32.96428571	40.28571429	48.05	66.3	35.17142857	38.16428571	43.26428571	37.97857143	34.12142857	34.77857143	24.19857143	28.82142857
1062	9.945	10.07428571	51.08571429	6.696428571	12.59607143	14.17071429	6.937857143	6.367857143	13.66571429	6.602857143	29.63214286	7.800714286	12.07642857	7.282142857
1063	46.60357143	50.56428571	30.64285714	46.47857143	39.96428571	49.92857143	65.17142857	50.77142857	68.94285714	72.6	75.16785714	60.35714286	42.55	60.27142857
1064	11570.71429	4922.142857	9456.428571	4808.571429	4720	5027.142857	4763.571429	7397.5	7595	8573.571429	6227.857143	6507.857143	6227.857143	6259.285714
1065	238.8571429	282.7857143	211.1428571	291.1428571	273.7142857	284.2857143	205.25	290.3571429	288.0714286	375.2142857	231.4642857	231.5	129.7678571	281.5714286
1066	10.225	20.07714286	51.48214286	6.696428571	18.96571429	14.42928571	6.643571429	17.115	28.30357143	33.42857143	27.57857143	12.16285714	10.47714286	11.04
1067	11.23142857	19.045	6.753214286	17.04285714	18.32357143	26.5	54.75714286	10.99857143	13.25214286	18.49714286	24.21785714	12.90464286	7.976428571	15.77857143
1068	322.2142857	239.2857143	478.8214286	264.4285714	304.9642857	283.2857143	669.4285714	332.6428571	268.5714286	313.2857143	115.0928571	105.7142857	72.49642857	86.82142857
1069	222.5	555.2857143	215.2857143	533.7142857	1065.142857	1264.285714	373	555.6428571	598.6428571	618.9285714	956.1428571	918.0714286	839.9285714	814.6428571
1070	9.433214286	13.18321429	6.753214286	6.696428571	9.300714286	15.22928571	6.438571429	6.261428571	12.66464286	7.247142857	26.64285714	7.524285714	6.352142857	7.310714286
1071	142.5785714	137.8571429	227.3571429	361	314.8571429	427.0714286	59.15714286	92.22142857	78.37142857	103.2857143	302.5357143	312.3571429	250.4285714	301.0714286
1072	6.355	7.015	6.528571429	6.696428571	6.232857143	6.424285714	6.387857143	6.248571429	6.183571429	6.578571429	13.18714286	7.412142857	6.352142857	7.970714286
1073	221.2857143	223.2857143	122.3714286	190.9857143	214.4285714	211	200.8142857	193.9071429	205.5428571	224.6071429	205.25	185.0714286	111.4214286	204.5142857
1074	33.97857143	28.05714286	27.92142857	21.62214286	34.88571429	33.51428571	35.92142857	23.43821429	19.79571429	25.79928571	34.66428571	19.46357143	8.9725	33.52857143
1075	23.65428571	13.78	6.528571429	20.46071429	16.705	14.07857143	74.66428571	6.226428571	6.167857143	8.297857143	10.9	7.282857143	6.352142857	6.227857143
1076	115.4928571	69.21428571	45.40714286	91.66428571	115.0071429	119.3357143	100.7321429	50.64285714	43.68571429	54.15	103.2928571	67.03571429	69.84285714	74.03571429
1077	79.06428571	67.24642857	112.5428571	81.94285714	65.42857143	70.75714286	91.95714286	46.72857143	59.44285714	72.6	73.85714286	42.06785714	44.31428571	64.93571429
1078	71.43571429	617.9285714	586.1428571	174.6857143	366.2857143	390.2142857	491.1428571	570.2142857	565.2142857	552.1428571	1115.357143	1159.214286	1032.785714	986.0714286
1079	6.355	6.275714286	6.391428571	6.696428571	6.185	6.424285714	6.248571429	6.205714286	6.139285714	6.578571429	6.588571429	7.1	6.352142857	6.225
1080	11.63071429	8.507857143	66.99285714	6.696428571	12.59607143	11.69714286	6.230714286	14.06214286	14.695	15.52	11.16714286	7.056428571	6.352142857	11.04
1081	1209.428571	1004.214286	1468.571429	520.5	1054.214286	1200.5	493.5	549.3214286	503.3571429	524.6428571	1057.714286	1134.642857	1155.035714	1075.928571
1082	6.355	6.275714286	6.391428571	6.696428571	6.168571429	6.424285714	6.206428571	6.188214286	6.127142857	6.578571429	6.588571429	7.012857143	6.352142857	6.221428571
1083	52.95	52.24285714	51	68.28571429	80.75	117.2285714	6.188571429	13.33642857	17.79857143	24.41	26.22714286	12.32142857	9.948928571	21.68785714
1084	195.4214286	281.75	169.7928571	171.1285714	141.1	166.3214286	199.6285714	149.6071429	142.6571429	161.0714286	310.6428571	294.2142857	275.5714286	292.6428571
1085	20.93142857	14.64428571	6.330714286	16.41071429	15.97928571	23.67642857	6.175	6.172857143	7.776428571	12.36714286	22.07142857	6.916785714	10.285	14.95285714
1086	80.60714286	66.98571429	84.19285714	89.05714286	81.69285714	109.7107143	22.27928571	26.32142857	36.63928571	39.72857143	39.07142857	29.94285714	26.62142857	38.8
1087	6.355	8.403214286	6.330714286	6.696428571	6.135714286	6.424285714	6.157857143	6.163571429	6.112142857	6.592857143	6.588571429	6.806428571	6.352142857	6.221428571
1088	40.35357143	38.35	26.74285714	39.31428571	38.4	41.76428571	27.25714286	23.19	26.74285714	36.13571429	19.44214286	19.88214286	16.04428571	46.77857143
1089	1797.035714	1577.214286	1415	2478.214286	1887.642857	2128.571429	2607.857143	2872.142857	2613.571429	2930	1594.285714	1573.5	1566.142857	1442.428571
1090	282.1428571	114.0571429	80.05	113.1642857	85.68214286	108.7392857	6.125714286	47.63571429	47.95714286	32.75	45.10714286	27.67857143	19.63714286	17.66857143
1091	9.874642857	16.50785714	6.27	6.696428571	11.47857143	11.01928571	6.12	6.142857143	6.105714286	6.602857143	6.588571429	6.695	6.352142857	10.09214286
1092	138.6571429	171.7928571	267.3571429	286.5	220.2142857	280.0714286	135.9285714	413.9285714	325.5357143	401	441.5	414.7857143	324.5	350.4285714
1093	267.6428571	549.1071429	1199	234.2857143	457.2142857	600.6785714	313.7857143	373.1071429	322.6428571	386.7142857	511.7142857	554.5714286	506.7857143	449.1071429
1094	16.38214286	40.37142857	6.218571429	35.01428571	52.97142857	60.06428571	32.44285714	6.133571429	22.73928571	18.88571429	20.93142857	11.51928571	14.34357143	9.044285714
1095	33.12142857	27.26428571	24.535	36.2	51.52857143	68.59285714	6.092142857	11.21285714	15.915	34.68928571	30.12857143	43.25	43.34285714	28.46428571
1096	324.5714286	374.4642857	430.9285714	357.2142857	344.0714286	425.9642857	148.7928571	168.8357143	160.1142857	211.1428571	180.1785714	160.1928571	194.9	179.7678571
1097	26628.57143	47207.14286	27960.71429	22642.85714	34900	36764.28571	38146.42857	37042.85714	34192.85714	40185.71429	16964.28571	17635.71429	17692.85714	16271.42857
1098	6.355	6.275714286	6.218571429	6.696428571	6.070714286	6.424285714	6.060714286	6.124285714	6.105714286	6.592857143	6.588571429	6.433571429	6.352142857	6.227857143
1099	47.73214286	44.77857143	51.89285714	56.76428571	46.225	62.41428571	73.07142857	52.15	48.71428571	51.62142857	42.30714286	33.29285714	43.25	53.56428571
1100	63.58214286	47.44285714	59.12142857	47.65	49.28571429	51.72857143	59.325	40.51428571	33.91071429	80.58571429	60.28928571	51.15714286	33.12142857	52.95
1101	14.89571429	14.99642857	6.172857143	6.696428571	15.59142857	9.537142857	6.030357143	6.117142857	14.60142857	59.39285714	26.85	11.60357143	9.361428571	9.958571429
1102	140.5785714	164.25	116.6	145.8357143	132.2928571	129.6214286	135.7785714	135.8892857	144.95	172.8392857	198.45	172.6071429	181.3571429	181.3571429
1103	6.355	6.275714286	6.172857143	6.696428571	6.044285714	6.424285714	6.003928571	6.114642857	6.112142857	6.578571429	6.588571429	6.37	6.352142857	6.233571429
1104	86.91785714	34.04285714	61.9	45.54285714	33.2	37.1	55.12142857	57.47857143	40.69642857	43.84285714	71.63571429	66.62142857	54.37857143	53.12857143
1105	29178.57143	25450	11470	22875	12553.57143	14690.71429	17864.28571	13690	14475	15560.35714	41278.57143	38985.71429	43371.42857	38392.85714
1106	200.4357143	115.0071429	108.7785714	123.3357143	90.71428571	75.38571429	86.05357143	51.50714286	42.66785714	29.53571429	97.16785714	91.6	80.04285714	64.58571429
1107	1176.571429	453.2857143	1859.857143	712.0714286	521.1428571	580.4285714	320.2857143	284.3571429	267.4285714	255.9642857	1162.071429	1106.857143	1088.571429	1122.642857
1108	13.98285714	22.36785714	6.115714286	21.46928571	13.08785714	15.22928571	6.003928571	11.99785714	12.66464286	27.64285714	19.93285714	15.95785714	8.121428571	43.71071429
1109	10.04107143	26.52142857	6.115714286	16.48214286	17.33071429	14.34357143	6.003928571	20.01928571	14.23571429	28.82142857	18.00714286	12.24571429	13.79571429	19.24357143
1110	6.355	12.44142857	8.683571429	6.696428571	6.925	10.47428571	6.003928571	6.099285714	6.142857143	9.69	6.588571429	22.18428571	11.08714286	8.236785714
1111	78.64285714	110.4464286	55.67142857	64.8	75.38214286	81.82142857	72.37857143	93.59642857	74.48571429	100.7107143	124.5214286	138.7357143	145.9857143	146.7928571
1112	7627.142857	3829.285714	2530.714286	3108.571429	3226.071429	4027.857143	9399.642857	10166.42857	10104.28571	9637.857143	3920.357143	3757.857143	3888.928571	3798.571429
1113	244.8571429	512.4285714	292.6428571	590.8928571	521.1428571	484.7857143	253.4285714	197.4714286	206.65	181.2071429	250.4285714	234.0714286	258.6071429	244.1071429
1114	522.4285714	523.6428571	509.8571429	539.6428571	536.4642857	544.5	662.8928571	354.8214286	363.2142857	366.7857143	249.2142857	281.5714286	297.2857143	316.6785714
1115	1103.714286	1693.357143	1140.071429	1147.714286	1317.071429	1304.285714	1662.285714	1753.892857	1794	1911.785714	1123.5	1079.142857	1132.428571	1024.285714
1116	13.98285714	20.51142857	6.115714286	14.07857143	10.24714286	23.905	6.082142857	12.9	10.52892857	35.64642857	6.588571429	6.25	8.061428571	8.808571429
1117	681.25	286.2857143	523.6428571	486.2142857	337.4285714	352.6428571	651	591.6428571	606.7857143	365.5	650.8928571	637.6428571	635.2142857	566.6428571
1118	706.6071429	691.5714286	1188.464286	752.6785714	580.4285714	649.1071429	463.75	486.2142857	481.3928571	474.9285714	600.5714286	523.5714286	614.0714286	623.5
1119	20042.85714	8782.5	8404.285714	9835.714286	9582.857143	8915	14035	12062.85714	12776.42857	12369.28571	6065.357143	6328.571429	6102.857143	5840.714286
1120	37.73571429	20.555	54.37857143	54.22142857	52.85714286	58.28928571	26.32857143	26.56071429	23.32	35.08928571	36.85	28.25	39.9	25.03857143
1121	6.355	6.275714286	6.115714286	6.696428571	6.143928571	6.424285714	6.125714286	6.067857143	6.230714286	6.373571429	26.32142857	6.212857143	6.352142857	6.276428571
1122	442.5714286	433	407.4642857	487.5357143	470.9285714	359.9285714	172.3857143	306	313.7857143	174.8428571	147.9071429	141.3928571	149.7571429	72.48928571
1123	18.115	27.725	6.115714286	31.05714286	24.97214286	36.88571429	6.145	55.66428571	31.36071429	47.23571429	58.95	25.38214286	40.71428571	48.87857143
1124	45.44285714	75.58214286	39.49285714	48.64285714	59.07142857	53.29285714	69.95	62.61428571	51.61428571	56.88571429	164.5428571	135.9285714	143.4	134.15
1125	428.2857143	457.3571429	640.8571429	1083.178571	464.2142857	524.7142857	4302.142857	1582.357143	1593.571429	1465.642857	563.6428571	598.8571429	597.8214286	582.0714286
1126	61.9	66.56785714	81.53571429	62.66428571	68.87857143	70.02857143	6.230714286	63.98928571	40.87857143	53.42142857	41.22142857	39.46428571	69.07142857	46.45
1127	34.85714286	27.96428571	6.115714286	55.25	28.64642857	36.57857143	6.206428571	27.82142857	18.54714286	19.34071429	16.46785714	10.37392857	20.85928571	21.92928571
1128	26.03571429	58.65	45.06428571	44.23571429	35.21428571	60.19285714	36.48571429	109.6285714	37.82142857	36.25714286	75.34642857	28.05714286	51.12142857	58.99642857
1129	10.44785714	18.16571429	6.115714286	17.19428571	26.95	35.69285714	6.258571429	28.92142857	18.00714286	19.26142857	21.25142857	14.87428571	19.10285714	15.55571429
1130	166.2857143	143.4714286	150.7142857	112.3642857	224.2142857	231.5	152.2642857	116.05	118.25	112.6357143	142.6571429	114.1357143	135.85	131.5928571
1131	1788.714286	1283.5	3313.571429	669.5714286	1475.821429	1456.571429	826.3571429	915	983.3928571	948.6428571	926.2857143	809.2142857	951.0357143	903.1428571
1132	57.475	72.35714286	49.82142857	63.85	67.52857143	86.83571429	54.55	79.68214286	89.71428571	87.37857143	75.34642857	47.22142857	83.35357143	105.025
1133	109.6142857	130.6642857	74.49285714	129.85	143.4714286	149.7142857	160.1142857	166.25	143.8785714	145.0285714	175.2071429	95.33571429	144.2785714	143.3928571
1134	147.5714286	145.5357143	132.7428571	132.0714286	197.55	175.3214286	163.9571429	123.1821429	128.9571429	100.7107143	141.7642857	89.05714286	136.8142857	130.8142857
1135	6.355	9.308571429	6.172857143	76.45	24.41714286	25.38214286	62.18928571	24.41714286	31.26071429	16.59	14.49	7.056428571	9.265	14.00928571
1136	858.5714286	1293.142857	1745.75	1686	1452.857143	1273.178571	618.9285714	1147	1495.857143	1186.214286	700.2142857	546.0357143	754.75	757.6428571
1137	8.207857143	6.779285714	6.218571429	18.67714286	6.680714286	18.23071429	6.703571429	12.26464286	6.979285714	6.040714286	20.54	6.088571429	7.720714286	8.061071429
1138	16.96785714	26.9	6.218571429	37.26428571	19.26142857	28.55	6.817142857	25.53071429	23.05428571	6.22	23.66857143	17.58214286	19.27571429	21.60785714
1139	7024.285714	2549.285714	7937.857143	1130.857143	1305.071429	1175.785714	2080	2532.857143	3422.857143	2585	11340.71429	11147.5	12256.42857	11861.07143
1140	2298.571429	1625.785714	1612.928571	1392.285714	2322.142857	1518.571429	1281.285714	924.2857143	1303.5	878.7857143	1188.5	915.7857143	1280.892857	1199.714286
1141	300.2857143	345.1428571	166.1357143	223.2857143	253.2142857	193.7214286	290.0714286	173.8714286	245.9642857	172.8392857	212.3571429	185.0714286	208.2	197.1785714
1142	69.21071429	134.5142857	63.75714286	201.3321429	122.8857143	105.025	92.55714286	120.8214286	133.4785714	97.79285714	116.2928571	76.67857143	109.6142857	128.1357143
1143	140.5785714	123.0357143	126.2142857	183.6571429	166.3285714	150.6428571	557.7857143	155.3785714	170.9071429	129.3642857	231.4642857	193.7214286	247.8571429	234.3571429
1144	13.07857143	40.28571429	6.330714286	53.23928571	31.13571429	36.1	59.69642857	38.27857143	34.175	20.33071429	39.7	16.82714286	28.44285714	35.37857143
1145	7657.142857	6437.857143	7554.285714	6868.571429	8191.428571	5108.928571	3995	3757.857143	4869.642857	2512.857143	3462.857143	3122.142857	3622.142857	3148.571429
1146	33.01428571	11.42785714	6.391428571	13.27285714	9.238571429	6.424285714	11.63	16.81285714	7.537857143	66.98571429	6.588571429	5.965	6.352142857	6.393571429
1147	25.41928571	42.07142857	66.19285714	48.72142857	37.17857143	28.81428571	56.97857143	33.97142857	34.8	16.05142857	17.62571429	10.42714286	29.65	23.62428571
1148	13.79571429	26.32857143	6.528571429	6.696428571	30.85	13.17214286	33.35	27.07857143	27.70714286	5.946785714	20.54	13.34785714	15.95785714	10.36714286
1149	35.89285714	37.17857143	60.49285714	38.15714286	12.36357143	18.83571429	40.75	42.96428571	41.28571429	38.68571429	13.50928571	32.95714286	27.36428571	29.6
1150	42.95714286	46.12857143	70.225	57.7	61.00714286	47.83571429	24.21	75.45	46.13571429	25.46428571	6.588571429	46.05	27.26428571	22.61785714
1151	7.185714286	11.54642857	22.01714286	19.05928571	7.053214286	10.225	24.08428571	10.64821429	7.887857143	7.682142857	6.588571429	8.813571429	7.435714286	6.667142857
1152	191.6428571	6.887142857	21.59285714	6.696428571	8.355	6.424285714	674.8214286	13.87357143	7.906428571	14.94571429	6.588571429	8.813571429	7.375714286	11.86
1153	2115	2296.428571	1828.428571	2559.285714	3366.428571	2249.285714	1127.5	1328.928571	1840.928571	1434.714286	630.4642857	1266.142857	973.5714286	1065.285714
1154	251.5714286	332.7857143	336.6785714	331.2142857	350.1428571	350.7142857	188.2428571	166.25	208.5	211.1428571	89.15714286	197.5571429	137.7714286	205.3214286
1155	23.44642857	8.295714286	62.18571429	6.696428571	9.268571429	6.424285714	53.4	11.76714286	19.79571429	15.125	16.71285714	9.896785714	6.352142857	8.497857143
1156	514	741.0714286	1041.357143	665.3571429	729.2857143	774.9642857	395.9285714	354.8214286	337.5	349	197.4714286	493.8571429	343.2857143	374.4642857
1157	112.5214286	191.9071429	274.2857143	31.51428571	104.8964286	104.1071429	79.53928571	58.58214286	21.51285714	62.10714286	252.5	294.2142857	252.3928571	254.4285714
1158	1423.071429	2159.285714	2236.785714	1832.071429	2007.857143	2575	1123.642857	982.8571429	455.8571429	1239.714286	464.9285714	903.0357143	743.5714286	1065.285714
1159	9.01	737.1785714	19.18214286	6.696428571	6.722857143	6.424285714	23.29071429	36.22857143	42.34285714	54.79285714	325.75	390.4285714	352.5	347.4285714
1160	62.66428571	94.09285714	115.0071429	101.6214286	101.2035714	107.7428571	127.7642857	116.05	116.2785714	123.1857143	81.93571429	115.9714286	96.24285714	101.5464286
1161	6.355	6.275714286	18.56142857	6.696428571	6.667142857	6.424285714	23.06214286	9.686428571	7.975	7.782142857	6.588571429	8.771428571	6.352142857	6.550714286
1162	56.46428571	75.17142857	123.3357143	81.94285714	84.52857143	87.38571429	63.37142857	68.57857143	60.47142857	66.18571429	21.04	72.55714286	54.71428571	53.65
1163	89.23214286	124.7428571	97.12857143	307.7142857	126.2142857	132.5928571	191.5714286	149.6071429	79.17857143	169.2857143	68.37857143	118.8	105.7071429	118.9142857
1164	530.6428571	632.9285714	487.1785714	669.5714286	632.5357143	616.0714286	762.9642857	526.9285714	363.2142857	507.7142857	378.5	548.4285714	361	506.3571429
1165	6.355	6.275714286	17.66857143	6.696428571	14.43642857	6.424285714	22.74285714	9.602857143	7.970714286	7.720714286	6.588571429	8.746071429	6.352142857	6.506071429
1166	76.44642857	21.66642857	120.7428571	29.94285714	26.95	15.32642857	111.2785714	126.5928571	102.6857143	81.94285714	22.825	21.135	28.32857143	19.50642857
1167	38.82142857	50.94285714	44.30357143	69.82142857	59.67857143	56.67142857	55.12142857	34.47142857	19.79571429	51.62142857	14.35428571	51.42857143	28.73571429	42.95
1168	10.80714286	9.09	16.64071429	6.696428571	8.869642857	23.17214286	25.38214286	32.23571429	7.946428571	10.11464286	6.588571429	8.724285714	6.352142857	7.038571429
1169	227.3214286	214.7142857	313.7857143	304.7142857	279.1428571	357.7857143	366.7857143	723	741.6785714	787	720.8571429	979.6071429	858.7142857	937.6785714
1170	275.7142857	292.3571429	254.6428571	271.5714286	334.1071429	293.8571429	322.5714286	244.4285714	209.6428571	231.5	102.4571429	202.0714286	159.8857143	215.2857143
1171	47.32857143	39.10714286	30.10714286	35.1	32.32142857	39.96428571	118.1785714	55.91428571	43.68571429	41.23214286	6.588571429	38.26428571	18.82071429	38.075
1172	64.95714286	96.96428571	86.36071429	90.85	96.225	108.7392857	167.8785714	101.9857143	61.18571429	62.48571429	50.17142857	84.25	58.32142857	85.98571429
1173	91.93571429	101.6214286	118.2642857	118.4214286	128.1428571	125.9214286	99.14285714	119.3571429	65.9	161.0714286	50.65	58.76428571	71.22857143	82.52857143
1174	6.355	6.275714286	67.32857143	6.696428571	6.453214286	6.424285714	21.70285714	27.17857143	7.887857143	7.663928571	6.588571429	9.735714286	9.615	9.194285714
1175	44.37142857	73.82142857	61.15714286	68.05714286	63.11428571	75.10357143	55.71428571	87.18571429	17.62928571	86.67142857	11.50285714	46.72142857	43.56071429	67.61428571
1176	191.6428571	275.6428571	179.4357143	214.3571429	181.3642857	198.2857143	150.2714286	187.875	7.860714286	153.5642857	118.3785714	147.9071429	128.6535714	182.9214286
1177	14.89571429	30.60714286	14.19285714	6.696428571	6.441428571	11.03107143	21.32357143	34.06071429	7.841428571	15.32642857	11.83464286	8.658214286	11.98785714	10.09214286
1178	42.75	32.05714286	13.73428571	26.13214286	51.89285714	33.32857143	21.135	49.57142857	7.820714286	32.85714286	6.588571429	17.14357143	17.47428571	28.91785714
1179	50.88571429	33.29285714	73.48571429	35.64642857	38.91428571	54.06428571	21.01857143	43.74285714	7.811428571	27.56071429	112.7928571	144.2071429	113.4	139.6928571
1180	16.38214286	22.28714286	13.26071429	6.696428571	17.33071429	15.405	29.96428571	54.38928571	49.41428571	32.45714286	6.588571429	15.78571429	9.615	16.08
1181	26.12785714	26.17285714	13.26071429	17.74071429	13.77214286	14.60857143	20.67071429	34.67857143	28.89285714	57.76428571	11.21571429	10.55285714	7.686428571	16.08
1182	6.355	6.532857143	12.78857143	6.696428571	6.425	6.424285714	20.51857143	27.95714286	7.7575	7.579285714	6.588571429	8.598571429	6.352142857	6.375
1183	42935.71429	53935.71429	50171.42857	59232.14286	59939.28571	62735.71429	58675	49264.28571	46453.57143	53507.14286	44664.28571	50364.28571	49575	52821.42857
1184	21.38928571	22.11214286	103.9357143	25.37428571	21.34928571	31.72142857	20.11	48.3	27.47142857	33.98571429	6.588571429	10.17714286	8.994642857	29.26428571
1185	41.78214286	28.97857143	33.64285714	35.57142857	34.77857143	44.96428571	19.95071429	49.44285714	47.04642857	23.75714286	24.32857143	25.56428571	10.0925	26.05785714
1186	122	130.6642857	114.2142857	96.22857143	203.4785714	134.3	112.7142857	197.4714286	140.6571429	162.0357143	50.56428571	73.66785714	61.48571429	124.5928571
1187	113.4142857	129.7714286	97.12857143	100.9428571	123.9678571	128.7285714	153.0071429	175.2071429	134.3714286	123.1857143	69.4	66.92142857	71.22857143	96.2
1188	37.04285714	15.14714286	11.78928571	16.05142857	32.32142857	17.43857143	24.91285714	56.01428571	30.22857143	25.695	6.588571429	10.67857143	7.368571429	12.73285714
1189	14.97428571	11.16357143	35.82142857	13.76428571	8.719285714	6.424285714	19.045	25.53071429	27.94285714	12.81571429	10.91571429	8.530357143	7.430714286	8.766071429
1190	241.8928571	141.7642857	217.1428571	142.6571429	163.1428571	180.25	91.30714286	193.9071429	170.9071429	149.1642857	109.7928571	99.77857143	81.52142857	122.8857143
1191	383.25	124.7428571	176.8428571	148.7142857	92.00714286	103.1571429	131.1785714	119.1785714	127.7642857	122.2285714	135.85	138.7357143	116.0571429	145.0214286
1192	117.2428571	115.9785714	86.74285714	120.0571429	154.3428571	120.3714286	59.50714286	121.8571429	144.95	121.2642857	61.2	61.2	35.08571429	78.02857143
1193	9.699285714	7.566071429	10.79357143	6.696428571	9.734285714	11.84428571	18.00714286	7.525	20.9025	7.393214286	6.588571429	8.473571429	6.352142857	6.335714286
1194	14.81	9.367142857	10.79357143	6.696428571	17.23	8.854285714	17.73357143	26.32142857	39.72857143	10.76214286	12.62357143	8.473571429	6.352142857	13.565
1195	47.63571429	45.68571429	39.87857143	25.06857143	32.95	45.75	17.46714286	48.2	30.32142857	39.52142857	6.588571429	21.67357143	10.8525	43.35
1196	57.2	76.25357143	59.23928571	70.61428571	65.31428571	80.01785714	50.64285714	82.99285714	101.5428571	98.81428571	44.34285714	58.44285714	32.94285714	61.60357143
1197	396.0357143	349.2857143	298.1428571	399.1428571	378.7142857	413.9285714	356.7857143	234.5714286	254.4285714	236.7857143	222.5714286	199.5142857	176.7714286	234.3571429
1198	43.93571429	53.4	56.57857143	42.35357143	54.61785714	60.06428571	38.12857143	50.64285714	58.08571429	33.98571429	23.23857143	30.32142857	23.48357143	33.52857143
1199	5071.071429	5434.642857	4578.214286	5736.428571	4490	5203.214286	1302.071429	2105.714286	2644.285714	2930	1123.5	1266.142857	1132.428571	1891.357143
1200	37.13571429	43.35357143	26.68571429	27.30714286	41.21785714	20.43928571	40.75	27.55357143	44.36428571	28.05714286	15.09642857	21.92928571	7.663571429	23.70571429
1201	7.185714286	17.85642857	9.785	6.696428571	6.396785714	6.424285714	397.6071429	6.968571429	10.52642857	7.128214286	6.588571429	9.780714286	6.352142857	7.077142857
1202	37.60714286	144.4285714	64.85357143	136.9642857	133.0357143	132.5928571	168.9928571	141.9857143	187.2142857	155.5285714	60.38571429	64.94285714	50.29285714	59.42142857
1203	418.7142857	416.1785714	333.75	514	512.4285714	660.8928571	840.3571429	557	597.25	603.9285714	626.1428571	628.2142857	552.25	548
1204	1927.142857	1119	1745.75	1017.285714	813.4285714	1273.178571	1740.571429	3099.285714	2299.285714	3296.071429	773.9285714	788.4285714	413.9285714	700.9642857
1205	396.7857143	397.4285714	328.5357143	437.1428571	459.25	382.5	214.4285714	296.3571429	392.2857143	323.5	242.3571429	245.5714286	126.6642857	274.9285714
1206	43.78214286	44.87857143	24.21	27.59285714	37.37857143	37.73571429	17.80571429	27.07857143	36.22142857	38.8	25.575	29.44285714	19.27571429	52.35357143
1207	34.85714286	104.1071429	88.15	34.20714286	46.225	30.25714286	78.3	77.86071429	88.68214286	80.75714286	82.47857143	61.86428571	46.10714286	58.38571429
1208	8.034642857	16.95	8.683571429	16.53285714	8.666428571	9.816785714	11.98785714	6.713571429	13.35392857	7.344285714	6.588571429	14.60142857	6.352142857	12.58714286
1209	29.55714286	37.91785714	8.683571429	31.90714286	38.16428571	38.27857143	27.07857143	44.8	34.04285714	40.38571429	27.77142857	32.47142857	25.3	37.17142857
1210	444.8571429	575.3928571	589.5	759.8214286	677.5	682.1428571	1980	2137.142857	2266.428571	2084.285714	756.0714286	798.0714286	677.6428571	663.1428571
1211	15.77857143	22.20642857	39.39285714	26.13214286	28.17857143	13.43857143	110.6357143	57.60714286	70.47142857	62.77857143	72.46785714	36.56428571	41.47142857	27.76428571
1212	280.0357143	309.5	245.5714286	238.3214286	215.6071429	255.8928571	176.85	158.9285714	208.5	212.0714286	231.4642857	195.5642857	174.9857143	208.8571429
1213	12.89142857	12.44142857	8.206428571	17.12928571	14.91	6.424285714	9.901785714	6.585357143	23.75714286	14.68071429	17.80571429	10.37392857	12.51428571	7.016071429
1214	20042.85714	8912.142857	11304.28571	27807.14286	12671.42857	11911.42857	8364.285714	9815.714286	11219.28571	10607.85714	9827.142857	10672.14286	9985.714286	9630
1215	10.36928571	22.36785714	63.45714286	28.05714286	18.59071429	9.262142857	54.55	281.6428571	325.5357143	305.1428571	39.3	26.04357143	35.37857143	24.94214286
1216	20.555	17.85642857	7.782142857	18.60857143	26.26357143	17.69	8.92	16.22357143	18.00714286	23.83928571	32.34285714	8.110714286	6.352142857	17.525
1217	336.2142857	369.25	303.75	394.1428571	378.7142857	365.5	359.3214286	339.6428571	370.1428571	387.8571429	339.3571429	324.5714286	152.5678571	377.7857143
1218	157.2642857	184.7714286	152.4142857	310.1428571	185.6607143	168.3178571	142.5	220.7142857	228.7142857	248.2857143	172.7642857	136.9642857	75.65	175.1285714
1219	74.58571429	64.41428571	67.95714286	34.79285714	56.26428571	72.52142857	48.98214286	34.18571429	48.36428571	44.47857143	45.68571429	24.12214286	21.32357143	31.90714286
1220	35.5	36.44285714	7.363571429	68.05714286	35.00714286	27.05357143	67.47142857	32.86428571	46.62857143	49.83571429	63.75714286	50.97142857	31.72142857	46.86428571
1221	645.2857143	706.2857143	641.7142857	523	498	609.75	635.3571429	287.3571429	384.5	386.7142857	543.7142857	608.1785714	424.8571429	582.0714286
1222	8600	2077.142857	7387.857143	5428.928571	12154.28571	12377.14286	7098.571429	7105	7358.571429	7338.571429	5809.285714	6462.857143	5487.857143	5530.357143
1223	457.5	489.3571429	571.9285714	634.8214286	475.2857143	522.5714286	337.2142857	480.7857143	531.4642857	613.5714286	319.6428571	320.7857143	196.8142857	326.7857143
1224	23.44642857	28.62857143	7.363571429	27.69285714	26.5	43.56428571	25.78428571	13.485	34.04285714	29.00357143	17.04285714	12.68785714	9.811428571	21.375
1225	1423.071429	1403.857143	1426.142857	1686	1464.857143	1537.785714	1615.142857	1281.285714	1334.214286	1423.857143	624.9285714	645.5	454.7142857	719.9285714
1226	1051.5	381.6428571	726.5714286	349.6785714	186.4785714	193.7214286	631.6428571	532.8571429	525.2142857	558.1428571	836.6428571	827.9285714	799.25	729.2142857
1227	35.06428571	27.80714286	7.021428571	23.69071429	32.11428571	28.64285714	39.04285714	10.99857143	26.74285714	43.35714286	43.35714286	19.20357143	17.12214286	23.89071429
1228	156.2571429	103.3821429	135.2571429	199.1857143	188.9071429	164.55	182.4714286	175.2071429	187.2142857	189.0571429	186.4785714	161.15	174.9857143	155.8214286
1229	73.23571429	67.96428571	54.46428571	59.22857143	71.55	61.61428571	64.55	36.71428571	33.80714286	45.75	58.38571429	47.55714286	27.94285714	46.26785714
1230	97.59285714	110.4464286	53.87857143	58.7	71.15	52.04285714	119.3571429	79.03928571	100.8071429	81.2	120.6	55.65714286	44.98571429	67.14285714
1231	105.3642857	167.0642857	128.8	99.5	131.1785714	124.15	87.65	67.3	81.82142857	88.19285714	96.90357143	56.525	29.85	69.7
1232	154.2642857	105.0071429	120.7428571	138.7357143	158.7785714	129.6214286	93.08571429	98.1	168.8357143	109.6285714	92.00714286	66.82142857	85.87142857	78.35
1233	36.31428571	24.195	11.78928571	30.97142857	66.47857143	94.50714286	25.23214286	6.268571429	7.497142857	13.38071429	22.51785714	12.90464286	6.352142857	11.78571429
1234	120.0714286	155.2214286	98.8	135.2571429	132.2928571	168.3178571	106.7428571	88.98571429	116.2785714	111.6071429	124.5214286	103.9607143	77.95714286	110.1
1235	4117.142857	2702.5	2430.714286	2882.857143	3117.857143	2786.428571	8536.071429	3275	2902.142857	2695.714286	4395.714286	4053.214286	2602.142857	3767.857143
1236	873.9285714	2275	88471.42857	3250	2630.714286	3914.285714	350.0714286	2250.714286	1840.928571	2410	27692.85714	28932.14286	18542.85714	29335.71429
1237	18.22285714	18.16571429	6.528571429	19.33357143	19.06642857	17.115	29.42142857	6.242142857	13.94142857	15.41928571	14.81	10.75892857	7.255	14.59428571
1238	1115.5	1079.142857	1406.392857	1832.071429	910.1428571	951.5	1476.214286	1055.857143	1065.071429	1069.428571	2280	2297.142857	2298.571429	2057.142857
1239	15.77857143	20.93892857	6.528571429	20.765	15.10357143	27.81071429	6.321428571	10.35714286	8.607857143	6.552142857	11.51928571	7.224285714	7.155	9.361428571
1240	71.55	25.24714286	29.55714286	44.17857143	20.54785714	36.88571429	14.89571429	10.1125	14.50142857	18.96571429	55.69285714	18.22285714	10.78142857	25.14642857
1241	41.32857143	31.72142857	6.391428571	43.5	37.05714286	42.26428571	28.55	38.16428571	33.52142857	59.39285714	53.38571429	31.92142857	28.14285714	36.14642857
1242	20.73571429	8.068928571	6.391428571	6.696428571	13.865	16.31	12.89142857	16.22357143	16.37428571	9.549285714	30.85	9.266071429	10.15857143	10.71714286
1243	85.21428571	288.3571429	70.88571429	105.7785714	75.05	88.95714286	303	86.56428571	103.1571429	105.3178571	111.6857143	93.16428571	87.44642857	76.05
1244	45.83571429	44.22857143	32.96428571	46.13571429	45.51428571	45.57142857	42.30714286	52.43571429	67.82857143	82.21428571	59.72142857	41.02857143	34.67857143	41.22857143
1245	6.355	6.275714286	30.77857143	6.696428571	6.172857143	6.424285714	6.206428571	6.188214286	6.127142857	9.723571429	6.588571429	7.012857143	6.352142857	6.221428571
1246	7.946428571	6.548571429	6.330714286	21.25857143	121.7857143	109.7107143	6.188571429	6.183571429	6.124285714	6.566428571	11.76857143	6.965	6.352142857	6.221428571
1247	511.5	319.1428571	261.6071429	274.7142857	507.5	550.0357143	641.9285714	391.4285714	396.8214286	458.6428571	779.3571429	736.2142857	727.8214286	665.9285714
1248	1466.357143	1364.5	1450.285714	1565.428571	1157.357143	1040.571429	589.0714286	824.7857143	746.9642857	929.4285714	555.5714286	558.1428571	473.7142857	575.3214286
1249	101.5857143	95.06785714	119.3357143	68.37857143	90.8	92.60714286	72.2	62.77857143	70.88928571	87.125	80.47142857	79.12142857	76.85	83.40714286
1250	12.43642857	18.86428571	6.330714286	16.48214286	17.115	11.98928571	29.42142857	19.50642857	18.23	9.633571429	28.40714286	6.806428571	8.947142857	10.30785714
1251	13.87357143	10.99857143	6.27	14.82428571	17.115	9.974285714	6.145	6.163571429	6.318571429	10.19357143	16.62642857	6.806428571	7.798571429	8.360714286
1252	12.51428571	11.90142857	6.27	14.60857143	13.64285714	11.26285714	6.139285714	6.163571429	6.105714286	6.578571429	6.588571429	6.76	7.39	6.218571429
1253	6.355	13.565	6.27	6.696428571	7.61	6.424285714	6.132142857	8.481428571	8.404285714	6.578571429	6.588571429	6.728571429	9.361428571	10.01428571
1254	244.8571429	362.3928571	359.75	356.5357143	453.2857143	435.3571429	309.3571429	406.0714286	357.2142857	371.9642857	300.6785714	289.7142857	282.1428571	235.0714286
1255	6.355	11.24071429	6.27	6.696428571	6.110714286	6.424285714	6.112857143	6.142857143	6.101428571	6.578571429	6.588571429	6.695	6.352142857	7.465
1256	36.725	46.28571429	13.73428571	46.13571429	32.73571429	38.17857143	50.86428571	52.15	50.2	60.3	46.62857143	35.32857143	44.08571429	44.55714286
1257	151.5285714	98.80714286	92.95	121.6357143	122.8857143	138.7428571	70.35714286	91.74285714	79.17857143	105.3178571	91.14285714	102.8642857	100.8071429	112.6357143
1258	74.475	77.48571429	54.37857143	78.31428571	127.0357143	136	114.4142857	83.52857143	73.43571429	83.45714286	70.475	70.55	69.92857143	89.26071429
1259	33.51428571	44.98571429	29.625	39.54642857	33.3	39.42857143	60.41428571	22.02428571	16.80571429	7.932857143	15.46285714	11.98928571	14.24285714	9.893214286
1260	20.73571429	62.1	270.1428571	22.01714286	11.98642857	12.43964286	6.082142857	37.81785714	24.30571429	40.08571429	64.93571429	66.18571429	67.30357143	66.02857143
1261	6.355	10.78214286	6.218571429	6.696428571	13.64285714	6.424285714	6.060714286	6.127857143	8.408571429	9.279285714	18.425	6.433571429	9.2025	9.958571429
1262	209.5714286	212	149.1642857	260.1428571	84.38571429	93.63214286	218.6071429	244.4285714	225.7142857	212.0714286	166.6928571	156.3357143	153.3857143	118.9142857
1263	1479.714286	355.6428571	1061.25	533.1428571	429.8214286	527.2142857	230.2142857	322.4285714	325.5357143	362	486.2142857	470.9285714	451.7857143	439
1264	23.23857143	44.63571429	51.54642857	47.05714286	46.225	64.77857143	6.132142857	11.58714286	22.52142857	35.82857143	26.64285714	23.34285714	16.13	21.30214286
1265	31.97142857	45.76428571	54.93928571	46.72857143	38.03571429	48.15	41.31428571	41.96428571	37.18571429	102.35	22.41928571	31.54285714	40	38.36428571
1266	324.5714286	82.78571429	439.3571429	366.2857143	67.09285714	70.02857143	368.7142857	310.5714286	292.5	275.7142857	411.5714286	341.6428571	376.25	313.8571429
1267	17.05	15.39785714	6.172857143	20.83	15.59142857	14.795	53.2	50.52857143	26.99285714	28.82142857	34.00357143	15.51285714	19.98678571	11.78571429
1268	49.74285714	80.49285714	48.72142857	71.74285714	69.15	66.19285714	69	85.25357143	58.95714286	83.66428571	65.15357143	58.11785714	71.34285714	82.52857143
1269	44.67857143	49.57857143	39.22142857	47.14285714	50.25	59.77857143	22.67714286	28.55	21.01142857	30.10714286	31.18571429	32.77857143	27.16428571	30.85
1270	31.81428571	55.99285714	21.59285714	38.62857143	41.64642857	62.30714286	28.12857143	41.425	40.19642857	83.30714286	32.34285714	39.46428571	35.47142857	64.44285714
1271	10.225	9.198571429	6.115714286	6.696428571	16.20214286	8.947142857	6.003928571	6.105714286	8.308571429	20.62714286	6.588571429	6.330714286	8.072142857	6.806428571
1272	2496.428571	2892.142857	2195	2282.857143	1867	2003.571429	1134.642857	1347.5	1065.071429	1175.785714	1686.785714	1414.285714	1525.285714	1635.285714
1273	6.355	6.987142857	6.115714286	6.696428571	6.044285714	6.424285714	6.003928571	6.101428571	6.139285714	22.98071429	6.588571429	6.309285714	6.352142857	6.248571429
1274	6.355	6.275714286	6.115714286	6.696428571	6.044285714	6.424285714	6.003928571	6.409642857	6.142857143	9.422142857	6.588571429	6.291428571	6.352142857	6.25
1275	65.62142857	77.57142857	57.11428571	70.46428571	87.325	103.1571429	234.1785714	75.59642857	72.94285714	96.22857143	59.47142857	49.53571429	59.31428571	65.23571429
1276	17.93928571	27.96428571	6.115714286	22.63285714	24.21	22.67714286	35.17142857	33.72857143	31.90714286	7.95	30.85	28.25	36.47142857	29.77857143
1277	71.93928571	20.93892857	6.115714286	17.74071429	20.05571429	21.92928571	35.17142857	42.96428571	18.83571429	33.21428571	6.588571429	23.765	23.67642857	24.31035714
1278	134.6714286	212.9285714	25.27714286	50.45	72.94285714	79.28571429	1032.785714	735	764.8928571	638.1785714	90.00357143	82.40357143	76.96071429	75.89285714
1279	37.04285714	7.975357143	6.115714286	6.696428571	6.099285714	6.424285714	6.060714286	13.26071429	8.204285714	35.08928571	6.588571429	6.25	6.352142857	9.194285714
1280	6.355	6.845	773.2142857	13.87285714	6.105714286	6.424285714	40.20714286	8.947857143	6.185714286	27.15	60.17857143	31.45714286	31.81785714	61.72142857
1281	12.59857143	6.537142857	6.115714286	6.696428571	6.110714286	12.72928571	22.825	6.085714286	14.81	30.94285714	6.588571429	6.241428571	6.352142857	6.667142857
1282	106.6071429	71.74285714	63.175	76.35	73.68571429	85.29285714	65.6	89.69285714	67.72142857	91.15	75.62142857	48.06428571	80.46071429	82.52857143
1283	105.3642857	77.19285714	85.82142857	92.44285714	96.42142857	96.90357143	76.05714286	70.57142857	64.90714286	71.75714286	95.35	99.77857143	101.6214286	92.49285714
1284	6.355	6.275714286	6.115714286	6.696428571	10.00321429	10.07142857	6.12	11.38571429	6.227857143	18.32428571	6.588571429	6.602857143	8.92	15.15785714
1285	9730.714286	8977.142857	9269.285714	9227.857143	8605.714286	7337.142857	6229.285714	6298.928571	6981.071429	7093.928571	7784.285714	7264.642857	8275	7822.142857
1286	180.9857143	254.7142857	244.6428571	199.1857143	281.4642857	295.7857143	82.88571429	100.0642857	108.3714286	129.3642857	104.0714286	80.58571429	104.7642857	110.8214286
1287	6.355	7.497142857	6.115714286	6.696428571	8.296785714	13.26071429	6.157857143	18.00714286	6.268571429	12.53142857	35.66428571	6.188571429	8.332142857	6.936428571
1288	8.923571429	13.63928571	6.115714286	22.98	11.70071429	33.51428571	18.85	29.03571429	15.01785714	22.47785714	50.25	11.34178571	18.82071429	15.15785714
1289	8.660714286	6.275714286	6.115714286	12.99785714	6.206428571	10.07928571	22.10428571	42.08571429	6.296428571	8.195	39.6	6.172142857	9.948928571	8.1
1290	2775	4271.428571	2587.857143	9946.428571	4360.357143	4013.571429	2981.428571	5125	5853.571429	4246.428571	7756.071429	7300.714286	8347.857143	7171.428571
1291	6.355	11.54642857	6.115714286	22.34571429	15.10357143	21.83357143	33.72142857	26.84285714	8.823571429	9.875714286	6.588571429	9.266071429	15.86428571	6.292142857
1292	36.64285714	119.9714286	72.32857143	100.1035714	51.52857143	101.3285714	36.65714286	70.67142857	29.32142857	29.71071429	21.46214286	22.08642857	15.95785714	17.58928571
1293	6.355	12.84071429	6.115714286	6.696428571	12.98785714	22.39714286	6.27	16.49642857	6.385	6.22	14.81	6.140714286	18.425	10.26714286
1294	492.7142857	1701	637.3571429	587.8571429	1240.428571	1144.785714	2507.857143	1753.892857	1900.714286	1614.357143	1337.142857	1266.142857	1423.071429	1165.428571
1295	11.63071429	6.275714286	6.172857143	6.696428571	6.355714286	6.424285714	6.339285714	6.027857143	6.471428571	6.154285714	6.588571429	6.124285714	6.352142857	6.312142857
1296	21.32357143	27.26428571	6.172857143	38.94285714	20.74285714	34.75714286	26.9	84.40714286	22.30928571	16.59	46.62857143	15.34071429	22.02428571	17.36642857
1297	392	314.5714286	285.7857143	304.7142857	437.5357143	410.7857143	222.1428571	239.2857143	267.4285714	278.8571429	344.9285714	219	274.5714286	282.3928571
1298	8897.142857	6550.714286	5375.357143	6208.214286	6703.571429	4013.571429	6012.857143	6490.357143	6122.142857	4373.214286	11303.57143	10179.64286	11614.64286	8678.571429
1299	48.57857143	35.09285714	49.82142857	91.66428571	63.63928571	70.47857143	100.9928571	98.68928571	91.27142857	77.49285714	55.14285714	61.40714286	59.79285714	37.98571429
1300	540.1071429	529.0357143	437.3571429	476.1428571	547.9642857	459.7142857	462.0357143	304.8571429	362	284.9642857	420.7142857	349.9285714	475.6428571	445.8571429
1301	26.03571429	36.71428571	21.34571429	54.9	27.43214286	38.07142857	39.04285714	44.10714286	35.82142857	22.47785714	11.915	15.95785714	27.16428571	18.54714286
1302	156.2571429	173.4285714	166.9857143	248.2142857	209.0714286	183.8857143	127.4714286	154.1142857	170.9071429	138.7357143	160.2	124.5214286	167.8785714	159.45
1303	82.41428571	70.07142857	81.36428571	112.3642857	110.6428571	75.73571429	23.21642857	51.08571429	44.36428571	38.59285714	51.53571429	35.57857143	44.90714286	48.78571429
1304	142.5785714	119.1785714	86.36071429	136.15	146.7928571	116.2928571	98.69285714	78.87142857	112.5357143	78.27857143	157.75	114.1357143	152.5678571	126.2142857
1305	64.55	48.35357143	29.94285714	78.31428571	46.12857143	40.46428571	61.20714286	64.66071429	84.53571429	54.79285714	49.35714286	49.94642857	64.08571429	48.96071429
1306	162714.2857	129142.8571	148785.7143	134928.5714	140357.1429	102350	162107.1429	130857.1429	158285.7143	94521.42857	97321.42857	102260.7143	129928.5714	114678.5714
1307	7581.785714	800.5	8147.5	339.1428571	4058.571429	3363.928571	4245.714286	1060.464286	1434.285714	843.4285714	37350	38617.85714	45353.57143	43267.85714
1308	32635.71429	37300	45671.42857	46335.71429	52503.57143	36064.28571	27092.85714	32300	34432.14286	19153.57143	13659.28571	13460.71429	15183.57143	13585
1309	795.3571429	623.1428571	724.0714286	724.0714286	1041.357143	703.1785714	565.6428571	442.6071429	548.2857143	265.9285714	560.6428571	456.5357143	551.3571429	487.7142857
1310	156.2571429	177.7285714	132.7428571	298.0714286	220.9285714	155.5214286	154.3428571	199.9928571	244.2857143	164.1	156.0357143	126.5071429	177.7285714	175.1285714
1311	20.005	17.60357143	6.528571429	55.39285714	26.62142857	12.72928571	68.73571429	28.42142857	32.00714286	6.578571429	6.588571429	13.44357143	25.59035714	11.66357143
1312	50.88571429	49.02857143	88.03571429	77.15	36.51785714	28.07142857	46.48571429	90.82857143	31.71428571	20.25071429	17.71214286	24.79821429	32.83214286	31.10714286
1313	1018.464286	384.5714286	602.3571429	453.4285714	453.2857143	480.7142857	896.5	1001	1075.142857	1057.642857	656	809.2142857	703.3214286	794.1071429
1314	41.075	39.10714286	55	62.77857143	38.91428571	39.63214286	64.17142857	110.3285714	70.47142857	51.72857143	49.14285714	63.29285714	64.69285714	57.96071429
1315	12.07785714	7.05	22.01714286	24.43214286	15.69214286	10.73285714	24.02571429	54.12142857	8.1875	12.72142857	6.588571429	20.93928571	22.20642857	10.09214286
1316	104.4142857	24.62785714	21.59285714	26.62142857	27.74642857	14.695	31.28571429	36.95	32.45714286	17.41642857	30.94285714	30.32142857	18.99428571	16.37428571
1317	740.5714286	748.0714286	1330.428571	570.9285714	570.6785714	599.7857143	951.7142857	634.6428571	735.4285714	605	903.9285714	1159.214286	1041.357143	1054.214286
1318	49.11071429	6.275714286	20.83714286	6.696428571	6.936428571	6.424285714	23.75714286	11.61285714	10.14785714	23.95714286	6.588571429	8.804285714	6.352142857	6.622857143
1319	191.6428571	234.3571429	265.1428571	213.4285714	254.3571429	215.9285714	172.1642857	163.8071429	177.8821429	184.6928571	91.67857143	190.0285714	138.6571429	164.9142857
1320	71950	47667.85714	61000	119421.4286	53900	55092.85714	23610.71429	36764.28571	39621.42857	40778.57143	97321.42857	104428.5714	116250	122421.4286
1321	182.8357143	449.7142857	286.6428571	213.4285714	277.9285714	268.2142857	585.2857143	358.3571429	347.1428571	384.4285714	137.7785714	266.7142857	203.7142857	246.7857143
1322	64.44285714	96.96428571	81.67857143	71.2	64.725	80.69285714	89.87857143	97.15714286	35.17142857	85.35714286	16.36714286	78.13571429	64.6	98.77142857
1323	21.02928571	37.59285714	57.52142857	26.23428571	23.77285714	24.30571429	64.96785714	32.68214286	7.946428571	26.93928571	10.64428571	38.26428571	35.75	39.99285714
1324	22485.71429	31785.71429	22560.71429	22760.71429	31375	26360.71429	14961.42857	23750	27260.71429	29114.28571	20150	27782.14286	24760.71429	27807.14286
1325	49.11071429	14.415	32.96428571	112.3642857	45.60714286	38.57142857	54	51.08571429	65.14285714	59.39285714	6.588571429	58.97142857	34.78214286	21.68785714
1326	1284.214286	351.9285714	628.6428571	378.7142857	361.9285714	364.4642857	270	433.6428571	440.3928571	438.7857143	439.5	457.5	445.7142857	433.8571429
1327	6.355	6.275714286	17.95	6.696428571	6.613571429	6.424285714	22.84714286	9.620714286	7.951071429	7.720714286	6.588571429	8.755357143	6.352142857	6.523571429
1328	124.8142857	147.9857143	122.3714286	172.0214286	153.2357143	151.6	222.1428571	171.2785714	111.5892857	187.8785714	61.6	120.6	107.5357143	120.6
1329	112.5214286	54.07857143	94.63571429	58.35714286	22.56214286	39.03571429	64.35	77.05714286	94.43571429	91.68214286	53.48928571	74.94642857	50.19285714	47.06071429
1330	20157.14286	19000	17710.71429	21725	23339.28571	17857.14286	23414.28571	27989.28571	31157.14286	24078.57143	19107.14286	20335.71429	19485.71429	14994.64286
1331	23.825	26.26357143	17.00714286	15.56285714	19.53571429	27.16428571	54	53.30357143	44.47142857	40	28.50714286	16.23785714	22.28714286	15.94357143
1332	16.38214286	190.1714286	79.56428571	73.48928571	222.1428571	259.4285714	876.7857143	499.6428571	506.3571429	565.7142857	399.2857143	445.9285714	367.5357143	413.8928571
1333	93.55714286	95.06785714	71.43571429	100.9428571	123.9678571	125.1071429	99.88571429	88.13928571	81.82142857	85.16785714	27.49285714	77.31785714	55.50714286	75.41428571
1334	4400	4394.285714	4662.142857	3456.428571	3985.714286	3315.357143	6956.071429	4585	3849.285714	4096.428571	2928.571429	4315	3445	3905.357143
1335	703.2142857	1070.142857	763.5357143	791.7857143	757.6428571	791.4285714	374.9285714	391.4285714	361	449.6785714	175.2071429	322.5357143	290.0714286	357.7857143
1336	21.81928571	52.58571429	35.64642857	20.2	19.06642857	18.83571429	67.04285714	63.33571429	43.26428571	42.43571429	16.55428571	35.23214286	31.72142857	33.87857143
1337	16.18785714	15.47714286	15.09642857	6.696428571	11.14321429	21.06571429	30.86428571	18.00714286	10.99857143	10.68	6.588571429	8.686071429	8.554285714	11.44571429
1338	41128.57143	63021.42857	78442.85714	57850	91778.57143	82635.71429	83664.28571	74317.85714	64964.28571	68942.85714	71407.14286	78142.85714	73635.71429	79575
1339	8955	9490.714286	11773.57143	10409.28571	8417.857143	8432.142857	1929.285714	2654.285714	1900.714286	3322.857143	943.1071429	1096.571429	1144.071429	1501.357143
1340	154.2642857	198.2928571	215.2857143	206.4642857	227.4285714	213.7142857	307.0714286	245.5714286	63.37142857	205.7571429	104.8857143	150.5714286	119.1928571	176.0285714
1341	127.4714286	126.5142857	154.2642857	139.6142857	141.1	144.8714286	71.06071429	156.5571429	13.14142857	234.5714286	71.29642857	86.09285714	86.6	100.7071429
1342	51.44642857	45.18571429	74.40357143	46.13571429	52.97142857	54.60714286	48.37857143	76.7	16.37428571	50.63571429	10.98857143	38.26428571	31.16428571	42.42142857
1343	28.73571429	7.340714286	13.73428571	6.696428571	9.480714286	6.424285714	20.95357143	17.115	7.795714286	7.615714286	6.588571429	9.804285714	13.26321429	19.10285714
1344	80.7	25.34428571	13.26071429	16.97142857	58.11071429	24.59428571	34.3	40.28214286	62.75	20.07	13.63428571	10.40892857	18.18714286	13.02285714
1345	623.5714286	442.8214286	579.1428571	593.75	498	448.8928571	766.7857143	503.9642857	492.3571429	405.6071429	566.7142857	583.75	506.0714286	543.7142857
1346	14.89571429	7.425	12.78857143	21.54214286	11.30464286	9.433571429	20.39571429	19.89642857	7.745714286	28.25357143	6.588571429	8.598571429	6.352142857	13.69785714
1347	195.4214286	207.0214286	160.1857143	177.65	270.2142857	289.0357143	218.6071429	161.15	115.0071429	127.4714286	225.8928571	245.5714286	214.4285714	222.5714286
1348	52.38571429	49.38571429	75.38214286	45.62857143	51.21071429	60.06428571	20.06285714	65.63571429	23.97214286	46.45357143	20.23642857	21.02571429	32.45714286	38.44285714
1349	12.51428571	7.2675	12.28	6.696428571	9.4875	9.577142857	19.88571429	18.85714286	16.15214286	7.771428571	6.588571429	9.354642857	6.352142857	7.9225
1350	163.2142857	211	157.6714286	182.9142857	196.45	181.2857143	123.7785714	317.9285714	215.2857143	250.0714286	117.3928571	138.7357143	96.24285714	187.2071429
1351	324.5714286	234.3571429	314.7142857	211	332.8571429	330.3928571	686.2857143	429	360.1428571	395.3571429	374.8214286	384.4642857	353.5714286	376.8571429
1352	248.4285714	355.6428571	182.6178571	182.1714286	250.8571429	269.4642857	116.7571429	155.3785714	133.4785714	136.8142857	162.2571429	144.2071429	122.8857143	197.1785714
1353	1224.75	3725.714286	1406.392857	1323.714286	7424.285714	8016.428571	2010.714286	2238.571429	2290	2309.285714	4068.571429	4452.142857	4154.285714	4362.5
1354	11.15428571	18.09357143	34.16785714	14.69142857	19.95785714	20.17857143	18.77785714	39.10714286	32.11428571	7.453928571	11.49428571	8.509285714	6.352142857	10.01428571
1355	45.94285714	46.20357143	69.55714286	50.30714286	30.73928571	52.37857143	18.52571429	61.52142857	30.22857143	40.59285714	18.425	22.54428571	16.52571429	38.8
1356	6.355	6.275714286	10.79357143	6.696428571	6.405714286	6.424285714	18.28071429	7.783571429	7.542857143	7.423571429	6.588571429	8.497142857	6.352142857	6.337857143
1357	17.68285714	6.789642857	10.79357143	6.696428571	6.405714286	6.424285714	18.00714286	7.621428571	7.517857143	7.393214286	6.588571429	8.473571429	6.352142857	6.335714286
1358	124.8142857	136.3	131.4	131.3285714	153.2357143	202.5928571	60.00714286	125.4785714	105.05	101.5428571	44.11071429	76.35714286	40.09285714	101.5464286
1359	57.85357143	49.125	97.12857143	58.50357143	99.04285714	90.54285714	17.46714286	25.78428571	37.99285714	16.31	11.02357143	24.71571429	22.95785714	34.70357143
1360	61.275	47.54642857	43.76428571	34.94285714	44.45714286	43.77142857	29.42142857	61.65	59.73214286	48.25714286	26.00642857	25.77642857	28.95	30.26428571
1361	260.3571429	43.77857143	119.3357143	41.85714286	77.49285714	83.01428571	79.31428571	62.61428571	73.90714286	61.47142857	98.69285714	97.13571429	86.05714286	98.77142857
1362	11.23142857	15.14714286	9.785	22.85428571	14.695	14.17071429	16.46071429	24.87571429	16.03714286	7.649285714	6.588571429	8.411428571	6.352142857	6.320714286
1363	36.83214286	20.76857143	24.21	18.67714286	24.52785714	29.35714286	30.70714286	14.88142857	30.32142857	30.20714286	18.89357143	22.33142857	10.15857143	14.43642857
1364	6.355	6.695	9.785	6.696428571	31.81428571	6.424285714	15.67071429	7.023571429	12.88142857	7.164285714	6.588571429	9.083571429	6.352142857	6.316428571
1365	70.67142857	73.40357143	71.3	71.2	52.775	66.09642857	15.21142857	42.08571429	66.55714286	50.63571429	15.355	38.16428571	10.78142857	41.7
1366	90.725	237.5	197.85	150.1285714	195.4214286	231.5	240.1428571	199.9928571	199.1857143	183.3571429	193.7214286	219.9285714	145.1	210.6428571
1367	128.6142857	176.0285714	108.1321429	150.7285714	159.9642857	163.0714286	129.6928571	219.6428571	226.7857143	220.2857143	87.10357143	81.37142857	54.17857143	72.58928571
1368	6.355	11.69714286	9.246785714	6.696428571	6.392857143	9.298571429	13.91785714	6.845714286	19.21857143	9.035714286	6.588571429	8.331428571	6.352142857	10.71714286
1369	12.15214286	19.88214286	9.246785714	15.09642857	13.77214286	22.58071429	13.42142857	13.27214286	29.44285714	13.66571429	16.62642857	21.38214286	6.352142857	28.46428571
1370	36.725	41.01071429	8.683571429	28.75	29.70357143	29.87142857	22.52928571	19.42	31.26071429	32.85714286	32.92142857	28.25	20.15714286	43.18571429
1371	429.5357143	522.25	439.3571429	370.5714286	431.3571429	409.75	318.2142857	291.7857143	328.7142857	374.1428571	301.4285714	303.2857143	217.0714286	367.3214286
1372	7860.714286	10305.71429	8536.071429	6785.714286	6497.142857	7160.714286	7140.357143	9980.714286	10770	11142.85714	10041.07143	10885	9659.285714	10544.28571
1373	524.8571429	514.5714286	680.2857143	579	589.4285714	548.4285714	440.1785714	567.0714286	536.4285714	601.4285714	7934.642857	8662.142857	7066.785714	8887.857143
1374	942.4285714	974.5714286	818.7142857	780.1428571	872.5	872.9642857	504.4285714	550.5357143	544.5	586.1428571	563.6428571	611.5357143	436.5714286	698.7857143
1375	158.0428571	219.8571429	189.95	137.85	186.4785714	207.0214286	513.2857143	382.1428571	398.0714286	425.5	773.9285714	942.5	897.4285714	826.5714286
1376	62435.71429	84764.28571	25682.14286	58282.14286	81160.71429	78228.57143	83014.28571	64964.28571	66010.71429	72000	50857.14286	50792.85714	46953.57143	53864.28571
1377	20.28	22.11214286	8.206428571	14.49714286	10.39714286	21.38928571	9.901785714	15.62071429	21.89285714	19.71642857	104.4	11.91214286	11.77678571	12.295
1378	62.27857143	98.80714286	109.7214286	162.6285714	139.1071429	124.15	127.1071429	85.44285714	87.3	81.94285714	153.0821429	133.9285714	125.7714286	110.1
1379	6.355	14.2	7.782142857	6.696428571	8.285	6.424285714	9.199285714	6.540714286	16.25214286	19.44214286	13.13071429	8.110714286	6.352142857	11.17857143
1380	43.78214286	44.87857143	40.86428571	38.94285714	39.22142857	34.75714286	8.92	36.55714286	45.01428571	43.56071429	51.08571429	57.34642857	35.66428571	62.05714286
1381	128.6142857	158.5571429	127.9142857	166.1714286	144.4357143	154.7142857	109.8285714	150.7142857	155.3	157.6	111.6857143	126.5071429	77.51071429	138.7357143
1382	85.86428571	389.7857143	559.4285714	101.6214286	226.25	268.2142857	51.75	75.02857143	83.20714286	67.21428571	667.3214286	671.3214286	584.0714286	604.5714286
1383	289.8571429	268.9285714	267.3571429	234.2857143	308.5	265.3571429	389.6428571	620.6428571	641.7142857	601.4285714	262.0714286	262.4285714	182.3214286	254.4285714
1384	2582.857143	2380.357143	2299.285714	2031.785714	3070.714286	2282.142857	114439.2857	26546.42857	26985.71429	26071.42857	10041.07143	10672.14286	11261.42857	9237.857143
1385	18.85	9.758571429	7.363571429	29.59285714	6.335714286	6.424285714	7.462857143	10.83142857	17.62928571	6.616785714	26.32142857	15.60285714	9.418571429	7.539285714
1386	16.79857143	6.722857143	7.363571429	20.46071429	14.06285714	9.207142857	7.310714286	6.404285714	6.322142857	6.602857143	15.77857143	7.9075	6.352142857	6.262857143
1387	130.6642857	145.5357143	84.60357143	124.8928571	119.6285714	121.3357143	168.1714286	100.8571429	131.1785714	149.1642857	108.7785714	103.9607143	49.91428571	119.7785714
1388	8.220714286	6.275714286	7.021428571	6.696428571	6.322142857	6.424285714	7.060714286	6.391428571	6.292142857	6.592857143	6.588571429	7.857142857	6.352142857	6.257142857
1389	20.635	20.16785714	7.021428571	12.37285714	15.69214286	26.74285714	6.937857143	6.375	6.795357143	11.33928571	18.22285714	7.800714286	7.541428571	10.98857143
1390	547	599.3571429	521.1785714	751.3571429	617.0357143	638.3571429	411.0357143	525.6428571	579.5	636.7857143	357.9285714	324.5714286	176.7714286	410.8571429
1391	210.3571429	355.6428571	496.5	233.4285714	616.25	710.0357143	561.7857143	421.6428571	449.6428571	460.7142857	424.9285714	421.4285714	341.4285714	387.8571429
1392	150.5	184.7714286	132.2142857	141.0214286	147.8285714	191.8	39.62142857	57.70714286	64.67857143	65.5	64.80714286	49.94642857	30.65357143	67.78571429
1393	64.44285714	71.3	63.175	79.06428571	109.6285714	118.2571429	93.08571429	50.77142857	71.85714286	69.9	76.14642857	65.41428571	64.6	62.22142857
1394	63.26071429	75.41785714	55.5	90.85	85.16428571	90.80714286	48.59285714	28.67857143	48.36428571	64.57142857	40.30714286	22.00928571	26.08	45.93928571
1395	2838.571429	2882.857143	3363.571429	3287.857143	2430.714286	2526.428571	977	1886.5	1889.428571	2096.428571	837.1785714	753.7857143	615.6785714	817.9285714
1396	351.1428571	307	423.3571429	319.9285714	407.5	415.5714286	226	291.7857143	275.6071429	322.4285714	268.0357143	222.9285714	165.1357143	264.3571429
1397	115.4928571	132.5178571	106.6214286	120.8571429	99.77857143	106.6857143	96.61071429	102.4857143	109.5428571	132.5142857	110.8178571	104.8857143	65.60714286	141.65
1398	343.2857143	497.5	627.7857143	319.9285714	458.1071429	518.25	262.0714286	520.3571429	555.3928571	549.0714286	337.5	313.2857143	295.6428571	261.5714286
1399	6.355	6.275714286	6.528571429	6.696428571	6.248571429	6.424285714	6.396428571	6.255714286	6.183571429	6.541428571	6.588571429	7.412142857	6.352142857	6.233571429
1400	244.8571429	102.5142857	224.9285714	250.5	113.9571429	140.8	268.0714286	201.1857143	197.3642857	224.6071429	407.8571429	398.1428571	280.0714286	332.6428571
1401	940.3571429	1050.964286	810.3571429	1165.428571	969.6428571	997.2142857	691.0714286	975.2857143	1032.964286	1239.714286	619.9285714	632.2142857	464.7857143	863.0714286
1402	20964.28571	2777.142857	2715.714286	3540.714286	4232.142857	3793.928571	4356.428571	3165.714286	2916.428571	2644.285714	2817.857143	2854.642857	1971.071429	2422.5
1403	33.85714286	24.195	33.38571429	20.62714286	26.5	33.89285714	6.494642857	32.23571429	16.25214286	6.541428571	6.588571429	7.282857143	6.352142857	12.295
1404	1960.714286	2621.428571	1526.035714	1551.928571	1208.571429	1283.5	1737.5	1979.642857	1827.642857	2146.428571	1096.5	1134.642857	1022.642857	1130.785714
1405	9.3175	10.84821429	6.391428571	17.38785714	7.198928571	6.424285714	6.283571429	11.1625	6.142857143	39.09285714	25.88785714	7.155714286	8.437142857	8.653571429
1406	128.6142857	164.25	102.9821429	91.66428571	90.8	111.6	48.16428571	60.58928571	54.07142857	74.07142857	130.4357143	111.5785714	122	101.5464286
1407	42.66428571	23.58714286	6.391428571	14.20714286	60.05	62.20357143	45.54285714	6.211428571	6.133571429	6.552142857	22.51785714	7.1	6.352142857	6.516428571
1408	12.59857143	10.84821429	6.391428571	13.69678571	9.396785714	26.00714286	6.220714286	6.391428571	9.749285714	9.100357143	21.67357143	7.056428571	9.687142857	13.33785714
1409	1155.428571	1642.785714	1819.607143	1476.571429	1651.357143	1891.357143	506.6428571	718.25	727.25	684.5357143	911.3571429	900.4285714	822.5357143	836.7142857
1410	552.75	156.7857143	295.7857143	279.2857143	401	457.9285714	607.5	350.9285714	356.1071429	370.8928571	577.1428571	581.2142857	556.2857143	493.8571429
1411	139.6214286	142.6142857	111.5928571	166.1714286	123.9678571	142.6642857	191.0642857	165.0571429	156.2571429	215.9285714	129.2857143	114.1357143	111.4214286	169.7928571
1412	12.69	9.885714286	6.330714286	12.99785714	12.89071429	14.25714286	6.179285714	6.615	10.5875	7.469285714	15.00357143	6.916785714	9.361428571	13.40642857
1413	189.5785714	294.1428571	145.8357143	226.3571429	185.6607143	192.7571429	179.8785714	184.2214286	209.6428571	241.2142857	210.5714286	191.7285714	209	247.8571429
1414	150.5	136.3	125.1857143	144.3571429	163.1428571	148.8	93.52142857	114.9928571	108.3714286	101.5428571	132.5928571	107.5571429	106.6357143	111.6857143
1415	163.2142857	90.7	135.2571429	159.3	96.975	135.0428571	35.52857143	74.67857143	68.73214286	81.69285714	67.96428571	71.14285714	65.81428571	80.16785714
1416	6.355	8.459285714	6.27	6.696428571	6.130714286	6.424285714	6.139285714	6.163571429	6.105714286	6.566428571	6.588571429	6.76	6.352142857	9.044285714
1417	6.355	6.275714286	6.27	6.696428571	6.124285714	6.424285714	6.132142857	11.24071429	6.101428571	6.566428571	11.79357143	6.728571429	6.352142857	6.218571429
1418	8.202142857	15.06785714	6.27	14.07857143	6.214285714	10.215	6.125714286	22.41214286	6.391428571	6.566428571	6.588571429	6.728571429	6.352142857	7.716428571
1419	74.20714286	96.96428571	57.52142857	77.83571429	79.95	71.91428571	87.87142857	80.76071429	77.15	90.92142857	95.24642857	78.825	74.41071429	95.30357143
1420	6.355	8.507857143	6.218571429	6.696428571	9.439285714	9.91	6.112857143	6.142857143	6.097857143	9.537142857	13.77214286	12.68785714	7.117142857	7.970714286
1421	36.55	49.92857143	6.218571429	28.17857143	52.25	48.64285714	26.74285714	26.84285714	20.685	15.21142857	40.83571429	24.89071429	25.68714286	26.41071429
1422	75.26428571	70.54285714	57.31428571	84.43214286	92.68571429	81.27142857	80.49285714	56.63214286	55.44285714	65.15714286	59.85357143	57.52857143	55.11785714	49.25714286
1423	52.95	74.06428571	44.10357143	93.15	77.40714286	73.98571429	249.6428571	143.1785714	145.9857143	179.2142857	140.8	119.7428571	118.25	113.6571429
1424	54.38571429	58.32857143	244.6428571	57.02142857	51.01428571	64.77857143	32.77857143	38.79285714	39.62142857	51.82142857	27.17142857	32.86428571	37.1	42.32857143
1425	6.355	7.156071429	86.91785714	6.696428571	6.070714286	6.424285714	6.060714286	6.131428571	6.097857143	6.566428571	6.588571429	6.499285714	6.352142857	6.221428571
1426	56.16785714	66.56785714	55.6	60.00714286	66.20714286	65.74285714	71.25714286	62.08571429	48.47857143	52.45357143	59.12857143	47.55714286	64.25714286	50.86428571
1427	101.5857143	124.7428571	84.25714286	120.0571429	102.1785714	124.15	97.68571429	113.5785714	110.6357143	128.5071429	179.1357143	141.3928571	143.4	128.1357143
1428	9.148571429	6.566428571	15.51285714	6.696428571	35.56071429	6.424285714	6.030357143	6.124285714	6.101428571	6.566428571	21.35285714	9.640714286	6.352142857	6.225
1429	246.3928571	136.3	156.0357143	176.8428571	130.0714286	140.8	105.3142857	156.5571429	149.6428571	169.2857143	172.7642857	146.0571429	167.0642857	166.4714286
1430	117.2428571	119.9714286	130.5142857	100.9428571	107.5428571	118.2571429	111.6857143	110.6357143	91.50357143	108.6857143	102	99.77857143	105.7071429	102.4571429
1431	150.5	125.6285714	106.6214286	121.6357143	128.1428571	126.85	186.25	140.8	122.5214286	119.1785714	62.27142857	53.94285714	48.95	47.4
1432	30128.57143	5132.142857	17957.14286	10487.5	14820.71429	12664.28571	15009.28571	6877.5	6250	7093.928571	6031.071429	5642.857143	6340.714286	5835.714286
1433	107.5357143	269.8571429	75.28214286	134.5178571	135.0357143	134.3	52.99285714	111.9857143	128.9571429	114.7714286	36.4	21.38214286	20.15714286	11.98928571
1434	58.425	11.97785714	29.70714286	6.696428571	18.475	9.309285714	6.003928571	20.25785714	9.557857143	15.32642857	6.588571429	11.98928571	16.04428571	6.233571429
1435	2172.857143	2115.357143	2299.285714	2237.857143	1767.285714	1899.285714	813.4285714	1400.857143	1303.5	1544.071429	793.75	776.1428571	856.7857143	1024.285714
1437	69.91785714	78.03571429	57.71071429	84.43214286	68.59285714	65.19642857	58.39285714	83.38928571	69.04642857	75.73571429	69.4	60.07857143	63.875	59.5
1438	8.046428571	14.58714286	6.115714286	6.696428571	10.57285714	9.732142857	6.003928571	28.55	6.139285714	6.493571429	6.588571429	13.91857143	8.258571429	13.10571429
1439	6.355	6.275714286	6.115714286	6.696428571	6.058571429	6.424285714	6.030357143	6.099285714	6.142857143	6.466428571	6.588571429	6.291428571	6.352142857	6.25
1440	104.4142857	110.4464286	89.02142857	129.85	115.0071429	104.1071429	110.0607143	92.94285714	94.2	78.93571429	96.90357143	71.63571429	102.6857143	85.98571429
1441	14420	14210.71429	9269.285714	14287.14286	13555.71429	15910.71429	13437.14286	13690	14373.57143	14961.42857	12791.07143	12650	13705.71429	12754.28571
1442	1199	1403.857143	902.6428571	799.5	847.8571429	664.75	585.2857143	743.7857143	719.6785714	754.5	1574.25	1373.428571	1716.142857	1514.428571
1443	392	412.6785714	329.2142857	360.1428571	361.9285714	393.8571429	420.7142857	262.5357143	254.4285714	350.1785714	324.5714286	293.5357143	330.2857143	359.7142857
1444	173.7214286	214.7142857	193.8678571	185.7357143	226.25	240.2857143	151.6071429	123.1821429	135.4071429	140.8428571	160.2	136.9642857	179.4392857	169.7928571
1445	6.355	6.275714286	6.115714286	6.696428571	6.110714286	6.424285714	6.092142857	6.088571429	6.188928571	47.63571429	6.588571429	6.241428571	6.352142857	6.262857143
1446	9667.142857	8878.571429	9045	10306.07143	7644.285714	6996.785714	2800.714286	4555.357143	4735	4119.642857	2261.785714	2159.285714	2622.142857	2365
1447	6.355	6.968571429	6.115714286	6.696428571	6.124285714	12.35428571	6.106428571	6.083571429	6.211428571	12.53142857	6.588571429	9.295	8.554285714	6.267142857
1448	755.8571429	840.2142857	1781.5	1199.75	1075.071429	1144.785714	1575.785714	1612.928571	1689.714286	1544.071429	17778.57143	17096.42857	19271.42857	17700
1449	69.04642857	89.75	78.40714286	90.01071429	93.33571429	100.2642857	43.41428571	51.35714286	48.82857143	54.89285714	101.9857143	69.3	79.79285714	69
1450	494.8571429	445.7142857	1942.857143	353.3571429	1034.714286	976.8571429	618.9285714	523.1428571	579.5	553.1428571	498.9285714	495.5714286	520.2857143	396.5714286
1451	36.92857143	41.98571429	35.26428571	45.54285714	52.97142857	53.49285714	30.51428571	49.21785714	37.27857143	46.25	123.55	24.32857143	27.26428571	39.83571429
1452	267.6428571	174.2428571	187.1357143	255.3571429	181.3642857	189.0642857	190.4	163.8071429	160.1142857	153.5642857	250.4285714	258.5	233.4285714	216.2142857
1453	179.2142857	176.0285714	226.5	137.85	174.1714286	181.2857143	64.74285714	94.65	83.65	103.2857143	116.2928571	109.5428571	124.7785714	114.7642857
1454	209.5714286	294.1428571	299.0714286	538.6428571	144.4357143	146.7928571	373	210.6428571	214.3571429	161.0714286	341.5	372.5	424.8571429	336.5714286
1455	588.1428571	1808.857143	1859.857143	1050.428571	2122.142857	2223.571429	2507.857143	3248.571429	4006.428571	2900	2399.642857	2297.142857	2439.285714	2395
1456	63.04285714	105.8714286	253.8928571	214.3571429	186.4785714	207.0214286	600.9285714	162.2642857	145.9857143	66.05	148.8	111.5785714	118.25	118.9142857
1457	77.06428571	74.43571429	66.63571429	58.87142857	84.52857143	91.3	42.30714286	130	69.68571429	19.52857143	25.88785714	20.15285714	38.62142857	22.61785714
1458	6.355	13.94071429	6.115714286	6.696428571	19.18214286	26.65714286	32.44285714	15.62071429	8.126428571	6.206428571	6.588571429	6.132142857	6.352142857	6.393571429
1459	187.5071429	170.9857143	374.25	167.025	152.4071429	161.1107143	210.5714286	116.6	137.5571429	127.4714286	171.7142857	151.5642857	154.4928571	142.5392857
1460	2172.857143	138.7428571	1892.857143	3121.071429	3272.857143	3342.5	788.3214286	1493.214286	1771.571429	1554.928571	1096.5	1026.785714	1077.607143	1007.5
1461	6.355	6.495	6.172857143	6.696428571	18.22285714	24.1	6.387857143	23.80928571	11.41928571	8.506428571	6.588571429	6.351428571	6.352142857	6.313571429
1462	323.6428571	269.8571429	251.3571429	434.2142857	307.2142857	284.2857143	316	346.8571429	379.75	320.9285714	391.1428571	273.5714286	338.2142857	350.4285714
1463	11.3	13.08964286	6.172857143	26.13214286	11.47857143	25.08285714	6.494642857	18.475	8.351428571	11.33928571	19.655	6.102857143	13.95642857	10.42214286
1464	36.64285714	50.75	6.218571429	67.96428571	29.59285714	36.37857143	49.60714286	55.33571429	39.06428571	43.65714286	47.52857143	29.35	36.28571429	56.54285714
1465	297.2857143	474.1428571	381.4285714	501.8571429	358.2142857	385.8571429	365.3928571	350.9285714	395.5714286	336.5	477.3928571	492.3571429	577.3571429	550.6428571
1466	878.8928571	798.3571429	835.4285714	960.4285714	893.5714286	837.6785714	748.2142857	636.4285714	821.9285714	717.2857143	660.1428571	567.3571429	700	753.7857143
1467	40.87857143	52.48571429	25.00142857	72.53571429	46.34285714	46.87857143	34.99285714	38.16428571	49.88928571	43.65714286	48.82857143	36.22857143	45.52857143	50.62142857
1468	41.15714286	82.78571429	6.27	6.696428571	7.012857143	6.424285714	7.310714286	31.22857143	15.735	17.885	44.11071429	20.43928571	14.60857143	16.43928571
1469	57.475	60.92142857	42.23571429	91.66428571	81.27857143	76.01071429	71.43571429	45.11428571	54.07142857	36.70357143	41.85714286	37.60714286	50.92857143	36.14642857
1470	90.14642857	88.91428571	152.4142857	127.4	79.57142857	78.72857143	71.76428571	92.22142857	122.5214286	82.99285714	124.5214286	106.6357143	125.7714286	121.4142857
1471	50928.57143	55128.57143	54114.28571	47985.71429	73689.28571	51996.42857	40750	43042.85714	54200	35121.42857	42739.28571	48732.14286	57425	48278.57143
1472	27.17142857	45.275	41.62857143	21.93714286	135.0357143	110.6607143	83.46428571	59.72857143	50.30714286	32.18571429	26.32142857	17.14357143	22.55857143	25.14642857
1473	59.76071429	50.75	34.75	53.85	48.37857143	30.52142857	42.10714286	40.18214286	33.91071429	15.41928571	30.94285714	24.43214286	30.85	29.85714286
1474	1199	831.4642857	1668.928571	1476.571429	1584.214286	895.3571429	389.6428571	764.5357143	1041.285714	482.3928571	429.8214286	285.4285714	314.5	239.25
1475	16.60142857	32.18571429	32.13571429	59.17142857	48.56428571	34.67857143	34.99285714	29.66785714	31.15714286	22.98071429	31.74285714	22.885	26.52142857	29.26428571
1476	22.20642857	58.76428571	45.06428571	56.08928571	51.62142857	36.7	77.30714286	51.73571429	63.95	25.59	312.3571429	299.0714286	324.5	285.6428571
1477	121221.4286	79635.71429	162714.2857	108200	140357.1429	136642.8571	85228.57143	143678.5714	150857.1429	120400	67728.57143	74514.28571	75378.57143	77721.42857
1478	330.9285714	426.5	507.7142857	606.4285714	1199	997.2142857	706.1071429	492.7142857	480.3571429	358.8928571	810.3928571	971.2142857	881.3571429	809.7857143
1479	23.15	25.41928571	37.27142857	37.67857143	37.73571429	40.46428571	23.935	44.33928571	11.665	18.425	11.24285714	26.65	34.41428571	25.99107143
1480	74.36071429	15.14714286	21.34571429	26.13214286	11.56928571	13.54642857	113.5642857	44.46428571	18.62714286	27.64285714	12.44142857	18.00714286	15.77857143	16.43928571
1481	996.3571429	738.1071429	2668.571429	1565.428571	824.25	779.25	1686.785714	1391.071429	1660.714286	1483.5	2213.571429	2663.928571	2439.285714	2680
1482	19.13857143	11.90142857	20.56571429	6.696428571	11.03071429	9.989642857	23.58	9.620714286	7.887857143	10.83535714	6.588571429	8.8	7.739285714	6.603214286
1483	382.0357143	461.1785714	451.4285714	415.3571429	455.8928571	409.75	440.1785714	340.8214286	310.6428571	357.9285714	245.75	419.6071429	308.25	384.2142857
1484	19.13857143	11.75928571	123.3357143	68.45714286	25.91785714	16.13	23.43071429	9.654285714	7.906428571	10.11464286	33.52857143	41.85714286	44.98571429	38.90714286
1485	25.83571429	15.635	50.15714286	12.44142857	21.92214286	27.91428571	35.34285714	19.70214286	11.91321429	21.23642857	6.588571429	38.92142857	26.36428571	25.60571429
1486	58.425	8.152857143	76.2	28.05714286	64.58571429	16.92071429	111.6857143	60	33.91071429	18.79928571	93.825	126.5071429	108.6	19.57214286
1487	11.91	6.814285714	37.73571429	6.696428571	6.708571429	15.86428571	23.10642857	9.654285714	7.925	9.186785714	6.588571429	10.27214286	6.352142857	7.233214286
1488	46.18571429	96.96428571	73.12142857	120.8571429	172.2	182.1714286	228.2142857	106.6857143	97.68571429	104.2142857	63.12142857	87.37142857	71.95	70.98571429
1489	13297.14286	26953.57143	29810.71429	16112.5	21550	22578.57143	22542.85714	21528.57143	25389.28571	25125	14727.14286	18721.42857	16007.85714	17550
1490	72.8	10.31214286	45.77142857	29.00714286	28.96428571	21.38928571	66.67857143	57.60714286	42.66785714	38.27857143	18.83214286	55.54285714	43.14285714	35.71428571
1491	84.51428571	110.4464286	79.675	109.15	115.0071429	91.99642857	158.8571429	123.1821429	107.5357143	126.5107143	49.44285714	122.5928571	92.88928571	137.85
1492	6.355	6.275714286	17.33785714	6.696428571	6.577857143	6.424285714	22.64071429	9.602857143	7.925	9.95	6.588571429	8.7325	6.352142857	6.4975
1493	23.335	39.72142857	70.32857143	45.36428571	62.02142857	60.19285714	49.60714286	86.925	85.01428571	70.15	128.1357143	130.8142857	108.6	90.13571429
1494	6.355	6.922142857	17.00714286	6.696428571	6.541428571	6.424285714	22.47785714	14.04714286	7.922142857	7.712142857	6.588571429	8.724285714	9.035	6.478571429
1495	7.255	6.647857143	16.64071429	6.696428571	6.528571429	10.09357143	22.33142857	19.18214286	7.922142857	15.52	6.588571429	8.794642857	10.01285714	10.53
1496	291	190.1714286	270.1428571	233.4285714	166.3285714	174.3928571	621.3928571	286.5	258.2857143	281.75	198.45	258.5	204.5928571	245.8571429
1497	8.651428571	9.946071429	15.90785714	6.696428571	9.350714286	6.424285714	27.75714286	19.70214286	11.91321429	22.98071429	6.588571429	10.09214286	13.10714286	10.71714286
1498	15.86428571	14.415	15.90785714	16.655	7.14	9.989642857	22.00928571	32.45714286	10.27928571	22.85571429	6.588571429	15.60285714	13.10714286	17.82714286
1499	40.98571429	27.51428571	28.82142857	21.06571429	51.21071429	59.85714286	34.99285714	35.96428571	13.57357143	28.63571429	6.588571429	10.04214286	7.642142857	16.69785714
1500	38.46071429	49.20357143	42.05714286	51.89285714	59.79642857	72.52142857	78.70714286	53.07142857	19.89642857	53.85	6.588571429	29.35	21.79	30.44285714
1501	15.67071429	16.14071429	15.09642857	14.43642857	14.695	12.35428571	57.82142857	44.01071429	19.55785714	26.84285714	13.07071429	17.14357143	15.77857143	16.61214286
1502	66.38571429	82.78571429	43.52142857	31.51428571	50.16428571	52.58571429	38.87142857	21.68071429	21.01142857	26.64285714	11.63	17.92071429	18.10071429	24.42428571
1503	14.63	10.915	14.19285714	6.696428571	9.4875	14.42928571	21.34928571	34.88571429	7.826428571	22.10428571	6.588571429	8.658214286	6.352142857	13.26071429
1504	48.39285714	61.30714286	75.38214286	48.5	47.70714286	80.75714286	30.33571429	42.96428571	7.815714286	48.15714286	20.83714286	22.96571429	27.45714286	55.63571429
1505	119421.4286	63021.42857	95750	66514.28571	109550	110989.2857	42610.71429	53800	39364.28571	54200	33085.71429	38714.28571	36807.14286	41764.28571
1506	25.41928571	19.65857143	13.73428571	27.77857143	18.38857143	17.20142857	27.57142857	38.79285714	7.784285714	16.89214286	49.53928571	69.21428571	50.49642857	43.71071429
1507	12.15214286	39.46428571	13.26071429	6.696428571	24.10714286	11.69714286	14961.42857	327.6428571	246.8928571	280.9285714	29.06428571	29.26428571	31.81785714	29.00714286
1508	19.44214286	8.108928571	13.26071429	6.696428571	14.15571429	29.35714286	20.555	31.45714286	26.00642857	22.85571429	6.588571429	8.598571429	8.577857143	14.22142857
1509	22.885	20.76857143	24.12214286	6.696428571	12.36357143	18.69142857	20.39571429	35.38214286	7.729285714	24.82357143	6.588571429	11.60357143	11.31928571	10.53
1510	6.355	6.275714286	12.78857143	6.696428571	6.41	6.424285714	20.17142857	8.648214286	7.721071429	7.555714286	6.588571429	8.575	6.352142857	6.373571429
1511	1115.5	934.1071429	930.5	976.3571429	1123.428571	1136.928571	691.0714286	751	560.75	652.4285714	391.1428571	455.6428571	388.7142857	608
1512	51600	77457.14286	77585.71429	175500	76228.57143	85303.57143	74432.14286	115378.5714	105900	122535.7143	56614.28571	70721.42857	62489.28571	69582.14286
1513	1544.464286	1994.285714	3200	1115.785714	3462.857143	3675	1960.714286	1722.75	1740.571429	1675.928571	1162.071429	1304.357143	1088.571429	1165.428571
1514	543.9285714	323.2857143	1005.25	876.6071429	841.5	486.2142857	945.2857143	633.3571429	600.5	269.2142857	524.8571429	618.6785714	516	223.5714286
1515	2482.142857	2159.285714	2563.214286	2251.071429	2212.857143	1995.714286	3801.428571	2532.857143	1916.428571	2185.357143	1244.142857	1403.464286	1155.035714	1584.571429
1516	700.1428571	619.0357143	580.7142857	517.5	674.8214286	594.3928571	276.5	579.3571429	500.8571429	447.7142857	246.6428571	272.2857143	233.4285714	406.0357143
1517	12.59857143	11.75928571	11.30035714	6.696428571	12.59607143	11.52785714	18.68428571	22.155	18.83571429	7.453928571	6.588571429	11.17785714	7.352857143	12.43785714
1518	2548.214286	5719.285714	4718.571429	6302.5	3130	3158.571429	3710.714286	7573.571429	7785.714286	7155.357143	2987.857143	3249.642857	3024.285714	3130
1519	6059.285714	3307.857143	3117.857143	4498.571429	2968.571429	2885.714286	2195.714286	3264.642857	3096.428571	3058.214286	5338.571429	5655.714286	5521.071429	5550.714286
1520	7.143571429	6.524285714	10.79357143	6.696428571	6.402142857	6.424285714	17.88857143	7.714285714	7.525	7.382857143	6.588571429	8.473571429	6.352142857	6.335714286
1521	52.04285714	54.25357143	10.30285714	33.93571429	44.98571429	52.37857143	33.91428571	72.15714286	47.60714286	37.66428571	40.83571429	46.34285714	23.58	62.48928571
1522	95.68571429	129.7714286	89.88571429	96.22857143	109.6285714	171.7928571	38.47857143	308.1428571	50.61428571	68.12142857	25.67214286	30.51428571	30.05714286	63.56071429
1523	38.36428571	37.91785714	42.125	53.57142857	30.94285714	53.49285714	17.01428571	42.55	55.10714286	40.19285714	26.11714286	36.95	22.64428571	48.34285714
1524	29.55714286	74.77857143	24.89071429	20.765	33.88571429	64.1	50.64285714	71.2	109.5428571	53.92857143	29.93571429	37.96428571	16.45357143	31.47142857
1525	70.16428571	61.43571429	98.8	43.86071429	17.01428571	19.24	27.94642857	22.53285714	43.40714286	31.62857143	39.19642857	41.54642857	35.75	37.30714286
1526	105.3642857	112.5285714	104.8785714	126.5142857	139.1071429	151.6	98.69285714	141.9857143	128.9571429	120.1428571	64.80714286	79.18571429	46.75	94.38214286
1527	43.56428571	59.31428571	43.43571429	32.55714286	42.52142857	48.47142857	26.74285714	47.83571429	80.29285714	50.32142857	21.35285714	31.72857143	27.75714286	41.92857143
1528	1057.642857	5445	4995.357143	3200	3190	4408.214286	5601.071429	5787.5	5312.142857	6876.428571	2882.857143	3089.642857	2077.142857	2875.714286
1529	408.5	285.3928571	400.0714286	285.6071429	218.9285714	212.7142857	265.9285714	324.4642857	347.1428571	290.3928571	217.7142857	243.5	134.7428571	208.8571429
1530	6.355	7.609642857	9.246785714	6.696428571	6.392857143	6.424285714	14.40785714	6.896428571	7.207142857	7.035	6.588571429	8.331428571	6.352142857	6.308928571
1531	267.6428571	249.5	225.7857143	227.7857143	246.4285714	218.8571429	350.0714286	291.7857143	396.8214286	295.5	172.7642857	260.3571429	145.1	256.9285714
1532	7.317142857	6.795	8.683571429	6.696428571	6.387857143	6.424285714	13.42142857	6.819285714	7.087857143	6.963214286	6.588571429	8.308928571	6.352142857	6.297857143
1533	210.3571429	234.3571429	196.8928571	259.2857143	271.5	289.8571429	132.6285714	207.1714286	257.2142857	263.7142857	171.7142857	193.7214286	98.81428571	234.3571429
1534	6.355	6.275714286	8.683571429	6.696428571	6.383214286	6.424285714	12.515	16.22357143	8.968571429	6.88	6.588571429	8.286428571	6.352142857	6.293928571
1535	25.41928571	38.69285714	17.33785714	76.15714286	46.225	49.14285714	11.98785714	22.155	36.30714286	36.70357143	37.07857143	22.18428571	11.16214286	31.02142857
1536	865.9642857	910.7857143	868.3571429	753.7142857	759.3928571	906.1428571	345.8214286	487.7857143	490.75	612.7142857	455.7857143	516.4642857	284.2142857	616.9285714
1537	6.355	6.593571429	8.206428571	6.696428571	6.378571429	6.424285714	11.15142857	6.6825	6.818571429	6.78	13.77214286	8.235	6.352142857	6.286428571
1538	7.503571429	12.37214286	8.206428571	6.696428571	6.378571429	6.424285714	10.65357143	6.647142857	14.695	6.755714286	167.5785714	8.195714286	6.352142857	11.78571429
1539	24.92785714	24.535	26.21214286	22.34571429	24.21	28.07142857	29.42142857	17.69	40.69642857	30.66071429	60.48571429	27.27142857	25.8725	31.43571429
1540	44.31071429	59.31428571	27.18214286	60.57142857	48.87857143	42.92142857	36.84285714	69.04285714	77.15	96.975	98.84285714	57.70357143	22.84714286	59.71428571
1541	805.3571429	444.75	444.3571429	621.2142857	318.7857143	313.6428571	448.3571429	413.9285714	457.3571429	397.3571429	303.4285714	310.3571429	273.5	245.1428571
1542	37.41428571	28.53571429	15.51285714	55.46428571	53.76428571	35.69285714	265.9285714	70.29642857	76.7	45.57142857	88.12857143	57.61428571	68.18571429	48.34285714
1543	140.5785714	181.5107143	167.8071429	149.4571429	169.8357143	170.1642857	100.6571429	161.15	176.7642857	161.0714286	107.3	105.7142857	75.54285714	96.2
1544	68.94285714	110.4464286	94.63571429	90.01071429	88.26428571	119.3357143	8.506428571	26.95	37.99285714	50.86428571	41.10714286	39.79285714	16.37428571	39
1545	146.3571429	119.1785714	126.2142857	157.0785714	131.1785714	127.7642857	780.3928571	212	210.7142857	224.6071429	135.85	148.7928571	92.00714286	167.4285714
1546	92.37142857	124.7428571	125.1857143	117.8571429	109.6285714	95.68571429	87.05714286	104.0714286	95.10714286	105.3178571	81.74285714	82.40357143	61.86428571	100.7071429
1547	39.65714286	35.49285714	47.83571429	21.01857143	31.47142857	41.85714286	7.740714286	17.43857143	18.32428571	25.23214286	12.30214286	11.26285714	6.352142857	22.76571429
1548	35121.42857	36200	30921.42857	38592.85714	31957.14286	31289.28571	11574.28571	19232.14286	19735.71429	21557.14286	8415.714286	10367.14286	6249.285714	9469.285714
1549	1891.357143	688.1428571	1013.571429	1323.714286	555.3571429	565.5	1245.642857	1057.107143	1110.071429	1116.5	8184.285714	8812.5	7822.142857	8050.714286
1550	2600.357143	1275.428571	3107.857143	3862.857143	1984.285714	2082.5	3023.214286	2322.857143	2597.5	2395.714286	885.2857143	971.2142857	781.8928571	759.3928571
1551	310.1428571	339.7857143	279.1428571	339.9285714	331.9285714	383.3214286	281.6428571	268.6428571	276.7142857	322.4285714	237.4285714	248.3571429	196.0428571	270.7857143
1552	212.3571429	260.0714286	220.7142857	222.2857143	239.3571429	286.0714286	208.2	154.1142857	181.3571429	218	214.4285714	185.0714286	109.6142857	202.4142857
1553	728.3214286	576.5714286	360.3214286	421.7142857	412.8214286	415.5714286	393.75	330.9285714	388.6785714	399.7142857	361	324.5714286	186.4714286	398.1428571
1554	9.247142857	15.97214286	7.021428571	6.696428571	13.77214286	12.62428571	6.777142857	6.351428571	17.90642857	7.056428571	30.725	7.755	8.768214286	6.872857143
1555	209.5714286	406.9285714	170.5285714	419.6785714	284.3571429	322.2857143	730.5	721.1428571	742.4285714	805.3571429	614.3571429	597.8214286	540.3571429	583.8571429
1556	1411.642857	418.75	526.2142857	886.9642857	585.7857143	666.4285714	593.6428571	480.7857143	452.5714286	530.9285714	925.8571429	888.0714286	737	834.1071429
1557	122	98.80714286	94.63571429	327.5714286	125.1821429	142.6642857	361.4642857	397.5357143	417.1785714	414.7857143	258.6071429	249.2142857	231.2142857	210.6428571
1558	25.83571429	6.755714286	6.753214286	36.91428571	21.34928571	11.61285714	35.92142857	7.987857143	25.15071429	23.83928571	29.71428571	7.579285714	9.615	7.047142857
1559	77.42142857	76.7	47.94285714	69.69285714	60.36785714	71.26428571	89.20357143	58.58214286	61.45	74.22857143	75.89285714	59.82857143	35.82142857	65.07857143
1560	287.5	616.1785714	208.9285714	131.3285714	220.2142857	172.6928571	303	162.2642857	223.7857143	182.1714286	306.2142857	281.5714286	275.5714286	283.2857143
1561	185.6642857	184.7714286	183.5785714	218.0714286	158.7785714	189.0642857	114.7571429	187.875	219.3571429	230.5714286	168.5428571	122.5928571	95.32857143	168.3214286
1562	97.86785714	212.9285714	175.2857143	183.6571429	169.8357143	217.0714286	99.65714286	87.57142857	87.37857143	118.1642857	117.3928571	103.9607143	89.05714286	123.7071429
1563	29.17857143	29.43571429	6.528571429	37.36428571	25.80714286	26.00714286	28.32857143	12.02928571	23.21642857	18.32428571	22.825	7.412142857	6.352142857	18.48928571
1564	49.83571429	48.56428571	30.54285714	30.27142857	51.89285714	41.2	56.35	28.30714286	63.83571429	56.76428571	43.15714286	32.60357143	38.16785714	35.82142857
1565	6.355	7.308571429	6.528571429	6.696428571	6.214285714	6.424285714	6.339285714	6.242142857	6.167857143	7.972857143	6.588571429	7.282857143	6.352142857	8.061071429
1566	13.50571429	10.21071429	6.391428571	6.696428571	13.77214286	6.424285714	34.47857143	8.434285714	8.576071429	11.26142857	18.54	7.282857143	7.456071429	8.061071429
1567	124.8142857	94.09285714	183.5785714	60.175	65.42857143	70.12857143	57.17142857	238.1428571	237.2857143	270.1428571	98.69285714	76.67857143	71.73928571	56.26428571
1568	31.47857143	26.17285714	6.391428571	27.15714286	30.12857143	34.88571429	47.23214286	29.17857143	35.17142857	39.84285714	33.04285714	21.02571429	16.29571429	32.37142857
1569	69.91785714	66.15	51.73571429	93.15	69.85	59.77857143	71.06071429	66.37142857	77.61071429	111.6071429	88.35714286	40.64285714	38.80714286	60.18214286
1570	615.7142857	365.4285714	691.6428571	398.1071429	282.4285714	294.9285714	383.2142857	560.1428571	545.6785714	552.1428571	293.25	252.0714286	258.6071429	238.2857143
1571	87.98214286	69.21428571	85.52857143	86.66428571	87.96428571	110.6607143	260.0714286	45.52142857	57.99285714	65.79285714	71.07142857	48.75714286	50.84285714	64.27142857
1572	110.6357143	145.5357143	95.37857143	125.6285714	128.1428571	170.9785714	55.12142857	53.76071429	59.1	84.87857143	62.02142857	54.96428571	42.95	53.56428571
1573	552.75	579.8214286	466.7857143	486.2142857	468.7857143	506.9285714	413.9285714	406.0714286	423.3571429	449.6785714	365.5	327.8928571	293.5714286	426.5714286
1574	390.7857143	346.2857143	281.8928571	397.3571429	390.6785714	341.3571429	242.25	350.9285714	381.9285714	362.9285714	293.25	202.0714286	209	254.4285714
1575	6.355	6.275714286	24.12214286	6.696428571	6.16	6.424285714	6.179285714	6.183571429	6.112142857	6.541428571	6.588571429	6.916785714	6.352142857	6.218571429
1576	6.355	6.472857143	6.330714286	6.696428571	6.155714286	6.424285714	6.169285714	6.178571429	6.109285714	6.541428571	6.588571429	6.916785714	6.352142857	6.218571429
1577	163.2142857	130.6642857	149.8357143	172.0214286	130.0714286	141.8428571	210.5714286	173.8714286	180.25	214.0714286	163.3	166.7642857	167.0642857	177.8071429
1578	6.355	6.275714286	6.27	6.696428571	6.135714286	6.424285714	6.157857143	6.169285714	6.105714286	6.552142857	6.588571429	6.806428571	6.352142857	10.71714286
1579	10.59928571	18.61214286	6.27	6.696428571	14.795	9.845714286	6.139285714	12.15142857	9.303214286	15.88642857	13.84928571	10.21214286	10.91571429	12.43785714
1580	549.4285714	370.1428571	372.2857143	354.7857143	466.1428571	390.2142857	283.5	311.6785714	348.1071429	369.9285714	242.3571429	252.0714286	315.8571429	352.5
1581	206.3571429	304.2142857	122.3714286	144.3571429	136.9642857	145.8357143	222.1428571	176.4357143	156.2571429	169.2857143	145.8357143	130.8142857	118.25	140.5785714
1582	32.67142857	47.05714286	25.00142857	48.5	40.07142857	38.67142857	40.00714286	25.00142857	31.15714286	35.08928571	35.52857143	202.0714286	21.21428571	32.84285714
1583	29.67142857	21.75321429	6.218571429	17.19428571	21.04	16.13	47.42857143	16.92071429	11.50285714	15.21142857	29.53571429	22.885	16.61928571	22.08285714
1584	7.579285714	11.3	6.218571429	6.696428571	9.945	9.182142857	21.26571429	17.56071429	11.58	22.47785714	13.63928571	9.5	49.98571429	17.28714286
1585	48.9	27.96428571	25.36714286	33.525	33.88571429	29.44285714	12.69857143	16.81285714	26.42857143	21.76071429	28.50714286	22.00928571	29.65	18.32428571
1586	187.5071429	229.7857143	122.3714286	136.9642857	158.7785714	159.15	164.25	115.2428571	123.5571429	131.475	130.4357143	137.8535714	149.7571429	136.9642857
1587	20.36714286	23.34214286	31.35	144.3571429	30.35	39.84285714	55.12142857	55.58928571	59.55714286	65	108.7785714	106.6357143	93.14285714	91.69285714
1588	4972.857143	1070.142857	1005.25	195.4214286	814.75	1048.5	23.89071429	42.08571429	32.90357143	40.19285714	957.7857143	971.2142857	913.25	888.9642857
1589	124.8142857	119.1785714	101.35	113.1642857	112.7071429	124.15	112.0571429	105.5071429	85.52857143	116.8321429	118.3785714	113.4107143	112.3642857	132.5214286
1590	103.4785714	144.4285714	105.7142857	89.05714286	93.52857143	94.65	90.98571429	73.8	69.04642857	60.3	110.8178571	94.48571429	87.44642857	102.4571429
1591	304.5	151.6071429	181.3571429	68.59285714	80.83928571	76.18571429	104.1928571	163.8071429	157.45	185.7357143	129.2857143	90.85	107.5357143	102.4571429
1592	3914.285714	4627.142857	4783.928571	5782.5	2959.642857	3735.357143	3456.428571	4446.428571	3973.571429	4638.571429	5543.214286	5687.857143	5292.857143	5884.285714
1593	570.0714286	640.2857143	422.2857143	499.5357143	437.5357143	460.7142857	810.3571429	565	457.3571429	486.6428571	412.7857143	373.3571429	406	426.5714286
1594	13.16857143	24.29142857	6.753214286	6.696428571	10.17785714	15.22928571	6.112857143	12.93214286	21.32357143	10.04928571	24.21785714	11.17785714	18.245	12.80107143
1595	97.59285714	29.57142857	55.39285714	33.97857143	29.92857143	35.57142857	26.52142857	33.37857143	27.26071429	26.23428571	37.28214286	32.21428571	34.98214286	33.725
1596	17.25857143	29.17142857	27.75714286	16.14428571	18.59071429	13.26071429	8.506428571	14.98928571	9.833928571	15.41928571	17.14357143	19.46357143	18.18714286	15.32642857
1597	7.760714286	6.275714286	6.115714286	6.696428571	6.026428571	6.424285714	6.003928571	9.496071429	6.115714286	15.41928571	18.115	14.695	15.86428571	12.73285714
1598	43.25	6.76	6.115714286	15.86428571	41.95	44.04285714	6.003928571	19.50642857	6.241428571	40.92857143	17.80571429	10.71357143	20.76071429	14.68785714
1599	55.91428571	83.54285714	45.30714286	99.5	68.97857143	62.49642857	84.03214286	166.25	73.43571429	102.35	66.38571429	62.77857143	72.42142857	94.38214286
1600	14824.64286	20828.57143	24689.28571	18721.42857	31242.85714	40607.14286	27260.71429	23457.14286	23207.14286	25342.85714	28285.71429	26646.42857	27271.42857	27692.85714
1601	6.355	6.866428571	6.115714286	6.696428571	6.044285714	6.424285714	6.003928571	6.101428571	6.133571429	27.35	6.588571429	6.309285714	6.352142857	6.247142857
1602	8.660714286	9.946071429	6.115714286	6.696428571	7.086428571	8.885	6.003928571	11.15285714	7.865	17.69785714	11.24285714	9.167857143	6.352142857	8.061071429
1603	60.30714286	28.05714286	29.94285714	41.38571429	23.20857143	18.98714286	6.348571429	48.65	41.95714286	45.15	37.72142857	42.06785714	32.73571429	37.67142857
1604	6.355	6.887142857	6.115714286	16.41071429	6.058571429	6.424285714	6.030357143	8.481428571	6.155714286	6.438571429	6.588571429	6.278571429	6.352142857	8.545
1605	132.6714286	145.5357143	108.1321429	130.5142857	123.9678571	128.7285714	113.0857143	96.90714286	99.88571429	105.3178571	97.20714286	110.4	116.0571429	126.2142857
1606	1809.285714	66.05714286	66.10714286	860.4285714	153.2357143	120.3714286	161.8857143	416.6428571	429.4285714	335.6785714	209.7142857	185.0714286	198.9571429	121.4142857
1607	13.79571429	15.14714286	6.115714286	6.696428571	9.322142857	11.52785714	40.75	29.32857143	8.1525	42.54285714	14.81	6.25	10.63071429	10.65285714
1608	997	1345.214286	1199	1233.714286	1218.214286	1165.785714	686.2857143	860	848.3214286	809.9285714	526.1428571	486.0714286	624.8928571	565.6428571
1609	35264.28571	39457.14286	38514.28571	40607.14286	33392.85714	29782.14286	34496.42857	34789.28571	35550	24800	36300	39632.14286	45500	36464.28571
1610	192.6071429	190.9892857	122.3714286	132.6714286	117.2285714	95.47857143	137.8571429	105.6857143	71.10714286	67.42142857	119.3607143	79.83571429	102.6857143	87.65
1611	256.7857143	212	312.3571429	225.5714286	246.4285714	272.5	176.1785714	157.7428571	147.2357143	135.7071429	206.3571429	147.9071429	176.7714286	179.7678571
1612	42.54285714	1130.785714	177.7357143	314.5714286	93.29285714	108.7392857	309.3571429	184.2214286	188.4642857	191.1	265.1428571	214.6428571	252.3928571	214.4285714
1613	77.42142857	61.50357143	62.26428571	85.92142857	47.58571429	57.70714286	86.46428571	77.15714286	65.72142857	54.15	76.79642857	44.54642857	72.94285714	60.97857143
1614	64.55	81.01071429	54.80714286	58.81428571	64.84285714	110.6607143	65.6	72.83571429	78.27857143	98.77142857	72.67857143	47.55714286	84.19285714	100.7071429
1615	800	291.2857143	390.2142857	414	357.2142857	324.0714286	526.8571429	378.7142857	372.7142857	357.9285714	438.3571429	427.2142857	462.8214286	414.7857143
1616	6.355	10.64428571	6.115714286	6.696428571	6.188571429	6.424285714	6.169285714	12.05928571	6.277142857	6.321428571	78.55714286	6.180714286	6.352142857	6.278571429
1617	24.50571429	22.44857143	6.115714286	36.28928571	31.13571429	34.30714286	6.179285714	36.12142857	24.83892857	11.845	56.13571429	15.20428571	27.94285714	23.62428571
1618	2635.714286	3360.714286	1694.214286	1877.714286	2892.142857	3014.285714	2095	1511.142857	1677.785714	1511.5	1421.642857	2035.714286	2307.857143	3397.142857
1619	6.355	13.85714286	6.115714286	6.696428571	11.47857143	29.55714286	51.35	20.54	6.333571429	6.26	6.588571429	9.167857143	6.352142857	9.552857143
1620	6.355	6.275714286	6.115714286	6.696428571	8.79	6.424285714	6.248571429	7.182857143	6.350714286	6.247142857	6.588571429	6.155714286	10.47714286	6.290714286
1621	4059.642857	3974.642857	4762.5	3612.142857	3795.714286	3569.642857	662.8928571	1381.964286	1455.464286	1082.285714	647.7857143	497.0357143	541.1428571	523.5
1622	156.2571429	212.9285714	166.9857143	120.8571429	199.6357143	196.45	120.6	123.1821429	131.1785714	125.4	148.8	94.48571429	127.5428571	129.85
1623	58.78571429	39.62142857	76.47857143	69.04285714	109.6285714	106.6857143	101.5857143	50.86428571	42.66785714	43.17142857	49.24285714	30.94285714	41.67142857	34.42857143
1624	317.2142857	313.7142857	190.9071429	129.85	174.1714286	182.1714286	232.3571429	161.15	135.4071429	133.6357143	281.7142857	190.0285714	211	215.2857143
1625	6.355	6.275714286	6.172857143	6.696428571	6.41	6.424285714	6.403571429	6.0225	6.635714286	6.070714286	6.588571429	6.117142857	6.352142857	6.312142857
1626	43.56428571	80.76071429	60.44285714	81.33571429	85.37857143	67.88214286	53.4	50.24285714	39.51428571	36.46428571	90.65	49.68928571	71.43928571	58.47857143
1627	4040	3163.928571	3708.214286	4315	2402.142857	2337.142857	5810	6655.714286	7576.785714	6605.714286	5888.571429	5809.285714	5989.285714	6022.857143
1628	535.6428571	457.3571429	518.4285714	553.0714286	677.5	507.7142857	370.6428571	303.6071429	400.5714286	303.0357143	352	328.7857143	419.8214286	378.7142857
1629	576.25	595.1428571	553	646.6071429	547.9642857	563.25	563.6428571	374.1428571	453.5	422.2857143	579.3571429	464.0714286	534.9642857	568.4285714
1630	347.2142857	265.9285714	480.5	168.3214286	233.4285714	189.0642857	387.6785714	257.7857143	315.1428571	195.9642857	810.3928571	809.2142857	836.7142857	697.7142857
1631	231.5	257.5	213.7142857	372.3214286	288.7142857	241.25	326.7142857	214.0714286	221.7857143	187.8785714	306.2142857	160.1928571	196.8142857	235.0714286
1632	312.3571429	144.4285714	151.5285714	144.3571429	117.2285714	112.5428571	187.95	120.8214286	136.3	104.2142857	171.7142857	130.8142857	163.2928571	160.1928571
1633	114.4535714	112.5285714	55.20357143	92.44285714	81.21428571	62.79285714	88.675	74.18571429	89.18571429	67.1	156.9285714	128.1428571	142.4642857	147.7571429
1634	110.6357143	31.90714286	132.2142857	82.69285714	94.97142857	73.8	187.8	66.47142857	67.82857143	35.08928571	272.6428571	244.4285714	275.5714286	211.6428571
1635	25.51642857	24.97214286	32.96428571	55.11785714	31.47142857	18.98714286	9.471785714	40.18214286	49.66785714	29.53571429	6.588571429	6.022142857	13.69785714	6.355
1636	6.355	17.17285714	6.330714286	29.75	9.76	10.07142857	29.42142857	26.32142857	7.437142857	5.981071429	23.78392857	6.409285714	16.37428571	18.54714286
1637	32.56428571	50.85714286	30.45714286	39.72857143	55.00714286	39.03571429	31.28571429	36.55714286	32.11428571	20.77214286	23.34285714	22.885	24.92785714	28.46428571
1638	66.23571429	32.18571429	28.45714286	15.78571429	22.10428571	17.86357143	27.57142857	21.92928571	27.35714286	7.987142857	35.31428571	32.68571429	33.52142857	30.92857143
1639	7.537857143	28.32857143	6.528571429	54.47142857	25.91785714	18.41071429	45.54285714	25.78428571	29.55714286	8.78	17.04285714	11.17785714	15.39785714	16.69785714
1640	27.07857143	38.27857143	29.85357143	65.5	15.01071429	17.60357143	55.33214286	50.64285714	56.67142857	26.54285714	39.07142857	38.43571429	38.27857143	44.25714286
1641	163.2142857	258.2142857	407.4642857	269.3214286	166.3285714	182.1714286	332.8571429	243.2142857	292.5	264.8928571	233.4285714	287.9285714	248.7857143	250.6428571
1642	1053.607143	1107.035714	1406.392857	1351.857143	1227.142857	1200.5	519.0357143	1079.142857	781.5714286	631.4642857	326.5714286	614.6428571	464.7857143	536.5357143
1643	24.10714286	20.35214286	54.06785714	33.35357143	16.38142857	19.52142857	23.89071429	48.77857143	27.57857143	28.92142857	6.588571429	41.95714286	29.44285714	30.67857143
1644	7778.928571	6085.714286	4546.785714	5782.5	4783.928571	4245.714286	11275	5861.428571	6663.571429	6196.785714	5689.285714	6712.142857	5861.428571	6414.285714
1645	629.3214286	1079.142857	1119	1141.642857	1022.357143	933.9642857	1098.571429	1574.214286	1564.964286	1583.071429	533.3571429	1096.571429	973.5714286	1138.142857
1646	52.73571429	49.57857143	36.88571429	36.2	402.7142857	46.53571429	23.57928571	25.00142857	27.47142857	25.59	6.588571429	39.79285714	26.95	24.17285714
1647	100.6714286	106.6857143	159.1928571	107.5285714	130.0714286	106.6857143	132.7428571	114.2928571	109.5428571	107.5428571	31.74285714	96.15714286	86.17857143	81.57857143
1648	379.1785714	279	136.15	174.6857143	529.9285714	352.6428571	2255	1091.857143	877.8571429	855.7857143	324.5714286	328.7857143	283.2142857	249.6785714
1649	17121.42857	5763.571429	18978.57143	9835.714286	17164.28571	13175.71429	7119.285714	9815.714286	8880.357143	9370	10544.28571	11797.85714	11818.21429	11133.57143
1650	190.5785714	75.25714286	204.5857143	109.15	157.6	154.0357143	260.0714286	222.1428571	223.7857143	232.4285714	322.5357143	385.4642857	336.9285714	348.4285714
1651	126.7	166.2142857	218.2142857	169.8357143	180.25	157.2285714	88.20714286	121.8571429	106.6357143	129.3642857	168.5428571	267.5714286	212.0714286	232.4285714
1652	12.51428571	43.87142857	18.56142857	6.696428571	28.05714286	30.075	623.8571429	133.6357143	136.3	158.7785714	15.355	35.69285714	24.74642857	33.87857143
1653	976.7857143	1720.142857	2769.642857	3745	5376.428571	5432.142857	2010.714286	1347.5	1647.964286	1614.357143	2661.071429	3303.571429	2835	3082.142857
1654	4657.142857	11732.5	7609.642857	8807.857143	14008.57143	15161.42857	12507.14286	7785.714286	8560	8912.142857	6187.5	7801.428571	7143.928571	7628.928571
1655	6.355	6.275714286	17.66857143	6.696428571	6.600357143	6.424285714	22.74285714	9.602857143	7.910714286	7.712142857	6.588571429	8.7325	6.352142857	6.506071429
1656	9.922857143	7.308571429	17.33785714	6.696428571	21.58571429	12.17142857	30.86428571	19.18214286	7.906428571	16.49642857	6.588571429	13.91857143	14.24285714	14.34357143
1657	19.33357143	9.695714286	17.00714286	12.245	11.79428571	13.17214286	22.52928571	16.13	11.845	27.56071429	6.588571429	9.180357143	11.77678571	9.044285714
1658	136.6642857	186.8357143	132.7428571	178.3214286	174.1714286	198.2857143	274.2857143	256.7857143	231.4285714	286.0714286	84.03571429	190.0285714	162.4071429	211.6428571
1659	88.71428571	103.3821429	63.83571429	96.22857143	94.06071429	83.47857143	146.7928571	119.0214286	91.6	95.77857143	37.5	82.58571429	70.52142857	74.57142857
1660	33.20714286	48.23928571	36.56071429	52.47142857	46.825	52.25714286	78.50714286	72.5	60.19285714	81.28214286	13.50928571	55.77142857	30.65357143	43.25
1661	426.4285714	494.8214286	593.75	451.6428571	513.9285714	594.3928571	337.2142857	261.2857143	268.5714286	338.7857143	103.5071429	258.5	243.9285714	300.0714286
1662	97.86785714	33.87857143	56.26428571	12.81571429	19.06642857	19.70214286	34.99285714	76.07142857	72.85	67.98571429	23.55714286	37.73571429	37.59285714	38.8
1663	10.16571429	6.550714286	15.51285714	6.696428571	6.465714286	6.424285714	21.81928571	23.55714286	13.57357143	7.663928571	6.588571429	10.96714286	6.352142857	9.552857143
1664	259.4285714	374.4642857	261.6071429	353.9285714	368.3571429	331.9285714	467.6428571	323.5714286	245.2857143	344	137.7785714	227.2857143	176.7714286	226.2857143
1665	17.68285714	26.42857143	14.63	24.51285714	22.10428571	21.13857143	66.32857143	51.35714286	41.28571429	49.30357143	19.85357143	25.85428571	26.85714286	33.96428571
1666	6.355	10.915	14.63	6.696428571	6.441428571	6.424285714	47.23214286	15.21142857	7.826428571	10.39857143	6.588571429	8.658214286	6.352142857	6.403571429
1667	845.8214286	824.1428571	1022.571429	1017.285714	1037.214286	1031.5	726.5714286	626.0714286	376.7857143	570	508.0357143	616.9642857	576.1428571	666.8928571
1668	46.77142857	84.45	46.35714286	57.10714286	75.60714286	70.35	66.86071429	103.1928571	31.05714286	40.59285714	42.09285714	29.94285714	16.61928571	33.40357143
1669	97.19285714	61.04285714	91.63571429	48.94285714	63.83571429	67.42142857	67.65	94.99285714	33.91071429	63.13571429	30.24285714	43.56428571	48.37857143	51.11785714
1670	47.22142857	27.96428571	37.73571429	33.42857143	37.05714286	33.60714286	20.85928571	55.91428571	26.99285714	36.13571429	17.43857143	18.65571429	19.71642857	21.85285714
1671	500.8571429	573.75	426.5	371.25	418.8571429	475.1428571	486.1428571	354.8214286	234.7142857	279.8571429	216.7142857	225.1428571	202.8214286	300.0714286
1672	1309.25	1345.214286	1098.214286	1141.642857	1628.714286	1907.5	644.5	682.1428571	672.9285714	631.4642857	872.5	942.5	759.3571429	1130.785714
1673	347.2142857	16.14071429	25.27714286	19.73071429	21.23642857	37.50714286	20.33785714	49.33214286	8.593571429	26.93928571	6.588571429	12.16285714	18.70571429	24.60142857
1674	241.8928571	261.7142857	271.0714286	235.8571429	257.5714286	220.6428571	339.2857143	296.3571429	212	227.6428571	145.8357143	140.5785714	137.7714286	188.2428571
1675	3301.428571	1186.214286	2613.571429	1751	1021.214286	1090.678571	2010.714286	1359.714286	1343.714286	1300.571429	2039.285714	2200.357143	1947.857143	2168.214286
1676	136.6642857	207.9071429	180.3928571	83.57142857	117.2285714	132.5928571	155.3785714	329.8214286	329.8214286	329.5	101.35	97.98571429	97.87857143	102.4571429
1677	147.5714286	165.2071429	180.3928571	179.95	183.6571429	227.6428571	92.55714286	190.0285714	111.5892857	136.8142857	71.88571429	81.46428571	62.99285714	113.6571429
1678	55.11428571	23.43785714	30.17142857	20.765	60.80714286	65.19642857	50.64285714	63.75714286	56.08571429	37.66428571	189.5071429	191.7285714	210.1071429	155.0071429
1679	878.8928571	635.1071429	720.7142857	617.1428571	696.9285714	650.8928571	671.1071429	695.5	689.6428571	671.2857143	426.1785714	478.2857143	363.5714286	503.5714286
1680	540.1071429	272.8214286	337.4285714	347.1428571	162.1071429	182.1714286	435.4285714	376.7142857	326.6071429	331.7857143	330.5	365.5	270.1428571	319.7142857
1681	21.48357143	20.71785714	11.30035714	6.696428571	23.44642857	23.61642857	18.68428571	39.50714286	25.90214286	14.94571429	6.588571429	8.497142857	7.865714286	23.14285714
1682	6.355	6.275714286	34.82142857	6.696428571	55.00714286	6.424285714	18.36714286	11.49428571	7.557142857	7.433928571	6.588571429	8.497142857	6.352142857	6.341428571
1683	12.07785714	6.275714286	10.79357143	6.696428571	6.402142857	6.424285714	18.18714286	7.860714286	11.99785714	7.412142857	6.588571429	8.473571429	6.352142857	6.34
1684	162.1071429	365.4285714	261.6071429	373.1428571	106.6571429	123.1785714	66.67857143	165.0571429	175.5821429	183.3571429	164.5428571	175.5071429	182.3214286	173.0642857
1685	63.85	74.35	48.15	71.89285714	86.92142857	84.24285714	55.12142857	95.38571429	82.85	92.94642857	70.57857143	53.94285714	37.76428571	82.52857143
1686	48.98928571	8.907142857	10.30285714	12.58857143	9.775357143	9.633928571	17.345	19.50642857	14.91	13.57357143	6.588571429	8.441428571	9.483571429	17.82714286
1687	415.9285714	467.2857143	345	366.9285714	387.2142857	424.5714286	297.5714286	360.7857143	360.1428571	342.0714286	252.5	266.7142857	215.4642857	356.7857143
1688	6.355	6.275714286	9.785	6.696428571	6.396785714	6.424285714	16.655	7.224285714	9.387142857	7.300357143	6.588571429	8.411428571	6.352142857	6.323571429
1689	266.7142857	389.0357143	224.9285714	259.2857143	234.5714286	270.5	187.3571429	300.0714286	280.6428571	292.6428571	161.2285714	199.5142857	125.7714286	276.0714286
1690	43.78214286	139.7	35.34285714	108.3571429	106.6571429	126.85	244	157.7428571	173.8357143	130.4357143	62.17857143	71.325	56.17142857	59.76428571
1691	24.10714286	54.07857143	27.50714286	21.54214286	26.36428571	32.56428571	15.52357143	19.18214286	39.72857143	14.59428571	12.62142857	9.559642857	6.352142857	9.255
1692	22.77285714	34.47857143	30.01428571	23.29071429	31.59285714	23.905	31.06071429	32.12857143	39.83571429	27.94285714	23.44642857	27.17142857	6.352142857	31.34285714
1693	758.2142857	954.0714286	633.75	591.6428571	661.5714286	597.2857143	487.5714286	514.9285714	574	549.0714286	421.8214286	533.4285714	331.1785714	612.0714286
1694	6.355	8.068928571	9.246785714	6.696428571	6.387857143	6.424285714	14.22142857	6.923571429	7.207142857	7.011428571	63.12142857	50.32142857	31.53571429	40.94285714
1695	30.65357143	53.2	46.62857143	49.85714286	27.74642857	40.46428571	27.25714286	58.02142857	73.12857143	63.77857143	52.26428571	62.86428571	44.6	62.05714286
1696	443.4285714	579	402.6428571	413.5714286	940.3571429	1106.928571	523.9642857	518.7857143	567.6428571	579.3571429	411.5714286	470.9285714	229.2142857	510.9285714
1697	186.8357143	81.10714286	69.78214286	71.825	94.06071429	111.6	41.31428571	53.76071429	81.92857143	67.98571429	46.28571429	54.47857143	26.85714286	54.83571429
1698	6.355	6.275714286	8.683571429	6.696428571	6.383214286	6.424285714	12.515	6.757142857	6.996428571	6.88	12.84928571	8.261428571	6.352142857	6.293928571
1699	44.22142857	44.98571429	42.05714286	61.8	59.52857143	66.3	29.96428571	28.92142857	38.2	48.15714286	23.66857143	32.68571429	29.94642857	28.20714286
1700	6.355	9.758571429	8.206428571	6.696428571	6.378571429	10.47428571	11.46071429	6.713571429	6.897142857	6.813571429	10.78142857	8.235	6.352142857	7.877857143
1701	68.69285714	64.50714286	45.99285714	58.97142857	73.4	87.81785714	11.15142857	26.2125	40.48571429	41.23214286	32.92142857	21.32357143	27.94285714	42.16428571
1702	11.81714286	6.275714286	8.206428571	6.696428571	6.373571429	6.424285714	10.65357143	6.667142857	8.032142857	6.755714286	18.89357143	8.195714286	6.352142857	6.286428571
1703	97.68571429	1268	118.2642857	662.0714286	138	149.7142857	1391.928571	1305.107143	1495.857143	1511.5	374.8214286	362.8571429	258.6071429	338.3214286
1704	120.0714286	315.5	273.5	161.8857143	82.40714286	105.8857143	43.25	68.57857143	87.37857143	76.12142857	105.7142857	104.8857143	85.20714286	86.82142857
1705	10.52642857	8.794285714	7.782142857	6.696428571	6.732857143	6.424285714	9.614285714	6.585357143	15.21857143	15.88642857	14.35428571	11.76714286	9.749285714	14.13928571
1706	193.5	238.2857143	180.3928571	257.4285714	208.2	226.7142857	156.7857143	236.7857143	278.8571429	274.7142857	166.6928571	182.2107143	92.68571429	230.5714286
1707	44.31071429	58.32857143	52.95	50.11428571	55.6	54.25	32.98571429	44.33928571	43.56428571	45.15	33.18571429	29.65	27.16428571	29.6
1708	35.32142857	49.75714286	43.76428571	50.83571429	42.62857143	53.19642857	191.0642857	63.46428571	69.37857143	95.39642857	26.64285714	40.90357143	10.0925	62.05714286
1709	17.14357143	18.96571429	7.363571429	21.46928571	15.01071429	18.00714286	8.265	7.783571429	15.915	20.25071429	20.83714286	9.312142857	8.515	21.54214286
1710	91.31785714	106.6857143	123.3357143	137.85	87.38571429	91.45357143	335	154.1142857	173.8357143	194.6785714	206.3571429	198.45	175.95	193.4285714
1711	617.9285714	732.5714286	670.9285714	772.9285714	644.1428571	666.4285714	587.3571429	719.0714286	745.3571429	780.9285714	402.7142857	404.8571429	282.1428571	506.3571429
1712	20.93142857	8.507857143	7.363571429	28.17857143	8.248571429	16.92071429	7.545714286	6.427857143	6.333571429	6.616785714	14.35428571	7.947857143	6.352142857	6.267142857
1713	6175	6072.5	4507.142857	6302.5	6195	6277.142857	14097.14286	10467.14286	11332.14286	10888.57143	7096.428571	7999.285714	6941.428571	7445.714286
1714	132.6714286	140.8071429	93.75714286	133.6285714	127.0357143	121.3357143	139.5071429	98.81785714	118.25	112.6357143	144.8	131.8857143	100.8071429	149.5357143
1715	82.62142857	76.36785714	46.8	90.85	74.48571429	89.30357143	83.46428571	76.34285714	70.02857143	97.87142857	78.06428571	56.69285714	33.52142857	77.94285714
1716	126.7	87.97857143	239.3571429	122.5928571	102.4857143	113.4142857	6.975714286	24.09214286	23.63142857	22.98071429	100.6714286	81.28571429	110.4	83.40714286
1717	122.8857143	75.5	188.0964286	78.11428571	75.83571429	85.44285714	188.8357143	131.1785714	132.2964286	140.8428571	268.8571429	252.0714286	230	213.5357143
1718	458.7857143	705.1428571	664.6071429	1183.285714	685.3571429	686.2857143	5107.857143	1765.821429	1889.428571	1827.285714	814.2857143	671.3214286	615.6785714	604.5714286
1719	28.55	33.87857143	17.33785714	26.32142857	38.60357143	39.22857143	6.727142857	18.10071429	32.45714286	46.85714286	59.95714286	32.86428571	16.95	48.58928571
1720	162.1071429	154.2642857	259.2857143	509.5714286	135.0357143	162.0357143	212.7142857	113.5785714	97.83571429	115.6928571	225.8928571	214	150.7214286	209.7142857
1721	8.947142857	6.275714286	6.753214286	6.696428571	6.285714286	6.424285714	6.617142857	6.322142857	6.223571429	6.531071429	18.83214286	7.642857143	6.352142857	7.056428571
1722	20.555	24.73428571	6.753214286	62.33571429	28.30714286	23.34214286	39.82142857	21.68071429	36.84285714	31.72142857	46.05	17.31642857	20.94642857	31.99285714
1723	38.93571429	37.59285714	6.753214286	49.45714286	35.84285714	36.57857143	43.25	40.775	43.56428571	64.90714286	60.48571429	23.15785714	23.67642857	30.01785714
1724	2270.714286	1216.714286	1226.75	1476.571429	2350.714286	2128.571429	2472.142857	1317.071429	1382.357143	1371.892857	1337.142857	1363.714286	1077.607143	1434.285714
1725	6559.285714	5027.142857	5239.285714	4627.142857	4802.142857	4507.142857	5601.071429	4211.071429	3837.142857	4464.285714	2698.571429	2777.5	2472.857143	2848.571429
1726	25.23285714	22.67714286	6.528571429	38.62857143	16.38142857	24.1	6.396428571	15.69214286	40.48571429	27.03571429	30.62857143	26.65	28.53571429	41.77142857
1727	47.88928571	20.555	6.528571429	18.76357143	6.232857143	20.17857143	6.387857143	6.261428571	10.5875	6.519285714	29.06428571	14.32928571	13.95642857	16.02214286
1728	156.2571429	51.08928571	94.63571429	80.05	35.34285714	56.88214286	34.99285714	11.42857143	18.93642857	35.51428571	36.85	18.22285714	12.62321429	24.09214286
1729	6.355	6.275714286	6.528571429	6.696428571	6.22	6.424285714	6.348571429	6.248571429	6.163571429	6.519285714	6.588571429	7.282857143	6.352142857	6.230714286
1730	689.4642857	606.7857143	682.8214286	487.5357143	529.9285714	562.0714286	623.8571429	482.0714286	477.75	504.9285714	787.6428571	739.5357143	719.2142857	671.2142857
1731	49.2	39.94285714	41.68928571	48.77142857	42.96428571	55.33571429	32.77857143	38.37857143	42.18571429	53.52857143	41.00357143	28.92142857	16.04428571	43.64285714
1732	23.995	18.69142857	6.391428571	166.1714286	25.695	33.8	71.76428571	47.83571429	35.92857143	48.72142857	119.3607143	85.89285714	76.96071429	73.08928571
1733	17.85642857	18.69142857	6.391428571	6.696428571	16.49642857	17.5175	40.41071429	18.85714286	18.62714286	15.97214286	28.82857143	9.735714286	18.89357143	20.30928571
1734	60428.57143	29678.57143	24114.28571	27628.57143	27085.71429	27271.42857	62735.71429	40607.14286	48600	46935.71429	47735.71429	45792.85714	46821.42857	45392.85714
1735	48.9	32.45714286	25.18071429	43.93571429	48.25714286	62.59642857	40.00714286	19.70214286	35.38571429	36.35	30.35714286	26.84285714	24.45428571	40.08571429
1736	28.65	17.85642857	6.330714286	16.90642857	25.49	26.21214286	6.212857143	6.205714286	9.638928571	6.531071429	6.588571429	7.056428571	6.352142857	6.221428571
1737	274.6428571	458.6428571	404.9285714	267.25	356.1071429	372.3571429	281.6428571	318.8928571	304.2142857	342.9642857	322.5357143	299.0714286	262.4285714	297.5
1738	109.6142857	100.7285714	80.37857143	82.69285714	105.3142857	107.7428571	101.8571429	68.95714286	65.6	92.59285714	73.85714286	58.11785714	61.42142857	74.18928571
1739	356.2142857	168.9928571	357.9642857	353.9285714	262.9285714	284.2857143	569.2142857	441.5	445.6428571	440.0714286	659.2142857	681.4285714	646.4642857	609.9285714
1740	36.55	45.59642857	49.06428571	35.57142857	41.10714286	49.54642857	33.19285714	40.51428571	34.8	54.89285714	27.07857143	34.12142857	25.11285714	40.275
1741	108.525	80.49285714	84.44642857	76.75714286	99.94285714	115.2571429	65.6	70.17142857	93.15	93.3	61.70714286	62.4	64.6	58.06428571
1742	48.48214286	25.50857143	84.60357143	6.696428571	28.82857143	24.49428571	46.48571429	23.55714286	35.17142857	25.46428571	43.64285714	28.44285714	19.88928571	18.86428571
1743	2010.357143	1908.571429	2340.714286	2266.428571	1594.321429	1930.714286	563.6428571	1129.857143	1032.5	1166.142857	460.7142857	471.7857143	386.8571429	489.5
1744	57.70714286	16.64071429	61.15714286	15.32642857	12.78857143	21.06571429	47.95714286	37.69285714	20.9025	30.66071429	49.35714286	32.21428571	31.81785714	29.6
1745	97.86785714	89.75	132.7428571	89.05714286	74.15	64.45	149.7571429	126.5928571	87.3	105.3178571	70.85357143	46.13928571	39.55714286	37.5
1746	61.15714286	100.7285714	28.90714286	67.15	97.57857143	79.55714286	140.1357143	134.8142857	123.5571429	123.1857143	137.7785714	111.5785714	120.9714286	105.9571429
1747	8.947142857	51.82142857	6.218571429	25.15071429	205.3214286	204.2928571	245.8571429	61.52142857	45.13214286	61.47142857	64.17142857	54.47857143	64.44285714	50.86428571
1748	30.85	25.59071429	6.218571429	24.21	35.96428571	29.87142857	33.19285714	29.87142857	26.99285714	31.90714286	27.86428571	29.44285714	26.17642857	22.84714286
1749	15.77857143	15.78571429	28.29642857	21.33857143	22.66285714	22.67714286	6.099285714	23.67285714	11.845	15.97214286	15.18285714	14.87428571	23.05428571	10.91357143
1750	79.94285714	69.42857143	62.69285714	71.06428571	62.275	57.80714286	99.88571429	63.75714286	60.62142857	60.575	72.55	74.51428571	67.52857143	60.48571429
1751	1466.357143	1130.785714	1774.928571	1041.714286	1157.357143	1210.928571	1511.142857	1886.5	1827.642857	2047.142857	1908.214286	2003.928571	1916.071429	1899.285714
1752	51.95	88.91428571	22.64785714	25.50857143	42.62857143	58.80714286	72.00714286	36.84285714	39.06428571	48.25714286	30.94285714	31.35	28.14285714	33.02857143
1753	6.355	6.275714286	6.218571429	6.696428571	6.070714286	6.424285714	6.060714286	6.131428571	6.093571429	6.552142857	6.588571429	6.433571429	6.352142857	6.218571429
1754	6.355	6.275714286	6.172857143	6.696428571	6.058571429	6.424285714	6.046428571	6.127857143	6.093571429	6.552142857	6.588571429	6.433571429	6.352142857	6.218571429
1755	39.07142857	36.95	48.63928571	44.23571429	42.73928571	62.02142857	28.12857143	33.86428571	34.27142857	26.23428571	35.81785714	23.765	28.05714286	29.77857143
1756	48.68571429	57.31428571	50.54285714	50.83571429	42.06428571	57.80714286	42.92142857	39.50714286	36.22142857	40.46428571	38.93571429	26.32857143	32.11785714	36.81428571
1757	3099.285714	512.4285714	99671.42857	935.0357143	4042.857143	4665.714286	486.1428571	3378.571429	3347.857143	3587.142857	48385.71429	45525	51157.14286	50907.14286
1758	6.355	7.891428571	6.172857143	6.696428571	13.865	10.54928571	6.003928571	6.12	7.877857143	6.541428571	44.46428571	31.45714286	21.695	17.525
1759	6.355	6.523571429	6.172857143	6.696428571	6.026428571	6.424285714	6.003928571	6.117142857	6.105714286	6.531071429	16.05142857	6.37	6.352142857	6.225
1760	10.44785714	60.075	6.172857143	6.696428571	6.225714286	9.395	6.003928571	13.40714286	15.32642857	9.834285714	69.15357143	19.355	23.76535714	22.61785714
1761	77.52142857	89.75	72.83571429	97.84285714	90.62142857	81.77142857	119.3357143	198.6642857	128.9571429	142.8821429	75.89285714	85.49285714	102.6857143	105.025
1762	506.5	313.7142857	460.4285714	340.8571429	367.2142857	429.1428571	416.1785714	302.1428571	319.6428571	330.5357143	323.6428571	283.5	318.25	292.6428571
1763	134678.5714	101857.1429	100835.7143	153392.8571	98564.28571	108114.2857	109307.1429	138142.8571	125142.8571	119325	96435.71429	89460.71429	102042.8571	104485.7143
1764	65.72857143	88.91428571	64.75357143	81.33571429	86.92142857	108.7392857	72.37857143	93.59642857	56.27142857	86	59.47142857	57.11428571	51.02857143	77.39285714
1765	84.16428571	93.24285714	59.48571429	42.26428571	28.30714286	30.60714286	6.003928571	53.07142857	30.76428571	44.02857143	51.62857143	51.89285714	48.46428571	40.78571429
1766	62.55	167.0642857	26.52142857	20.62714286	30.73928571	37.30357143	37.02857143	32.79285714	20.38857143	6.466428571	64.93571429	54.89285714	55.64285714	47.46428571
1767	12.59857143	16.37428571	6.115714286	6.696428571	7.678571429	9.115714286	6.003928571	14.35071429	7.163928571	16.89214286	12.59857143	9.360357143	11.31928571	8.143214286
1768	253.4285714	199.9928571	173.8	189.2142857	222.1428571	182.1714286	158.5571429	126.5928571	121.3357143	129.3642857	180.1785714	167.6535714	154.4928571	153.3785714
1769	17.93928571	6.685	6.115714286	6.696428571	6.680714286	6.424285714	6.046428571	12.63285714	6.322142857	9.468571429	11.02	6.267142857	6.352142857	6.248571429
1770	180.9857143	167.0642857	156.9321429	150.1285714	147.8285714	192.7571429	112.5428571	112.5214286	113.6178571	169.2857143	111.6857143	107.5571429	122.8857143	138.7357143
1771	47.73214286	56.93214286	30.85	39.15	65.91428571	67.68214286	50.05	33.72857143	25.57571429	36.13571429	26.11714286	20.35928571	19.55714286	15.15785714
1772	42.14285714	55.50714286	130.5142857	67.96428571	38.80714286	47.52857143	56.12142857	32.23571429	32.77857143	52.88571429	63.43571429	53.94285714	48.56428571	44.25714286
1773	19.045	26.17285714	6.115714286	22.98	14.795	18.14428571	6.092142857	13.69571429	14.81	21.34571429	28.09285714	17.38785714	22.20642857	23.80928571
1774	117.2428571	120.8214286	119.3357143	127.4	120.8214286	160.1142857	55.12142857	70.45	46.72857143	64.12142857	70.85357143	49.30714286	63.58214286	65.16785714
1775	108.525	128.0642857	79.32142857	122.5928571	106.6571429	135.0428571	84.42857143	169.8785714	140.6571429	118.1642857	120.6	78.825	111.4214286	107.55
1776	2420	2170	2949.285714	2606.785714	2082.142857	2275	813.4285714	1177.285714	1155.035714	1259.857143	737.3214286	529.9285714	595.8571429	671.2142857
1777	5144.285714	5041.428571	6815.357143	5685.714286	4557.142857	4802.142857	1218.214286	1861.071429	2102.142857	2185.357143	1337.142857	1079.142857	1237.821429	1343
1778	28.65	53.2	49.61785714	94.62142857	53.10714286	67.88214286	173.65	154.1142857	143.8785714	129.3642857	62.36428571	59.05	65.60714286	47.46428571
1779	23.825	34.38571429	34.57142857	60.57142857	36.29285714	55.12142857	30.14285714	39.37857143	40.29285714	47.54285714	58.19285714	31.22857143	49.98571429	34.60714286
1780	6.355	8.459285714	6.115714286	6.696428571	6.18	16.22357143	6.163571429	6.131428571	6.268571429	12.9	15.77857143	6.188571429	7.330714286	6.748571429
1781	6.355	6.275714286	6.115714286	6.696428571	6.2	6.424285714	6.175	18.10071429	6.282142857	6.312142857	55.08571429	6.180714286	7.880714286	7.086428571
1782	15.305	10.42928571	6.115714286	109.8642857	8.241428571	10.88571429	6.248571429	11.34928571	6.345	6.282142857	69.80714286	25.85428571	37.76428571	13.33785714
1783	16978.57143	2805.714286	23042.85714	88.19285714	12314.28571	12377.14286	1960.714286	5203.214286	6102.857143	4373.214286	2873.571429	4952.142857	5452.5	5042.857143
1784	36.44285714	30.52142857	69.95	23.43071429	41.43571429	45.65	12.69857143	42.08571429	23.13571429	25.135	23.11714286	16.82714286	18.425	6.833571429
1785	2206.428571	3042.142857	2468.571429	2258.214286	2989.642857	3239.285714	1729.285714	1305.107143	1544.428571	1155.785714	1760.642857	1792.5	1852.5	1811.785714
1786	77.62142857	76.25357143	72.2	49.09285714	58.96785714	82.11428571	253.4285714	137.1142857	140.6571429	110.6571429	95.35	87.37142857	110.4	95.30357143
1787	15.09642857	32.84285714	6.115714286	14.60857143	14.795	37.83571429	48.59285714	28.92142857	22.61785714	26.54285714	40.44285714	14.00214286	29.75	33.02857143
1788	17.85642857	45.95	6.172857143	20.94642857	58.11071429	49.14285714	47.76785714	49.725	51.71428571	39.33928571	52.26428571	37.50714286	48.37857143	35.49285714
1789	79.94285714	78.55714286	89.17857143	97.11071429	95.24285714	84.54285714	103.7857143	65.17142857	76.53571429	70.775	83.47857143	72.47142857	81.67857143	96.2
1790	3099.285714	2232.857143	3313.571429	3368.214286	3897.857143	3651.428571	3710.714286	2470.714286	2996.428571	2548.214286	9139.285714	8595.357143	9401.428571	9055
1791	6.355	8.152857143	6.172857143	28.17857143	10.69928571	15.95785714	6.494642857	14.025	9.749285714	6.058571429	13.08785714	6.102857143	79.87857143	10.01428571
1792	55.98928571	94.09285714	80.05	116.9928571	75.27142857	79.86071429	74.12857143	70.81428571	57.02142857	64.67857143	84.93214286	71.42142857	67.90714286	84.26785714
1793	49.55	62.32142857	44.37142857	102.5142857	54.3	59.70714286	52.81071429	94.06428571	75.08571429	66.05	66.27857143	69.21428571	53.48928571	72.38571429
1794	24207.14286	21896.42857	26182.14286	27278.57143	22992.85714	20171.42857	3977.5	7382.142857	6663.571429	5795	3129.285714	2606.428571	2835	2375.357143
1795	6.355	15.14714286	6.218571429	29.59285714	9.410714286	15.32642857	7.02	17.23	8.857142857	8.626428571	12.68785714	6.076785714	8.295714286	13.33785714
1796	39.22857143	59.83571429	44.10357143	100.1035714	79.95	74.46428571	48.37857143	54.12142857	69.68571429	46.56428571	70.475	43.06428571	51.35	70.17857143
1797	8.192142857	8.108928571	6.27	6.696428571	7.097142857	6.424285714	7.740714286	38.50714286	7.249642857	6.01	6.588571429	6.048571429	6.352142857	6.337857143
1798	64.17142857	82.78571429	35.00714286	58.76428571	79.70714286	41.76428571	70.57857143	52.02142857	53.17857143	38.07142857	78.06428571	54.37857143	55.00714286	59.76428571
1799	188.6142857	323.2857143	121.5571429	177.65	165.2071429	122.15	167.0642857	111.2714286	127.7642857	75.63571429	273.75	158.4071429	186.4714286	198.9928571
1800	134.6714286	1175.785714	372.2857143	396.5	825.3571429	621.5357143	542.5	277.8571429	364.5	185.7357143	401.7857143	364.6428571	399.0714286	314.7142857
1801	91.31785714	52.76785714	62.18571429	92.44285714	47.06428571	41.96428571	174.3928571	86.73571429	97.87857143	40.46428571	156.9285714	108.6107143	145.1	96.2
1802	6.355	6.442142857	6.391428571	16.41071429	7.86	6.424285714	11.81	10.1125	7.517857143	5.968571429	6.588571429	5.979285714	6.352142857	6.368571429
1803	5180	3669.642857	4433.571429	6220	6090	4683.571429	1773.785714	2585	3642.857143	1888.357143	2190	1792.5	1992.5	2083.571429
1804	6.355	12.68928571	6.528571429	30.35	8.117857143	6.424285714	14.22142857	12.29107143	7.61	5.948571429	6.588571429	5.957857143	6.352142857	6.380714286
1805	297.2857143	295.7142857	919.8571429	205.2107143	226.25	228.5714286	131.85	169.8785714	179.2142857	151.5285714	139.7	170.5285714	145.1	145.8428571
1806	8.261428571	19.94	75	33.72857143	10.56285714	16.13	23.87571429	73.33571429	18.00714286	24.82357143	6.588571429	35.15714286	21.60785714	19.99785714
1807	852.5714286	1268	1391.785714	1286.785714	1208.571429	1090.678571	823.2857143	853.3571429	880.1428571	877.6428571	428.0714286	800.8571429	655.1785714	705.1428571
1808	91.99285714	111.5785714	108.7785714	116.9928571	109.6285714	88.13214286	199.85	111.2785714	112.5357143	94.70357143	49.35714286	93.51071429	82.01428571	84.26785714
1809	3368.928571	2672.142857	4075.714286	4983.571429	3581.428571	3335	3186.071429	3613.571429	3973.571429	3800.714286	2987.857143	3606.428571	3267.857143	3560.714286
1810	36.31428571	39.62142857	40.70714286	33.72857143	41.55	40.08571429	36.65714286	58.69642857	54.28928571	60.66785714	48.47857143	75.18571429	72.17857143	71.06785714
1811	6.355	6.275714286	20.01928571	6.696428571	6.831428571	6.424285714	23.34285714	9.602857143	7.847142857	7.682142857	6.588571429	8.777857143	6.352142857	6.575714286
1812	342.1071429	356.5	401.25	454.4285714	454.7142857	446.3571429	707.4642857	685.4285714	731.2142857	720.9285714	364.2857143	490.8571429	447.0714286	487.7142857
1813	202.3428571	252.25	136.15	313.25	671.25	619.9285714	23.14285714	49.44285714	49.54642857	51.93571429	88.825	106.6357143	101.6214286	78.02857143
1814	43.07857143	53.89285714	154.2642857	80.61428571	187.65	138.7428571	36.48571429	38.37857143	34.27142857	47.05714286	6.588571429	40.56428571	41.96428571	34.33928571
1815	8.1575	33.35	18.56142857	6.696428571	9.084285714	13.26071429	22.95071429	9.602857143	7.8825	8.000357143	6.588571429	13.545	9.361428571	7.622142857
1816	104.4142857	148.8	163.3357143	149.4571429	141.1	173.7214286	94.09285714	82.80714286	62.51785714	72.71428571	33.65714286	91.12857143	68.07857143	69.60714286
1817	6.355	6.275714286	17.95	6.696428571	6.625	6.424285714	22.78071429	9.602857143	7.887857143	7.700714286	6.588571429	8.7325	6.352142857	6.516428571
1818	57.95714286	73.40357143	34.75	64.17142857	69.92857143	86.31071429	51.12142857	49.725	40.39285714	70.775	13.84928571	46.34285714	58.65	48.96071429
1819	138.6571429	182.9142857	224	216.3571429	225.2142857	214.6071429	135.0357143	154.1142857	167.5785714	184.6928571	58.50714286	110.4	87.25	94.38214286
1820	11.91	7.16	17.00714286	6.696428571	6.565	11.36642857	22.47785714	9.537142857	7.887857143	7.6975	6.588571429	10.19357143	9.687142857	6.488571429
1821	79.73571429	115.9785714	110.6571429	136.9642857	104.7785714	86.09285714	133.4714286	130	112.5357143	135.7071429	34.24285714	99.77857143	82.16428571	91.69285714
1822	6.355	6.275714286	16.64071429	6.696428571	6.528571429	6.424285714	22.28714286	9.496071429	7.8825	7.686428571	6.588571429	8.694285714	6.352142857	6.461428571
1823	6.355	8.403214286	16.28857143	6.696428571	6.975714286	10.14	22.18071429	9.474285714	7.877857143	10.25892857	6.588571429	8.694285714	7.258571429	7.9225
1824	1000.642857	1268	1660.714286	1383.857143	1106.892857	1144.785714	780.3928571	805.7857143	712.6428571	1022.5	268.8571429	499.9285714	441.8571429	621.2142857
1825	6.355	13.69785714	15.51285714	6.696428571	6.477857143	6.424285714	21.89285714	9.4	8.8325	7.663928571	6.588571429	8.686071429	6.352142857	6.427857143
1826	171.7928571	54.15714286	105.7142857	81.33571429	108.6857143	80.84285714	53.79285714	145.8428571	176.7642857	106.6071429	74.88571429	104.8857143	89.46071429	66.10714286
1827	12.69	16.64071429	15.09642857	23.57928571	79.95	94.35	116.2964286	74.91428571	20.685	21.23642857	6.588571429	13.62214286	7.579285714	19.50642857
1828	4784.285714	4515.714286	2678.214286	4808.571429	2375.714286	2506.785714	7327.857143	5512.857143	5224.285714	5654.285714	5002.857143	5578.571429	4828.571429	5544.285714
1829	203.5571429	253.2142857	281	292.7142857	297.5714286	335.7857143	180.25	111.6857143	87.37857143	124.2285714	63.12142857	93.58571429	86.31785714	103.2892857
1830	19.71642857	15.78571429	14.63	30.75714286	19.65857143	19.89642857	34.3	34.88571429	7.811428571	26.54285714	6.588571429	24.01857143	18.70571429	23.14285714
1831	6.355	10.57714286	14.19285714	6.696428571	8.364285714	6.424285714	27.07857143	29.03571429	7.795714286	7.620714286	6.588571429	8.627857143	6.352142857	8.406428571
1832	7.9875	6.497142857	13.73428571	6.696428571	6.831428571	6.424285714	20.95357143	11.79857143	7.780714286	7.615714286	6.588571429	8.627857143	6.352142857	7.19
1833	6.355	6.275714286	13.26071429	6.696428571	6.414285714	6.424285714	20.83	9.011785714	7.772857143	7.605714286	6.588571429	8.609285714	6.352142857	6.388214286
1834	56.85714286	53.2	34.25357143	58.81428571	57.01428571	55.12142857	78.89642857	104.6	54.15714286	56.67142857	20.03428571	34.22857143	30.47142857	48.34285714
1835	1031.5	1544.5	894.0714286	721.9285714	865	847.7857143	1413.5	1095.285714	996.6071429	893.5	960.5	1018.178571	871.6428571	996.9285714
1836	12.15214286	12.68928571	12.78857143	6.696428571	12.36357143	18.23071429	20.26928571	16.49642857	14.91	7.563571429	32.70714286	8.575	6.352142857	9.311071429
1837	58.23214286	48.85	73.22142857	52.47142857	54.80714286	84.66071429	20.06285714	83.85714286	33.52142857	60.18214286	6.588571429	22.33142857	25.01571429	55.70357143
1838	145.5	570.6428571	773.9642857	1323.714286	417	412.7857143	1677.785714	1005.642857	1044.678571	1048.071429	582.2857143	632.2142857	555.4285714	518.3571429
1839	42.06428571	64.32857143	44.30357143	53.3	61.31428571	63.47857143	31.47142857	115.0071429	75.72857143	86.73571429	29.81428571	34.96071429	38.80714286	46.35714286
1841	846.8214286	8054.285714	2497.142857	3158.571429	8089.285714	7649.285714	1805.571429	2777.5	2784.285714	2629.285714	7902.142857	8662.142857	7756.071429	7904.285714
1842	223.7857143	584.5357143	234.2857143	192.5285714	868.3571429	860.8928571	247.8571429	322.4285714	309	257.3214286	315.2142857	321.75	279.2142857	240.2142857
1843	73.46785714	26.83214286	94.63571429	55.46428571	33.39285714	28.55	18.85	149.6071429	140.6571429	145.0285714	30.35714286	27.87142857	27.45714286	27.96428571
1845	15.20428571	17.03214286	10.79357143	6.696428571	9.419285714	18.90428571	18.36714286	42.75	16.49642857	14.76642857	6.588571429	12.82571429	8.494285714	10.98857143
1846	29.85714286	35.57857143	10.79357143	19.79928571	21.34928571	28.07142857	18.10071429	48.3	37.91428571	30.44285714	60.61785714	20.05571429	9.260714286	16.52571429
1847	48.3	71.55714286	68.50714286	42.07857143	29.59285714	34.99285714	101.3285714	91.30714286	100.8071429	83.22142857	37.82857143	48.75714286	42.55	41.22857143
1848	6.355	9.367142857	10.30285714	6.696428571	7.689285714	6.424285714	17.57857143	11.12607143	9.451428571	7.353571429	6.588571429	8.459285714	6.352142857	6.335714286
1849	585	623.1428571	733.7857143	748.2142857	709.2857143	701.9285714	230.2142857	455.1428571	486.2142857	454.0714286	193.7214286	263.2857143	149.7571429	335.7142857
1850	22.885	17.42	10.30285714	6.696428571	19.18214286	18.76357143	16.89928571	18.58357143	22.20642857	23.75714286	17.33785714	8.411428571	7.652142857	7.202142857
1851	63.43571429	68.28571429	46.8	41.12142857	43.44285714	53.85714286	75.87857143	67.18928571	76.80714286	66.98571429	43.80714286	54.12857143	43.70714286	61.60357143
1852	6.355	9.198571429	9.785	6.696428571	6.392857143	11.61285714	16.32428571	7.182857143	8.811428571	7.247142857	6.588571429	8.395714286	6.352142857	6.677857143
1853	74.04285714	75.97142857	58.44285714	69.82142857	67.21428571	78.825	39.04285714	41.67142857	78.89285714	55	41.44285714	49.84285714	33.625	64.58571429
1854	23.15	25.15071429	40.08571429	26.23428571	28.73571429	37.60714286	15.52357143	22.53285714	34.57857143	25.79928571	6.588571429	13.62214286	15.03214286	26.5
1855	94.35	132.5178571	101.35	95.36428571	96.87142857	120.3714286	151.6071429	150.7142857	168.8357143	155.5285714	61.47857143	69.57857143	62.87857143	94.38214286
1856	1115.5	1207.857143	1468.571429	1368.857143	1123.428571	1075.928571	577.1428571	779.3571429	860.7857143	872.4285714	437.3571429	591.5714286	396.1428571	747.75
1857	10.36928571	24.29142857	9.246785714	6.696428571	15.69214286	17.86357143	14.22142857	12.745	22.20642857	9.674285714	13.84928571	9.983571429	7.717857143	17.02857143
1858	6.355	6.275714286	8.683571429	6.696428571	6.387857143	6.424285714	13.74642857	6.896428571	7.126428571	6.963214286	6.588571429	8.308928571	6.352142857	6.308928571
1859	6.355	18.785	8.683571429	6.696428571	6.383214286	6.424285714	13.42142857	6.8675	15.81428571	11.69714286	20.43142857	9.015714286	6.352142857	9.705714286
1860	58.97142857	79.95	26.61071429	43.25	58.11071429	53.49285714	12.89142857	59.72857143	70.99285714	71.75714286	64.69285714	64.85357143	21.40357143	53.30714286
1861	22.77285714	10.99857143	8.683571429	6.696428571	6.383214286	6.424285714	12.35285714	6.7725	16.03714286	6.858928571	15.355	8.261428571	6.352142857	6.295714286
1862	64.85	273.7142857	8.206428571	263.7857143	109.6285714	77.375	129.85	229.9285714	268.5714286	171.7928571	2062.857143	2026.071429	1745.678571	1380.857143
1863	13.50571429	10.37357143	8.206428571	20.2	6.565	6.424285714	11.46071429	12.305	12.22857143	6.78	28.30714286	8.235	6.352142857	7.147142857
1864	222.5	108.6071429	61.80357143	60.07142857	41	64.1	25.58285714	16.01142857	14.15357143	40.46428571	49.14285714	41.12142857	34.05714286	45.03214286
1865	8.029285714	8.794285714	8.206428571	12.515	6.373571429	12.90892857	10.65357143	6.6825	6.74	6.733928571	21.13857143	8.195714286	6.352142857	7.603571429
1866	838	984.5	838.2857143	853.6071429	946.6428571	969.7857143	803.1071429	747.25	719.6785714	885.6428571	822.0357143	897.2142857	694.0357143	900.4285714
1867	246.3928571	124.7428571	95.37857143	111.5785714	113.9571429	123.1785714	53.6	87.07142857	100.9392857	95.52857143	98.31428571	111.5785714	78.16785714	128.95
1868	28.55	15.635	7.782142857	44.12142857	21.23642857	28.55	9.614285714	20.84428571	29.55714286	25.34428571	22.31642857	13.34785714	10.01285714	12.94464286
1869	3714.642857	3962.142857	2901.428571	2387.857143	2122.142857	2194.642857	1838	1765.821429	2031.785714	2004.285714	2440	2563.571429	2479.285714	2322.142857
1870	6.355	6.932857143	7.782142857	6.696428571	6.350714286	6.424285714	8.92	6.554285714	6.427857143	6.643571429	12.05214286	8.071785714	7.371071429	6.276428571
1871	73.04285714	95.06785714	122.3714286	86.66428571	86.92142857	104.1071429	34.47857143	44.56071429	49.54642857	55.11785714	51.53571429	52.05714286	31.16428571	57.27857143
1872	39.87857143	48.72142857	38.44285714	49.7	27.17142857	41.25714286	32.77857143	38.79285714	46.85	62.10714286	25.27714286	30.62857143	15.95785714	53.56428571
1873	21.135	6.689285714	39.22142857	6.696428571	6.340714286	14.695	8.044285714	6.489285714	6.951428571	6.602857143	6.588571429	7.984285714	6.352142857	6.269285714
1874	133.6357143	51.65357143	90.68571429	113.1642857	46.94285714	52.78571429	94.37142857	102.1071429	106.5	105.3178571	139.7	155.3	117.0785714	122.15
1875	117.2428571	40.19642857	126.2142857	69.27857143	30.73928571	34.75714286	40.58571429	26.84285714	32.66071429	29.81428571	49.02857143	31.54285714	32.94285714	33.32857143
1876	21.02928571	7.891428571	7.021428571	29.21071429	14.06285714	12.265	7.381428571	16.22357143	25.15071429	17.51714286	20.32357143	11.51928571	7.678571429	9.361428571
1877	1143.214286	1391.928571	1082.285714	1050.428571	1096.571429	1244.142857	730.5	547	603.75	663.6785714	1188.5	1304.357143	1041.357143	1333.5
1878	87.57142857	107.5571429	80.71071429	100.1035714	135.0357143	117.2285714	44.55	48.77857143	56.67142857	64.90714286	79.04285714	49.30714286	30.65357143	55.50714286
1879	776.7857143	475.1428571	627.0357143	621.2142857	1115.5	1273.178571	151.7571429	215.5	235.8571429	252.0357143	667.3214286	701.8571429	573.5714286	566.2142857
1880	54.78571429	63.31428571	47.83571429	61.65	61.22142857	73.25714286	48.37857143	40.775	53.95	60.66785714	62.57857143	43.75	23.40142857	64.81428571
1881	92.21428571	78.71428571	75	75.05714286	79.95	86.68214286	62.61428571	82.19642857	91.50357143	116.8321429	56.86071429	57.70357143	31.16428571	69.99285714
1882	37.13571429	33.87857143	49.46071429	26.4	39.1	31.62857143	33.35	18.58357143	37.18571429	43.77142857	2873.571429	15.11071429	20.76071429	24.22928571
1883	6.355	6.275714286	6.753214286	6.696428571	6.291428571	6.424285714	6.674285714	6.342857143	6.230714286	10.39857143	6.588571429	7.699642857	6.352142857	6.25
1884	94.71428571	75.73571429	66.38571429	86.66428571	85.23571429	91.67857143	141.25	104.7714286	90.86428571	110.6571429	82.61428571	69.68571429	47.05714286	58.66785714
1885	179.2142857	181.5107143	222.8571429	215.6428571	215.6071429	211	153.2285714	171.2785714	177.8821429	211.1428571	130.4357143	127.3285714	104.7642857	136.9642857
1886	138857.1429	120667.8571	95378.57143	122535.7143	101014.2857	97796.42857	115378.5714	124714.2857	133000	134678.5714	102571.4286	102260.7143	97796.42857	104485.7143
1887	150.5	139.7	113.4857143	166.1714286	142.35	154.7142857	162.7785714	133.6357143	132.2964286	147.9857143	126.7357143	98.78571429	96.24285714	85.98571429
1888	759.3571429	1557.071429	1248.571429	830.9642857	974.7142857	1486.5	1345.214286	2721.428571	2021.785714	3129.285714	2915	3083.928571	2003.571429	2900
1889	273.8214286	272.8214286	203.5642857	266.2857143	252	272.5	272.1071429	238.1428571	232.4285714	299	209.7142857	188.0928571	128.6535714	253.4642857
1890	53.65714286	128.0642857	108.7785714	120.8571429	119.6285714	131.4785714	92.55714286	64.26428571	77.61071429	77.30714286	98.77142857	93.775	61.42142857	83.40714286
1891	9.536785714	12.44142857	6.528571429	6.696428571	6.225714286	10.88571429	6.37	13.23571429	24.40214286	45.65	17.80571429	7.347142857	6.352142857	8.598571429
1892	18.59071429	21.30142857	6.528571429	17.25142857	16.91	19.24	26.52142857	6.248571429	9.014285714	31.12857143	30.45357143	17	7.16	15.21857143
1893	34.67857143	38.52142857	6.391428571	22.69214286	29.17142857	28.64285714	39.42857143	22.02428571	26.74285714	29.3	53.24285714	21.67357143	19.98678571	24.75
1894	163.2142857	182.9142857	158.5571429	202.75	168.6928571	170.9785714	164.4714286	179.8071429	179.2142857	192.5321429	158.7785714	119.7428571	94.48928571	158.6285714
1895	62.55	97.87857143	66.10714286	58.7	57.54285714	65.32857143	135.7785714	54.74285714	64.90714286	77.4	72.95357143	63.07857143	59.2	70.85
1896	69.04642857	64.32857143	59.01428571	45.54285714	73.68571429	66.3	169.7214286	57.11428571	76.03571429	73.29285714	63.75714286	55.33571429	51.42857143	59.85357143
1897	42.34285714	38.69285714	37.82857143	24.60142857	48.25714286	53	27.07857143	13.15214286	35.61428571	33.76071429	30.85	11.09892857	14.15	20.43928571
1898	21257.14286	7734.642857	11010	26407.14286	10996.42857	12166.07143	8214.285714	9486.428571	10120	9618.571429	10764.28571	10724.28571	10623.92857	9469.285714
1899	104.4142857	129.7714286	86.04285714	93.15	119.6285714	132.5928571	86.46428571	87.97857143	95.10714286	105.3178571	86.85714286	71.52142857	66.21428571	78.77142857
1900	29.95714286	47.54642857	41.62857143	30.44285714	35.56071429	59.77857143	39.82142857	19.79571429	13.055	25.695	33.41428571	22.44142857	7.929285714	11.24642857
1901	6.355	6.599285714	6.330714286	6.696428571	6.168571429	6.424285714	18.77785714	6.2	6.112142857	6.519285714	13.94071429	6.965	6.352142857	6.218571429
1902	9.585714286	9.146071429	6.330714286	14.89928571	10.52857143	6.424285714	21.26571429	6.188214286	6.112142857	22.19142857	17.80571429	6.965	6.352142857	6.218571429
1903	79.94285714	94.09285714	75.84285714	59.95	72.65714286	87.62142857	71.76428571	83.60714286	79.42857143	100.5142857	109.7928571	92.43571429	90.77142857	118.1785714
1904	206.3571429	387.2142857	377.3571429	927.1428571	705.2142857	893.4642857	4661.071429	1697.857143	1636.142857	1745.642857	313.3214286	296	287.2857143	254.4285714
1905	85.13571429	69.05714286	67.21785714	62.85714286	103.6	86.83571429	137.2642857	150.7142857	134.3714286	134.7071429	100.5142857	98.78571429	100.8071429	107.55
1906	8.034642857	11.08428571	6.27	6.696428571	6.135714286	6.424285714	6.145	6.172857143	6.097857143	6.531071429	19.19642857	10.0025	6.352142857	6.214285714
1907	903.9285714	839.0714286	1622.892857	1242.642857	1412	1789.5	1188.571429	840.2857143	713.5714286	831.8571429	3591.428571	3714.285714	3540	3490
1908	442.5714286	535.3571429	529.7142857	424	431.3571429	537.5	460.3928571	484.8571429	448.6071429	507.7142857	419.7142857	436.6071429	387.8571429	427.9285714
1909	67.52857143	71.06428571	41.95	86.66428571	68.72857143	68.82142857	62.81071429	137.1142857	54.60714286	79.45714286	54.03571429	56.43571429	64.44285714	83.40714286
1910	6.355	6.964285714	6.218571429	6.696428571	15.10357143	18.69142857	6.112857143	16.13	16.15214286	8.184285714	6.588571429	6.695	6.352142857	6.214285714
1911	127.4714286	28.53571429	54.46428571	17.68285714	15.97928571	14.88857143	35.52857143	47.74285714	40.39285714	61.47142857	39.96428571	21.92928571	17.63285714	27.17142857
1912	250.5714286	300.3571429	245.5714286	271.5714286	265.0357143	281.5	103.1571429	134.8142857	158.7785714	151.5285714	128.1357143	118.8	158.7785714	143.3928571
1913	46.77142857	49.38571429	25.69107143	50.83571429	40.27857143	42.69285714	41.92857143	50.24285714	47.60714286	51.93571429	37.82857143	38.43571429	50.49642857	62.67142857
1914	236	283.5	237.5	290.0714286	258.5714286	284.2857143	144.8	203.5642857	192.8357143	220.2857143	180.1785714	163.9571429	162.4071429	192.6071429
1915	20.93142857	23.27214286	29.625	17.74071429	26.62142857	30.72142857	6.082142857	17.43857143	12.3525	24.61714286	11.29785714	14.695	11.83642857	22.31642857
1916	176.8071429	219.8571429	171.1285714	220.6428571	242.8571429	198.2857143	145.8357143	141.9857143	133.4785714	150.4928571	142.6571429	134.9642857	128.6535714	151.6
1917	211.2142857	197.3285714	209.7142857	196.9642857	210.1785714	213.7142857	123.5571429	116.3	110.6357143	95.29285714	133.6357143	115.0071429	111.4214286	116.6
1918	154.2642857	244.6428571	134.4428571	133.6285714	126.2142857	132.5928571	158.8571429	173.8714286	168.8357143	182.1714286	207.6142857	180.2142857	183.0285714	174.0214286
1919	39.53571429	40	45.22142857	42.07857143	47.70714286	51.72857143	44.15714286	34.47142857	34.57857143	40.38571429	33.18571429	35.57857143	41.4	47.4
1920	80.60714286	129.7714286	68.96428571	84.43214286	38.4	47.52857143	165.3571429	111.5928571	97.80714286	97.83571429	74.47142857	67.71428571	59.87142857	60.91071429
1921	16.38214286	21.30142857	83.72857143	32.94285714	19.26142857	23.08392857	72.83571429	61.30357143	57.10714286	46.56428571	57.52142857	47.76428571	49.05714286	42.07142857
1922	29.26428571	33	41.10714286	31.59285714	36.51785714	31.22857143	6.003928571	18.23071429	23.43785714	11.09428571	11.75928571	14.87428571	10.63071429	16.77
1923	32.06428571	31.45714286	33.38571429	20.685	39.52142857	42.92142857	6.003928571	18.85714286	17.41642857	12.9	28.95	29.08571429	22.74285714	23.37214286
1924	122.8857143	86.10714286	85.95357143	91.66428571	85.68214286	92.33928571	72.83571429	53.65	41.72857143	58.15714286	111.6857143	116.9928571	99.88571429	124.5928571
1925	4605.714286	1391.928571	2205.357143	3622.142857	2331.428571	2487.857143	2114.285714	2157.142857	2266.428571	2185.357143	5958.928571	5870.357143	6249.285714	5859.642857
1926	27.57142857	32.60714286	6.115714286	31.59285714	25.80714286	40.78571429	25.00857143	20.43142857	25.90214286	44.32142857	15.96142857	22.33142857	26.52142857	39.94285714
1927	200.4357143	231.5	185.5107143	199.1857143	187.65	209.8571429	220.5	212	199.1857143	194.6785714	232.4285714	186.2142857	231.2142857	227.8214286
1928	7566.785714	6723.928571	8853.928571	8807.857143	9946.428571	11219.28571	6987.857143	10084.64286	9055	9637.857143	3604.285714	3351.428571	3205.714286	3445
1929	112.5214286	125.6285714	111.5928571	141.0214286	125.1821429	140.8	76.05714286	106.3571429	92.60714286	86.44285714	87.57142857	84.17142857	92.29285714	97.85714286
1930	48.98928571	51.72857143	48.72142857	50.75	43.7	43.77142857	6.438571429	57.24642857	46.62857143	12.9	53.04642857	54.96428571	56.1	55.8
1931	6.355	6.275714286	6.115714286	6.696428571	6.058571429	6.424285714	6.030357143	6.099285714	6.142857143	6.438571429	6.588571429	6.291428571	6.352142857	6.242857143
1932	145.5	3307.857143	393.1071429	1141.642857	578.2142857	825	2320.357143	3048.571429	2311.071429	2360	1162.071429	1125.214286	836.7142857	1075.928571
1933	31.60714286	7.220714286	6.115714286	6.696428571	8.276428571	12.265	6.046428571	6.097857143	6.160714286	6.414285714	6.588571429	6.267142857	6.352142857	7.225714286
1934	7.158571429	6.275714286	6.115714286	6.696428571	6.085714286	6.424285714	26.74285714	20.14214286	12.3525	10.76214286	14.13428571	6.433571429	11.16214286	6.25
1935	6.355	6.275714286	6.115714286	6.696428571	6.092857143	6.424285714	6.060714286	6.092142857	6.172857143	17.51714286	6.588571429	6.25	6.352142857	6.253571429
1936	6.355	6.275714286	6.115714286	6.696428571	6.105714286	6.424285714	6.082142857	6.09	6.179285714	6.397857143	6.588571429	6.25	6.352142857	6.255714286
1937	114.4535714	223.2857143	119.3357143	166.1714286	73.68571429	92.48571429	245.8571429	330.9285714	347.1428571	338.7857143	245.75	202.0714286	196.8142857	176.8428571
1938	6.355	11.83285714	6.115714286	6.696428571	13.64285714	17.5175	6.106428571	32.79285714	14.91	15.88642857	24.10714286	6.227857143	11.31928571	9.484642857
1939	15.56285714	27.44285714	6.115714286	26.53571429	21.04	35.09285714	6.112857143	38.37857143	19.21857143	33.06428571	44.34285714	16.65142857	20.43928571	13.40642857
1940	213.4285714	277.8571429	179.4357143	263.7857143	233.4285714	251.2142857	226	269.7142857	207.6142857	291.6428571	255.6071429	186.9857143	203.7142857	265.1428571
1941	4235.714286	3208.571429	4528.571429	7992.857143	3923.571429	3902.5	5237.142857	3701.428571	4262.857143	3994.285714	6618.571429	6347.142857	6715	6108.571429
1942	59.56428571	105.8714286	41.85	69.35714286	70.87142857	104.1071429	92.26428571	99.40714286	96.38928571	182.1714286	98.69285714	66.37857143	92.95	125.4357143
1943	31.60714286	34.57142857	35.82142857	30.64285714	53.55714286	51.72857143	21.64428571	29.87142857	16.03714286	17.99285714	34.46428571	10.49214286	21.79	15.94357143
1944	798.7857143	697.4642857	637.3571429	528.7142857	641.7142857	652.5714286	235.9285714	165.0571429	167.5785714	89.2	181.3571429	121.5571429	148.7928571	130.8142857
1945	89.67142857	40.82142857	36.97857143	66.91071429	42.06428571	49.24285714	66.49285714	82.35714286	81.01428571	62.57857143	125.4785714	79.49642857	101.6214286	75.41428571
1946	42.14285714	56.1	25.8725	32.06428571	39.96428571	55.33571429	54.75714286	52.43571429	52.93928571	55.62857143	233.4285714	31.35	60.32857143	74.57142857
1947	50.31071429	91.5	59.57142857	52.78571429	79.28571429	87.325	72.37857143	71.43571429	55.58571429	61.27142857	82.61428571	38.75	64.44285714	78.44285714
1948	6.355	6.68	6.115714286	6.696428571	6.28	6.424285714	6.248571429	15.09642857	6.345	6.234285714	6.588571429	6.155714286	9.062142857	6.284642857
1949	257.5714286	97.87857143	148.2071429	112.3642857	120.8214286	130.5142857	115.9785714	78.76071429	70.02857143	33.33214286	183.7357143	157.45	164.2142857	136
1950	207.5428571	307.7142857	320	2892.142857	2463.571429	2382.142857	381.5714286	355.7857143	404.5714286	305.1428571	691	664.1428571	691.6428571	615.6428571
1951	6.355	8.729285714	6.115714286	6.696428571	6.350714286	11.52785714	6.348571429	13.19571429	6.414285714	6.139285714	11.34	6.132142857	8.248571429	6.292142857
1952	323.6428571	355.6428571	341.4285714	383.2142857	391.75	344.1428571	295.7857143	399	368.2142857	345.9642857	304.2142857	198.45	230	274.9285714
1953	152.4071429	171.7928571	154.2642857	227.7857143	194.6	168.9928571	180.1	139.6928571	196.2214286	182.1714286	188.7928571	147.9071429	190.0285714	183.7357143
1954	50.21428571	52.48571429	29.44285714	97.11071429	53.40714286	55.64285714	52.00714286	52.15	49.66785714	45.15	88.19285714	47.12857143	71.95	75.26428571
1955	104.4142857	133.4785714	119.3357143	175.2857143	140.1357143	141.8428571	101.5857143	107.3571429	113.6178571	93.60714286	96.42857143	77.72142857	108.6	129.85
1956	26235.71429	67560.71429	71550	68028.57143	25464.28571	57528.57143	79014.28571	66278.57143	21792.85714	60114.28571	55957.14286	52207.14286	17028.57143	58910.71429
1957	215.2857143	192.8357143	163.3357143	192.5285714	147.8285714	157.2285714	156.2214286	112.6357143	113.6178571	79.31785714	151.0214286	132.9642857	155.5214286	141.65
1958	26.74285714	18.00714286	6.218571429	26.73571429	12.08642857	18.49714286	35.34285714	5.994285714	7.043571429	6.029642857	16.71285714	6.088571429	9.314285714	6.322142857
1959	971.2142857	574.7142857	431.8571429	1233.714286	801.8571429	721.7857143	2147.142857	1439.428571	1732.214286	1392.285714	894.7857143	837.7857143	863.1428571	861.1428571
1960	183071.4286	164500	159642.8571	163071.4286	165500	133142.8571	207214.2857	185785.7143	169428.5714	143214.2857	137821.4286	132071.4286	120778.5714	149178.5714
1961	542.6071429	552	576.1071429	801.7142857	1016.714286	752.7857143	977	647.9285714	907.75	624.4285714	763.6428571	695.1428571	757.3571429	646.6428571
1962	182.8357143	168.1714286	111.5928571	309.3928571	190.0285714	157.2285714	203.5642857	160.1857143	200.2214286	128.5071429	222.5714286	147.9071429	163.2928571	182.9214286
1963	15.20428571	31.29285714	6.330714286	57.475	33.07142857	23.43857143	52.40714286	30.72142857	44.58571429	18.88571429	25.88785714	21.49071429	36.35714286	45.5
1964	107.5357143	202.1464286	166.1357143	265.2142857	274.6428571	209.8571429	184.3285714	124.225	124.5214286	84.40714286	200.8142857	145.1	167.0642857	190.9107143
1965	3512.857143	1186.214286	2365	1779.535714	2172.142857	1646.5	1604.071429	1918.571429	2804.642857	1300.571429	1381.964286	1304.357143	1423.071429	1333.5
1966	7.682142857	20.07714286	6.391428571	72.2	18.96571429	6.424285714	31.28571429	23.67285714	10.73285714	5.963571429	13.26035714	6.37	8.045	8.191428571
1967	338.4642857	31.05	80.71071429	265.2142857	136.9642857	90.88571429	120.2928571	49.725	36.43571429	10.55142857	68.08928571	52.64285714	57.31785714	31.10714286
1968	8.497142857	18.96571429	6.528571429	6.696428571	15.30107143	15.57714286	24.01785714	11.32	16.25214286	5.941428571	6.588571429	11.91214286	6.352142857	9.361428571
1969	29.55714286	70.95	74.31428571	45.44642857	34.88571429	50.22857143	142.5785714	181.1357143	169.7928571	167.2857143	30.85	78.5	60.08928571	55.91428571
1970	1841.75	572.4285714	1199	412.7857143	403.5357143	440.1071429	835.3571429	442.6071429	452.5714286	382.0357143	709.2857143	760.5714286	721.8571429	701.8928571
1971	14.63	16.22357143	21.34571429	24.43214286	9.066428571	11.98928571	23.70571429	9.496071429	8.811428571	11.77571429	6.588571429	14.78785714	9.687142857	8.022142857
1972	63.04285714	55.26428571	219.0714286	77.48571429	115.0071429	101.3285714	69.25357143	78.87142857	61.31071429	68.38571429	63.22857143	96.15714286	77.39642857	81.57857143
1973	56.93571429	37.66785714	44.95714286	200	56.26428571	46.27142857	35.17142857	51.23571429	45.65357143	36.56428571	6.588571429	59.57142857	43.34285714	41.7
1974	204.5857143	67.775	66.99285714	72.97857143	60.80714286	68.82142857	23.43071429	41.54285714	35.82142857	44.56428571	26.95357143	45.19285714	38.62142857	38.8
1975	50.53928571	79.31428571	74.90714286	70.36428571	60.90714286	72.65714286	114.1285714	100.8571429	100.8071429	89.72142857	6.588571429	79.39285714	69.29285714	72.71428571
1976	3557.142857	4136.071429	4516.785714	4040.714286	4425	3773.571429	4605.714286	3555	3394.285714	3492.5	3487.857143	4360.357143	4013.571429	4378.214286
1977	152.4071429	151.6071429	175.2857143	142.6571429	113.9571429	103.1571429	293.6428571	182.1	176.7642857	175.9571429	106.2428571	122.5928571	105.7071429	120.6
1978	945.4285714	803.7857143	1288	838.5714286	921.0714286	1005.642857	778.75	840.2857143	802.1785714	1005.428571	1040.392857	1320	1155.035714	1686.714286
1979	6.355	6.275714286	18.56142857	6.696428571	6.695	6.424285714	200.5142857	9.602857143	7.860714286	7.686428571	22.71357143	33.67142857	27.16428571	21.76857143
1980	67.72142857	58.65	64.08571429	71.45357143	61.66785714	64.77857143	73.48571429	114.1428571	87.96071429	112.6357143	12.35571429	66.08928571	51.42857143	58.775
1981	30428.57143	24657.14286	32742.85714	39107.14286	34292.85714	36371.42857	19485.71429	24350	26407.14286	27228.57143	17300	22400	20346.42857	21421.42857
1982	6.355	6.813571429	17.66857143	6.696428571	8.459285714	6.424285714	22.64	9.562142857	12.44071429	7.686428571	6.588571429	8.724285714	6.352142857	6.506071429
1983	10.36928571	11.3	17.33785714	6.696428571	17.42	11.26285714	22.55142857	9.562142857	17.525	18.07928571	6.588571429	13.80357143	14.83142857	19.16071429
1984	733.5	88.91428571	414.7857143	141.8392857	143.4714286	185.9642857	140.2142857	272.2857143	277.8571429	281.75	118.3785714	149.6785714	128.6535714	128.95
1985	408.5	615.6428571	429.1428571	511.2142857	501.8571429	598.3928571	343.5	352.8571429	368.2142857	488.6071429	159.4857143	255.8571429	192.7571429	260.4285714
1986	56.62857143	54.39285714	57.52142857	57.02142857	65.14642857	86.17857143	141.6857143	84.55	96.99285714	63.99642857	22.20642857	57.01428571	37.33214286	47.06071429
1987	6.355	6.275714286	16.28857143	6.696428571	6.504285714	6.424285714	22.10428571	9.474285714	7.860714286	7.677857143	6.588571429	8.686071429	6.352142857	6.451071429
1988	44.31071429	52.06428571	63.75714286	45.08214286	59.28571429	70.12857143	66.49285714	42.75	31.26071429	44.32142857	15.55571429	32.77857143	29.55	35.37857143
1989	35.975	37.91785714	47.83571429	39.54642857	58.44285714	57.45357143	47.42857143	33.72857143	16.61214286	17.15071429	6.588571429	21.32357143	17.47428571	18.00714286
1990	14420	8690.357143	6365	5505	6895	7960	8170	5895.714286	5960	6403.571429	7527.142857	8662.142857	8077.857143	8887.857143
1991	51.03571429	70.95	38.16428571	51.89285714	62.15	46.17857143	120.05	86.11785714	79.17857143	78.93571429	29.06428571	43.56428571	41.3	50.95
1992	9.426428571	7.215	14.63	6.696428571	6.441428571	6.424285714	21.51285714	12.53071429	14.60142857	18.14428571	6.588571429	19.97571429	6.352142857	6.528571429
1993	6.355	6.275714286	14.63	6.696428571	8.752857143	6.424285714	21.38214286	18.475	7.811428571	167.2857143	11.14321429	8.647142857	6.352142857	6.403571429
1994	6.355	6.275714286	14.19285714	6.696428571	6.425	6.424285714	21.22928571	9.200714286	7.795714286	7.632857143	6.588571429	8.647142857	6.352142857	6.398571429
1995	6.355	6.275714286	13.73428571	6.696428571	6.425	6.424285714	21.12357143	9.153571429	7.780714286	7.615714286	6.588571429	8.627857143	6.352142857	6.396428571
1996	1224.75	223.2857143	1415	1208.571429	1945.714286	2047.142857	600.9285714	433.6428571	363.2142857	420.5714286	582.2857143	651.6428571	594.8571429	628.0714286
1997	35.32142857	56.54285714	35.725	24.14714286	32.84285714	26.65714286	52.00714286	51.35714286	44.58571429	54.48571429	17.71214286	22.82428571	22.84714286	32.56428571
1998	39.22857143	31.05	43.65357143	27.95357143	38.69642857	29.77857143	66.32857143	46.32857143	53.28214286	46.45357143	19.85357143	18.65571429	33.52142857	28.73571429
1999	78.23928571	57.02142857	65.74285714	53.72142857	66.975	81.87857143	20.39571429	38.04285714	25.24357143	41.33928571	6.588571429	18.48214286	24.56785714	37.1
2000	146.3571429	120.8214286	108.7785714	94.62142857	107.5428571	129.6214286	49.38214286	96.42857143	74.675	74.79285714	52.61071429	58.25	44.80714286	72.28214286
2001	11.15428571	17.42	12.28	6.696428571	18.22285714	11.08714286	20.06285714	51.08571429	18.83571429	20.85928571	6.588571429	10.09	6.352142857	16.52571429
2002	6.355	6.275714286	12.28	6.696428571	6.402142857	6.424285714	19.88571429	8.648214286	7.682142857	7.530714286	6.588571429	8.556428571	6.352142857	6.370714286
2003	1248.571429	1589.071429	1013.571429	1543.321429	1594.321429	1424.642857	699.5	1015.142857	1022.357143	1069.428571	685.4285714	772.9285714	754.75	957.8571429
2004	29.77857143	30.94285714	11.78928571	38.27857143	21.695	33.97857143	19.40571429	48.77857143	18.62714286	35.51428571	6.588571429	10.885	11.55357143	29.35
2005	101.5857143	120.8214286	74.20714286	144.3571429	111.6	125.9214286	75.67857143	96.16428571	75.90714286	78.69285714	56.02857143	68.25714286	69.41428571	95.30357143
2006	53.15357143	10.915	29.07142857	20.2	12.98785714	14.60857143	33.35	40.64285714	22.52142857	23.10642857	50.25	49.14285714	54.08571429	54.01428571
2007	15.77857143	12.44142857	11.30035714	6.696428571	16.59785714	21.48357143	18.77785714	28.67857143	7.596071429	15.03214286	6.588571429	12.16285714	8.545	15.86428571
2008	663.6785714	643.1071429	622.2142857	553.7142857	800.5	649.1071429	356.7857143	578	629.8928571	512.1785714	295.1428571	373.3571429	373.1428571	481.0714286
[truncated: 60,739 more rows]
