# Supplementary material for: lncRNA TMEM51-AS1 and RUSC1-AS1 function as ceRNAs for induction of laryngeal squamous cell carcinoma and prediction of prognosis
Source: PeerJ. 2019 Sep 10;7:e7456. doi: 10.7717/peerj.7456 (PMC6743450; doi:10.7717/peerj.7456)
Supplement: Supplemental Information 3 [file peerj-07-7456-s003.txt]

miRNA	Cancer_1	Cancer_2	Cancer_3	Cancer_4	Cancer_5	Normal_1	Normal_2	Normal_3	Normal_4	Normal_5
hsa-let-7a	14.209055	13.910137	14.040561	13.569106	13.910137	13.453193	13.379359	14.209055	13.910137	14.040561
hsa-let-7b	14.564102	14.564102	14.564102	14.564102	14.564102	14.564102	14.209055	14.564102	14.564102	14.564102
hsa-let-7c	14.040561	14.209055	13.910137	13.094719	14.040561	13.569106	13.257146	14.040561	13.569106	14.209055
hsa-let-7d	13.257146	13.094719	12.904474	13.170766	13.257146	12.688235	12.688235	13.094719	12.820301	13.379359
hsa-let-7e	12.531131	12.531131	11.674464	11.817293	11.979554	10.718676	10.552208	11.920436	10.585933	12.30677
hsa-let-7f	12.047467	10.844043	11.024436	10.991915	10.357613	9.8322051	10.759235	10.759235	11.414948	11.702008
hsa-let-7g	11.414948	10.862889	11.75591	10.2688656	10.435175	9.6849484	11.155867	10.682544	10.552208	11.518979
hsa-let-7i	12.688235	11.474163	12.30677	11.942846	12.200667	11.979554	12.63288	11.702008	12.132824	12.47558
hsa-miR-1	9.0633464	2.4336351	4.2910508	1.7680149	1.7727281	3.3612648	1.8063827	9.6460088	2.104555	3.6373651
hsa-miR-100	11.314719	11.553748	10.682544	8.8322331	11.674464	8.6314277	10.135693	11.266409	8.6314277	11.414948
hsa-miR-101	2.1994342	1.25523345	2.0914394	2.2545839	1.8100768	1.7762139	2.104555	1.3053302	1.6604772	2.6538901
hsa-miR-103a	12.904474	12.372252	12.967013	13.257146	12.967013	13.011649	13.094719	13.170766	12.777933	12.63288
hsa-miR-103b	1.8689537	1.3742769	2.5202684	2.33577615	2.6027837	2.2092636	2.1094182	1.16608185	1.7509755	2.01674415
hsa-miR-105	1.836347	2.7407541	1.4086181	2.1377117	2.2476667	1.4756552	1.8742112	1.6046374	1.69457	1.9469877
hsa-miR-106a	11.063535	10.319338	11.886409	12.096497	10.512164	11.783402	11.474163	12.132824	12.047467	10.1650587
hsa-miR-106b	10.1061129	9.3902352	10.786093	12.200667	9.8587702	11.886409	11.75591	11.441172	11.603914	9.3902352
hsa-miR-107	12.777933	12.262339	12.63288	12.904474	12.30677	12.777933	12.820301	12.967013	12.63288	12.262339
hsa-miR-10a	9.3091347	8.0368619	5.6620221	4.2697318	8.6072689	7.9475658	6.9589724	1.7424873	7.023765	8.3813981
hsa-miR-10b	8.5132296	7.9275052	8.3813981	7.7507661	6.7590023	7.6510304	7.0842812	9.8058359	5.8433061	7.2538716
hsa-miR-1178	1.5894766	1.2851341	1.2445522	1.3124831	1.4022461	1.4309513	1.4357854	1.62490215	1.3419519	1.362557
hsa-miR-1179	1.3310148	1.8921047	1.7164519	1.8050187	1.3200686	1.6645083	1.6922495	3.576654	1.6212301	1.4739175
hsa-miR-1180	5.2314646	2.4693966	4.6109479	8.0109194	5.7786687	4.9630091	6.3449315	3.8507113	6.1150503	5.1773748
hsa-miR-1181	1.9500538	1.9883154	2.2376449	1.7193171	1.3792523	2.8429052	1.8866229	1.331554	1.8377617	1.5402663
hsa-miR-1182	1.557658	1.2239616	2.3388808	2.1921634	2.4489122	2.7407541	2.4822858	4.7193962	3.0649378	2.9044488
hsa-miR-1183	4.4816443	7.711528	2.952755	3.0565491	3.7348258	3.2042146	3.9372498	3.4004724	3.9280826	3.3744489
hsa-miR-1184	1.7321781	1.7029464	3.3116689	2.5905088	3.1970515	2.4822858	4.1199179	9.0103166	4.6209699	5.3955223
hsa-miR-1185	1.4720407	1.5805629	1.64147945	1.2927264	1.6374909	1.6561068	1.6008816	1.4401423	1.5679284	1.2726801
hsa-miR-1193	1.7341328	4.842773	1.9648377	1.5742814	1.7931485	1.7536753	2.0445391	1.5997654	1.721734	1.9626626
hsa-miR-1197	1.5093087	1.6197308	1.3498381	1.1316576	1.26011715	1.1711238	1.3704106	1.5209719	1.0521642	1.7870074
hsa-miR-1200	1.2691018	1.4841725	1.1316576	1.4244637	1.1519293	1.3877489	1.2840899	1.1929801	1.4056945	1.4426852
hsa-miR-1202	3.6757068	6.2202583	4.5277598	4.4416978	6.0280106	5.2840886	5.5330724	7.0842812	6.0941543	6.0809149
hsa-miR-1203	1.22751	2.1940285	1.7497065	1.5640559	1.6178682	1.7047014	1.57876	1.8493595	1.5793469	1.6831068
hsa-miR-1204	1.8333976	1.5051688	1.2260961	1.3936119	1.4717529	1.2060356	1.3103373	1.4270201	1.4187859	1.4782121
hsa-miR-1205	1.3877489	3.9372498	1.4982165	1.4325682	1.1952569	1.2008817	1.2418966	1.16608185	1.2203693	1.1610184
hsa-miR-1206	1.2615977	1.5051688	1.358629	1.1235981	1.7916178	1.2436252	1.4342673	1.421837	1.2650378	1.3620494
hsa-miR-1207	9.7268229	11.942846	9.1582073	8.5774288	10.295635	9.046083	9.0765587	11.414948	9.8978249	10.369736
hsa-miR-1208	1.6551068	1.1332018	2.4007902	1.9400656	1.1642367	2.2253936	2.3473884	1.7898663	2.2731295	1.8296936
hsa-miR-122	2.970319	1.5380679	1.9400656	2.4264829	2.970319	2.578562	2.7104756	1.2215873	3.0803979	3.3499106
hsa-miR-1224	3.6877535	2.7768165	6.4048827	5.2404961	5.1773748	4.5631949	5.2654238	8.4172509	5.1224487	4.8842074
hsa-miR-1225	3.9280826	1.4150018	5.9846745	5.5330724	6.2719183	6.0280106	6.2007972	5.8296543	7.273845	7.1602682
hsa-miR-1226	2.1185588	1.6051685	3.6646294	3.6646294	3.7712695	3.2497903	3.1814715	5.934588	3.3421131	5.2404961
hsa-miR-1227	1.3095725	1.9693308	1.1533769	1.5411068	1.4717529	1.5879664	1.331554	1.4936898	1.4739175	1.4770913
hsa-miR-1228	9.255973	9.9809613	9.3902352	9.2315494	9.8058359	10.1061129	9.6460088	9.9809613	10.682544	10.016305
hsa-miR-1229	2.1831295	3.6757068	1.7680149	1.8166153	1.4500493	1.7263887	1.8007636	3.7089168	1.8742112	1.9282255
hsa-miR-1231	3.5199452	2.328054	4.8842074	5.5001788	4.1760807	5.934588	5.5458813	1.454846	5.3113709	4.9630091
hsa-miR-1233	1.5425141	1.5230159	1.5247723	1.5754412	1.4883574	1.4392651	1.5832848	1.6508165	1.8050187	1.5209719
hsa-miR-1234	1.9197497	4.1123802	1.8166153	1.5400585	2.7455055	2.0569861	2.0785671	6.9241083	2.0985465	4.0171316
hsa-miR-1236	1.0703343	1.7846547	1.4761439	1.3156805	1.3852571	1.3941769	1.3824387	2.1511683	1.5394435	1.6825019
hsa-miR-1237	1.4282339	1.5394435	1.8968518	1.8214066	1.5501869	2.2512505	2.0232596	2.5202684	1.9562875	2.0805371
hsa-miR-1238	2.3748525	1.3103373	2.49152165	2.2916138	1.5997654	2.8972122	2.9850716	1.2130809	2.5938575	2.0524366
hsa-miR-124	1.8166153	1.3885783	3.2042146	1.8958015	1.459012	1.3836548	1.9714238	4.8339613	2.2949591	1.9607729
hsa-miR-1243	1.3076215	1.8120932	1.6816879	1.3059731	1.3663292	1.3647059	1.3509417	1.8063827	1.4260011	1.3409302
hsa-miR-1244	8.0707022	11.370625	6.050705	5.4163152	5.4629057	5.8743349	5.5586831	9.8322051	5.6620221	5.9970419
hsa-miR-1245	1.4569097	1.3218124	1.4844928	1.65465	1.3570249	1.3929466	1.5679284	3.1699157	1.4471536	1.2312888
hsa-miR-1245b	1.7391531	1.3260487	1.3651895	1.9377383	1.5303593	1.1827652	1.3156805	1.408128	1.493008	1.4776418
hsa-miR-1246	9.5132519	5.3854588	10.0717122	8.6072689	6.2882612	9.6460088	10.962429	1.3176107	11.674464	9.6460088
hsa-miR-1247	2.4309816	4.1455755	2.2575277	1.6604772	1.6266063	1.7263887	1.9853499	1.3818743	1.8597352	1.6404711
hsa-miR-1248	1.4277516	1.25523345	1.3607888	1.5086004	1.2643068	1.5064912	1.6436154	5.5923892	1.7386601	1.6982434
hsa-miR-1249	1.8038733	1.0641424	1.4373908	1.6719885	1.7741747	2.0524366	1.7246648	6.5950276	1.6246874	1.5037647
hsa-miR-1250	1.7638202	1.9533133	1.5217463	1.6798769	1.3980327	1.6429587	1.5046288	1.8885369	1.9837199	1.1440075
hsa-miR-1251	1.1757876	3.7458567	1.3282653	1.3038756	1.529759	1.2300916	1.5924849	2.1360191	1.2333647	1.4586135
hsa-miR-1252	1.7870074	1.6385751	1.3792523	1.3631495	1.167084	1.4817507	1.4602195	1.48433265	1.2558895	1.2396164
hsa-miR-1253	1.4918826	1.6356806	1.5866437	1.3004668	2.5843844	1.3554219	1.5204651	4.591048	1.570571	1.3779609
hsa-miR-1254	1.4918826	1.8063827	3.260935	3.7712695	2.5716341	3.1588348	3.2895977	2.328054	2.7868648	2.2672514
hsa-miR-1255a	1.8081326	3.4285565	1.2776163	1.741183	1.3704106	1.3606851	1.2542136	1.48433265	1.6150389	1.3409302
hsa-miR-1255b	1.75008595	1.4241266	1.3318996	1.6816879	1.5186667	1.389172	1.4905235	1.6515013	1.6651875	2.4693966
hsa-miR-1256	1.4918826	1.3885783	1.2575223	1.474823	1.2833394	1.5082635	1.4526225	2.0748658	1.1031207	1.3271025
hsa-miR-1257	1.4637094	1.0744235	1.6246874	1.3885783	1.3997727	1.4795335	1.3929466	1.422314	1.4508944	1.3176107
hsa-miR-1258	1.3904223	1.422314	1.3260487	1.3725784	1.2481342	1.3504492	1.4329127	2.3388808	1.6171432	1.3318996
hsa-miR-125a	11.942846	9.255973	10.626023	10.962429	10.0717122	10.016305	10.1650587	10.135693	10.400422	11.024436
hsa-miR-125b	12.63288	12.967013	12.688235	11.155867	13.379359	11.702008	12.132824	13.453193	10.81047	13.569106
hsa-miR-126	11.474163	11.75591	11.942846	11.841278	11.637789	11.024436	11.603914	12.589265	10.926695	11.722967
hsa-miR-1260	2.104555	1.6301314	2.3473884	3.0031104	1.5894766	3.3744489	2.3912644	1.4387175	2.317003	1.7680149
hsa-miR-1260b	4.5785352	5.717345	5.2654238	6.3626699	5.2993771	5.2993771	5.5216694	2.0914394	4.7257619	5.0337722
hsa-miR-1261	1.8402128	2.4007902	1.6561068	1.5689879	1.4325682	1.7263887	1.5846229	2.8780792	1.8885369	1.2538431
hsa-miR-1262	1.3336269	1.6216972	1.6515013	1.6539021	1.330348	1.5242797	1.4091011	1.8018387	1.3680015	1.7793041
hsa-miR-1263	1.6825019	1.1533769	1.8669833	1.3509417	2.2253936	1.5011836	2.0748658	4.1199179	1.6440023	2.9776953
hsa-miR-1264	1.3607888	1.9432106	1.3124831	1.5014951	1.1170986	1.4677273	1.416645	3.8258852	1.3554219	1.4949527
hsa-miR-1265	1.1138855	1.2071256	1.2906486	1.2312888	1.7164519	1.2460658	1.1211707	4.3944694	1.4526225	1.2538431
hsa-miR-1266	1.959166	1.2840899	2.0595732	1.6316864	1.9626626	1.7164519	1.6709715	1.48433265	1.7727281	1.4870435
hsa-miR-1267	1.4122373	4.9391414	1.57028915	1.6896613	2.8780792	1.7074728	1.4244637	1.62490215	1.4620064	2.01674415
hsa-miR-1268	8.2558938	9.5132519	8.2233536	7.9475658	8.9454046	8.7170796	8.6833177	9.6849484	9.5360341	9.4907354
hsa-miR-1268b	8.0109194	10.0717122	7.5710109	7.4095548	8.5132296	8.3813981	8.1538141	9.4685564	9.255973	9.1582073
hsa-miR-1269	2.6683512	1.7183139	1.4837446	3.1288192	1.4112397	1.8770568	3.5614718	1.5952881	1.7985721	1.7433602
hsa-miR-1269b	5.0337722	1.4859762	1.4047518	3.7584743	1.5204651	1.9169764	5.6213214	1.7931485	2.8041915	1.2746291
hsa-miR-127	9.1969674	1.5264297	6.1150503	6.4048827	8.8322331	7.38351	6.5950276	4.9519392	5.0337722	8.7606113
hsa-miR-1270	2.7583173	1.3697309	2.7455055	1.5712441	1.5714554	2.3066757	1.7152172	1.5402663	1.6216972	1.7846547
hsa-miR-1271	7.6037367	1.4739175	6.7463338	6.646514	5.5731735	5.5586831	5.2314646	1.4197207	5.7549225	4.9519392
hsa-miR-1272	1.3469537	1.8493595	1.0744235	1.1919062	1.4717529	1.2517249	1.4204229	2.3223784	1.4097571	1.6759572
hsa-miR-1273	1.6216972	1.3203839	1.8713683	1.6744083	1.3767448	1.7877566	1.8472127	1.4379671	1.6689025	1.5186667
hsa-miR-1273c	1.6731373	1.4911216	2.60562065	2.172442	1.4531848	1.647954	1.9282255	3.3181109	1.931584	1.7762139
hsa-miR-1273d	2.5590907	4.494436	2.3897422	2.7868648	4.4816443	2.4144616	3.4715533	2.2575277	3.6505405	3.7793643
hsa-miR-1273e	2.0785671	1.3651895	2.2817906	2.4894632	3.0471479	1.9964518	2.0014365	1.25475355	2.476425	1.6604772
hsa-miR-1273f	3.6505405	1.6751235	2.3134467	2.6279189	5.1565253	2.6279189	3.3909327	1.4596239	4.3670835	5.5923892
hsa-miR-1273g	1.324035	1.4398781	1.2390912	1.2874426	2.1431192	1.4106598	1.5157572	2.4392645	1.9533133	1.4690505
hsa-miR-1275	5.3638603	4.8339613	6.7590023	5.9175916	6.0690748	6.5950276	6.4048827	7.1389937	5.8296543	5.7271461
hsa-miR-1276	1.7064041	1.5518123	1.6090036	1.5566024	1.2539722	1.6651875	1.6585976	2.172442	1.8260454	1.8038733
hsa-miR-1277	1.4536439	1.1761121	1.3218124	1.8110941	1.2682485	1.5849821	1.4795335	1.8533824	1.5443634	1.8958015
hsa-miR-1278	1.3358626	1.6429587	1.57028915	1.5810435	2.216246	1.535727	1.7084103	1.6661831	1.3444172	1.8038733
hsa-miR-1279	1.1332018	1.1211707	1.4392651	1.9050059	1.1554641	1.4373908	1.3862428	1.3098919	1.6816879	1.6694513
hsa-miR-128	7.880184	2.8519495	6.0690748	6.5356738	3.5398537	5.6762237	5.9175916	1.8866229	5.2654238	3.7260581
hsa-miR-1280	5.0238608	6.679358	5.8014629	6.7207952	5.8014629	6.0941543	6.135132	4.8200009	5.4055858	5.8743349
hsa-miR-1281	5.7786687	10.435175	5.6887775	5.7549225	6.7887583	6.7463338	5.7386729	10.319338	6.3049667	7.8111684
hsa-miR-1282	1.324035	1.3076215	0.95627715	1.3867026	2.3388808	1.341586	1.4720407	1.4020603	1.4333379	1.2352894
hsa-miR-1283	1.3663292	2.128907	1.2501993	1.432022	1.5271081	1.4260011	1.2501993	1.48433265	1.2945248	1.4614031
hsa-miR-1284	1.6008816	1.8770568	1.5282313	1.4197207	1.4982165	1.7123487	1.5569472	2.0613525	1.7070021	1.4804647
hsa-miR-1285	4.2352354	1.5620219	4.0013064	4.1760807	5.2083081	4.3466862	3.9280826	1.570571	4.1601266	2.8312289
hsa-miR-1286	1.4967981	1.3211556	1.2527114	1.7466929	1.2691018	1.7058895	1.3873111	1.346562	1.5960837	1.582084
hsa-miR-1287	1.7727281	2.5251575	2.7104756	3.8059406	2.3748525	2.1132187	2.6279189	2.8519495	1.9108607	3.5398537
hsa-miR-1288	1.3840735	2.5620197	1.5141478	1.6689025	1.6598764	1.5204651	1.6839493	4.3670835	1.6865949	1.391277
hsa-miR-1289	1.2776163	3.4285565	1.4423221	1.0290649	1.6216972	1.3089479	1.0641424	1.2445522	1.407507	1.4905235
hsa-miR-129	1.6865949	5.934588	2.3748525	2.128907	2.476425	1.7456847	1.8853614	5.5458813	1.6014806	2.1217501
hsa-miR-1290	5.2840886	1.2288957	5.717345	5.1458047	1.9364007	6.8166006	7.1389937	5.4454048	6.9241083	5.3113709
hsa-miR-1291	1.6694513	1.5417649	2.0748658	1.7441867	1.8000621	1.8533824	2.5716341	1.6551068	2.1633303	1.5650895
hsa-miR-1292	2.1994342	1.2008817	3.1118294	3.7089168	1.878563	3.1021699	3.3300415	4.0171316	2.9044488	3.1699157
hsa-miR-1293	1.636811	1.4844928	1.6171432	4.2463893	2.2063805	1.9269805	1.9197497	1.61291585	2.1699782	1.2714871
hsa-miR-1294	1.5057751	1.4342673	1.5181754	1.8018387	2.0069085	1.5467686	1.4776418	3.3909327	1.540838	1.4448413
hsa-miR-1295	1.5141478	1.3674067	1.6085577	1.9213356	1.5890204	1.8285008	1.6604772	1.3089479	1.3885783	1.6604772
hsa-miR-1296	1.8597352	2.0195017	2.1782813	4.7257619	1.4817507	3.5398537	2.9444519	6.1564934	2.8587725	2.6279189
hsa-miR-1297	1.6133475	1.3885783	1.57028915	1.5557013	1.7466929	1.2170193	1.4727745	1.70109	1.4837446	1.4834177
hsa-miR-1298	1.4387175	3.8919328	1.3721765	1.5230159	1.3053302	1.4844928	1.4131711	1.5141478	1.6461638	1.403871
hsa-miR-1299	2.7330285	1.4902545	2.33036275	2.8394036	1.3852571	2.0712159	2.8922685	1.62490215	1.9903121	1.5119643
hsa-miR-1301	6.1150503	4.0243496	5.5586831	6.7463338	4.776923	5.8150081	5.7549225	1.2390912	4.7193962	4.1455755
hsa-miR-1302	1.2927264	1.9269805	1.6212301	1.2906486	1.3364896	1.3098919	1.1440075	1.362557	1.320509	2.064021
hsa-miR-1303	2.261219	1.8195825	2.33036275	2.7642973	1.6193514	2.8429052	2.8519495	1.8472127	2.8312289	2.3473884
hsa-miR-1304	1.5039425	1.5222322	1.6551068	1.5494868	1.3690643	1.7036489	1.6145233	1.6436154	1.5939668	1.6276865
hsa-miR-1305	1.4602195	1.8296936	1.7074728	1.3651895	1.4097571	1.2542136	1.4874608	1.4489791	1.4610012	1.2760456
hsa-miR-1306	2.4235819	1.3885783	2.3927866	2.6170161	1.8561893	2.2771378	2.3616572	1.178849	2.6489021	2.5484826
hsa-miR-1307	6.646514	1.5849821	6.646514	8.0368619	5.9846745	8.4825034	7.6510304	6.6670112	6.8533993	5.2727013
hsa-miR-130a	9.6849484	8.6314277	9.0986318	9.1273391	8.7849008	6.6539407	9.8587702	8.7606113	8.8124095	8.4274592
hsa-miR-130b	9.5360341	5.8541457	9.255973	10.894207	9.4328896	8.4586564	9.4907354	5.2083081	8.7606113	8.3028274
hsa-miR-132	9.1273391	1.5097062	8.0109194	8.3813981	8.2558938	8.6833177	8.7606113	5.1070466	6.8166006	6.5356738
hsa-miR-1321	1.3713161	1.25523345	1.3539445	1.3735091	1.7846547	1.5107343	1.6266063	1.3407131	1.4247858	1.1211707
hsa-miR-1322	1.7741747	1.4672622	1.7870074	1.5620219	1.2760456	1.5620219	1.3634774	1.62490215	1.7870074	2.2451203
hsa-miR-1323	2.4046095	2.2376449	1.8597352	2.1940285	2.128907	1.7450287	1.6412617	2.1482492	1.6081332	1.9197497
hsa-miR-1324	2.0399555	2.5658921	1.6497231	1.5716667	1.3982601	1.4586135	1.4770913	1.5039425	1.6090036	1.5064912
hsa-miR-133a	9.6460088	8.3813981	5.9970419	1.3762773	1.3990651	5.4306219	1.2060356	10.1061129	2.1407865	5.5001788
hsa-miR-133b	8.9144856	8.1908093	5.0717927	1.5138671	1.7615284	4.7193962	1.9228582	8.9144856	1.7804221	4.20163255
hsa-miR-134	6.2007972	5.9478695	4.2205553	4.5437278	6.135132	4.7074045	4.6209699	2.3708671	3.5199452	6.646514
hsa-miR-1343	1.347372	2.4417147	1.5846229	1.6522413	1.6694513	1.6424268	1.8274057	1.7334458	1.9185728	2.01674415
hsa-miR-135a	1.8533824	1.4837446	3.481875	3.1699157	2.4084458	2.8587725	3.0803979	3.7458567	3.6106269	3.1970515
hsa-miR-135b	2.0357504	1.4987959	1.647954	1.9964518	1.3852571	1.6224919	2.7827951	1.8120932	2.7583173	1.7497065
hsa-miR-136	1.2918587	1.1533769	1.332374	1.320509	1.4117488	1.2823006	1.5037647	1.4685571	1.3124831	1.2864228
hsa-miR-137	1.1696819	3.4285565	1.2170193	1.5968053	1.4964212	1.4828221	1.2551003	1.3929466	1.3066213	1.4214334
hsa-miR-138	4.7074045	8.6072689	5.3638603	4.9391414	3.86351	4.2205553	4.1321533	3.494009	3.2895977	5.717345
hsa-miR-139	6.6539407	1.9469877	8.3564636	6.1564934	6.5648268	5.4454048	4.6581682	5.3854588	2.0208938	5.9175916
hsa-miR-140	10.926695	10.926695	12.025842	10.0717122	11.024436	9.8978249	10.400422	11.886409	9.3363562	10.786093
hsa-miR-141	6.9241083	10.718676	5.8743349	9.046083	8.8124095	7.8453778	8.8322331	2.5590907	7.3407062	8.9144856
hsa-miR-142	1.6645083	1.4987959	1.7890883	1.7559649	2.5484826	1.8907901	1.8713683	2.2771378	1.6645083	1.8885369
hsa-miR-143	11.674464	13.257146	11.702008	11.637789	12.156068	10.862889	10.64901	12.531131	10.991915	12.531131
hsa-miR-144	1.3947681	2.970319	1.4696313	1.4313259	1.931584	1.5264297	1.529759	1.5685193	1.4516311	1.4936898
hsa-miR-145	12.096497	13.379359	12.47558	11.979554	12.904474	11.266409	11.089216	12.904474	10.435175	13.011649
hsa-miR-1468	1.4204229	1.4883574	1.4022461	1.4112397	1.5086004	1.2139361	1.7036489	1.48433265	1.2542136	1.7955199
hsa-miR-1469	9.4328896	9.8058359	10.319338	10.466556	10.319338	10.81047	10.512164	9.288135	11.193961	10.682544
hsa-miR-146a	11.702008	10.2688656	12.156068	9.1582073	12.096497	10.512164	12.156068	9.1582073	9.288135	11.441172
hsa-miR-146b	10.718676	5.4055858	10.0389468	7.8111684	9.8978249	10.552208	9.3363562	5.4163152	8.1371573	8.5132296
hsa-miR-147	1.6759572	1.4540511	1.5443634	1.2840899	1.5037647	1.5011836	1.347372	1.7164519	1.5386238	1.3867026
hsa-miR-1470	1.7280641	1.4891942	1.5640559	1.2965755	1.65465	1.9228582	1.6709715	1.8653476	1.5751386	2.2916138
hsa-miR-1471	2.0103378	1.6060939	2.3223784	1.4891942	1.6288387	2.153012	1.6576174	2.1431192	2.0914394	1.6224919
hsa-miR-147b	1.7205558	4.6777382	1.50269595	2.1482492	1.2436252	2.6391695	1.6896613	1.5411068	1.9730534	1.5124026
hsa-miR-148a	7.8453778	9.5360341	7.7507661	6.2542046	9.3600854	5.1305173	8.5774288	1.7263887	5.6059788	9.9809613
hsa-miR-148b	6.2542046	3.0880489	5.4454048	5.6213214	5.5586831	5.0584267	5.9846745	2.476425	5.5923892	5.8296543
hsa-miR-149	9.5690176	11.350097	9.9809613	9.9617602	11.193961	10.786093	10.369736	11.553748	11.266409	11.155867
hsa-miR-150	11.841278	8.8322331	13.772432	9.0103166	11.089216	11.193961	10.926695	9.9617602	8.6072689	10.926695
hsa-miR-151	11.553748	12.132824	11.350097	11.886409	12.025842	11.314719	10.991915	11.314719	11.722967	11.886409
hsa-miR-151b	9.3600854	3.0964564	8.4172509	8.9763188	8.1908093	7.8111684	7.9275052	7.3407062	8.7849008	9.1273391
hsa-miR-152	10.585933	9.8587702	9.288135	10.2216012	10.718676	8.7849008	10.844043	10.0717122	10.64901	10.489691
hsa-miR-153	1.6871825	3.6877535	1.3704106	1.347372	1.2726801	1.3450279	1.3181377	1.25475355	1.4112397	1.1967646
hsa-miR-1537	1.4801588	1.4187859	1.5467686	1.4296839	1.1259519	1.5011836	1.3095725	1.48433265	1.4677273	1.4516311
hsa-miR-1538	1.1757876	1.2751432	2.0103378	1.8419585	1.3544705	2.7642973	2.2410847	2.3748525	3.1396257	1.457756
hsa-miR-1539	1.7306508	1.289458	1.6073611	1.8826783	1.5425141	1.7341328	1.603804	1.332374	1.311746	1.9377383
hsa-miR-154	4.3670835	1.5479334	2.2672514	1.9607729	3.9886177	2.128907	2.8464068	2.0296585	2.0247717	4.2764652
hsa-miR-155	13.170766	9.8978249	13.569106	10.295635	11.350097	12.47558	12.096497	9.5132519	10.1061129	11.350097
hsa-miR-1587	5.717345	9.4907354	6.2882612	4.7074045	6.1150503	5.9175916	6.4320134	6.9028734	6.3765071	6.3966387
hsa-miR-15a	9.8978249	1.6839493	9.6849484	8.7170796	7.5201515	8.6072689	9.1582073	10.369736	9.1969674	7.6510304
hsa-miR-15b	12.372252	8.5774288	11.553748	12.025842	10.1061129	11.22111	11.553748	11.722967	11.942846	10.585933
hsa-miR-16	12.820301	12.096497	13.379359	13.011649	12.372252	12.820301	13.170766	13.772432	13.453193	12.096497
hsa-miR-17	11.193961	10.512164	11.979554	12.262339	10.759235	11.942846	11.674464	12.372252	12.372252	10.2688656
hsa-miR-181a	11.637789	5.8743349	11.920436	11.553748	10.2688656	11.350097	10.894207	8.9454046	9.9809613	9.8781926
hsa-miR-181b	10.844043	1.7193171	10.512164	10.926695	9.288135	10.0717122	9.9175549	5.8541457	8.4586564	8.6833177
hsa-miR-181c	6.6203613	3.0139084	6.9959142	6.0809149	4.5277598	5.7549225	5.6620221	2.5843844	4.515204	4.7627222
hsa-miR-181d	6.4320134	1.6532245	5.6059788	6.3966387	4.2910508	5.4629057	5.9970419	1.6399614	5.4306219	4.6317626
hsa-miR-182	10.0717122	9.3600854	9.1273391	12.047467	9.9617602	10.319338	10.81047	9.7268229	10.962429	9.3600854
hsa-miR-1825	3.8387955	8.4172509	2.7530047	3.8919328	5.1070466	4.7627222	3.6877535	8.6833177	3.8059406	5.1565253
hsa-miR-1827	2.7868648	1.1170986	1.7321781	2.8207359	4.3466862	2.0985465	1.7727281	1.9004142	1.795004	1.5728177
hsa-miR-183	6.3765071	3.4285565	5.2404961	9.4328896	5.4055858	6.7590023	8.103999	5.7271461	8.0109194	5.6620221
hsa-miR-184	1.6922495	1.5862172	4.494436	1.5815314	1.8226435	1.7376943	1.3021499	1.8100768	1.2539722	1.4357854
hsa-miR-185	11.266409	9.4685564	11.063535	11.350097	10.991915	11.063535	10.682544	12.820301	11.124037	10.400422
hsa-miR-186	1.6896613	1.7536753	1.6343933	1.6939084	1.8561893	1.5694091	2.6538901	4.6988333	1.7551841	1.70109
hsa-miR-187	5.4454048	6.7207952	2.0195017	5.5923892	7.273845	3.1510132	4.5277598	1.2880574	2.0333538	7.0842812
hsa-miR-188	3.2895977	1.6689025	4.4492929	5.1987556	3.6106269	4.6777382	3.0880489	5.4778556	4.1455755	2.172442
hsa-miR-18a	8.4825034	3.6646294	8.4586564	9.1969674	6.050705	8.9454046	8.3813981	9.7659396	8.8322331	5.1987556
hsa-miR-18b	4.8842074	1.8050187	5.1773748	5.3393328	3.1588348	5.0063875	5.1305173	6.2007972	5.6213214	2.4007902
hsa-miR-190	1.459012	1.6791147	1.311746	1.5128474	1.2300916	1.31866	1.2840899	1.4586135	1.404308	1.1533769
hsa-miR-1908	9.0103166	7.8453778	9.5132519	9.4907354	9.5690176	10.2688656	9.7268229	9.8978249	10.626023	9.8322051
hsa-miR-1909	5.2083081	1.358629	5.970319	5.4778556	5.6887775	6.015731	5.894064	3.4490749	6.8748667	6.4320134
hsa-miR-190b	1.324035	1.3181377	1.4489791	1.4020603	1.3707897	1.1363436	1.50591415	1.3203839	1.4067706	1.1414297
hsa-miR-191	12.589265	12.426384	13.094719	12.63288	13.453193	12.589265	12.589265	12.426384	11.75591	12.820301
hsa-miR-1910	4.2764652	2.15503595	5.1458047	5.0337722	4.2697318	5.8541457	4.8593278	1.3573706	5.2217474	5.0584267
hsa-miR-1911	1.2934724	1.2390912	1.3684036	1.2215873	1.9837199	1.3725784	1.6246874	1.6773176	1.7029464	1.6390795
hsa-miR-1912	1.8836648	1.647954	1.6046374	1.7509755	1.4992639	1.8377617	1.8260454	1.6585976	1.7321781	1.6604772
hsa-miR-1913	1.9730534	3.1021699	1.9730534	2.328054	2.7330285	2.6932796	2.0069085	1.5591413	2.1699782	2.1782813
hsa-miR-1914	2.0712159	1.6673355	3.0471479	2.5202684	1.8742112	2.1782813	2.2949591	1.61291585	2.6329834	2.7330285
hsa-miR-1915	10.357613	11.193961	11.266409	11.314719	11.783402	12.096497	11.702008	10.926695	12.426384	11.942846
hsa-miR-192	6.050705	1.5757438	7.4557819	7.0842812	5.5458813	6.9959142	6.8166006	5.2993771	5.1305173	5.2314646
hsa-miR-193a	6.2882612	8.7170796	6.0941543	6.3049667	7.4095548	8.0707022	6.0809149	5.8743349	5.1565253	7.4095548
hsa-miR-193b	10.626023	6.9241083	10.400422	9.8058359	8.3813981	10.926695	10.489691	5.7386729	8.3813981	9.0103166
hsa-miR-194	7.4095548	2.678738	8.1908093	8.4825034	6.1766781	7.711528	7.9475658	9.2315494	6.2719183	5.190315
hsa-miR-195	11.089216	11.266409	11.314719	10.0389468	11.314719	10.357613	10.357613	11.350097	10.1650587	10.962429
hsa-miR-196a	4.2205553	1.3171148	1.3211556	6.5648268	1.3852571	2.9444519	4.9391414	1.9903121	8.0368619	1.5402663
hsa-miR-196b	1.606623	1.2945248	1.4009072	3.0471479	1.3327507	1.7559649	2.1679386	1.346562	2.7079867	2.133639
hsa-miR-197	6.1564934	4.0897045	6.5648268	6.1766781	5.7271461	6.4048827	5.934588	4.4771285	4.7414004	5.4306219
hsa-miR-1972	5.190315	2.1368654	4.6000607	4.9811626	3.909838	4.7257619	5.1070466	5.2404961	5.5216694	4.6777382
hsa-miR-1973	6.3287549	3.0471479	5.3113709	5.1773748	5.0337722	5.717345	6.0941543	7.6847499	7.8111684	6.2202583
hsa-miR-1976	1.8094206	2.4046095	1.42092925	1.4725548	2.1407865	1.6707333	1.4192045	2.3056254	1.5781709	1.7376943
hsa-miR-198	1.6993393	1.4136022	1.6288387	1.5438987	1.9346874	2.2817906	2.0952248	2.7455055	2.227058	2.4144616
hsa-miR-199a	11.979554	11.024436	11.441172	10.626023	10.894207	10.894207	11.886409	11.518979	10.1867056	11.637789
hsa-miR-199b	12.025842	10.962429	11.414948	10.718676	10.962429	10.962429	11.841278	11.603914	10.295635	11.603914
hsa-miR-19a	4.8200009	5.3393328	4.9391414	4.7868457	1.7680149	4.4048516	4.842773	7.880184	5.2083081	4.1601266
hsa-miR-19b	10.400422	11.155867	10.991915	11.063535	10.1867056	10.466556	10.718676	12.200667	11.024436	10.1867056
hsa-miR-200a	6.1766781	10.1650587	6.9028734	9.3600854	10.466556	9.4328896	8.6314277	1.320509	9.3600854	10.295635
hsa-miR-200b	8.2233536	11.414948	8.9454046	10.435175	11.942846	10.2216012	9.9809613	4.776923	10.718676	12.200667
hsa-miR-200c	13.011649	14.040561	12.820301	14.209055	14.209055	13.379359	14.040561	10.2688656	12.967013	13.910137
hsa-miR-202	1.6508165	5.6059788	2.2063805	1.9197497	1.8333976	2.0178795	1.9108607	2.2327817	2.0399555	2.4822858
hsa-miR-203	11.024436	8.7606113	12.372252	12.967013	6.9589724	11.674464	13.011649	11.155867	13.011649	9.1969674
hsa-miR-204	1.5655649	1.4677273	1.4032113	1.4162967	1.5339933	1.5011836	1.5501869	1.529759	1.6251169	1.8254104
hsa-miR-205	13.094719	11.089216	13.011649	13.772432	12.531131	13.772432	14.564102	9.5360341	14.209055	12.156068
hsa-miR-2052	1.3389903	1.6651875	1.1989016	1.5467686	1.5361949	1.4519824	1.3429377	2.4264829	1.4696313	1.1182623
hsa-miR-2053	1.4739175	1.4987959	1.3310148	1.5501869	1.5547152	1.2918587	1.1454529	2.1570599	1.1440075	1.7036489
hsa-miR-2054	1.5033086	2.2545839	1.3647059	1.4433684	1.31211455	1.5774423	1.2840899	1.7665305	1.500128	1.3409302
hsa-miR-206	12.967013	12.904474	9.5360341	2.261219	2.4417147	8.103999	1.861763	13.379359	4.1024554	10.626023
hsa-miR-208a	1.5736014	2.1940285	1.57028915	1.25247085	1.4404636	1.4206788	1.4351053	2.0247717	1.501746	1.4735249
hsa-miR-208b	2.0121873	1.5051688	1.6982434	1.7665305	1.3407131	1.3033837	1.5368615	1.2671874	1.5264297	1.331554
hsa-miR-20a	11.124037	10.759235	11.841278	11.920436	10.135693	11.441172	11.193961	11.841278	11.979554	9.7268229
hsa-miR-20b	9.1582073	7.1796834	9.8322051	9.3902352	8.5774288	8.3564636	8.6072689	10.400422	9.7268229	8.1908093
hsa-miR-21	11.722967	8.4430578	10.718676	10.489691	9.0765587	10.585933	11.22111	8.2233536	11.474163	9.8587702
hsa-miR-210	10.369736	7.880184	9.0765587	10.357613	7.1796834	11.518979	10.1061129	6.2882612	10.2688656	6.9959142
hsa-miR-211	1.6551068	1.6167692	1.64147945	1.3908647	1.9228582	1.4776418	1.7833834	1.5486327	1.6451496	1.7559649
hsa-miR-2110	4.9630091	2.8828119	5.2727013	5.4306219	6.9028734	5.2083081	5.1987556	2.4565202	5.2314646	5.894064
hsa-miR-2113	1.3429377	1.7029464	1.4559248	1.5650895	1.49765	1.6136944	1.5762051	1.5438987	1.57876	1.4214334
hsa-miR-2114	1.4214334	1.9197497	1.2553666	1.4610012	1.5154219	1.5425141	1.3634774	1.416645	1.3707897	1.590529
hsa-miR-2115	1.5968053	2.1940285	1.8038733	1.5916125	1.422314	1.7111031	1.7551841	1.836347	1.7665305	2.5251575
hsa-miR-2116	1.878563	5.3638603	1.8100768	1.4020603	1.408128	1.4735249	1.6781671	1.8254104	1.5762051	2.0691485
hsa-miR-2117	1.3504492	1.3162274	1.6241157	1.5076977	1.4211797	1.2481342	1.3852571	1.603804	1.1761121	1.3200686
hsa-miR-212	4.5631949	1.5438987	4.3059783	5.1305173	4.59555435	4.6988333	4.3670835	1.4620064	2.7642973	2.9262487
hsa-miR-214	11.155867	10.357613	9.8058359	9.6019968	11.124037	9.9809613	10.2216012	10.862889	7.8453778	11.089216
hsa-miR-215	1.2736019	1.590529	1.8419585	1.5508668	1.9922654	1.4647439	1.567463	1.7615284	1.6436154	1.4967981
hsa-miR-216a	1.441955	1.1068978	1.5124026	1.7143561	1.4306475	1.4522045	1.0927738	1.346562	1.3980327	1.5815314
hsa-miR-216b	1.4727745	1.3885783	0.98402971	2.1511683	1.1989016	1.7093479	1.6835009	1.2383328	1.3166993	1.4351053
hsa-miR-217	1.9050059	1.3987294	1.6298359	1.5781709	1.5327253	1.4911216	1.6816879	1.4011081	1.7070021	1.6773176
hsa-miR-218	1.5008827	1.6109401	1.7074728	1.5323827	1.4459964	1.508908	1.3358626	1.95168355	1.7456847	1.7280641
hsa-miR-219	1.2260961	4.1601266	1.162157	1.3663292	1.7391531	1.3966478	1.4047518	2.2240128	1.2049848	1.3982601
hsa-miR-22	11.603914	11.637789	11.193961	11.75591	11.817293	11.841278	12.025842	11.193961	11.553748	11.553748
hsa-miR-221	12.426384	10.135693	12.132824	12.156068	11.518979	12.372252	12.426384	10.357613	12.531131	11.314719
hsa-miR-222	12.262339	11.314719	12.200667	11.783402	11.370625	12.047467	11.942846	10.626023	11.518979	10.466556
hsa-miR-223	7.5001956	1.7567693	6.4923303	7.1796834	5.4778556	5.4163152	7.711528	7.7507661	7.5001956	4.7955675
hsa-miR-224	7.5710109	1.8447647	5.5458813	9.0765587	3.1814715	8.1538141	8.1908093	1.5323827	10.894207	4.2463893
hsa-miR-2276	2.1647102	1.8333976	2.8519495	2.7054978	2.8922685	2.7768165	2.4417147	5.6762237	3.0031104	2.5620197
hsa-miR-2277	2.3134467	4.6581682	2.2476667	2.216246	1.6576174	2.4693966	2.4309816	7.38351	2.1921634	3.0964564
hsa-miR-2278	2.5620197	2.5590907	2.3957777	2.9592086	2.2327817	2.5484826	2.133639	1.210563	2.328054	2.8694708
hsa-miR-2355	2.1699782	1.4260011	1.5829286	1.8561893	1.4962421	1.6109401	1.8885369	1.4214334	1.6689025	1.6241157
hsa-miR-2392	4.3466862	2.4264829	4.7074045	3.4285565	4.4416978	5.0238608	5.2083081	2.9341944	4.8593278	4.5631949
hsa-miR-23a	13.772432	13.011649	13.257146	14.040561	13.094719	14.040561	13.910137	13.011649	14.040561	13.257146
hsa-miR-23b	13.569106	13.170766	13.170766	13.379359	13.170766	13.910137	13.453193	12.63288	13.170766	13.094719
hsa-miR-23c	4.7627222	2.4894632	4.0639382	4.5785352	3.1510132	4.6000607	4.5437278	3.1970515	4.3944694	3.0649378
hsa-miR-24	13.910137	13.569106	13.453193	13.910137	13.569106	14.209055	13.772432	13.569106	13.772432	13.453193
hsa-miR-2467	2.2215795	1.7727281	2.6489021	1.6081332	3.4531904	2.5368067	2.3223784	4.1024554	2.5202684	2.3326715
hsa-miR-25	10.786093	7.0842812	10.489691	11.193961	9.5360341	10.489691	10.585933	10.512164	11.063535	9.6849484
hsa-miR-2681	1.4117488	1.4663312	1.4368852	1.7366648	1.320509	1.3647059	1.7263887	1.0927738	1.3982601	1.5235045
hsa-miR-2682	1.0521642	1.2927264	1.138156	0.98402971	1.2049848	1.2657688	1.4696313	1.5254421	1.4629083	1.5694091
hsa-miR-26a	13.453193	13.772432	14.209055	13.453193	13.772432	13.257146	13.569106	13.910137	13.257146	13.772432
hsa-miR-26b	5.4778556	5.6213214	6.9241083	4.8593278	4.3944694	4.6581682	5.8433061	7.1602682	5.5731735	5.934588
hsa-miR-27a	12.30677	10.466556	11.370625	12.30677	10.1650587	12.426384	11.817293	10.64901	12.47558	10.552208
hsa-miR-27b	11.518979	10.295635	11.518979	11.441172	10.552208	12.531131	11.920436	9.3600854	11.370625	10.894207
hsa-miR-28	9.9175549	8.3564636	9.6460088	10.400422	9.0986318	9.1582073	9.1969674	3.597643	9.046083	9.0633464
hsa-miR-2861	10.135693	11.920436	11.089216	11.124037	11.722967	12.025842	11.518979	12.096497	12.156068	11.817293
hsa-miR-2909	1.9282255	1.5443634	1.4944859	1.6404711	1.6385751	1.636811	1.5829286	1.9032264	1.3605814	1.7029464
hsa-miR-296	3.7458567	1.404308	3.1970515	3.2042146	1.8120932	2.7583173	3.5037348	1.346562	3.3300415	2.8972122
hsa-miR-2964a	1.7774655	1.9079838	1.7074728	2.578562	1.240809	1.602118	1.6298359	1.9883154	1.5974456	1.4453707
hsa-miR-297	2.5251575	1.5501869	3.4715533	2.3008177	1.8561893	4.4549199	4.6000607	5.5216694	4.591048	2.3616572
hsa-miR-298	1.2696558	1.1533769	1.64147945	1.543252	1.6229663	1.4016212	1.5167608	1.557658	2.0524366	1.4911216
hsa-miR-299	2.1377117	2.1940285	1.50269595	2.0712159	1.8968518	1.9626626	1.9064364	1.62490215	1.9079838	1.8402128
hsa-miR-29a	11.441172	11.674464	12.047467	9.7268229	11.474163	10.626023	11.266409	11.124037	10.489691	11.474163
hsa-miR-29b	5.9846745	1.5200033	6.3966387	4.9519392	7.6037367	4.8593278	5.7271461	1.5762051	3.9762939	8.103999
hsa-miR-29c	5.6887775	7.6510304	7.023765	4.3670835	5.934588	4.0639382	6.646514	7.6510304	4.7074045	6.8166006
hsa-miR-300	1.345541	1.7273436	1.6839493	1.5916125	1.1533769	1.6412617	1.4401423	1.4313259	1.473264	1.4973755
hsa-miR-301a	3.55066275	1.7029464	3.1021699	3.6106269	1.5176524	3.3300415	3.7260581	1.6385751	3.5037348	1.6253932
hsa-miR-301b	1.4373908	1.3885783	1.50269595	1.4536439	1.4260011	1.5124026	1.7793041	1.6825019	1.4277516	1.5929108
hsa-miR-302a	1.4347966	1.4426852	1.2383328	1.4020603	1.5161637	1.0561221	1.3901448	2.4489122	1.3873111	1.5894766
hsa-miR-302b	1.6839493	3.0031104	1.3271025	1.5916125	1.7638202	1.8254104	1.3713161	1.1414297	1.4423221	1.4761439
hsa-miR-302c	1.3053302	1.3369029	1.5751386	1.4964212	1.26011715	1.5479334	1.6416972	2.4987215	1.7123487	1.5501869
hsa-miR-302d	1.3605814	1.3282653	1.3166993	1.6694513	1.0641424	1.5524549	1.2288957	1.3310148	1.366701	1.7293629
hsa-miR-302e	1.2906486	1.529759	1.3144714	1.3318996	1.7341328	1.2312888	1.3282653	1.2352894	1.5890204	1.5464054
hsa-miR-302f	1.330348	1.5854958	1.64147945	1.5402663	1.138156	1.2671874	1.138156	3.260935	1.4423221	1.3076215
hsa-miR-3064	2.1921634	2.8312289	3.044075	2.1966965	3.0649378	2.6538901	2.8207359	1.4179937	3.6877535	3.6757068
hsa-miR-3065	1.311027	1.5655649	2.2410847	2.5484826	1.7793041	1.8274057	2.0399555	1.4614031	1.5479334	1.8816918
hsa-miR-3074	1.4172336	1.3424049	1.7301749	1.7846547	1.31211455	1.324035	1.9432106	1.7944881	1.5769094	1.4596239
hsa-miR-30a	8.8124095	10.682544	9.0633464	7.5201515	9.9809613	7.1118922	7.023765	9.1969674	7.0842812	10.357613
hsa-miR-30b	9.3363562	9.1969674	9.9175549	8.7606113	9.4907354	9.3363562	9.5360341	7.1118922	10.2216012	9.5360341
hsa-miR-30c	10.1650587	10.016305	10.466556	10.319338	10.0389468	9.5360341	10.0717122	9.255973	9.4685564	10.319338
hsa-miR-30d	10.0389468	10.552208	9.8781926	9.255973	10.626023	9.4907354	9.3600854	8.8322331	9.6019968	10.135693
hsa-miR-30e	7.1796834	7.273845	8.103999	5.970319	6.2542046	6.2202583	7.2964809	6.2542046	6.135132	6.2542046
hsa-miR-31	13.379359	10.0389468	11.124037	11.722967	11.920436	12.967013	12.777933	6.679358	12.096497	10.759235
hsa-miR-3115	1.5655649	1.365721	1.5154219	1.320509	1.4251646	1.0977891	1.44355115	2.7455055	1.3674067	1.432022
hsa-miR-3116	1.7680149	1.8166153	1.3779609	1.0641424	1.5230159	1.6229663	1.324035	5.16695005	1.4859762	1.3409302
hsa-miR-3117	1.253714	1.5800308	1.407507	1.311027	1.5714554	1.4883574	1.5028457	1.8921047	1.2714871	1.981886
hsa-miR-3118	1.4056945	2.5716341	1.6974271	1.5700073	1.1681261	1.2260961	1.0192442	1.4453707	1.2650378	1.3644021
hsa-miR-3119	1.4489791	1.2333647	1.1170986	1.3674067	1.3318996	1.3674067	1.5115584	1.5037647	1.4086181	1.4032113
hsa-miR-3120	1.8804422	1.5157572	1.5661597	1.6839493	1.5124026	1.8816918	1.7846547	1.1827652	1.6356806	1.4020603
hsa-miR-3121	1.5762051	1.4801588	1.8185674	1.1967646	1.663632	1.3544705	1.6709715	4.2910508	1.3266577	1.7273436
hsa-miR-3122	1.6551068	1.5242797	1.4629083	1.4809671	1.1610184	1.7263887	1.6871825	1.7417072	1.9432106	1.3519666
hsa-miR-3123	1.6781671	1.4413613	1.4888112	1.2829583	1.8081326	1.5689879	1.3680015	1.3801625	1.4544837	1.6356806
hsa-miR-3124	2.1407865	1.1138855	3.3744489	3.8507113	3.597643	3.6224565	3.6505405	7.28516295	3.3909327	4.6000607
hsa-miR-3125	1.5170132	3.3181109	1.6694513	1.6486614	1.4131711	1.4955562	1.6150389	1.2714871	1.959166	1.8038733
hsa-miR-3126	1.4363357	2.2771378	1.5425141	1.5380679	1.8254104	1.6598764	1.7424873	4.1760807	1.8689537	2.1601018
hsa-miR-3127	1.9607729	1.5647023	1.2776163	1.365721	2.1647102	1.3203839	1.3053302	1.5349208	1.4423221	1.9562875
hsa-miR-3128	1.3994189	3.5614718	1.4922544	1.3772271	2.2731295	1.4277516	1.3832341	1.4363357	1.2300916	1.4859762
hsa-miR-3129	1.8540271	1.5400585	1.592059	1.4157029	1.4464463	1.5712441	1.6301314	1.3997727	1.2372306	1.375027
hsa-miR-3130	2.3008177	2.0985465	2.0785671	1.8195825	2.227058	2.1601018	1.981886	4.0897045	1.8100768	2.5590907
hsa-miR-3131	2.8780792	3.9153819	2.2327817	2.2476667	2.8207359	2.1094182	2.3912644	3.2895977	3.3817946	2.3056254
hsa-miR-3132	1.6073611	1.6816879	1.4955562	2.1377117	1.8377617	1.5566024	1.65465	2.7455055	2.0555921	1.3276261
hsa-miR-3133	1.0366609	1.4333379	1.42092925	1.4392651	1.358629	1.1610184	1.4489791	1.25475355	1.3276261	1.7246648
hsa-miR-3134	1.4918826	2.317003	1.3156805	1.457756	1.4197207	1.471069	1.5115584	3.0225909	1.3509417	1.7424873
hsa-miR-3135	1.6051685	1.4020603	1.70109	1.6615944	1.4206788	1.592059	1.7074728	1.3721765	1.6539021	1.6744083
hsa-miR-3135b	8.1371573	1.7152172	8.0368619	5.8296543	6.4923303	7.1796834	7.2538716	5.16695005	8.5132296	9.0986318
hsa-miR-3136	2.7530047	2.0043817	2.1966965	2.1601018	1.5840092	1.8742112	1.9050059	1.8130217	1.8285008	2.578562
hsa-miR-3137	2.6538901	5.4163152	2.5989485	2.7455055	2.8041915	2.5620197	2.4894632	5.5001788	2.7688273	2.6170161
hsa-miR-3138	2.8207359	1.22751	2.678738	3.044075	1.9500538	2.8312289	2.6027837	1.6685124	2.5716341	3.2497903
hsa-miR-3139	1.6551068	1.4197207	1.4296839	1.1259519	1.535727	1.3606851	1.391277	1.592059	1.590529	1.3707897
hsa-miR-3140	1.5569472	1.3605814	1.3162274	1.4206788	1.68330385	1.5303593	1.4681391	1.3600635	1.3985607	1.471069
hsa-miR-3141	9.0986318	10.64901	7.6037367	7.1602682	7.2538716	8.4172509	7.8453778	9.1273391	8.9144856	8.1538141
hsa-miR-3142	1.5181754	1.4596239	1.2162849	1.3573706	1.3460556	1.1031207	1.1907718	5.717345	1.3469537	1.7111031
hsa-miR-3143	1.138156	4.0171316	1.3176107	1.2945248	1.3181377	1.3964165	1.3166993	1.5700073	1.1681261	1.2586885
hsa-miR-3144	1.2481342	1.3735091	1.57028915	1.3489364	1.3960078	0.91107929	1.1952569	1.6474602	1.1596254	1.5402663
hsa-miR-3145	1.858836	1.9377383	2.0357504	1.7576345	1.7058895	1.7774655	1.9213356	2.5716341	1.7143561	2.2771378
hsa-miR-3146	1.5952881	1.721734	1.4247858	1.1919062	1.6508165	1.3858198	1.2840899	1.540838	0.98402971	1.4086181
hsa-miR-3147	3.9762939	3.4285565	3.9042941	3.585223	4.6777382	3.0880489	2.4603355	1.8333976	3.86351	3.3421131
hsa-miR-3148	2.6489021	2.7455055	3.1510132	2.3548213	1.8804422	3.8507113	3.6705455	4.5785352	4.1973745	2.2949591
hsa-miR-3149	2.8922685	1.5916125	3.9886177	2.8312289	4.3059783	2.7330285	2.8587725	3.7348258	4.2205553	3.231786
hsa-miR-3150a	1.499564	1.5689879	1.50269595	1.602118	1.31211455	1.3901448	1.423718	1.48433265	1.5186667	1.5518123
hsa-miR-3150b	1.6939084	1.3767448	2.8587725	1.8274057	1.5714554	1.3787548	1.9334289	1.3025304	1.6731373	2.1360191
hsa-miR-3151	1.5247723	1.25523345	1.7567693	1.8007636	1.7606377	2.1511683	2.0275318	1.95168355	1.864613	1.591047
hsa-miR-3152	2.1360191	1.331554	1.6886893	1.4306475	1.6665871	1.3767448	1.5968053	1.62490215	1.4727745	1.7741747
hsa-miR-3153	1.7827083	1.3519666	1.4879837	1.5222322	1.3254041	1.6592686	2.0613525	1.5810435	1.7627735	1.9346874
hsa-miR-3154	3.0225909	1.5716667	2.9044488	3.9886177	3.5614718	3.4004724	2.4046095	4.9940957	3.0289524	3.2218619
hsa-miR-3155	1.6912588	1.2880574	1.3976753	1.3895706	1.5778066	1.6825019	1.3762773	0.95627715	1.5716667	1.7551841
hsa-miR-3155b	1.9693308	1.25523345	1.57028915	1.4251646	1.3176107	1.4306475	1.5669072	1.567463	1.2961115	1.1882455
hsa-miR-3156	2.328054	2.7530047	3.1588348	2.2672514	3.8387955	2.7530047	3.9886177	6.4532479	2.970319	3.6877535
hsa-miR-3157	1.861763	4.6988333	1.5097062	1.8826783	1.8561893	1.7964778	1.5774423	4.0243496	1.5879664	2.2215795
hsa-miR-3158	1.7615284	3.7348258	1.9853499	1.8038733	1.8561893	1.9853499	1.7870074	1.5339933	1.7833834	1.6604772
hsa-miR-3159	1.6288387	1.4922544	1.3436628	1.5854958	1.5901997	1.5417649	1.4481984	1.4441031	1.5757438	1.3033837
hsa-miR-3160	1.5448763	1.3570249	1.50269595	1.6974271	2.261219	1.4614031	1.4964212	1.3680015	1.5339933	1.470689
hsa-miR-3161	1.4471536	1.5161637	1.4739175	1.5854958	1.8274057	1.5547152	1.5115584	1.25475355	1.5209719	1.5247723
hsa-miR-3162	6.7207952	9.5690176	6.3449315	5.5216694	6.7795485	6.6670112	6.8748667	8.5774288	7.9275052	7.9475658
hsa-miR-3163	1.5021356	1.5303593	2.12015445	1.7595828	1.6689025	1.7402831	1.7143561	1.547455	1.5557013	2.1132187
hsa-miR-3164	1.7093479	1.3638053	1.31866	1.4020603	1.1332018	1.2586885	1.3936119	1.4526225	1.3663292	1.3895706
hsa-miR-3165	1.8296936	1.5301772	1.5076977	1.5014951	1.5093087	1.320509	1.4841725	1.346562	1.4874608	1.4696313
hsa-miR-3166	1.7793041	1.1929801	1.459012	1.2691018	1.3852571	1.2823006	1.7183139	1.0445396	1.4725548	1.4756552
hsa-miR-3167	1.8472127	1.2934724	1.2017352	1.0192442	1.4987959	1.4329127	1.6651875	1.6030225	1.3237014	1.4841725
hsa-miR-3168	1.5457613	1.25523345	1.6859387	1.2880574	2.5938575	1.4766994	1.0521642	1.5901997	1.4519824	1.5960837
hsa-miR-3169	1.4309513	3.1118294	1.4413613	1.5800308	1.6702463	1.5647023	1.375027	1.2481342	1.5467686	1.49765
hsa-miR-3170	1.4325682	1.3364896	1.5339933	1.2961115	1.2017352	1.3721765	1.4859762	1.3713161	1.346562	1.3195285
hsa-miR-3171	1.2618431	6.0393578	1.4677273	2.0748658	1.4379671	1.3181377	1.1696819	1.95168355	1.3620494	1.5025462
hsa-miR-3173	1.8866229	2.3008177	1.9432106	1.8826783	1.5254421	1.9730534	1.8503815	1.8632308	1.97567215	2.0399555
hsa-miR-3174	2.4264829	5.08143035	1.8770568	2.4084458	1.5046288	2.1185588	1.9185728	2.7455055	1.8254104	1.7183139
hsa-miR-3175	5.6213214	1.3885783	5.4163152	6.7590023	6.7463338	6.2719183	6.9241083	4.3059783	6.3966387	4.9811626
hsa-miR-3176	2.2092636	1.558378	2.2240128	2.1633303	1.6276865	2.0839287	2.9139966	1.3742769	2.3748525	2.2021719
hsa-miR-3177	2.3957777	1.7029464	3.1814715	2.8780792	2.4392645	3.0471479	2.8312289	1.3638053	3.0880489	3.7348258
hsa-miR-3178	9.9809613	5.08143035	10.2216012	9.8587702	8.7170796	9.8058359	9.3091347	8.0368619	10.466556	9.7659396
hsa-miR-3179	1.7627735	1.4681391	1.4519824	2.0121873	1.2794042	1.8018387	1.5420505	1.5518123	1.4614031	1.4495235
hsa-miR-3180	4.1760807	1.7546158	4.9630091	5.6328142	4.4416978	5.8014629	5.6762237	2.7455055	5.698106	4.591048
hsa-miR-3181	1.4782121	2.9262487	1.9108607	2.4822858	1.4953363	1.8540271	2.153012	1.361621	2.1217501	1.8260454
hsa-miR-3182	1.6385751	1.5107343	1.2542136	1.2060356	1.3038756	1.6676574	1.2840899	3.3612648	1.337763	1.2934724
hsa-miR-3183	1.2436252	1.8081326	1.3095725	1.2026005	1.3852571	1.4453707	1.3941769	1.5138671	1.5039425	1.3920219
hsa-miR-3184	2.4084458	1.5956653	2.12015445	1.7615284	1.2152835	1.2604356	1.3211556	1.7143561	1.7487458	2.1570599
hsa-miR-3185	6.7887583	9.3363562	8.1538141	8.6833177	8.0707022	9.8587702	9.0633464	9.4907354	9.2315494	8.2558938
hsa-miR-3186	1.3620494	1.5217463	1.3885783	1.6791147	1.3260487	1.474321	1.4260011	1.7233512	1.9095213	1.4540511
hsa-miR-3187	2.1155636	1.7205558	4.3276354	4.4672749	3.1118294	4.1760807	3.7584743	1.5894766	4.842773	4.4672749
hsa-miR-3188	2.7054978	1.4464463	5.9478695	5.698106	5.894064	6.1564934	5.8541457	1.95168355	6.6203613	6.3287549
hsa-miR-3189	1.6331492	1.4444269	1.7293629	1.9922654	1.5146979	1.5774423	1.7559649	2.133639	1.795004	1.9213356
hsa-miR-3190	1.4834177	1.547455	1.7727281	1.6051685	1.4637094	1.441955	1.70109	1.647954	1.741183	1.240809
hsa-miR-3191	1.6551068	1.636811	1.9032264	1.7846547	2.5658921	1.8120932	1.7898663	3.6952198	1.8402128	2.3412901
hsa-miR-3192	2.2575277	3.9886177	1.4936898	2.4046095	1.9964518	1.9747234	1.3539445	2.2092636	1.8713683	1.5974456
hsa-miR-3193	1.7164519	1.4918826	1.42092925	1.25247085	2.3897422	1.6119733	1.6095373	1.2460658	3.0164593	1.4481984
hsa-miR-3194	1.8063827	1.3885783	2.172442	1.6781671	2.5590907	2.4007902	2.2451203	4.3276354	2.3708671	1.6604772
hsa-miR-3195	5.6762237	3.2895977	7.4095548	6.3449315	5.7549225	6.8533993	6.050705	2.0555921	6.5356738	6.7887583
hsa-miR-3196	10.682544	11.22111	10.759235	10.862889	11.063535	11.414948	11.124037	10.786093	11.817293	11.266409
hsa-miR-3197	4.6988333	1.5762051	5.1070466	4.6317626	6.3626699	5.6059788	5.01512415	2.1940285	5.8541457	4.9051232
hsa-miR-3198	2.1868507	1.8561893	1.5968053	2.0839287	1.7123487	2.2731295	1.9672188	1.3386723	2.5484826	3.0803979
hsa-miR-3199	1.5242797	3.6373651	1.3483699	1.4020603	1.4870435	1.3469537	1.1827652	1.62490215	1.2139361	1.3513911
hsa-miR-32	1.7376943	1.407507	1.8921047	1.6508165	1.68330385	1.8804422	1.7334458	1.48433265	1.4292774	2.0569861
hsa-miR-3200	2.1316294	1.65465	1.9169764	3.2974123	2.4822858	1.7680149	2.7530047	1.5051688	1.9922654	1.9766209
hsa-miR-3201	2.1994342	3.4285565	1.4652303	1.861763	1.9432106	1.7334458	1.4561967	2.4046095	1.606623	1.6846779
hsa-miR-3202	1.6461638	5.4454048	1.5984947	1.7551841	1.7870074	1.4357854	1.7054619	1.6689025	1.6532245	1.587312
hsa-miR-320a	11.817293	11.886409	11.817293	12.820301	12.820301	11.637789	12.30677	11.817293	11.441172	12.132824
hsa-miR-320b	11.75591	11.603914	11.722967	12.777933	12.688235	11.603914	12.262339	11.637789	11.350097	11.979554
hsa-miR-320c	11.783402	11.441172	11.783402	12.531131	12.589265	11.553748	12.200667	11.474163	11.314719	12.025842
hsa-miR-320d	10.991915	10.1867056	10.435175	11.370625	11.266409	9.8781926	11.024436	10.552208	10.135693	10.862889
hsa-miR-320e	7.9475658	6.4923303	7.6510304	8.4586564	7.38351	6.4923303	8.1371573	7.8111684	7.1602682	8.3564636
hsa-miR-323	1.9334289	1.5661597	1.64147945	1.7183139	1.5984947	1.7595828	1.4306475	3.9042941	1.347372	1.5968053
hsa-miR-323b	1.7985721	2.7827951	1.2227347	1.5916125	1.4032113	1.5176524	1.9032264	1.7638202	1.7070021	1.3840735
hsa-miR-324	8.3028274	5.9175916	7.9475658	9.9175549	7.9475658	7.6847499	9.5690176	1.6665871	8.1908093	6.3626699
hsa-miR-325	1.5759562	1.2170193	1.7833834	1.7456847	1.4641357	1.5086004	1.5518123	1.5327253	1.620392	1.5824575
hsa-miR-326	1.7081822	0.91107929	2.0232596	1.6262443	1.9693308	2.0691485	1.7402831	1.95168355	1.493008	1.31866
hsa-miR-328	3.3612648	1.2810347	3.231786	3.0225909	3.7458567	2.8780792	2.4987215	1.330348	2.4235819	3.0880489
hsa-miR-329	2.3708671	1.7029464	1.4347966	1.5569472	1.4016212	1.4379671	1.5629677	1.4150018	1.3885783	1.7456847
hsa-miR-330	5.2404961	1.3296573	5.4055858	5.6620221	4.7955675	4.6109479	5.4454048	2.3548213	3.7348258	2.5202684
hsa-miR-331	7.2538716	1.4266639	6.3287549	6.050705	5.0584267	5.5923892	6.1150503	7.4095548	5.2727013	4.0517817
hsa-miR-335	2.0524366	1.6095373	2.7768165	4.1973745	3.6224565	2.2327817	3.3181109	1.6014806	2.7223536	5.5216694
hsa-miR-337	4.9051232	4.4048516	2.8464068	3.4573059	4.2352354	3.5199452	2.6932796	1.3985607	2.4693966	4.4549199
hsa-miR-338	3.1699157	2.7104756	3.0880489	2.4565202	2.952755	2.2021719	2.5166702	5.0584267	2.2512505	3.8258852
hsa-miR-339	6.4923303	3.7260581	8.6072689	6.8166006	7.1602682	6.7887583	7.5201515	1.6886893	5.190315	6.6670112
hsa-miR-33a	1.53026825	1.2627783	1.2859123	1.1711238	1.5714554	1.5866437	1.2927264	1.1363436	1.4286648	1.8713683
hsa-miR-33b	1.5742814	1.1031207	1.7762139	2.678738	1.7827083	2.4084458	2.1940285	2.1966965	2.3927866	1.8419585
hsa-miR-340	1.5728177	1.8713683	1.7833834	1.4192045	1.4423221	1.8110941	2.0357504	2.1699782	1.6964827	1.6451496
hsa-miR-342	11.920436	10.400422	12.777933	11.414948	11.414948	11.920436	11.370625	8.7849008	10.369736	10.64901
hsa-miR-345	6.015731	6.5950276	6.6670112	9.3091347	7.711528	5.5216694	5.698106	5.8296543	6.7590023	6.6539407
hsa-miR-346	2.952755	4.7414004	3.9153819	3.7260581	4.4771285	4.3059783	3.0649378	2.6538901	4.2569001	3.5614718
hsa-miR-34a	10.2216012	8.0707022	9.5690176	9.3363562	9.5132519	9.255973	9.2315494	5.9970419	8.9763188	8.7170796
hsa-miR-34b	3.55066275	4.6209699	2.0296585	3.2497903	7.8453778	2.0275318	3.576654	1.5167608	6.9589724	5.4778556
hsa-miR-34c	5.2654238	2.0445391	3.7260581	6.135132	10.016305	3.9280826	5.7786687	1.6839493	8.4172509	6.7590023
hsa-miR-3529	1.5501869	2.9592086	1.4620064	1.4423221	2.0691485	1.4296839	1.2934724	1.2288957	1.1980633	1.2801954
hsa-miR-3545	1.1316576	1.981886	1.4902545	1.2810347	1.31211455	1.3852571	1.4162967	1.7366648	1.2215873	1.6859387
hsa-miR-3591	1.6486614	1.5781709	2.0465843	1.7391531	1.9607729	1.9050059	1.7576345	1.3246873	1.97567215	1.603804
hsa-miR-3605	2.0914394	6.7590023	2.7827951	2.3957777	1.5060532	2.8519495	2.6489021	6.3765071	2.3847929	2.7530047
hsa-miR-3606	1.3431713	1.4086181	1.3327507	1.0906783	1.4061588	1.2874426	1.2627783	1.95168355	1.4500493	1.3171148
hsa-miR-3607	4.842773	1.4987959	5.7271461	3.9042941	3.6757068	4.6317626	4.0013064	1.473264	3.7260581	3.481875
hsa-miR-3609	7.9275052	6.6203613	8.6314277	6.7795485	5.970319	6.9028734	6.5648268	5.4629057	6.3449315	5.8541457
hsa-miR-361	10.435175	9.8322051	10.64901	11.702008	10.400422	10.295635	10.2688656	9.0633464	10.016305	9.9617602
hsa-miR-3610	1.1650797	2.1368654	2.0555921	1.6731373	1.404308	1.9903121	2.2327817	5.4306219	1.9269805	2.2817906
hsa-miR-3611	1.3480975	1.4804647	1.4540511	1.4448413	1.5849821	1.5282313	1.4817507	1.2776163	1.1882455	1.4384195
hsa-miR-3612	1.5037647	1.4699748	1.441955	1.3364896	1.9672188	1.3004668	1.2162849	1.95168355	1.338168	2.3927866
hsa-miR-3613	5.58278135	9.2315494	5.2840886	5.2314646	6.646514	5.2314646	6.6670112	10.585933	5.9970419	7.4557819
hsa-miR-3614	2.1994342	1.7827083	1.57028915	1.9079838	2.4007902	2.1217501	1.9626626	1.7627735	2.34008545	2.104555
hsa-miR-3615	3.4715533	2.8464068	4.1024554	4.591048	2.6489021	4.3944694	3.6373651	2.0357504	3.3052269	3.1588348
hsa-miR-3616	2.7642973	4.8746805	1.9607729	1.6761785	1.4834177	1.6253932	1.6060939	1.4973755	1.5952881	1.4067706
hsa-miR-3617	1.2989302	1.6046374	2.0712159	1.7567693	2.7688273	1.6816879	1.5650895	1.25475355	1.5349208	1.3901448
hsa-miR-3618	1.5368615	1.5086004	1.3947681	1.5974456	1.8561893	1.0192442	1.3246873	2.4235819	1.3166993	1.4214334
hsa-miR-3619	4.0243496	6.9959142	2.81759015	3.6224565	3.6877535	3.9153819	3.6646294	6.6539407	3.260935	4.3670835
hsa-miR-362	7.0842812	6.2882612	6.7887583	8.4274592	7.023765	7.5201515	7.1118922	1.582084	6.5648268	6.2007972
hsa-miR-3620	1.5846229	1.3970412	2.128907	2.0613525	1.5846229	2.7868648	2.1407865	1.3970412	2.1570599	2.01674415
hsa-miR-3621	5.58278135	6.4532479	6.3765071	6.3765071	6.4320134	7.2538716	6.7887583	6.1150503	7.6510304	6.7795485
hsa-miR-3622a	2.1782813	1.8318918	2.1601018	1.9064364	2.678738	2.3412901	2.1250601	4.5277598	1.981886	2.6329834
hsa-miR-3622b	1.3832341	3.9280826	1.6689025	1.3704106	1.1805699	1.735772	1.6709715	1.1980633	2.1094182	1.9079838
hsa-miR-363	4.7868457	5.5216694	6.6539407	4.842773	6.3049667	3.7348258	3.8059406	8.0109194	4.5437278	7.880184
hsa-miR-3646	2.2771378	1.7334458	2.4084458	2.1377117	1.7774655	2.6170161	2.5117021	1.7341328	2.7768165	1.5157572
hsa-miR-3647	1.7301749	1.4292774	1.5759562	1.6416972	1.7301749	1.7064041	1.5793469	1.240809	1.7441867	1.5107343
hsa-miR-3648	4.4492929	3.597643	5.1987556	5.3854588	5.2404961	5.8296543	5.01512415	6.9959142	5.9846745	5.8150081
hsa-miR-3649	1.366701	1.2965755	1.3997727	1.0906783	1.5048749	1.4172336	1.4663312	1.591047	1.4423221	1.4214334
hsa-miR-365	1.5186667	3.6224565	3.3421131	2.1250601	2.1250601	3.4573059	2.8394036	2.2731295	3.1288192	2.01674415
hsa-miR-3650	1.4379671	1.8000621	1.3798028	1.5916125	1.6592686	1.4172336	1.3237014	2.2215795	1.4795335	1.404308
hsa-miR-3651	9.2315494	5.3232203	7.2964809	8.3028274	8.4172509	7.4557819	8.4172509	4.5631949	8.6833177	7.8453778
hsa-miR-3652	3.7793643	6.0393578	3.4490749	3.0649378	4.1973745	3.8387955	3.4004724	1.95168355	4.494436	4.0013064
hsa-miR-3653	1.4658323	1.2152835	1.2352894	1.339509	1.5854958	1.0561221	1.7466929	1.95168355	1.5093087	1.7595828
hsa-miR-3654	1.478673	1.3336269	1.721734	1.25247085	1.3852571	1.6515013	1.5647023	1.3369029	1.6759572	2.3008177
hsa-miR-3655	1.6773176	2.0595732	1.629255	1.4614031	1.6515013	1.4949527	1.8110941	2.1782813	1.7916178	1.3824387
hsa-miR-3656	10.81047	11.783402	10.926695	11.024436	11.886409	11.75591	11.350097	10.991915	12.025842	12.047467
hsa-miR-3657	1.4162967	1.2833394	1.6251169	1.3045495	1.4508944	1.4841725	1.2597987	1.663632	1.1316576	1.3409302
hsa-miR-3658	1.5494868	1.4526225	1.4614031	1.4870435	1.4782121	1.5840092	1.6676574	1.4918826	1.5195097	1.8653476
hsa-miR-3659	1.8447647	2.5166702	1.9533133	1.7417072	2.8519495	1.6791147	1.4086181	1.8166153	1.5818077	1.7877566
hsa-miR-3660	1.688183	1.7029464	1.2251766	1.1048398	1.4717529	1.4891942	1.5968053	1.4522045	1.4423221	1.2945248
hsa-miR-3661	1.4453707	1.6424268	1.3809479	1.5916125	1.0744235	1.3904223	1.4647439	1.62490215	1.7280641	1.2965755
hsa-miR-3662	1.3881816	6.1564934	1.8318918	1.4727745	1.31211455	1.5774423	1.486229	3.8059406	1.3166993	1.6974271
hsa-miR-3663	4.494436	1.4987959	5.5330724	5.2840886	4.8842074	5.1773748	5.5001788	4.842773	6.0690748	6.135132
hsa-miR-3664	1.389172	1.9095213	1.3730833	1.3539445	1.3755189	1.2594074	1.3203839	1.7306508	1.2239616	1.4727745
hsa-miR-3665	12.132824	12.589265	12.426384	12.47558	12.777933	13.170766	12.967013	12.688235	13.094719	12.904474
hsa-miR-3666	1.4112397	5.08143035	1.5939668	1.4020603	1.3742769	1.4441031	1.1138855	1.3987294	1.4342673	1.3767448
hsa-miR-3667	1.6399614	1.7793041	1.2418966	1.7084103	1.8166153	1.86616545	1.6912588	1.00266063	1.7793041	1.6193514
hsa-miR-3668	1.5464054	1.5327253	1.4508944	1.5997654	1.721734	2.0247717	1.3812694	1.6085577	1.4992639	1.5176524
hsa-miR-3669	1.3441331	4.7193962	1.3987294	1.4883574	1.6073611	1.553939	1.337763	1.7727281	1.1414297	1.3098919
hsa-miR-367	1.3171148	1.4251646	1.5566024	1.1754631	1.2945248	1.5076977	1.2746291	3.2042146	1.1596254	1.6964827
hsa-miR-3670	1.2575223	1.3885783	1.4325682	1.0744235	1.4610012	1.3237014	1.2615977	4.9051232	1.5640559	1.4214334
hsa-miR-3671	1.5195097	2.8780792	1.5637613	1.4181159	1.6719885	1.3735091	1.5728177	1.4117488	1.4489791	1.210563
hsa-miR-3672	1.4540511	1.8377617	1.7193171	1.7474827	2.2704034	1.4837446	1.5759562	1.8907901	1.3579055	1.3638053
hsa-miR-3673	1.5235045	1.8525616	1.391277	1.529759	1.4717529	1.4804647	1.2352894	1.8503815	1.493008	1.5866437
hsa-miR-3674	1.2801954	1.4586135	1.4685571	1.4404636	1.7263887	1.3171148	1.2300916	1.5781709	1.4136022	1.3409302
hsa-miR-3675	1.1182623	1.6266063	1.5647023	1.5805629	1.289458	1.4020603	1.2130809	2.0069085	1.0744235	1.2260961
hsa-miR-3676	1.1907718	1.5101686	2.1360191	1.4255002	1.5400585	1.878563	1.3990651	1.2950195	1.8000621	1.602118
hsa-miR-3677	1.5146979	1.25523345	1.3742769	1.4596239	1.7183139	1.330348	1.8285008	1.2945248	1.5154219	1.3137751
hsa-miR-3678	1.3862428	1.4602195	1.2851341	1.4912314	1.365721	1.1316576	1.2682485	1.7551841	1.4699748	1.6604772
hsa-miR-3679	5.1070466	8.2558938	4.9225064	4.6109479	4.515204	5.1987556	4.9051232	6.4048827	5.4778556	5.7386729
hsa-miR-3680	1.7386601	1.9004142	2.1679386	1.8826783	1.454846	1.7814239	2.0247717	1.6095373	2.0007408	2.2253936
hsa-miR-3681	1.4097571	1.4357854	1.3600635	1.4859762	1.8561893	1.5929108	1.7366648	2.0195017	1.6266063	1.4363357
hsa-miR-3682	2.9044488	1.3885783	2.3708671	2.2704034	1.7424873	2.9850716	2.25937335	6.0690748	2.6170161	2.7688273
hsa-miR-3683	2.4822858	1.5138671	1.4459964	1.6576174	1.3296573	1.6090036	1.6571412	0.98402971	1.4091011	1.9648377
hsa-miR-3684	1.3342341	2.2512505	1.2627783	1.5154219	1.4384195	1.7321781	1.4522045	2.7455055	1.4681391	1.2597987
hsa-miR-3685	1.8120932	1.1980633	1.3004668	1.6276865	1.4102513	1.5011836	1.6253932	1.4941608	1.4801588	1.2604356
hsa-miR-3686	1.5751386	1.4363357	1.8377617	2.0445391	1.68330385	1.4172336	1.2436252	1.48433265	1.470689	1.2682485
hsa-miR-3687	5.7549225	7.1602682	3.8919328	4.4771285	9.1273391	6.3966387	4.0897045	1.6374909	7.1796834	7.023765
hsa-miR-3688	1.4185609	5.2840886	1.540838	1.4564116	1.2736019	1.5011836	0.95627715	3.2079003	1.5119643	1.5014951
hsa-miR-3689a	1.474823	1.3469537	1.7074728	1.9169764	1.629255	1.6167692	1.8669833	1.1754631	1.6095373	2.0445391
hsa-miR-3689b	1.6661831	0.95627715	1.543252	1.6197308	1.3735091	1.558378	1.5230159	1.4696313	1.5021356	1.8038733
hsa-miR-3689c	1.75008595	1.4117488	1.582084	1.4292774	1.6561068	1.69457	1.6751235	1.8713683	1.4902545	1.5669072
hsa-miR-3689d	1.5829286	1.9714238	1.1414297	1.4559248	1.4342673	1.4351053	1.2618431	1.48433265	1.2604356	1.6522413
hsa-miR-3689e	1.1882455	1.7280641	1.85147155	1.5276709	1.4142573	1.1967646	1.3276261	1.1894406	1.4522045	1.1031207
hsa-miR-3689f	1.341586	1.3498381	1.5650895	1.4211797	1.9158426	1.5400585	1.330348	1.6781671	1.4270201	1.2095714
hsa-miR-369	1.4508944	1.1939318	1.3832341	1.22751	1.6356806	1.6298359	1.5712441	1.4677273	1.1754631	1.4844928
hsa-miR-3690	1.8149167	1.6645083	2.0839287	1.4241266	1.68330385	2.1250601	1.6709715	4.4416978	1.2746291	1.7402831
hsa-miR-3691	1.7916178	2.0138157	1.5402663	2.0524366	2.317003	1.7804221	1.4633547	4.1455755	1.6781671	1.5661597
hsa-miR-3692	1.2665611	1.345541	1.4883574	1.4844928	1.8836648	1.5011836	1.4944859	1.4373908	1.3697309	1.5402663
hsa-miR-370	4.6000607	1.4987959	2.5905088	2.7407541	3.2782198	3.2218619	2.7407541	1.5316838	2.9592086	3.7712695
hsa-miR-371	2.7944232	1.8260454	2.5297679	3.0289524	3.7260581	3.3499106	2.952755	3.6224565	3.9820655	3.4490749
hsa-miR-3713	1.6316864	1.4368852	1.858836	1.5287858	1.3336269	1.3150087	1.6630197	1.16608185	1.594676	1.2418966
hsa-miR-3714	1.5292784	1.3071127	1.6576174	1.4629083	1.6224919	1.8866229	1.8836648	1.95168355	2.0888654	1.4392651
hsa-miR-371b	2.0445391	1.5051688	4.1760807	4.1321533	4.2569001	4.9519392	4.7074045	4.7627222	6.2882612	5.2083081
hsa-miR-372	1.4918826	1.7029464	1.4967981	1.5014951	1.5170132	1.5890204	1.5736014	1.5824575	1.2352894	1.7567693
hsa-miR-373	1.6229663	1.8254104	1.6229663	2.104555	1.836347	2.1921634	2.2704034	1.4404636	2.4603355	1.6461638
hsa-miR-374a	1.6604772	1.4306475	1.7205558	1.5242797	1.1478641	1.7084103	1.7466929	1.8285008	2.0032328	1.7727281
hsa-miR-374b	4.6209699	2.6391695	4.1123802	4.1601266	1.5591413	2.6736932	3.86351	1.375027	5.0584267	3.585223
hsa-miR-374c	1.3638053	2.1940285	2.133639	1.7606377	1.587312	1.6939084	1.4828221	5.0337722	1.9693308	2.3708671
hsa-miR-375	5.1565253	12.156068	6.9589724	5.190315	12.262339	4.1601266	2.25937335	1.4157029	5.3638603	12.967013
hsa-miR-376a	2.7407541	1.5997654	1.7833834	1.4282339	1.7111031	1.3755189	2.1132187	1.4325682	1.4809671	1.8632308
hsa-miR-376b	1.4770913	1.4531848	1.4342673	1.4918826	1.6008816	1.6871825	1.2840899	1.878563	1.4193532	1.3504492
hsa-miR-376c	5.1773748	6.015731	2.4603355	1.8907901	4.1024554	1.9837199	3.494009	1.95168355	2.261219	4.7868457
hsa-miR-377	1.0977891	1.5093087	1.1440075	1.2017352	1.8214066	1.5287858	1.5769094	1.5722022	1.5006474	1.864613
hsa-miR-378	10.1867056	10.489691	10.844043	11.674464	10.489691	11.155867	10.319338	10.894207	9.5690176	9.5690176
hsa-miR-378b	3.044075	1.2961115	2.6993887	3.3744489	3.5199452	3.0289524	2.8694708	4.3466862	2.9341944	1.9400656
hsa-miR-378c	9.4907354	9.7268229	10.016305	10.844043	9.1969674	10.435175	9.4685564	9.5690176	8.2233536	8.4825034
hsa-miR-378d	6.7463338	7.5455812	7.5001956	7.9275052	5.9970419	7.4095548	7.1602682	6.7463338	5.8150081	6.0690748
hsa-miR-378e	3.9372498	1.3885783	4.9051232	5.3232203	4.0517817	4.5277598	4.1123802	1.6073611	3.2497903	3.8507113
hsa-miR-378f	8.7170796	9.1273391	9.1969674	9.6849484	7.880184	9.288135	8.4825034	9.046083	7.711528	7.5001956
hsa-miR-378g	5.8150081	1.8804422	6.5356738	6.9959142	5.4454048	6.4532479	5.8743349	7.6037367	4.9630091	4.776923
hsa-miR-378h	3.3421131	8.5132296	2.3412901	2.4987215	3.8507113	2.0232596	2.5484826	10.1650587	2.153012	3.7584743
hsa-miR-378i	8.5774288	7.5455812	9.2315494	9.8322051	7.9275052	9.1969674	8.4586564	8.6314277	7.4095548	8.0707022
hsa-miR-379	7.6510304	6.1766781	4.7257619	4.6422545	6.0941543	5.3393328	4.5785352	3.1288192	3.2218619	6.8533993
hsa-miR-380	1.7193171	4.7627222	1.240809	1.5014951	1.4453707	1.4481984	1.3968445	1.3296573	1.22751	1.6604772
hsa-miR-381	5.8541457	5.5001788	2.49152165	2.1868507	4.9630091	2.4264829	2.3056254	1.5235045	2.1316294	5.3955223
hsa-miR-382	8.3564636	1.7665305	3.6106269	4.4492929	6.2202583	5.1565253	5.3113709	3.585223	3.3612648	6.9589724
hsa-miR-383	1.5547152	2.9656646	1.64147945	1.628227	3.1222373	1.5533313	1.2115033	3.6705455	1.5025462	1.7944881
hsa-miR-384	1.2874426	2.0208938	1.3990651	1.5014951	1.6532245	1.4172336	1.3513911	2.2512505	1.493008	1.7814239
hsa-miR-3907	1.8130217	2.0121873	2.6538901	2.7827951	1.8561893	2.5590907	2.7583173	1.62490215	3.1222373	2.4235819
hsa-miR-3908	1.339509	1.3690643	1.3053302	1.4185609	1.253714	1.5146979	1.2544068	1.2708517	1.3045495	1.4214334
hsa-miR-3909	1.4848374	5.7786687	1.6197308	2.5166702	1.5624307	1.8000621	1.4266639	1.48433265	1.7152172	1.2961115
hsa-miR-3910	1.6436154	2.0156088	1.2615977	1.8669833	1.553939	1.7021988	1.69457	1.8038733	1.4883574	1.3887923
hsa-miR-3911	6.2719183	9.0103166	5.8296543	5.2654238	2.1679386	5.5731735	4.9811626	8.0707022	5.894064	5.0717927
hsa-miR-3912	1.2833394	1.4610012	1.5411068	1.9185728	1.1440075	1.1414297	1.6709715	1.5637613	1.3767448	1.5276709
hsa-miR-3913	1.2671874	1.2060356	1.1858437	1.1827652	1.26011715	1.2049848	1.3018657	3.2782198	1.1170986	1.6424268
hsa-miR-3914	1.6689025	1.7029464	1.663632	1.7054619	1.2961115	1.6508165	1.3895706	1.8742112	1.603804	1.513373
hsa-miR-3915	1.324035	1.1739599	1.3436628	1.2755127	1.1235981	1.4025007	1.5039425	1.5448763	1.3684036	1.3498381
hsa-miR-3916	2.7768165	5.5458813	2.261219	2.0888654	3.6646294	2.6027837	2.5658921	2.0178795	2.1868507	2.4489122
hsa-miR-3917	4.0013064	1.5879664	2.9656646	2.0555921	1.6676574	2.7223536	4.9519392	3.1814715	2.8922685	3.6224565
hsa-miR-3918	1.9853499	1.9364007	1.8885369	2.1570599	2.9139966	1.7105762	1.9786539	3.7793643	2.307726	1.8447647
hsa-miR-3919	1.57876	1.4309513	1.5457613	1.721734	1.5448763	1.629255	1.4379671	1.5124026	1.5124026	1.2017352
hsa-miR-3920	1.508908	1.3318996	1.2026005	1.3066213	1.3310148	1.6630197	1.3885783	1.2487337	1.4423221	1.365721
hsa-miR-3921	2.6932796	5.1987556	2.2092636	1.9786539	2.9262487	2.1482492	1.6551068	7.023765	1.478673	3.5037348
hsa-miR-3922	1.2288957	1.5154219	1.57028915	1.6241157	1.5033086	1.7081822	1.6709715	1.0807035	1.493008	1.5167608
hsa-miR-3923	1.3579055	1.2396164	1.6744083	1.5014951	1.3697309	1.345541	1.4973755	1.3901448	1.2880574	0.91107929
hsa-miR-3924	1.1048398	1.1101926	1.2060356	1.8540271	1.478673	1.4714651	1.3364896	1.4471536	1.5569472	1.6298359
hsa-miR-3925	1.4992639	2.2949591	1.5769094	2.2021719	1.1031207	1.8185674	1.6805595	1.5479334	2.0232596	1.6412617
hsa-miR-3926	1.6673355	1.2215873	1.7074728	2.0985465	1.4495235	1.331554	1.6859387	1.0521642	1.6522413	1.7093479
hsa-miR-3927	1.6497231	1.5722022	1.6178682	1.3134151	1.2950195	1.2989302	1.7804221	1.6416972	1.3480975	1.5757438
hsa-miR-3928	2.0465843	1.6014806	2.2451203	1.9672188	1.3985607	2.0121873	1.8525616	1.0703343	1.8094206	1.8318918
hsa-miR-3929	1.3944144	1.471069	1.339509	1.4260011	1.6436154	1.5011836	1.6673355	1.62490215	1.4844928	1.5006474
hsa-miR-3934	2.4935801	1.6008816	2.4489122	2.8587725	2.0014365	2.133639	2.3388808	3.8812752	2.133639	1.629255
hsa-miR-3935	3.0164593	4.2352354	4.2764652	3.6705455	2.2092636	3.1814715	3.5689813	5.6059788	3.3181109	3.7458567
hsa-miR-3936	1.7111031	5.894064	1.6825019	1.7233512	2.1633303	1.603804	1.9747234	6.7887583	1.8866229	3.3817946
hsa-miR-3937	3.6952198	3.4285565	4.4175585	4.5277598	4.7074045	5.190315	4.7627222	4.969397	6.4532479	4.969397
hsa-miR-3938	1.4192045	1.3885783	1.8000621	1.4677273	1.5195097	1.4325682	1.3920219	1.8081326	1.4154551	1.8038733
hsa-miR-3939	1.2333647	1.6461638	1.6871825	1.4936898	1.0192442	1.6886893	1.2910711	1.3697309	1.2696558	1.3134151
hsa-miR-3940	9.8058359	10.81047	10.357613	10.552208	10.81047	11.089216	10.786093	10.0389468	11.637789	10.991915
hsa-miR-3941	1.741183	4.2764652	1.5800308	1.858836	1.5467686	1.3832341	1.6865949	1.7595828	1.5167608	1.5591413
hsa-miR-3942	1.9964518	1.4888112	1.3276261	1.5141478	1.5620219	1.1761121	1.5866437	1.4176179	1.2426634	1.5984947
hsa-miR-3943	1.5374111	1.1533769	1.4003799	1.2575223	1.3680015	1.6241157	1.2976832	1.4025007	1.493008	1.3156805
hsa-miR-3944	1.8921047	3.4285565	2.3548213	1.959166	2.4235819	2.2410847	2.7944232	1.2418966	3.1021699	2.1094182
hsa-miR-3945	1.4776418	1.3717037	1.5204651	1.6592686	2.1360191	1.4905235	1.3944144	1.7273436	1.5694091	1.6150389
hsa-miR-3960	12.47558	12.777933	12.531131	12.426384	13.011649	13.094719	12.904474	12.777933	13.379359	13.170766
hsa-miR-3972	2.1431192	5.2083081	1.6781671	1.6046374	2.0409502	1.7466929	1.836347	1.7205558	1.7576345	1.7058895
hsa-miR-3973	1.7595828	1.4987959	1.2178842	1.459012	1.7135672	1.4879837	1.2696558	1.7152172	1.3166993	1.592059
hsa-miR-3974	1.5339933	1.5181754	1.22751	1.5754412	1.558378	1.4172336	1.3469537	2.4309816	1.1805699	1.3018657
hsa-miR-3975	1.5115584	2.0333538	1.7306508	1.4329127	1.26011715	1.70109	1.4982165	1.4481984	1.4117488	1.3976753
hsa-miR-3976	1.210563	1.210563	1.8120932	1.8826783	1.4717529	1.4564116	1.6461638	1.6571412	1.7376943	2.42873225
hsa-miR-3977	1.5154219	1.474321	1.4431328	1.2708517	1.5006474	1.5170132	1.5924849	2.3616572	1.3966478	1.0927738
hsa-miR-3978	1.3742769	1.7029464	1.4433684	1.25247085	1.68330385	1.459012	1.4714651	1.4306475	1.4770913	1.3697309
hsa-miR-409	8.0368619	6.8533993	4.3670835	5.2727013	5.5216694	5.3854588	5.8014629	1.7974357	3.3499106	6.3049667
hsa-miR-410	1.9648377	1.8094206	1.6105734	2.0595732	1.594676	1.3606851	1.8254104	1.5533313	1.4841725	1.9064364
hsa-miR-411	3.7584743	2.6084576	1.8285008	1.5119643	1.4717529	2.1699782	2.328054	2.8312289	1.5057751	2.4565202
hsa-miR-412	1.4211797	1.4185609	1.3812694	1.2833394	1.2787812	1.366701	1.6825019	2.227058	1.4834177	1.4214334
hsa-miR-421	5.8433061	2.8041915	5.894064	7.5710109	4.7193962	6.3287549	6.2202583	1.7135672	6.7463338	2.6736932
hsa-miR-422a	7.7507661	3.3300415	9.0103166	9.8781926	7.1389937	9.0765587	8.5132296	6.8748667	7.38351	7.273845
hsa-miR-423	9.3902352	8.4430578	9.3600854	10.369736	8.6314277	9.4685564	9.0986318	1.3607888	8.3028274	8.0368619
hsa-miR-424	6.8533993	1.1533769	3.1288192	5.8541457	4.0013064	5.1070466	4.2569001	1.346562	4.9051232	3.3909327
hsa-miR-425	10.319338	7.8111684	10.585933	10.81047	10.369736	10.369736	10.466556	10.016305	9.8058359	9.3091347
hsa-miR-4251	1.3994189	1.3429377	1.3021499	1.320509	1.2352894	1.470689	1.2372306	1.5195097	1.553939	1.1519293
hsa-miR-4252	1.5394435	1.4987959	1.4795335	1.2615977	0.95627715	1.3364896	1.2945248	1.3867026	1.5380679	1.6604772
hsa-miR-4253	2.8519495	1.0885828	2.2916138	2.5251575	4.8593278	4.0013064	3.481875	2.6279189	5.0717927	4.7257619
hsa-miR-4254	1.5209719	2.1132187	1.9837199	1.3818743	1.4172336	1.7183139	1.5161637	3.0471479	1.7047014	3.0471479
hsa-miR-4255	1.543252	1.6193514	1.395581	1.3690643	1.6685124	1.4652303	1.3801625	4.4492929	1.4540511	1.3021499
hsa-miR-4256	1.6171432	2.1431192	1.3828245	1.320509	1.3852571	1.1276441	1.3332755	1.2139361	1.4423221	1.3089479
hsa-miR-4257	2.216246	1.3038756	2.1831295	2.0296585	4.0207406	1.8921047	2.4007902	1.6694513	2.5297679	2.9776953
hsa-miR-4258	1.9469877	8.1371573	1.4481984	1.7293629	2.6329834	1.9364007	1.2906486	3.481875	1.6912588	1.9853499
hsa-miR-4259	1.3674067	4.8593278	1.9672188	1.3562364	1.6522413	1.5057751	1.7105762	1.2312888	2.1831295	2.8828119
hsa-miR-4260	1.4413613	1.1858437	1.587312	1.620392	1.6081332	1.6781671	1.6229663	1.3767448	1.8540271	1.2696558
hsa-miR-4261	1.4918826	1.7029464	1.8689537	1.8296936	1.2810347	1.5128474	1.6709715	5.2654238	1.6859387	3.0139084
hsa-miR-4262	1.5960837	1.2203693	1.3085648	1.8689537	1.2829583	1.6133475	1.6336727	1.3129949	1.1235981	1.3409302
hsa-miR-4263	1.4351053	1.8791626	1.5832848	1.2859123	1.981886	1.7306508	1.6964827	1.636811	1.9377383	1.5402663
hsa-miR-4264	1.2300916	2.4392645	1.3436628	1.1805699	1.2186687	1.1101926	1.0977891	1.5119643	1.2787812	1.4131711
hsa-miR-4265	1.1827652	1.3286355	1.1642367	1.3862428	1.3411473	1.6073611	1.1642367	1.62490215	1.3504492	1.2810347
hsa-miR-4266	1.7105762	1.4437339	1.3674067	1.4387175	1.3519666	1.4536439	1.7301749	1.0843358	1.3450279	1.4852449
hsa-miR-4267	1.7143561	1.5679284	1.7877566	1.5327253	1.6298359	1.6030225	1.7536753	1.3137751	1.592059	1.2227347
hsa-miR-4268	1.5204651	1.3730833	1.3200686	1.5793469	1.2671874	1.3419519	1.0290649	1.4647439	1.2736019	1.3085648
hsa-miR-4269	4.3059783	1.8669833	2.7223536	2.1217501	3.1699157	3.3181109	4.0171316	1.4097571	3.1970515	4.7074045
hsa-miR-4270	9.9617602	12.63288	10.135693	9.5690176	10.682544	10.400422	10.0389468	11.783402	10.844043	11.063535
hsa-miR-4271	3.1396257	6.3626699	2.3056254	2.2376449	2.4336351	2.5297679	2.5590907	5.1224487	3.597643	3.9372498
hsa-miR-4272	1.6451496	1.311027	1.4500493	1.5316838	1.2426634	1.5862172	1.3634774	1.4193532	1.3840735	1.430226
hsa-miR-4273	1.5781709	2.1940285	1.3150087	1.6136944	1.3528	1.3327507	1.4373908	1.25475355	1.2071256	1.2840899
hsa-miR-4274	1.7273436	6.9589724	1.85147155	1.8503815	2.6027837	1.9185728	1.7509755	3.1118294	1.8007636	2.4336351
hsa-miR-4275	1.4699748	1.6665871	1.5394435	1.4020603	1.6301314	1.18884305	1.1907718	1.48433265	1.247048	1.3211556
hsa-miR-4276	1.8318918	1.1259519	1.4672622	1.5014951	1.4233155	1.1068978	1.4725548	2.6329834	1.5011836	1.3528
hsa-miR-4277	1.75008595	1.6571412	1.3638053	1.5759562	1.6251169	1.557658	1.4117488	1.8149167	1.6399614	1.4766994
hsa-miR-4278	1.2751432	1.6798769	1.3663292	1.06008	1.1293363	1.3944144	1.4761439	1.6532245	1.4870435	1.4620064
hsa-miR-4279	1.4564116	1.362557	1.2514532	1.2643068	1.4624952	1.5774423	1.5661597	2.1868507	1.5453916	1.7054619
hsa-miR-4280	1.6374909	1.346562	1.9922654	1.4444269	1.5076977	1.4932445	1.7774655	1.4955562	1.6993393	1.6791147
hsa-miR-4281	8.4274592	11.722967	9.7659396	9.5360341	9.9175549	10.1650587	9.8978249	10.81047	10.759235	10.718676
hsa-miR-4282	1.324035	2.9341944	1.5119643	1.2776163	1.4162967	1.3498381	1.3419519	1.3787548	1.6308239	1.4441031
hsa-miR-4283	1.1894406	1.7029464	1.7246648	1.4020603	1.4489791	1.5154219	1.8907901	1.3156805	2.0748658	1.8038733
hsa-miR-4284	4.9519392	3.6952198	6.0280106	6.2882612	6.3765071	5.6328142	6.3287549	2.4336351	7.1118922	5.5586831
hsa-miR-4285	1.4398781	1.7974357	1.5862172	1.4154551	1.3282653	1.4398781	1.5115584	1.2874426	1.3364896	1.9095213
hsa-miR-4286	5.3393328	1.9158426	4.5785352	4.8339613	5.6762237	5.4778556	5.5923892	2.1679386	4.4175585	5.970319
hsa-miR-4287	1.1805699	1.6030225	1.5990468	1.3742769	1.339509	1.6532245	1.3519666	2.1217501	1.5402663	1.0641424
hsa-miR-4288	2.4336351	1.25523345	1.9786539	2.5620197	2.4264829	2.0195017	2.0985465	1.3402433	1.7606377	1.735772
hsa-miR-4289	1.8254104	1.7366648	1.5620219	1.5282313	1.4973755	1.0843358	1.1989016	1.4392651	1.558378	1.4559248
hsa-miR-429	1.6167692	2.0712159	2.5251575	4.1455755	2.8972122	4.2764652	3.8507113	1.3150087	4.4816443	2.0555921
hsa-miR-4290	2.0208938	1.6835009	1.688183	1.7974357	2.2512505	1.8402128	1.6331492	2.4693966	2.0785671	2.1921634
hsa-miR-4291	1.8653476	1.7029464	1.5879664	1.4020603	1.6014806	1.7366648	1.606623	4.2463893	1.6831068	1.7386601
hsa-miR-4292	1.5323827	1.4754122	1.7074728	1.7306508	1.2130809	1.311027	1.4544837	1.5097062	1.7433602	1.3409302
hsa-miR-4293	1.421837	4.6317626	1.403871	1.4091011	1.5402663	1.3570249	1.6193514	1.5929108	1.6178682	1.5046288
hsa-miR-4294	1.5467686	1.3885783	1.6030225	1.3519666	1.8958015	1.4172336	1.7386601	1.1211707	1.5916125	1.688183
hsa-miR-4295	1.0744235	1.25523345	1.2635951	1.1068978	1.6241157	1.3847965	1.1316576	1.324035	1.365721	1.5402663
hsa-miR-4296	1.4495235	1.6576174	1.8214066	1.6073611	1.5655649	1.6171432	1.5402663	1.2186687	1.6825019	1.3607888
hsa-miR-4297	1.501746	1.2746291	1.4309513	1.5014951	1.3203839	1.486229	1.3450279	1.5661597	1.3936119	1.4214334
hsa-miR-4298	10.552208	12.820301	9.7268229	9.5132519	8.4274592	9.5690176	8.9763188	12.025842	9.8781926	9.255973
hsa-miR-4299	2.2672514	1.5533313	2.2253936	2.3616572	2.8464068	2.9044488	3.9153819	1.7123487	4.5631949	3.576654
hsa-miR-4300	1.2760456	1.2049848	1.289458	1.178849	1.0445396	1.5217463	1.4286648	1.4192045	1.5608006	1.7105762
hsa-miR-4301	1.3994189	1.4401423	1.864613	1.567463	1.5566024	1.5011836	1.3218124	3.7260581	1.4804647	1.5402663
hsa-miR-4302	1.9158426	3.8812752	1.5230159	1.361621	1.2776163	1.2152835	1.7931485	1.4056945	2.0357504	1.4508944
hsa-miR-4303	1.4106598	1.2481342	1.9197497	1.6825019	1.5714554	1.5420505	1.4987959	4.6422545	1.5411068	1.5170132
hsa-miR-4304	1.9377383	1.1696819	1.7546158	1.7627735	2.261219	1.6974271	1.8130217	1.6090036	2.2215795	3.7089168
hsa-miR-4305	1.6224919	1.3332755	1.3254041	1.8826783	1.7074728	1.3402433	1.3134151	1.7183139	1.3225832	1.4633547
hsa-miR-4306	5.4306219	1.0366609	4.62636625	5.1224487	2.5905088	4.4816443	4.4048516	3.86351	4.776923	4.20163255
hsa-miR-4307	1.3994189	1.7450287	1.4136022	1.3920219	1.341586	1.2823006	1.1211707	1.4016212	1.3908647	1.4379671
hsa-miR-4308	1.5048749	4.3670835	1.2522303	1.1952569	1.590529	1.408128	1.2996899	1.1182623	1.3713161	1.4489791
hsa-miR-4309	2.3056254	1.7417072	2.153012	2.2327817	2.7583173	1.9500538	2.0333538	3.0649378	1.7615284	2.01674415
hsa-miR-431	1.6974271	1.5829286	1.50269595	1.2657688	2.0000451	1.9766209	1.5453916	1.3342341	1.7391531	1.6604772
hsa-miR-4310	2.128907	3.1396257	1.9766209	2.064021	2.133639	2.4565202	1.9837199	3.3421131	1.9282255	1.4526225
hsa-miR-4311	1.7021988	2.0032328	1.5380679	1.6702463	2.0888654	1.4754122	1.5637613	2.1185588	1.4313259	1.4681391
hsa-miR-4312	1.8100768	1.8018387	1.8853614	2.5117021	1.4051583	2.216246	2.1316294	1.5057751	1.861763	1.7474827
hsa-miR-4313	1.8050187	1.8402128	2.00233465	2.2476667	1.4559248	1.8333976	1.4516311	2.1316294	1.6109401	1.4953363
hsa-miR-4314	2.0296585	1.6253932	1.2976832	2.7223536	1.31211455	1.5685193	1.8063827	4.6581682	1.8063827	1.5640559
hsa-miR-4315	1.931584	8.3028274	3.8258852	1.2115033	3.5689813	1.4086181	2.2545839	1.2333647	1.2726801	1.5736014
hsa-miR-4316	1.9562875	2.3748525	1.5533313	1.6171432	1.5217463	1.6604772	1.6773176	1.3840735	1.493008	1.2178842
hsa-miR-4317	5.2993771	1.9500538	3.86351	5.091068	4.4672749	4.9391414	4.0639382	4.2463893	4.3466862	4.0897045
hsa-miR-4318	1.4464463	1.2426634	1.3025304	1.7280641	1.3498381	1.247048	1.1554641	1.1907718	1.3166993	1.3651895
hsa-miR-4319	1.1952569	1.5624307	1.4106598	1.332374	1.1805699	1.6561068	1.6262443	1.4172336	1.457756	1.4754122
hsa-miR-432	5.934588	1.2671874	3.7793643	4.4816443	6.5950276	4.1199179	3.3499106	4.7414004	2.9262487	6.7207952
hsa-miR-4320	1.4181159	1.6630197	1.4150018	1.4176179	1.1805699	1.0366609	1.5115584	1.3623187	1.1596254	1.2372306
hsa-miR-4321	1.9050059	1.8632308	2.104555	1.9469877	1.6390795	3.0649378	2.3008177	1.62490215	2.4417147	2.1377117
hsa-miR-4322	3.481875	2.5117021	3.7712695	4.1024554	4.6209699	4.2058906	4.2058906	5.0063875	4.9940957	4.842773
hsa-miR-4323	2.2410847	1.7833834	2.1407865	1.2251766	1.6246874	1.1754631	1.4641357	1.5230159	1.4756552	1.69457
hsa-miR-4324	2.0555921	4.5785352	2.5716341	1.4401423	1.628227	1.8063827	2.4565202	1.289458	1.8419585	2.8780792
hsa-miR-4325	1.4131711	1.3798028	1.2460658	1.1848909	1.2095714	1.2755127	1.5411068	1.5181754	1.4106598	1.3059731
hsa-miR-4326	1.5101686	1.3885783	1.2115033	1.2618431	1.3852571	1.3483699	1.5349208	1.48433265	1.6805595	1.3960078
hsa-miR-4327	2.328054	4.4549199	3.3499106	3.597643	3.3744489	2.9592086	2.9341944	1.7029464	3.8812752	4.5437278
hsa-miR-4328	1.1848909	1.7615284	1.2215873	1.4398781	1.6744083	1.3606851	1.5464054	1.2372306	1.0366609	1.3409302
hsa-miR-4329	3.1814715	1.9064364	1.959166	1.9334289	2.4565202	1.6276865	1.864613	1.346562	1.6576174	3.5199452
hsa-miR-433	2.9592086	1.9837199	1.836347	2.7330285	4.3572841	1.7135672	1.8921047	1.1519293	1.6224919	4.1123802
hsa-miR-4330	1.2487337	3.4285565	1.2539722	1.5146979	1.3286355	1.2682485	1.8097487	1.1939318	1.5448763	1.5138671
hsa-miR-4417	4.5437278	4.7074045	4.515204	7.1389937	6.1564934	7.6037367	6.679358	1.6526884	9.4907354	7.1796834
hsa-miR-4418	1.4255002	1.741183	1.4770913	1.422314	1.7036489	1.2691018	1.8120932	1.2726801	1.5222322	1.5655649
hsa-miR-4419a	2.2253936	1.620392	1.9364007	2.2476667	1.7890883	2.3326715	1.878563	1.1138855	2.5035477	1.7441867
hsa-miR-4419b	1.4918826	3.1288192	1.4313259	1.345541	0.91107929	1.3717037	1.5655649	1.5414016	1.6689025	3.4133665
hsa-miR-4420	1.2362041	1.6090036	1.5161637	2.0419449	1.5533313	1.5374111	1.2840899	1.8968518	1.474823	1.5990468
hsa-miR-4421	1.2008817	4.969397	1.6461638	1.3713161	1.5097062	1.4102513	1.395581	2.9139966	1.1967646	1.4277516
hsa-miR-4422	1.7402831	3.4285565	2.8041915	1.9032264	1.620392	1.8195825	1.5170132	2.2545839	1.5425141	1.9169764
hsa-miR-4423	1.6744083	7.3407062	1.7774655	1.931584	3.0031104	1.7504654	1.6763998	2.578562	1.7504654	2.2092636
hsa-miR-4424	1.2071256	1.3095725	1.3195285	1.4102513	2.5251575	1.4690505	1.3840735	1.5247723	1.4464463	1.4214334
hsa-miR-4425	1.5990468	1.6702463	2.1155636	1.8921047	2.2021719	1.6356806	1.5597893	1.95168355	1.4423221	1.4016212
hsa-miR-4426	1.3623187	1.3680015	1.3836548	1.5181754	1.3852571	1.3025304	1.2481342	1.8110941	1.3787548	1.6702463
hsa-miR-4427	1.2426634	5.5330724	1.5655649	1.5167608	2.8828119	1.3818743	1.6014806	1.5157572	1.663632	1.9786539
hsa-miR-4428	2.8041915	1.25049205	3.7458567	2.7768165	4.1455755	2.7054978	3.7793643	1.5716667	3.9042941	4.2569001
hsa-miR-4429	9.4685564	9.0765587	9.4685564	10.1061129	9.2315494	8.1908093	9.8322051	9.3363562	8.9454046	9.8978249
hsa-miR-4430	4.1199179	6.3966387	4.6422545	3.9551369	4.6422545	4.2352354	3.8919328	1.6798769	4.9519392	4.3371608
hsa-miR-4431	1.4260011	1.1967646	1.3631495	1.25247085	1.4949527	1.3867026	1.3904223	2.0445391	1.3025304	1.4214334
hsa-miR-4432	1.4392651	1.543252	1.3181377	1.2566211	1.1596254	1.3647059	1.3997727	1.3620494	1.534561	1.2887896
hsa-miR-4433	6.679358	8.4825034	6.135132	5.8150081	7.1118922	7.273845	6.6203613	8.6072689	7.9475658	7.7507661
hsa-miR-4434	1.3730833	1.4658323	2.0399555	1.7081822	1.5990468	1.6440023	1.6390795	1.8195825	1.7366648	1.8333976
hsa-miR-4435	1.2460658	1.513373	1.594676	1.5832848	1.5810435	1.2823006	1.4363357	1.1554641	1.6689025	1.6158456
hsa-miR-4436a	2.4144616	1.4091011	1.6595725	1.5217463	2.153012	1.843414	1.858836	1.7536753	1.8804422	2.7827951
hsa-miR-4436b	2.4489122	1.8100768	4.2697318	4.6581682	3.5037348	5.3638603	4.7193962	2.8922685	4.8200009	3.9791797
hsa-miR-4437	1.6390795	2.0296585	1.6336727	1.5309879	1.3944144	1.570571	1.9533133	1.5840092	1.647954	1.7306508
hsa-miR-4438	1.4647439	1.3276261	1.4841725	1.5774423	1.2847305	1.3980327	1.5051688	1.4187859	1.178849	1.2390912
hsa-miR-4439	1.5840092	4.4175585	1.590529	1.6325794	1.8110941	1.6539021	1.6081332	5.3113709	1.5235045	1.5086004
hsa-miR-4440	1.8561893	2.1940285	5.2314646	4.776923	3.0880489	5.9846745	6.2542046	6.5648268	5.7386729	4.8746805
hsa-miR-4441	1.5161637	1.4016212	1.6585976	1.4953363	1.31211455	1.5011836	1.4559248	1.48433265	1.6615944	1.3593758
hsa-miR-4442	3.3744489	1.3801625	2.7688273	2.4392645	1.9050059	2.4309816	2.7868648	1.5048749	2.6084576	2.6391695
hsa-miR-4443	7.2964809	1.864613	6.1766781	6.8748667	8.3564636	7.1389937	7.273845	2.6489021	6.7795485	8.8124095
hsa-miR-4444	2.0333538	1.2139361	2.5658921	2.3134467	2.578562	2.2376449	2.4392645	2.0524366	2.578562	1.8669833
hsa-miR-4445	2.0208938	1.7293629	1.7627735	1.6846779	1.9533133	2.1155636	1.7064041	1.721734	1.6374909	1.8195825
hsa-miR-4446	2.3473884	1.25523345	2.1431192	1.7105762	1.6051685	1.7727281	2.3326715	2.8694708	1.9853499	2.2575277
hsa-miR-4447	2.5035477	1.2887896	2.2021719	2.0247717	1.7546158	1.9883154	2.2916138	2.5905088	2.5658921	1.4879837
hsa-miR-4448	3.0471479	2.4084458	4.0243496	1.69457	1.2976832	3.0964564	1.9730534	1.02415455	2.5843844	1.8791626
hsa-miR-4449	4.515204	1.7029464	5.7786687	7.273845	5.698106	6.679358	6.3966387	1.25475355	6.9028734	5.6328142
hsa-miR-4450	1.5025462	1.4564116	1.3824387	1.1332018	1.4717529	1.2961115	1.6982434	2.1155636	1.6325794	1.4817507
hsa-miR-4451	1.4206788	1.2487337	1.7074728	1.2751432	2.3927866	1.8226435	1.9095213	1.5082635	2.2410847	2.9341944
hsa-miR-4452	1.4918826	4.7868457	1.1048398	1.4136022	1.5138671	1.2736019	1.2755127	6.3966387	1.2918587	1.2871461
hsa-miR-4453	1.2627783	2.133639	1.50269595	1.4685571	2.1511683	1.6522413	1.6105734	3.8919328	1.3862428	1.5271081
hsa-miR-4454	9.8587702	11.979554	10.862889	11.603914	12.426384	11.474163	12.47558	9.8587702	12.200667	12.688235
hsa-miR-4455	2.4693966	4.8200009	2.5843844	2.6489021	2.3008177	2.2672514	2.8828119	4.1973745	3.1699157	3.1118294
hsa-miR-4456	1.253714	1.3358626	1.2152835	1.2178842	1.3852571	1.3211556	1.4028609	1.6859387	1.1596254	1.2538431
hsa-miR-4457	1.2170193	2.3326715	1.4282339	1.7376943	1.3218124	1.5661597	1.3296573	2.261219	1.4016212	1.6751235
hsa-miR-4458	3.9153819	5.698106	3.0164593	3.0880489	3.0803979	3.0225909	2.476425	4.9811626	3.0139084	3.9153819
hsa-miR-4459	9.6019968	12.025842	8.9763188	8.4172509	9.0103166	9.0633464	8.3028274	10.962429	9.3091347	9.2315494
hsa-miR-4460	1.5086004	1.2847305	1.4172336	1.4801588	1.6974271	1.3129949	1.4949527	1.6673355	1.6390795	1.3735091
hsa-miR-4461	2.3548213	1.5832848	2.4822858	2.7944232	3.0289524	2.9341944	2.4693966	4.2463893	2.6279189	1.8038733
hsa-miR-4462	3.597643	1.4536439	4.7193962	3.0164593	3.7089168	4.4416978	4.2463893	2.0138157	4.6000607	4.4816443
hsa-miR-4463	8.9763188	10.786093	9.4328896	8.6314277	10.2216012	9.5132519	9.6019968	10.2216012	10.319338	10.435175
hsa-miR-4464	1.1440075	1.6773176	1.42092925	1.3332755	1.9730534	1.2501993	1.1211707	1.3944144	1.3976753	1.4296839
hsa-miR-4465	3.0964564	1.3885783	2.6993887	2.476425	2.8144444	2.1377117	2.4489122	1.2227347	2.7455055	1.6246874
hsa-miR-4466	10.512164	11.063535	11.474163	11.474163	11.603914	12.262339	11.783402	11.024436	12.30677	11.920436
hsa-miR-4467	6.4532479	1.9050059	6.2007972	6.0280106	6.7207952	7.7507661	7.1796834	4.0639382	8.7170796	6.9028734
hsa-miR-4468	1.6859387	1.2989302	1.8110941	1.3798028	1.5778066	1.6964827	1.4782121	1.48433265	1.4982165	1.2538431
hsa-miR-4469	1.5014951	3.231786	1.4663312	1.9903121	1.6133475	1.9064364	1.5339933	1.407507	1.8274057	1.5862172
hsa-miR-4470	1.7702704	2.0914394	2.1647102	1.4172336	1.5640559	2.4987215	1.7665305	1.48433265	1.9500538	2.1407865
hsa-miR-4471	1.1293363	1.3066213	1.2512693	1.3460556	1.210563	1.3916461	1.5235045	1.25475355	1.330348	1.17040285
hsa-miR-4472	1.408128	1.339509	1.7559649	1.7402831	1.8050187	1.7029464	1.590529	1.2162849	1.9469877	2.6932796
hsa-miR-4473	1.3407131	1.341586	1.7074728	1.3389903	1.5464054	1.6095373	1.3809479	1.1068978	1.4325682	1.4444269
hsa-miR-4474	1.9883154	2.1155636	1.6095373	1.5647023	1.68330385	1.1182623	1.5271081	1.5170132	1.403871	1.7164519
hsa-miR-4475	1.5974456	1.7774655	1.69457	1.4277516	1.4431328	1.4516311	1.3960078	1.404308	1.6046374	1.620392
hsa-miR-4476	2.5368067	2.3847929	3.2218619	1.836347	1.5128474	2.0043817	2.2253936	1.3570249	2.5251575	2.0914394
hsa-miR-4477a	1.3721765	1.4214334	1.1068978	1.3480975	1.31211455	1.0927738	1.2965755	2.0805371	1.2383328	1.17040285
hsa-miR-4477b	1.3134151	2.0000451	1.4102513	1.5637613	1.4801588	1.547455	1.3528	2.2376449	1.2594074	1.162157
hsa-miR-4478	3.0031104	1.540838	2.6736932	2.0399555	1.6412617	1.662529	2.7768165	1.7762139	2.1966965	1.9964518
hsa-miR-4479	2.0208938	1.4112397	2.5368067	1.9853499	1.4011081	3.0565491	2.7688273	1.3038756	2.4935801	2.6932796
hsa-miR-448	1.486229	1.4637094	1.486229	1.4776418	1.4329127	2.0785671	1.6424268	1.2260961	1.5115584	1.4214334
hsa-miR-4480	1.2390912	1.3246873	1.1170986	1.5014951	1.5264297	1.2746291	1.1101926	1.5669072	1.1894406	1.3755189
hsa-miR-4481	4.0171316	6.3449315	3.6705455	3.0803979	3.0565491	3.5689813	3.2218619	1.9079838	3.9886177	4.5785352
hsa-miR-4482	1.454846	2.1940285	1.547455	1.6761785	1.6262443	1.7606377	1.4179937	1.7064041	1.6133475	1.5222322
hsa-miR-4483	1.5453916	1.5984947	1.6508165	1.3873111	1.8561893	1.5093087	1.289458	1.6412617	1.4009072	1.5722022
hsa-miR-4484	6.6670112	10.585933	7.8453778	6.679358	9.4685564	9.9175549	9.1273391	9.4328896	9.4328896	8.5774288
hsa-miR-4485	6.3966387	6.6670112	6.8748667	7.6847499	6.6539407	9.7268229	9.255973	8.7170796	10.357613	9.3363562
hsa-miR-4486	3.6224565	1.8038733	5.2993771	5.717345	5.1305173	5.6887775	5.2217474	6.015731	5.7786687	5.4163152
hsa-miR-4487	3.260935	10.1061129	3.9372498	2.9850716	2.9444519	3.3421131	3.6952198	9.9175549	3.576654	5.2993771
hsa-miR-4488	10.962429	11.841278	11.22111	11.266409	11.75591	11.817293	11.414948	11.370625	11.841278	11.75591
hsa-miR-4489	1.3450279	1.6719885	1.4962421	1.7487458	2.4144616	1.6497231	1.7814239	1.3779609	2.0839287	1.8742112
hsa-miR-4490	1.5655649	1.6336727	1.5815314	1.4540511	1.5051688	1.5186667	1.5815314	1.7741747	1.4658323	1.4531848
hsa-miR-4491	2.2626515	1.4987959	1.6253932	1.441955	1.4136022	1.3095725	1.6171432	1.587312	1.7128813	1.4809671
hsa-miR-4492	6.7795485	4.6422545	7.2538716	6.2719183	7.0842812	8.0368619	8.0368619	7.711528	7.6037367	7.1389937
hsa-miR-4493	1.2251766	1.4987959	1.7424873	1.3600635	1.9562875	1.2522303	1.8816918	1.8669833	1.9169764	1.6436154
hsa-miR-4494	1.4641357	1.6604772	1.6301314	1.4932445	1.70109	1.7846547	1.3730833	1.5071656	1.6689025	1.1478641
hsa-miR-4495	1.3162274	2.0748658	2.1633303	1.5057751	1.5380679	2.678738	1.5751386	6.3049667	1.5700073	1.5230159
hsa-miR-4496	3.1970515	2.6538901	2.970319	2.3708671	2.5166702	1.9626626	2.1217501	1.3877489	2.0595732	3.4715533
hsa-miR-4497	12.200667	11.518979	12.589265	12.688235	12.047467	12.63288	12.372252	12.262339	12.688235	12.372252
hsa-miR-4498	3.1288192	5.7386729	3.2895977	3.5199452	3.4004724	3.6106269	3.5398537	5.1305173	3.6757068	4.7414004
hsa-miR-4499	2.7827951	1.6615944	2.0888654	2.5938575	1.6429587	2.172442	2.0121873	2.1831295	2.3548213	1.8540271
hsa-miR-449a	2.2376449	2.6683512	1.4714651	1.6831068	8.6833177	3.1699157	2.7642973	1.2071256	8.0707022	5.1224487
hsa-miR-449b	1.4756552	1.6598764	1.50269595	1.8968518	8.0368619	2.8694708	3.3744489	1.5425141	7.5710109	4.2352354
hsa-miR-449c	1.4266639	1.3450279	1.4932445	1.6993393	8.2233536	3.4285565	2.6391695	1.353299	6.5950276	3.1021699
hsa-miR-4500	3.6705455	5.190315	2.578562	3.5398537	4.5785352	3.1288192	2.2626515	1.16608185	2.1699782	2.7583173
hsa-miR-4501	1.3424049	4.515204	1.432022	1.2767703	1.5247723	1.3276261	1.4870435	1.3218124	1.362557	2.0785671
hsa-miR-4502	1.7424873	1.7164519	1.430226	1.6216972	2.0121873	1.931584	1.6046374	2.0839287	1.7567693	1.3218124
hsa-miR-4503	1.3562364	1.4181159	1.4270201	1.6429587	1.3852571	1.7263887	1.320509	1.48433265	1.6689025	1.7193171
hsa-miR-4504	1.8185674	1.7466929	1.1907718	1.6178682	1.6399614	1.8958015	1.7762139	1.62490215	1.3607888	1.6197308
hsa-miR-4505	6.3449315	8.9454046	7.880184	6.6670112	8.1371573	8.5132296	8.2233536	8.1538141	8.4274592	8.6072689
hsa-miR-4506	1.9050059	1.4912314	1.93405815	1.636811	2.3412901	1.5071656	2.2021719	2.2063805	1.9400656	2.1679386
hsa-miR-4507	7.6847499	10.626023	8.4825034	6.9589724	9.3091347	8.7606113	8.9144856	9.3902352	9.0765587	9.4328896
hsa-miR-4508	10.295635	11.702008	10.369736	9.9809613	11.155867	10.759235	11.063535	11.063535	11.155867	11.193961
hsa-miR-4509	1.4516311	1.25523345	1.4564116	1.2260961	1.4368852	1.5486327	1.4016212	1.4204229	1.4672622	1.3260487
hsa-miR-450a	1.3755189	1.4614031	1.0192442	1.4500493	1.3947681	1.3920219	1.5115584	1.1989016	1.5146979	2.1633303
hsa-miR-450b	1.4918826	1.7301749	1.6651875	1.320509	1.843414	1.4633547	1.8038733	3.6646294	1.4179937	1.5200033
hsa-miR-451	8.3813981	8.1538141	8.6833177	7.38351	9.6019968	5.2404961	6.6539407	12.47558	10.786093	7.9275052
hsa-miR-4510	4.4771285	6.6539407	3.6877535	4.0897045	4.7414004	3.2895977	3.0289524	1.4329127	2.9656646	3.9791797
hsa-miR-4511	1.5890204	1.5608006	1.457756	1.5271081	1.68330385	1.5276709	1.4067706	1.5815314	1.4266639	1.5402663
hsa-miR-4512	1.5046288	1.6105734	1.6167692	1.4342673	1.5222322	1.2996899	1.4685571	1.3684036	1.4891942	1.1907718
hsa-miR-4513	1.6685124	1.4770913	3.0964564	2.2817906	3.1288192	2.5843844	3.1021699	3.9280826	3.7793643	3.4573059
hsa-miR-4514	2.064021	2.2731295	1.8561893	2.2949591	1.4536439	1.86616545	1.8063827	1.6759572	1.8525616	1.5141478
hsa-miR-4515	1.721734	1.3407131	1.5235045	1.1478641	1.68330385	1.858836	1.4658323	1.4437339	1.3730833	1.7047014
hsa-miR-4516	11.350097	12.200667	11.603914	11.518979	12.132824	12.156068	11.979554	11.674464	12.589265	12.426384
hsa-miR-4517	1.6551068	4.7257619	1.42092925	1.1211707	1.4936898	1.6246874	1.3089479	1.6712097	1.7306508	1.395581
hsa-miR-4518	1.5700073	1.5939668	1.4292774	1.7021988	1.3852571	1.5774423	1.4464463	1.3704106	1.3166993	1.6316864
hsa-miR-4519	1.75008595	1.1533769	1.7985721	1.7702704	1.7386601	1.6865949	1.8214066	1.62490215	1.8149167	1.7152172
hsa-miR-451b	1.629255	1.3480975	1.57028915	1.3369029	2.3708671	1.4423221	1.3634774	1.1848909	1.358629	1.5402663
hsa-miR-452	5.9478695	2.4822858	5.5731735	7.2964809	3.909838	6.3765071	6.9028734	1.735772	9.3902352	4.2205553
hsa-miR-4520a	1.4357854	1.9334289	1.606623	1.57876	2.0613525	1.5011836	1.6429587	2.7455055	1.513373	1.5952881
hsa-miR-4520b	1.5097062	1.6224919	1.375027	1.3336269	1.2396164	1.210563	1.311746	1.4714651	1.2934724	1.4610012
hsa-miR-4521	6.9028734	3.7712695	7.1389937	4.3996605	3.6705455	3.6373651	2.5202684	1.4500493	4.3059783	2.4417147
hsa-miR-4522	1.178849	1.2162849	1.2362041	1.3605814	1.3562364	0.95627715	1.404308	1.48433265	1.2650378	1.3409302
hsa-miR-4523	1.3994189	1.4987959	1.5952881	1.7424873	2.0409502	1.6993393	1.6374909	1.62490215	1.8038733	1.8038733
hsa-miR-4524	1.2840899	1.8110941	1.50269595	1.3707897	1.8260454	1.6178682	1.5264297	3.0139084	1.4003799	1.6109401
hsa-miR-4525	1.7606377	1.8130217	1.7955199	2.0275318	1.00266063	1.8836648	1.9648377	4.5437278	2.1511683	1.6912588
hsa-miR-4526	1.3929466	2.4603355	1.981886	1.8402128	2.0839287	2.0555921	2.0914394	1.2767703	2.3056254	2.1647102
hsa-miR-4527	1.8018387	1.25523345	1.3071127	1.4106598	1.4852449	1.5386238	1.4384195	1.95168355	1.5217463	1.6171432
hsa-miR-4528	1.167084	1.3098919	1.3033837	1.3579055	1.3211556	1.4464463	1.3059731	1.48433265	1.5414016	1.2906486
hsa-miR-4529	1.6440023	1.25523345	2.4987215	1.6982434	3.3817946	1.861763	3.1118294	8.1908093	4.1199179	5.1070466
hsa-miR-4530	10.489691	13.453193	10.81047	10.64901	12.47558	11.370625	11.441172	13.257146	11.702008	12.589265
hsa-miR-4531	1.324035	1.2436252	1.3920219	1.4020603	1.4717529	1.3509417	1.3310148	2.1094182	1.4363357	1.5840092
hsa-miR-4532	8.9454046	9.6019968	8.8124095	8.3564636	9.6460088	9.0986318	9.046083	8.5132296	9.9175549	9.8058359
hsa-miR-4533	1.5316838	1.9400656	1.8050187	1.6561068	2.3473884	2.3388808	1.8540271	1.8447647	2.2215795	1.4117488
hsa-miR-4534	5.4163152	3.6106269	4.6988333	4.7414004	4.0897045	5.0717927	4.4492929	1.688183	5.3393328	4.2910508
hsa-miR-4535	3.4573059	1.7509755	3.5398537	2.8144444	2.1921634	2.5938575	2.8144444	5.6887775	3.8258852	3.6505405
hsa-miR-4536	1.3994189	1.7029464	1.3762773	1.4020603	2.0195017	1.2227347	1.3964165	1.7058895	1.4637094	1.1894406
hsa-miR-4537	1.4559248	1.4633547	1.6922495	1.2594074	1.3246873	1.5637613	1.6212301	1.2794042	1.3076215	1.4009072
hsa-miR-4538	5.3854588	9.288135	6.0809149	3.1396257	5.2727013	3.3817946	4.6422545	1.9064364	2.6932796	4.7193962
hsa-miR-4539	5.970319	9.0633464	6.8533993	4.3276354	6.8533993	4.969397	6.015731	6.7795485	5.1458047	6.5648268
hsa-miR-454	3.3181109	1.4061588	3.6224565	4.4549199	2.328054	2.7104756	4.2205553	2.1921634	3.8507113	1.3663292
hsa-miR-4540	1.7058895	1.5815314	1.0843358	1.603804	1.3916461	1.3480975	1.5287858	1.346562	1.2989302	1.4918826
hsa-miR-455	11.370625	9.4328896	10.1061129	10.786093	7.6510304	10.64901	9.5132519	10.718676	10.0717122	8.8322331
hsa-miR-4632	1.4610012	1.3885783	1.8094206	1.4569097	1.5394435	1.6390795	1.5685193	1.62490215	1.5457613	1.5494868
hsa-miR-4633	1.5655649	1.7029464	1.4011081	1.5679284	1.5115584	1.6251169	1.8185674	1.3528	1.5048749	1.5402663
hsa-miR-4634	5.0584267	1.4987959	6.8166006	5.6762237	5.0238608	6.3049667	6.3049667	1.8050187	6.0280106	6.3765071
hsa-miR-4635	1.4809671	1.5425141	1.4286648	1.6374909	1.2227347	1.3310148	1.3441331	1.3260487	1.4122373	1.4927715
hsa-miR-4636	1.407507	1.4032113	1.4051583	1.3836548	1.338168	1.4936898	1.0843358	1.5128474	1.4720407	1.5774423
hsa-miR-4637	1.5655649	1.5508668	1.4647439	1.4544837	1.1739599	1.7391531	1.3200686	4.2463893	0.95627715	1.4459964
hsa-miR-4638	2.0748658	6.3765071	1.9079838	1.8254104	2.7407541	1.6561068	2.3748525	2.0333538	2.2545839	2.6084576
hsa-miR-4639	1.3544705	1.7702704	1.0807035	1.0906783	1.06008	1.1596254	1.3985607	1.3651895	1.4204229	1.4398781
hsa-miR-4640	4.7193962	1.5824575	3.8812752	4.2205553	4.8339613	4.1973745	4.515204	1.861763	4.8842074	5.091068
hsa-miR-4641	1.5716667	1.4379671	1.4596239	1.5339933	1.5800308	1.4801588	1.1778254	1.4932445	1.5508668	1.6865949
hsa-miR-4642	1.253714	1.4761439	1.5494868	1.3441331	1.6736841	1.6014806	1.5894766	1.8274057	1.7827083	1.7233512
hsa-miR-4643	1.3593758	1.5457613	1.553939	1.0445396	1.4874608	1.0561221	1.3369029	1.474321	1.2060356	1.138156
hsa-miR-4644	1.3600635	5.1773748	1.4637094	1.6665871	2.0748658	1.3824387	1.4122373	2.0569861	1.5818077	1.5097062
hsa-miR-4645	1.6193514	1.6759572	1.5524549	1.5014951	1.3171148	1.5011836	1.6136944	1.8689537	1.4423221	1.508908
hsa-miR-4646	4.7257619	3.86351	4.4416978	3.9762939	4.6581682	3.86351	4.0517817	1.5494868	4.6988333	4.4771285
hsa-miR-4647	1.7814239	1.5840092	1.5438987	1.6229663	2.1316294	1.9400656	1.7111031	2.4084458	2.0805371	2.7104756
hsa-miR-4648	2.227058	2.0952248	1.5557013	2.7583173	2.3134467	1.8713683	1.9364007	6.9589724	1.7193171	1.4992639
hsa-miR-4649	5.1458047	1.3460556	5.3232203	5.4454048	6.8166006	6.3449315	5.970319	3.3744489	7.2964809	7.2964809
hsa-miR-4650	1.1570957	1.5411068	1.2950195	1.4347966	2.3056254	1.3053302	1.5301772	1.1293363	1.0290649	1.8493595
hsa-miR-4651	7.4557819	9.3091347	8.7170796	8.9144856	9.255973	9.7659396	9.4328896	9.3091347	9.9617602	9.6019968
hsa-miR-4652	1.6798769	1.931584	1.5327253	1.9269805	1.6551068	1.4282339	1.6119733	1.7193171	1.5818077	1.8038733
hsa-miR-4653	1.6276865	1.5566024	1.5781709	2.0000451	1.2239616	1.5774423	1.5890204	2.4894632	1.7846547	1.6095373
hsa-miR-4654	1.3818743	1.4874608	1.7273436	1.4495235	1.4056945	1.8296936	1.6251169	2.5297679	1.7774655	1.7301749
hsa-miR-4655	4.0517817	6.4320134	4.7627222	4.7193962	5.3393328	4.8339613	4.591048	7.9475658	6.2007972	5.698106
hsa-miR-4656	5.6059788	6.5648268	4.7414004	4.6988333	6.015731	4.6422545	4.9940957	6.646514	6.3626699	6.1766781
hsa-miR-4657	1.9837199	2.064021	1.6912588	1.6133475	2.2451203	1.5956653	2.1511683	2.0952248	2.4309816	1.7774655
hsa-miR-4658	1.6429587	1.5929108	1.4154551	1.3025304	1.5866437	1.4233155	1.7466929	1.346562	1.6773176	1.247048
hsa-miR-4659a	1.75008595	1.4067706	1.1031207	1.606623	1.4437339	1.4247858	1.4106598	1.2008817	1.2906486	1.5597893
hsa-miR-4659b	1.5916125	1.4620064	1.1570957	1.5624307	1.4067706	1.1929801	1.2989302	1.4531848	1.5597893	1.5810435
hsa-miR-466	1.6846779	3.8507113	2.317003	1.8377617	1.4351053	2.0208938	1.7638202	1.606623	2.064021	1.9228582
hsa-miR-4660	1.0192442	1.324035	1.3436628	1.4373908	1.603804	1.6665871	1.8018387	1.4519824	1.7402831	1.5287858
hsa-miR-4661	1.5997654	1.5170132	1.42092925	1.4879837	1.6046374	1.3260487	1.4809671	1.3076215	1.3260487	1.4061588
hsa-miR-4662a	1.7135672	4.0517817	1.9228582	1.7846547	2.2240128	1.4241266	1.636811	1.5757438	1.7070021	1.6416972
hsa-miR-4662b	1.5386238	1.8742112	1.6865949	1.4941608	1.5349208	1.4725548	1.2671874	1.4641357	1.2393538	1.3038756
hsa-miR-4663	1.5176524	1.9607729	1.6308239	1.5170132	1.5457613	1.5774423	1.4282339	1.5597893	1.6429587	1.5997654
hsa-miR-4664	1.6816879	1.3509417	1.8958015	1.3779609	1.543252	1.9562875	1.9693308	1.48433265	1.9158426	2.3388808
hsa-miR-4665	4.9940957	2.0569861	5.698106	5.2993771	4.9051232	5.5330724	5.3393328	4.4549199	5.8014629	6.1150503
hsa-miR-4666	1.2586885	1.3573706	1.470689	1.4309513	1.3469537	1.5557013	1.2215873	1.3059731	1.2260961	1.553939
hsa-miR-4667	4.1123802	1.3885783	4.0171316	3.1814715	5.0063875	3.7712695	4.2910508	2.6170161	5.1987556	4.9391414
hsa-miR-4668	5.5330724	8.9763188	5.3854588	5.4629057	7.7507661	5.894064	7.38351	10.466556	5.5001788	7.711528
hsa-miR-4669	6.9959142	9.6849484	6.2202583	6.015731	4.1199179	6.2007972	5.4629057	9.6019968	6.6539407	5.7786687
hsa-miR-4670	1.4685571	2.8922685	1.3358626	1.4179937	1.3987294	1.4834177	1.6539021	1.1805699	1.6886893	1.4685571
hsa-miR-4671	1.4973755	1.4097571	1.5774423	1.320509	1.6604772	1.3407131	1.3674067	1.6497231	1.5818077	1.8149167
hsa-miR-4672	2.4987215	1.2312888	2.0138157	1.5374111	2.0032328	1.5011836	1.7293629	1.25475355	2.0595732	2.2451203
hsa-miR-4673	2.476425	2.6170161	3.1699157	2.2771378	2.2817906	2.8041915	3.0139084	1.3162274	3.0225909	2.8144444
hsa-miR-4674	5.1224487	6.3049667	6.6203613	7.5001956	6.4532479	8.0109194	7.6847499	5.9846745	8.2558938	7.3407062
hsa-miR-4675	1.5438987	1.2794042	1.4602195	1.54158325	1.4717529	1.6673355	1.4739175	1.500128	1.662529	1.5402663
hsa-miR-4676	1.590529	2.2817906	1.7263887	1.5829286	1.6497231	1.391277	1.6197308	1.346562	1.8185674	1.3818743
hsa-miR-4677	1.5071656	5.4778556	1.65465	1.8447647	1.7665305	1.253714	1.6073611	2.8394036	1.7293629	1.4142573
hsa-miR-4678	1.2682485	1.1235981	1.4441031	1.1414297	1.353299	1.1276441	1.4056945	1.1332018	1.2017352	1.5028457
hsa-miR-4679	1.3647059	1.6399614	1.3593758	1.3832341	1.5569472	1.3828245	1.2840899	1.5650895	1.3544705	1.4823652
hsa-miR-4680	1.5254421	1.7804221	1.2396164	1.3528	1.2060356	1.2880574	1.4911216	2.1250601	1.2996899	1.4652303
hsa-miR-4681	1.1211707	1.347372	1.2618431	1.5854958	1.4809671	1.5060532	1.7205558	1.3579055	1.4423221	1.5402663
hsa-miR-4682	1.253714	3.4285565	1.5107343	1.4286648	1.5862172	1.2665611	1.6090036	1.3980327	1.7890883	1.178849
hsa-miR-4683	1.925039	1.7441867	1.6645083	1.4561967	1.403871	1.8419585	1.5781709	1.5374111	1.4633547	1.5608006
hsa-miR-4684	3.1588348	1.3389903	3.3300415	3.1510132	2.7530047	2.4417147	2.1868507	1.4247858	2.5166702	2.3897422
hsa-miR-4685	2.8828119	1.6522413	3.4133665	3.260935	4.2205553	4.0517817	3.8258852	1.5566024	4.9225064	4.8593278
hsa-miR-4686	1.8419585	1.3976753	1.5138671	1.1681261	1.6212301	1.5716667	1.1848909	1.5060532	1.7263887	1.4437339
hsa-miR-4687	10.759235	12.688235	10.962429	11.089216	11.553748	11.722967	11.314719	12.047467	11.783402	11.783402
hsa-miR-4688	4.1321533	6.5356738	4.1199179	3.2782198	3.9372498	3.9372498	4.4175585	1.7890883	5.1773748	4.4175585
hsa-miR-4689	7.023765	9.7659396	8.4274592	7.6037367	8.9763188	8.9144856	8.4274592	8.9763188	9.5132519	9.5132519
hsa-miR-4690	5.5458813	8.6833177	6.1564934	5.0717927	5.8150081	5.6620221	5.6059788	6.050705	5.5586831	5.8433061
hsa-miR-4691	1.4519824	1.5082635	1.7143561	1.4699748	1.5386238	1.6982434	1.591047	1.4953363	1.7093479	1.5076977
hsa-miR-4692	1.1757876	1.2251766	1.6835009	1.2635951	1.4905235	1.7833834	1.2887896	1.1170986	1.602118	1.4329127
hsa-miR-4693	1.5064912	1.0927738	1.6736841	1.6859387	1.5301772	1.4032113	1.2840899	1.50162055	1.3284504	1.8804422
hsa-miR-4694	1.423718	2.7868648	1.4255002	1.3033837	1.4717529	1.3076215	1.3489364	1.5829286	1.416645	1.6486614
hsa-miR-4695	6.0690748	7.9475658	7.1118922	6.9028734	6.8748667	8.3028274	7.880184	8.3813981	8.4825034	8.1371573
hsa-miR-4696	1.311746	1.3885783	1.3436628	1.4122373	1.2372306	1.3444172	1.6133475	1.1858437	1.2436252	1.3554219
hsa-miR-4697	1.9169764	1.3772271	2.2626515	2.4235819	1.8285008	2.317003	2.064021	1.7606377	2.0275318	2.0985465
hsa-miR-4698	2.1511683	4.5437278	2.7407541	2.0333538	2.0595732	2.7455055	2.1155636	1.7450287	2.2327817	2.9444519
hsa-miR-4699	1.5200033	6.2542046	1.50269595	1.5728177	1.4944859	1.4172336	1.4009072	1.5990468	1.3095725	1.5846229
hsa-miR-4700	1.2383328	5.2993771	1.9562875	1.6301314	1.5714554	1.7417072	1.582084	1.4357854	1.70109	1.5624307
hsa-miR-4701	5.5001788	7.4095548	5.4306219	5.4055858	4.2463893	5.2727013	5.1224487	5.6620221	5.1070466	5.3393328
hsa-miR-4703	1.9533133	1.2657688	1.3644021	1.5014951	2.0785671	1.3873111	1.0703343	1.6676574	1.4025007	1.6508165
hsa-miR-4704	1.647954	1.3990651	1.1952569	1.2950195	1.6982434	1.6197308	1.5006474	1.4426852	1.1848909	1.4519824
hsa-miR-4705	2.7688273	2.3388808	1.7376943	2.1831295	1.4150018	1.6719885	1.6085577	2.0000451	1.5685193	1.7143561
hsa-miR-4706	4.2058906	1.6515013	3.9551369	4.1199179	4.9940957	4.6209699	5.0717927	7.9275052	5.5330724	5.2654238
hsa-miR-4707	7.3407062	5.1565253	8.8322331	9.0633464	9.046083	10.0389468	9.3902352	8.8124095	10.0389468	9.4685564
hsa-miR-4708	1.6551068	1.3885783	1.6522413	1.6736841	2.6279189	1.6008816	1.9400656	1.0977891	2.0419449	2.2626515
hsa-miR-4709	1.75008595	4.7955675	1.3129949	1.1761121	1.3779609	1.2553666	1.5209719	4.7955675	1.5064912	1.70829625
hsa-miR-4710	4.2697318	5.8014629	4.1601266	3.6757068	3.260935	4.4672749	3.8387955	4.8842074	4.6422545	4.6109479
hsa-miR-4711	1.4228484	1.6416972	1.3867026	1.5629677	1.162157	1.2512693	1.4756552	1.4228484	1.6846779	1.6167692
hsa-miR-4712	1.7833834	1.5890204	1.6731373	1.4020603	1.68330385	1.7424873	1.332374	1.25475355	1.0885828	2.01674415
hsa-miR-4713	1.602118	2.5035477	1.6316864	1.535727	1.26011715	1.9714238	1.558378	1.6896613	1.7070021	1.4214334
hsa-miR-4714	1.1478641	4.591048	1.5271081	1.4602195	1.4176179	1.4888112	1.5524549	1.6598764	1.6497231	1.6604772
hsa-miR-4715	1.7263887	1.3225832	1.362557	1.6585976	1.0366609	1.5011836	1.7321781	1.553939	1.375027	1.5282313
hsa-miR-4716	1.5380679	1.7931485	1.4725548	1.5443634	1.7509755	1.6912588	1.9964518	1.441955	2.2704034	1.8866229
hsa-miR-4717	2.7104756	2.7944232	2.9850716	2.9139966	2.9044488	3.7458567	3.9042941	5.698106	3.6224565	2.9776953
hsa-miR-4718	1.3644021	1.2714871	1.4357854	1.6124842	1.602118	1.3990651	1.3947681	1.3071127	1.3755189	1.1778254
hsa-miR-4719	1.4817507	1.7341328	1.2426634	1.331554	1.441955	1.240809	1.4154551	1.4051583	1.2522303	1.3987294
hsa-miR-4720	1.9108607	2.0247717	1.8260454	1.5916125	1.7944881	1.7263887	1.534561	1.7702704	1.3836548	2.1966965
hsa-miR-4721	4.4048516	4.4672749	6.2719183	5.5586831	5.2314646	5.2654238	5.3854588	1.4185609	6.0809149	5.6762237
hsa-miR-4722	0.95627715	3.2218619	1.7595828	1.5195097	1.8770568	2.3897422	2.22279615	1.62490215	2.0043817	1.6604772
hsa-miR-4723	1.3103373	1.1681261	1.3332755	1.6095373	1.6109401	2.1679386	2.0465843	1.6522413	2.8464068	1.3631495
hsa-miR-4724	1.9095213	1.3631495	1.7074728	1.6551068	2.4935801	1.590529	1.8166153	2.9850716	1.7111031	1.9730534
hsa-miR-4725	2.5658921	1.7246648	2.5035477	2.5989485	1.7551841	2.952755	3.3421131	1.3103373	3.1588348	3.2079003
hsa-miR-4726	2.9656646	1.3021499	2.9444519	3.1222373	2.7827951	3.2782198	2.9008305	6.2719183	3.6373651	3.8387955
hsa-miR-4727	2.1217501	4.98762915	1.5374111	2.3473884	2.0914394	1.8597352	2.0032328	2.6683512	2.1782813	1.4214334
hsa-miR-4728	5.6328142	8.0109194	5.934588	5.6059788	5.8743349	5.5458813	5.8296543	5.3393328	6.4320134	6.4048827
hsa-miR-4729	1.1235981	1.662529	1.42092925	1.1650797	1.2910711	1.3982601	1.2139361	1.5866437	1.2481342	1.5323827
hsa-miR-4730	3.8812752	2.7583173	3.2497903	3.1118294	3.9280826	3.260935	4.8200009	1.7466929	4.6581682	4.3371608
hsa-miR-4731	1.416645	1.5712441	1.741183	1.6090036	1.3620494	1.9626626	1.4620064	1.6486614	1.8333976	1.9672188
hsa-miR-4732	5.1305173	4.9630091	5.0337722	4.9225064	5.3113709	4.9051232	4.9225064	6.1766781	5.717345	5.0238608
hsa-miR-4733	1.5769094	1.4277516	1.3735091	1.8063827	1.7293629	1.7441867	1.5115584	1.5276709	1.5361949	2.1482492
hsa-miR-4734	7.38351	7.273845	9.3363562	9.6460088	9.0633464	10.135693	9.6849484	9.0986318	9.8587702	9.288135
hsa-miR-4735	1.3025304	1.8419585	1.2586885	1.2139361	1.4282339	1.6805595	1.4211797	1.5620219	1.2810347	1.3647059
hsa-miR-4736	4.0639382	5.9846745	5.091068	2.4489122	3.3181109	1.5997654	2.3957777	1.8094206	1.7898663	3.6106269
hsa-miR-4737	1.2152835	1.3885783	1.64147945	1.7093479	1.4891942	1.18884305	1.2071256	1.62490215	1.2445522	1.6886893
hsa-miR-4738	3.9551369	2.2672514	3.4004724	3.2079003	4.59555435	3.0803979	4.1024554	1.5264297	4.6777382	4.1321533
hsa-miR-4739	10.016305	10.894207	10.2688656	9.7659396	9.7659396	10.991915	9.9617602	10.435175	10.512164	10.2216012
hsa-miR-4740	1.2810347	1.4987959	2.2704034	1.7846547	1.3348251	2.2063805	2.1699782	1.4277516	2.4822858	2.0595732
hsa-miR-4741	5.7386729	7.4557819	8.0707022	7.8453778	7.5001956	9.3600854	8.7170796	8.103999	9.6460088	9.0765587
hsa-miR-4742	2.5843844	1.2801954	1.5195097	1.735772	1.68330385	1.7263887	1.6522413	1.346562	1.4564116	2.1431192
hsa-miR-4743	4.9811626	6.9028734	4.4771285	3.9153819	2.7642973	4.7955675	4.3276354	5.7549225	4.969397	5.2217474
hsa-miR-4744	1.5167608	1.3150087	1.3436628	1.3098919	1.4569097	1.3156805	1.3318996	1.2910711	1.4172336	1.0885828
hsa-miR-4745	8.8322331	8.2233536	9.8587702	9.8978249	9.6849484	10.1867056	10.016305	9.8781926	10.862889	9.9175549
hsa-miR-4746	1.4814325	2.0805371	1.662529	2.0156088	1.6461638	1.5011836	1.7944881	1.6816879	1.6416972	1.9334289
hsa-miR-4747	1.5862172	1.5894766	1.2708517	1.3071127	1.7376943	1.6436154	1.5620219	2.5938575	1.6424268	2.5989485
hsa-miR-4748	1.6805595	2.1940285	1.5464054	1.6451496	1.8018387	1.5916125	1.7093479	3.2218619	1.8214066	1.925039
hsa-miR-4749	5.3113709	3.8059406	5.190315	5.3113709	5.6059788	6.4320134	5.8150081	2.0232596	6.2542046	6.2719183
hsa-miR-4750	4.6422545	2.7642973	4.7955675	5.0238608	5.3232203	5.4055858	5.2840886	1.8185674	6.015731	5.5458813
hsa-miR-4751	1.7047014	1.4244637	1.3713161	1.7058895	1.5956653	1.4561967	1.5011836	1.389172	1.6085577	1.5712441
hsa-miR-4752	1.5402663	1.5960837	1.330348	1.5453916	1.4192045	1.337763	1.1650797	2.1633303	1.4596239	1.474823
hsa-miR-4753	1.2501993	4.3276354	1.2203693	1.6651875	1.582084	1.5939668	1.7306508	1.2906486	1.5929108	2.0888654
hsa-miR-4754	2.4894632	1.8968518	1.9903121	2.153012	3.3052269	2.3748525	1.8447647	1.9853499	2.0069085	2.5035477
hsa-miR-4755	1.735772	1.3237014	1.6993393	1.5464054	1.8296936	1.606623	1.2840899	1.5443634	1.493008	1.5879664
hsa-miR-4756	1.324035	1.3644021	1.3369029	1.3150087	1.3852571	1.0885828	1.50591415	1.3200686	1.2312888	2.1316294
hsa-miR-4757	1.2396164	1.1919062	1.4941608	1.6343933	1.5714554	1.5655649	1.2514532	1.7070021	1.3528	1.3570249
hsa-miR-4758	5.8743349	6.0690748	6.7207952	6.4320134	7.5710109	7.5710109	7.5710109	7.28516295	8.103999	8.0109194
hsa-miR-4759	1.4187859	1.4936898	1.3620494	1.4020603	1.346562	1.311746	1.240809	1.543252	1.3389903	1.0744235
hsa-miR-4760	1.3038756	1.5292784	1.3098919	1.2352894	1.8561893	1.5339933	1.4967981	1.2239616	1.4459964	1.3150087
hsa-miR-4761	1.5854958	3.1588348	1.5222322	1.2372306	2.8694708	1.1939318	1.4136022	1.6736841	1.628227	1.558378
hsa-miR-4762	1.2130809	1.4987959	1.3436628	1.25247085	1.3369029	1.4404636	1.5115584	1.1967646	1.2597987	1.3762773
hsa-miR-4763	9.0765587	11.124037	9.9617602	10.135693	10.786093	10.682544	10.295635	10.295635	11.089216	10.81047
hsa-miR-4764	1.3994189	1.5386238	1.57876	2.5368067	1.8885369	1.5361949	1.3755189	1.3348251	1.5866437	1.5242797
hsa-miR-4765	1.3071127	1.3663292	1.3494333	1.4266639	1.7833834	1.4172336	1.49765	1.3266577	1.1596254	1.408128
hsa-miR-4766	1.5124026	1.4433684	1.4569097	1.6912588	1.4932445	1.4363357	1.3818743	2.0399555	1.4735249	1.7466929
hsa-miR-4767	3.1222373	1.4727745	4.2352354	4.2569001	2.3548213	5.1458047	3.9820655	1.5805629	3.6705455	2.5843844
hsa-miR-4768	1.3124831	1.4569097	1.7152172	2.0208938	1.2383328	1.5235045	1.4251646	1.4992639	1.471069	1.5402663
hsa-miR-4769	2.133639	1.3310148	1.7504654	1.864613	1.9004142	1.8493595	1.7702704	1.4927715	2.3957777	2.2063805
hsa-miR-4770	1.4136022	1.570571	1.4690505	1.5014951	1.5039425	1.4117488	1.2522303	4.9225064	1.5204651	1.5956653
hsa-miR-4771	1.457756	1.6763998	1.3203839	1.6060939	1.1907718	1.3845745	1.4922544	1.4922544	1.5299681	1.4102513
hsa-miR-4772	1.5722022	1.3607888	1.7402831	2.1377117	1.4717529	1.4540511	1.5968053	1.346562	1.4495235	1.500128
hsa-miR-4773	2.3616572	1.8816918	1.9213356	2.3412901	1.9269805	1.7741747	1.8000621	2.2626515	1.688183	1.4663312
hsa-miR-4774	1.4633547	1.4025007	1.4720407	1.6805595	1.2333647	1.4244637	1.2767703	1.346562	1.2507848	1.6731373
hsa-miR-4775	1.3994189	1.408128	1.1554641	1.473264	1.416645	1.2487337	1.2760456	5.5330724	1.5254421	1.7074728
hsa-miR-4776	3.0289524	4.98762915	2.81759015	2.9262487	2.261219	2.3927866	3.9551369	6.6203613	4.3276354	2.8587725
hsa-miR-4777	1.6301314	1.5866437	1.3519666	1.5608006	1.500128	1.1170986	1.2152835	1.7774655	1.4536439	2.153012
hsa-miR-4778	2.7223536	2.6489021	2.4264829	2.6932796	2.3616572	2.5905088	2.0569861	4.0013064	2.3897422	1.7627735
hsa-miR-4779	1.332374	1.5591413	1.64147945	1.3407131	1.4020603	1.5254421	1.5400585	1.3605814	1.3386723	1.5402663
hsa-miR-4780	1.6982434	3.0289524	1.4401423	1.6571412	1.5101686	1.3647059	1.3025304	1.662529	1.6276865	1.6046374
hsa-miR-4781	1.6551068	1.4522045	1.5453916	1.54158325	1.9747234	1.5774423	1.4936898	1.8561893	1.6896613	1.931584
hsa-miR-4782	1.6719885	1.6171432	1.2665611	1.4464463	1.5714554	1.4544837	1.5115584	1.7433602	1.421837	1.3181377
hsa-miR-4783	1.75008595	6.135132	2.7642973	3.7458567	3.494009	3.9551369	3.6106269	1.4244637	3.6646294	2.6489021
hsa-miR-4784	2.7455055	1.8853614	2.6391695	2.0691485	3.3499106	1.8968518	2.5368067	1.8000621	2.1155636	2.4084458
hsa-miR-4785	2.578562	3.8387955	2.06268675	2.4935801	2.1570599	1.9693308	2.0156088	1.62490215	2.2463935	1.7263887
hsa-miR-4786	2.0805371	2.9044488	2.1921634	1.6385751	3.481875	2.0445391	2.2376449	3.0803979	2.0595732	1.7509755
hsa-miR-4787	11.886409	12.30677	12.096497	12.132824	12.63288	12.904474	12.531131	12.156068	12.904474	12.777933
hsa-miR-4788	3.2782198	5.6762237	3.1222373	2.8922685	3.3300415	2.970319	2.5905088	3.9372498	3.6952198	3.1814715
hsa-miR-4789	1.8214066	1.6451496	1.6791147	1.582084	1.8130217	1.6702463	1.7916178	1.9185728	1.8447647	2.01674415
hsa-miR-4790	1.7931485	4.4771285	1.4953363	1.6266063	1.4918826	1.4286648	1.1980633	1.4720407	1.4192045	1.6604772
hsa-miR-4791	1.3994189	1.432022	1.4471536	1.4117488	1.9714238	1.2396164	1.2390912	1.48433265	1.3166993	1.3509417
hsa-miR-4792	1.4735249	1.3411473	1.2945248	1.553939	1.5939668	1.7567693	1.688183	1.8853614	1.7559649	1.7450287
hsa-miR-4793	2.317003	1.7870074	5.5923892	4.7955675	4.1601266	5.9970419	6.7590023	7.8453778	5.9175916	3.6952198
hsa-miR-4794	1.3680015	1.4441031	1.1170986	1.4652303	1.337763	1.5011836	1.3444172	1.5849821	1.5368615	1.3947681
hsa-miR-4795	1.8921047	2.1250601	1.8402128	2.1679386	2.9656646	1.9095213	1.5115584	1.06008	1.6385751	1.4106598
hsa-miR-4796	1.9050059	3.6705455	1.6145233	1.4270201	1.3237014	1.3960078	1.5700073	1.3631495	1.3908647	1.8533824
hsa-miR-4797	1.5655649	1.3885783	1.6136944	1.6119733	2.0409502	1.7386601	1.7985721	1.7804221	1.3483699	2.2451203
hsa-miR-4798	1.3166993	1.4987959	1.3504492	1.1882455	1.3684036	1.3606851	1.4536439	1.6964827	1.1778254	1.441955
hsa-miR-4799	1.6702463	2.4565202	1.2910711	1.3824387	1.6119733	1.4495235	1.3845745	1.95168355	1.4251646	1.5217463
hsa-miR-4800	4.2463893	6.8748667	4.0517817	2.7688273	3.2895977	3.8258852	2.9262487	1.5457613	3.9551369	4.1760807
hsa-miR-4801	1.9786539	4.3572841	1.931584	2.0178795	1.9648377	1.5597893	1.8402128	3.0964564	1.4828221	1.6014806
hsa-miR-4802	1.620392	1.4641357	1.6896613	1.9837199	1.9032264	2.1431192	1.4852449	1.6051685	1.4766994	1.6604772
hsa-miR-4803	1.6763998	1.3885783	1.3480975	1.6865949	1.5952881	1.4448413	1.5394435	1.1882455	0.91107929	1.6604772
hsa-miR-4804	1.3085648	1.3144714	1.4266639	1.5655649	1.4717529	1.3271025	1.5486327	1.7814239	1.2527114	1.478673
hsa-miR-483	4.3944694	1.3166993	3.9762939	3.481875	4.9811626	4.2910508	3.597643	1.7402831	4.4771285	5.0063875
hsa-miR-484	4.4175585	4.1760807	4.3572841	4.3572841	3.044075	4.3572841	4.1601266	1.9964518	2.4894632	2.5368067
hsa-miR-485	2.9850716	2.2704034	2.1094182	2.6329834	3.8059406	2.328054	1.5282313	1.1031207	1.8226435	3.1288192
hsa-miR-486	9.046083	8.7849008	8.9144856	7.880184	9.8781926	6.5356738	6.3765071	12.30677	9.0633464	8.2233536
hsa-miR-487a	3.3300415	1.6805595	1.6276865	1.9766209	2.9341944	1.7054619	3.0139084	1.3730833	1.62954545	1.4944859
hsa-miR-487b	5.894064	6.0809149	3.6952198	4.6209699	5.7386729	4.5437278	4.7414004	1.4413613	3.0964564	6.3449315
hsa-miR-488	1.8274057	5.08143035	1.6719885	1.320509	2.7104756	1.7509755	1.4228484	4.515204	1.5894766	1.6216972
hsa-miR-489	3.9820655	1.7595828	3.8507113	4.0243496	2.1377117	5.091068	3.2497903	6.7207952	2.2575277	2.5905088
hsa-miR-490	1.75008595	2.4987215	2.0121873	2.5590907	1.4247858	1.9004142	1.92600975	1.25475355	1.62954545	1.8185674
hsa-miR-491	4.7955675	3.6505405	4.2569001	4.2910508	5.0717927	3.7260581	3.585223	1.95168355	2.1250601	4.8200009
hsa-miR-492	1.6119733	2.6329834	1.8836648	2.8464068	1.6060939	2.0419449	2.3847929	1.25475355	1.9714238	1.8689537
hsa-miR-493	3.4004724	3.0803979	1.5929108	2.0056451	4.0639382	2.5716341	2.1831295	2.0712159	1.93405815	1.7615284
hsa-miR-494	10.2688656	12.47558	9.6019968	8.1538141	10.862889	8.8124095	9.7659396	10.489691	9.1582073	11.370625
hsa-miR-495	3.0649378	1.2829583	1.4091011	1.4489791	1.7366648	1.3908647	1.7047014	1.3887923	1.7877566	3.0289524
hsa-miR-496	1.8260454	4.6000607	1.366701	1.7433602	1.8561893	1.6288387	1.7466929	1.1316576	1.4423221	1.3674067
hsa-miR-497	8.103999	6.80267945	8.2558938	5.8433061	8.103999	6.3626699	6.5356738	8.2558938	5.8743349	7.6847499
hsa-miR-498	1.8669833	5.2727013	2.4046095	2.6683512	1.959166	3.4133665	3.3612648	3.3052269	3.8387955	3.8812752
hsa-miR-499	1.2708517	1.959166	1.5276709	1.4526225	1.4717529	1.2203693	1.3881816	6.3368432	1.4011081	1.459012
hsa-miR-499a	1.4766994	1.4696313	1.5757438	1.5071656	1.6253932	1.6193514	1.5115584	1.2627783	1.587312	1.5301772
hsa-miR-500a	8.4172509	9.0986318	7.711528	8.0707022	8.4825034	7.9275052	7.4557819	8.4825034	6.1766781	8.4172509
hsa-miR-500b	1.6014806	1.5524549	1.2643068	1.7846547	1.508908	1.4061588	1.647954	1.3195285	1.3792523	1.3964165
hsa-miR-501	7.1389937	7.1118922	6.679358	6.8533993	6.9241083	6.7207952	6.4532479	1.8007636	5.3232203	7.5201515
hsa-miR-502	8.6314277	9.6460088	7.9275052	8.103999	8.9144856	8.2558938	7.6037367	8.1371573	6.4048827	8.9454046
hsa-miR-503	6.9589724	2.6736932	3.5199452	5.8014629	3.576654	5.970319	4.4416978	1.457756	5.3854588	2.2704034
hsa-miR-504	2.2327817	1.25523345	2.4336351	3.3612648	2.6683512	1.8632308	1.7273436	3.6373651	1.878563	2.8464068
hsa-miR-5047	1.3332755	1.7029464	1.4964212	1.3436628	1.4955562	1.4172336	1.3573706	1.1919062	1.3717037	1.4214334
hsa-miR-505	6.0280106	3.260935	5.8150081	5.9478695	5.3854588	4.8746805	4.6988333	5.2314646	4.4416978	4.9225064
hsa-miR-506	1.7366648	4.9519392	1.7074728	1.3944144	1.5637613	1.2910711	1.3600635	4.1321533	1.5242797	2.3748525
hsa-miR-507	1.6551068	2.7330285	1.1848909	1.2604356	1.3225832	1.3318996	1.4247858	1.3960078	1.3129949	1.1858437
hsa-miR-508	1.4292774	1.5339933	1.5890204	1.5107343	1.591047	1.1739599	1.3483699	1.6615944	1.5157572	1.9747234
hsa-miR-509	1.2847305	1.2874426	4.8339613	3.0139084	1.430226	3.4715533	1.2558895	1.3836548	1.5547152	1.9903121
hsa-miR-5095	2.6027837	1.4987959	2.476425	2.2092636	1.5714554	2.4235819	2.6736932	1.7870074	2.4392645	2.317003
hsa-miR-5096	1.6090036	1.7741747	1.8447647	1.8120932	1.7417072	2.0399555	3.3052269	2.307726	2.8694708	2.01674415
hsa-miR-510	1.6651875	1.6508165	1.8274057	1.5124026	1.3929466	1.5974456	1.5968053	1.1533769	1.1293363	1.389172
hsa-miR-511	1.4918826	1.06008	1.3941769	1.4516311	1.8419585	1.3369029	1.4197207	4.4175585	1.3358626	1.361621
hsa-miR-512	1.7036489	1.330348	1.6486614	1.6685124	1.4922544	1.6798769	1.7070021	1.02415455	1.5846229	1.628227
hsa-miR-513a	1.9269805	4.4816443	2.9139966	2.0138157	2.6538901	2.3008177	1.9903121	1.4384195	1.9197497	2.6932796
hsa-miR-513b	1.2787812	1.5051688	1.64147945	1.2871461	1.31211455	1.3424049	1.4176179	1.4032113	1.6124842	2.1155636
hsa-miR-513c	1.4481984	1.3483699	1.7074728	1.5736014	1.9213356	1.5011836	1.471069	1.3327507	1.5759562	1.4932445
hsa-miR-514	1.5060532	1.3489364	1.9158426	1.4531848	1.2558895	1.534561	1.5115584	1.5400585	1.4782121	1.4387175
hsa-miR-514b	2.2240128	1.8540271	2.8394036	2.1316294	3.3909327	2.0032328	2.0524366	1.7054619	2.7407541	2.261219
hsa-miR-515	1.3941769	1.5846229	1.1696819	1.4020603	1.457756	1.3162274	1.5323827	1.4251646	1.167084	1.6336727
hsa-miR-516a	1.8791626	1.6539021	1.2186687	1.320509	1.4204229	1.3895706	1.4804647	1.6645083	1.4423221	1.4150018
hsa-miR-516b	2.0595732	1.6136944	1.2300916	1.2887896	1.4193532	1.836347	1.7341328	1.7985721	1.4561967	1.7638202
hsa-miR-517a	1.8226435	1.3156805	1.8007636	1.395581	1.68330385	1.7898663	1.5064912	1.5021356	1.1711238	2.0465843
hsa-miR-517b	1.3509417	1.3620494	1.4387175	1.4459964	1.4185609	1.7964778	1.4610012	1.5751386	1.1332018	1.5939668
hsa-miR-517c	1.6253932	1.486229	1.4754122	1.4020603	1.3772271	1.2906486	1.5115584	1.7441867	1.2586885	1.2460658
hsa-miR-518a	1.5533313	1.628227	1.7702704	1.5161637	1.1696819	1.3606851	1.3606851	1.8226435	1.422314	1.6229663
hsa-miR-518b	1.3327507	1.4384195	1.2847305	1.3620494	1.4028609	1.4739175	1.3562364	1.3171148	1.2776163	1.3045495
hsa-miR-518c	1.2604356	1.3885783	1.1805699	1.647954	1.4814325	1.1235981	1.2026005	1.346562	1.4423221	1.6051685
hsa-miR-518d	1.4663312	1.4247858	1.2961115	1.4431328	1.1138855	1.540838	1.3260487	1.2760456	1.5661597	1.6251169
hsa-miR-518e	1.4329127	1.4809671	1.0641424	1.0521642	1.4357854	1.454846	1.457756	1.5879664	1.4185609	1.636811
hsa-miR-518f	1.7334458	1.4879837	1.1519293	1.1610184	1.8907901	1.3606851	1.3987294	1.4739175	1.5736014	1.594676
hsa-miR-519a	1.8525616	1.8958015	1.4782121	1.3286355	1.9282255	1.8130217	1.5217463	1.3332755	1.5486327	1.5048749
hsa-miR-519b	1.6676574	1.3513911	1.4727745	1.3431713	1.4516311	1.3697309	1.6709715	1.8260454	1.1952569	1.6429587
hsa-miR-519c	1.3994189	1.3885783	1.3066213	1.1696819	1.4444269	1.2544068	1.1519293	1.2362041	1.5968053	1.6805595
hsa-miR-519d	1.3809479	1.421837	1.4176179	1.2203693	1.3674067	1.2708517	1.2691018	1.4266639	1.21103315	1.6212301
hsa-miR-519e	1.4918826	1.4423221	1.7576345	1.7301749	1.3424049	1.6694513	1.3579055	1.9922654	1.4817507	1.3296573
hsa-miR-520a	1.6251169	1.7029464	1.0885828	1.2787812	1.2362041	1.2767703	1.3721765	6.3368432	1.3845745	1.7804221
hsa-miR-520b	1.0807035	2.8972122	1.4398781	1.3960078	1.7193171	1.3460556	1.3798028	1.48433265	1.3908647	1.5689879
hsa-miR-520c	1.365721	1.7551841	1.4531848	1.7123487	1.3059731	1.3997727	1.2017352	1.7105762	1.3644021	1.4987959
hsa-miR-520d	1.6308239	1.8285008	1.2776163	1.320509	1.6615944	1.2823006	1.5014951	1.3232948	1.3327507	1.3579055
hsa-miR-520e	1.1414297	2.2626515	1.253714	1.0906783	1.6124842	1.1980633	1.6178682	4.7257619	1.0927738	1.4011081
hsa-miR-520f	1.3916461	1.7263887	1.471069	1.3916461	1.4967981	1.4696313	1.4637094	1.3358626	1.4964212	1.57876
hsa-miR-520g	1.8110941	1.7029464	1.50269595	1.4204229	1.4586135	1.4368852	1.44355115	1.3920219	1.2460658	1.4214334
hsa-miR-520h	1.3779609	1.4051583	1.5200033	1.2288957	1.4255002	1.4172336	1.1048398	3.4573059	1.4962421	1.4801588
hsa-miR-521	1.3570249	1.5167608	1.2726801	1.1138855	1.4522045	1.3336269	1.5591413	1.0641424	1.4663312	2.1868507
hsa-miR-522	1.3089479	1.1952569	1.1919062	1.358629	1.486229	1.2527114	1.2227347	1.5301772	1.3336269	1.3409302
hsa-miR-523	1.1519293	2.3957777	1.3901448	1.5916125	1.2178842	1.4944859	1.162157	1.4351053	1.3489364	2.5716341
hsa-miR-524	1.4918826	1.5276709	1.1754631	2.0056451	1.6136944	1.2610318	1.3606851	3.5614718	1.2227347	2.307726
hsa-miR-525	1.2726801	1.4776418	1.42092925	1.4187859	1.22751	1.3103373	1.0885828	1.5146979	1.3089479	1.5082635
hsa-miR-526a	1.5414016	1.9964518	1.6193514	1.4761439	1.5929108	1.407507	1.5694091	1.7487458	1.591047	1.473264
hsa-miR-526b	1.4286648	3.4285565	1.3570249	1.4647439	1.3389903	1.86616545	1.454846	1.4309513	1.5138671	1.5486327
hsa-miR-527	1.2746291	1.31866	1.50269595	1.5014951	1.3600635	1.6451496	1.6158456	1.4009072	1.4233155	1.5800308
hsa-miR-532	8.4586564	8.9144856	8.7606113	9.4685564	9.3363562	9.1273391	8.3564636	8.3028274	7.880184	8.9763188
hsa-miR-539	2.0208938	1.7029464	1.1596254	1.3469537	1.1858437	1.5138671	1.3908647	1.6356806	1.395581	1.4848374
hsa-miR-541	1.324035	1.1650797	1.2095714	1.5591413	1.8318918	1.6585976	1.2460658	1.741183	1.5840092	2.0952248
hsa-miR-542	3.6106269	1.2418966	2.1511683	3.3421131	3.6505405	2.8828119	2.4336351	3.2497903	2.5989485	1.4561967
hsa-miR-543	3.8919328	1.4823652	1.5901997	1.9108607	3.4285565	1.8472127	2.02019775	1.8377617	1.5669072	1.843414
hsa-miR-544	1.4333379	1.1778254	1.2682485	1.1182623	1.68330385	1.4270201	1.4255002	1.3762773	1.5591413	1.4214334
hsa-miR-544b	1.6081332	1.3348251	1.4260011	1.3812694	1.2708517	1.2945248	1.407507	3.1021699	1.3232948	1.3494333
hsa-miR-545	1.4179937	1.4028609	1.50269595	1.6497231	1.3607888	1.5181754	1.2586885	3.8387955	1.543252	1.3881816
hsa-miR-548a	1.4844928	1.3200686	1.4112397	1.5824575	1.3713161	2.0138157	2.1360191	1.7293629	1.7334458	2.328054
hsa-miR-548aa	1.5608006	5.970319	1.5309879	1.3504492	1.592059	1.6474602	1.7955199	1.9158426	1.7417072	1.6604772
hsa-miR-548ab	1.4241266	1.9228582	1.5956653	1.6461638	1.2755127	1.5323827	1.3085648	1.4663312	1.0843358	1.2880574
hsa-miR-548ac	1.4982165	1.5316838	1.5518123	1.4333379	1.3651895	1.6736841	2.2476667	5.2840886	1.6689025	2.0712159
hsa-miR-548ad	1.3156805	1.6081332	1.2487337	1.4228484	1.5916125	1.4047518	1.2170193	2.6391695	1.2976832	1.5402663
hsa-miR-548ae	1.5264297	2.0014365	1.4641357	1.0366609	1.2418966	1.4333379	1.7466929	1.4347966	1.3997727	1.7916178
hsa-miR-548ag	2.1601018	1.5051688	1.2996899	1.4586135	1.3489364	1.4602195	1.6167692	2.7455055	1.3318996	1.366701
hsa-miR-548ah	1.3318996	1.2362041	1.2333647	1.4663312	1.7128813	1.4172336	1.4962421	1.470689	1.5854958	1.5901997
hsa-miR-548ai	1.75008595	1.25523345	1.925039	1.8742112	1.6197308	1.6561068	1.4187859	1.7074728	1.6744083	1.6266063
hsa-miR-548aj	1.2186687	1.320509	1.64147945	1.3801625	1.68330385	1.4823652	1.8296936	1.8296936	1.5014951	2.227058
hsa-miR-548ak	1.75008595	2.1940285	1.6150389	1.5479334	1.636811	1.1554641	1.3887923	1.4028609	1.2610318	1.6085577
hsa-miR-548al	1.7974357	1.474823	1.3246873	1.4804647	1.5494868	1.473264	1.3858198	1.48433265	1.5818077	1.4122373
hsa-miR-548am	1.49765	2.4235819	1.4016212	1.3342341	1.4313259	1.6266063	1.2239616	1.62490215	1.3573706	1.3916461
hsa-miR-548an	1.4444269	1.5650895	1.4097571	1.4766994	1.7497065	1.4531848	1.5021356	1.3411473	1.06008	1.4347966
hsa-miR-548b	1.603804	3.2782198	1.5960837	1.6886893	1.4009072	1.594676	1.6316864	4.4048516	1.5299681	1.6839493
hsa-miR-548c	1.4176179	1.7576345	2.2512505	1.320509	1.4844928	2.476425	1.403871	2.7455055	1.6229663	1.4564116
hsa-miR-548d	1.3994189	1.592059	1.2657688	1.2095714	1.1805699	1.7143561	1.4508944	1.4286648	1.5051688	1.4955562
hsa-miR-548e	1.2871461	1.1182623	1.3336269	1.5361949	1.1805699	1.4782121	1.3150087	1.7376943	1.3494333	1.3166993
hsa-miR-548f	1.3801625	1.3885783	1.4277516	1.2760456	1.9185728	1.1332018	1.44355115	1.2810347	1.4423221	1.6719885
hsa-miR-548g	1.2507848	1.7321781	1.4404636	1.1939318	1.6673355	1.2130809	1.4495235	1.6630197	1.5101686	1.2436252
hsa-miR-548h	2.0569861	2.6279189	1.5115584	1.4020603	1.2170193	1.5829286	1.3266577	1.4398781	1.1363436	1.2736019
hsa-miR-548i	1.4157029	1.6781671	1.4453707	1.2851341	1.4181159	1.4489791	1.4185609	4.9630091	1.4032113	1.1596254
hsa-miR-548j	1.4725548	1.2691018	1.4379671	1.4795335	1.3717037	1.4172336	1.3690643	1.391277	1.3296573	1.3232948
hsa-miR-548k	1.4051583	1.0744235	1.602118	1.5014951	1.375027	1.2643068	1.6497231	1.62490215	1.2840899	1.4214334
hsa-miR-548l	1.7955199	2.0069085	1.4801588	1.3411473	1.3852571	1.5167608	1.2594074	1.3895706	1.3704106	1.7931485
hsa-miR-548m	1.1101926	1.0521642	1.320509	1.2682485	1.7567693	1.2927264	1.1570957	1.48433265	1.4255002	1.17040285
hsa-miR-548n	1.5222322	1.9648377	1.2714871	1.5209719	1.735772	1.0744235	1.5640559	1.2751432	1.4624952	1.2575223
hsa-miR-548o	1.0641424	1.2017352	0.91107929	1.341586	1.3431713	1.2514532	1.1610184	1.3181377	1.3721765	1.4912314
hsa-miR-548p	1.1757876	2.0524366	1.2934724	1.2597987	1.4471536	1.5774423	1.5566024	1.95168355	1.0192442	1.6497231
hsa-miR-548q	2.6170161	1.5694091	3.0565491	3.5037348	2.0985465	2.5251575	2.1966965	1.3707897	1.5082635	1.3792523
hsa-miR-548s	1.75008595	2.5484826	1.2874426	1.4782121	1.3631495	1.4228484	1.4112397	1.4162967	1.2767703	1.4624952
hsa-miR-548t	1.324035	1.6585976	1.5386238	1.2418966	1.5374111	1.5349208	1.3232948	1.2961115	1.3690643	1.2060356
hsa-miR-548u	1.5879664	1.5793469	1.1939318	1.5064912	1.5714554	1.5453916	1.4844928	1.3644021	1.2618431	1.3237014
hsa-miR-548v	1.324035	1.8274057	1.389172	1.4927715	1.5714554	1.5640559	1.4032113	1.3318996	1.5818077	1.3944144
hsa-miR-548w	1.843414	1.5736014	3.5037348	1.8597352	1.6539021	3.0164593	1.7417072	1.6429587	2.1940285	1.486229
hsa-miR-548x	1.6736841	2.1217501	1.3364896	1.5769094	2.5297679	1.5990468	1.6474602	1.3095725	1.6158456	2.1940285
hsa-miR-548y	1.6615944	1.1363436	1.2864228	1.320509	1.9766209	1.338168	1.3480975	1.5115584	1.3987294	1.6105734
hsa-miR-548z	1.7029464	1.4987959	1.5301772	1.3858198	1.3966478	1.6896613	1.470689	2.4144616	1.2650378	1.5402663
hsa-miR-549	1.3419519	1.5176524	1.4448413	1.320509	1.1967646	1.6343933	1.473264	2.0785671	1.3593758	1.289458
hsa-miR-550a	3.0803979	1.5742814	3.0139084	2.9656646	4.3670835	3.5614718	2.7223536	1.7793041	3.1510132	3.2895977
hsa-miR-550b	1.240809	1.1414297	1.1894406	1.2383328	1.2026005	1.8885369	1.2178842	1.7846547	1.5247723	1.5316838
hsa-miR-551a	1.7183139	2.0785671	1.2829583	1.5984947	1.3852571	1.4770913	1.6709715	1.4091011	1.3812694	1.6604772
hsa-miR-551b	3.2218619	2.3927866	3.0031104	2.9044488	4.4416978	2.9656646	3.1288192	6.2202583	3.7584743	4.50482
hsa-miR-552	1.6109401	1.5209719	1.4814325	1.3358626	1.5597893	1.4347966	1.6109401	1.25475355	1.1068978	1.3409302
hsa-miR-553	1.2026005	2.1185588	1.1235981	1.3282653	2.0409502	1.3985607	1.7615284	1.4561967	1.3218124	1.5524549
hsa-miR-554	1.5400585	1.3982601	1.4437339	1.1739599	1.4214334	1.3970412	1.422314	1.3282653	1.3166993	1.3483699
hsa-miR-555	1.3129949	1.7376943	1.3573706	1.5722022	1.2751432	1.5854958	1.2751432	1.3674067	1.2288957	1.6707333
hsa-miR-556	1.4596239	1.4725548	1.5420505	1.557658	1.6630197	1.5271081	1.2260961	1.2300916	1.2927264	1.4922544
hsa-miR-557	1.7293629	1.7029464	1.8791626	2.307726	2.1482492	2.1831295	2.22279615	1.16608185	2.5117021	1.7070021
hsa-miR-558	1.31866	1.178849	1.1929801	1.3429377	1.6325794	1.421837	1.3816241	1.403871	1.0445396	1.3409302
hsa-miR-559	1.7152172	4.3466862	1.3489364	1.3623187	1.3941769	1.3018657	1.2527114	1.6336727	1.5990468	1.4292774
hsa-miR-561	1.4154551	3.9820655	1.4874608	1.5014951	1.3976753	1.2333647	1.3792523	1.346562	1.1858437	1.6399614
hsa-miR-562	1.1858437	2.8144444	1.2558895	1.4020603	1.5661597	1.1952569	1.1211707	1.5712441	1.1259519	1.6736841
hsa-miR-563	1.5119643	1.7402831	1.5997654	1.8226435	1.2851341	1.8166153	1.4325682	1.8597352	1.5712441	1.3845745
hsa-miR-564	1.6707333	2.1940285	2.4144616	2.1377117	2.6391695	2.0888654	2.1601018	1.4122373	1.8493595	1.5508668
hsa-miR-566	1.3348251	2.5297679	1.2776163	1.0906783	1.3964165	1.4922544	1.3980327	1.5107343	1.5997654	2.4987215
hsa-miR-567	1.69457	1.3885783	1.5082635	1.5854958	2.0524366	1.2871461	1.5222322	1.1952569	1.6751235	1.9714238
hsa-miR-568	1.4193532	1.3707897	1.1363436	1.7450287	1.68330385	1.2539722	1.3877489	1.3990651	1.3944144	1.5402663
hsa-miR-569	1.5832848	2.0839287	1.9500538	1.7036489	1.9853499	1.9432106	1.7029464	3.5199452	1.8110941	2.0000451
hsa-miR-570	1.3444172	2.1940285	1.50269595	1.2671874	2.0208938	1.2095714	1.535727	2.0595732	1.3348251	1.8285008
hsa-miR-571	1.3994189	1.4459964	1.6081332	1.4020603	1.6331492	1.4699748	1.6451496	1.3144714	1.3828245	1.3605814
hsa-miR-572	3.5689813	1.7762139	4.4672749	3.9372498	5.091068	4.5785352	4.1455755	5.0238608	6.3287549	5.1458047
hsa-miR-573	1.3411473	1.6474602	1.2139361	1.3570249	1.4804647	1.4500493	1.2840899	1.5547152	1.3429377	1.606623
hsa-miR-574	9.8781926	10.2216012	10.1867056	10.682544	11.22111	9.9617602	9.8058359	9.0765587	8.5774288	10.844043
hsa-miR-575	2.8694708	1.9169764	2.8694708	2.6084576	4.6988333	2.6084576	2.227058	5.5731735	2.9444519	3.494009
hsa-miR-576	1.4754122	2.8587725	1.3845745	1.2152835	1.0290649	1.4028609	1.5879664	1.1048398	1.2152835	2.216246
hsa-miR-577	1.4614031	4.5631949	1.5176524	1.3348251	1.2514532	1.4941608	1.5276709	1.5282313	1.324035	1.5679284
hsa-miR-578	1.5824575	1.9185728	1.7474827	2.4603355	1.6645083	1.6336727	1.721734	1.346562	1.3166993	1.2657688
hsa-miR-579	1.331554	1.25523345	1.3342341	1.167084	1.332374	1.339509	1.4690505	1.858836	1.4206788	1.9050059
hsa-miR-580	1.3021499	1.6150389	1.4117488	1.5014951	1.5714554	1.2615977	1.2736019	1.48433265	1.5181754	1.3990651
hsa-miR-581	1.3539445	1.7424873	1.3018657	1.2008817	1.6167692	1.1533769	1.1754631	1.3690643	1.1101926	1.3409302
hsa-miR-582	1.4964212	1.5051688	1.4333379	1.423718	1.2445522	1.4459964	1.3779609	1.3845745	1.3725784	1.6604772
hsa-miR-583	1.3018657	1.9922654	1.2776163	1.3554219	1.68330385	1.3690643	1.2396164	1.4987959	1.4685571	1.1293363
hsa-miR-584	4.6777382	7.38351	4.8746805	4.9630091	4.7257619	3.3052269	3.0565491	1.7021988	5.0063875	3.3052269
hsa-miR-585	1.2864228	1.3124831	1.4131711	1.5457613	1.3730833	1.5301772	1.1907718	1.3004668	1.4347966	1.1939318
hsa-miR-586	1.1068978	1.3327507	1.2597987	1.3730833	1.1363436	1.6773176	1.311027	1.7084103	1.3332755	1.2507848
hsa-miR-587	1.2372306	1.4870435	1.3232948	1.2996899	1.4564116	1.00266063	1.5303593	1.3976753	1.4761439	1.4413613
hsa-miR-588	1.3176107	1.2708517	1.4384195	1.470689	1.31211455	1.3936119	1.338168	1.9169764	1.3166993	1.1363436
hsa-miR-589	2.5905088	5.08143035	2.6683512	2.8828119	1.68330385	2.7944232	2.3412901	2.317003	2.2626515	1.5916125
hsa-miR-590	1.5694091	1.7029464	1.628227	2.2063805	1.741183	1.6561068	1.7466929	1.95168355	1.4973755	1.7123487
hsa-miR-591	1.6241157	1.3755189	1.6759572	1.6308239	1.8866229	1.529759	1.6325794	1.6939084	1.2487337	1.3904223
hsa-miR-592	1.6416972	1.2918587	1.5400585	1.2558895	1.4544837	1.3282653	1.4404636	1.5101686	1.8018387	1.5793469
hsa-miR-593	1.8632308	1.4347966	1.7741747	1.3881816	1.3018657	1.6744083	1.5443634	2.2949591	1.6119733	1.5057751
hsa-miR-595	2.3412901	1.1805699	2.8828119	2.7104756	2.0156088	3.6757068	3.1396257	3.4285565	4.2910508	3.260935
hsa-miR-596	2.1094182	1.416645	1.7074728	1.6712097	1.5057751	2.1570599	1.5557013	1.4629083	1.8166153	1.8130217
hsa-miR-597	1.4681391	3.0565491	1.5414016	1.6224919	1.4717529	1.3225832	1.3424049	1.2060356	1.5818077	1.5292784
hsa-miR-598	1.8007636	1.8836648	1.6964827	1.9648377	1.4277516	2.0103378	1.6886893	1.95168355	1.7233512	2.952755
hsa-miR-599	1.3690643	1.3787548	1.3137751	1.3697309	1.5071656	1.4433684	1.4848374	1.2871461	1.2816429	1.3025304
hsa-miR-600	1.5524549	2.5989485	1.4927715	1.2586885	1.5960837	1.4251646	1.8419585	2.0043817	1.5170132	1.9108607
hsa-miR-601	1.7804221	1.4011081	2.4392645	1.3271025	1.5608006	1.7931485	2.0555921	1.5033086	2.8780792	1.8597352
hsa-miR-602	2.8312289	2.3056254	3.0225909	3.7793643	3.4133665	3.1970515	3.1588348	1.48433265	4.1123802	3.5689813
hsa-miR-603	1.2976832	1.1533769	1.2566211	1.540838	1.407507	1.404308	1.6216972	1.346562	1.2170193	1.3409302
hsa-miR-604	1.4061588	1.6308239	1.64147945	1.4735249	1.6526884	1.4870435	1.6526884	1.61291585	1.3254041	1.4214334
hsa-miR-605	1.253714	1.4162967	1.85147155	1.570571	1.7898663	1.628227	1.5968053	3.4133665	2.0195017	1.5547152
hsa-miR-606	1.2203693	1.861763	1.4561967	1.4848374	1.1754631	1.3134151	1.3129949	1.346562	1.3990651	1.2847305
hsa-miR-607	1.324035	1.4157029	1.5608006	2.227058	1.1031207	1.4172336	1.353299	1.4112397	1.6343933	1.4047518
hsa-miR-608	1.3994189	1.3885783	1.8018387	1.5669072	1.8561893	1.3812694	1.8653476	2.0032328	2.1368654	2.01674415
hsa-miR-609	1.6712097	1.7029464	1.3840735	1.4247858	1.4286648	1.0807035	1.3176107	5.0717927	1.7205558	1.6939084
hsa-miR-610	1.4437339	1.6145233	2.2731295	1.8826783	1.5008827	1.9108607	1.7567693	2.5368067	2.0138157	1.7546158
hsa-miR-611	1.3483699	1.2776163	1.5624307	1.4828221	1.647954	1.5774423	1.6592686	1.4086181	1.6262443	1.7606377
hsa-miR-612	2.9341944	1.2910711	2.3847929	1.7846547	1.3554219	1.8214066	1.9377383	1.5011836	2.9139966	1.9883154
hsa-miR-613	1.3994189	1.3431713	1.4766994	1.3809479	1.7504654	1.4859762	1.5968053	2.3957777	1.3847965	1.5071656
hsa-miR-614	1.3798028	2.1316294	1.1259519	1.4624952	1.4823652	1.1519293	1.4735249	1.48433265	1.5008827	1.4325682
hsa-miR-615	1.5655649	2.8394036	2.1482492	3.4490749	1.4717529	2.2949591	2.5989485	1.2996899	3.4715533	1.5566024
hsa-miR-616	2.4392645	1.4206788	2.0569861	2.5716341	1.8038733	1.8149167	2.1185588	2.8464068	1.9964518	2.4046095
hsa-miR-617	1.3098919	2.1482492	4.62636625	2.5035477	1.4292774	1.7890883	3.231786	1.4433684	1.7466929	1.499564
hsa-miR-618	1.4368852	1.9766209	1.4020603	1.3840735	1.3025304	1.3987294	1.253714	1.5939668	1.4197207	1.1170986
hsa-miR-619	1.534561	1.2665611	1.1610184	1.6390795	1.5014951	1.4091011	1.3402433	1.6922495	1.2760456	1.567463
hsa-miR-620	1.4918826	1.925039	1.2776163	1.162157	1.2864228	1.5832848	1.3460556	1.3792523	1.311027	1.5161637
hsa-miR-621	1.2965755	1.7814239	1.361621	1.4620064	1.9169764	1.3246873	1.3767448	1.2017352	1.3098919	1.5467686
hsa-miR-622	1.5011836	4.776923	1.558378	1.6288387	2.0296585	2.2253936	2.0178795	1.16608185	2.6683512	1.5402663
hsa-miR-623	1.1259519	1.6731373	1.7638202	1.6515013	1.4401423	1.6839493	2.02019775	6.3626699	2.1601018	2.01674415
hsa-miR-624	1.06008	4.3944694	1.4633547	1.2553666	1.2696558	1.0703343	1.4392651	2.952755	1.5494868	1.3409302
hsa-miR-625	7.5201515	1.535727	7.8111684	6.9241083	7.2964809	5.698106	6.1564934	5.16695005	5.5458813	7.1118922
hsa-miR-626	1.4150018	2.2575277	1.513373	1.138156	1.4398781	1.5200033	1.5508668	1.5368615	1.3519666	1.1952569
hsa-miR-627	1.6551068	1.3232948	1.404308	2.0232596	1.6158456	1.5591413	1.5742814	1.4610012	1.6551068	1.3828245
hsa-miR-628	5.0717927	3.2497903	5.2083081	4.494436	4.969397	4.2463893	4.776923	2.5658921	4.2697318	4.9940957
hsa-miR-629	7.1602682	3.4285565	7.5201515	6.4532479	5.6213214	7.1602682	5.4778556	2.9656646	4.5277598	3.1510132
hsa-miR-630	1.4652303	1.3134151	1.8296936	1.5200033	1.26011715	1.5669072	1.2095714	1.49765	1.3647059	2.0613525
hsa-miR-631	1.592059	1.3342341	1.5916125	1.6008816	1.7070021	1.4672622	1.5386238	1.2801954	1.499564	1.4602195
hsa-miR-632	1.289458	1.3762773	1.1754631	1.6158456	1.3066213	1.587312	1.44355115	1.8318918	1.4423221	1.5832848
hsa-miR-633	1.7890883	1.6343933	1.3755189	1.3680015	1.8816918	1.178849	1.5494868	2.5166702	1.331554	1.529759
hsa-miR-634	1.3386723	2.307726	1.3707897	1.5264297	2.0247717	1.4401423	1.1907718	1.48433265	1.4379671	1.741183
hsa-miR-635	1.663632	5.2217474	1.85147155	1.25247085	1.5824575	1.4681391	1.6399614	1.3966478	1.3271025	1.4672622
hsa-miR-636	2.6391695	2.1094182	2.3616572	2.2253936	2.261219	2.3066757	2.1633303	3.3817946	1.9050059	2.3847929
hsa-miR-637	2.1250601	1.2095714	2.0000451	2.0785671	1.8195825	2.6329834	2.7054978	2.0208938	2.4336351	2.7868648
hsa-miR-638	10.64901	11.817293	11.155867	11.22111	11.841278	12.200667	11.722967	11.942846	12.262339	11.841278
hsa-miR-639	1.9346874	1.4003799	1.9064364	1.6661831	1.7955199	1.9032264	1.4932445	1.5728177	1.7638202	2.0839287
hsa-miR-640	1.1596254	1.4652303	2.1699782	1.7955199	2.2949591	2.4392645	1.741183	1.61291585	2.4046095	1.8472127
hsa-miR-641	1.2829583	1.6298359	1.6604772	1.7774655	1.3852571	1.4011081	1.5380679	5.3638603	1.6030225	1.3847965
hsa-miR-642a	1.3920219	1.311746	1.4444269	1.2445522	1.2746291	1.3045495	1.22751	1.5759562	1.3908647	1.0807035
hsa-miR-642b	4.3276354	1.9213356	5.5216694	4.515204	4.6317626	6.1150503	5.3638603	1.4047518	4.9811626	4.4492929
hsa-miR-643	1.4841725	1.4685571	1.474823	1.6871825	1.2487337	1.4912314	1.7466929	1.7386601	1.2847305	1.3877489
hsa-miR-644	1.3873111	1.6831068	1.5361949	1.4020603	1.9377383	1.5309879	1.5608006	1.4967981	1.138156	1.7128813
hsa-miR-645	1.3697309	1.2864228	1.4658323	1.4437339	1.68330385	1.2390912	1.4214334	1.8836648	1.5299681	1.2239616
hsa-miR-646	1.6404711	1.4471536	1.5569472	1.3647059	1.3071127	1.2976832	1.5849821	2.5035477	1.3801625	1.5637613
hsa-miR-647	1.628227	2.0357504	2.2215795	1.8094206	1.2657688	2.1377117	2.0595732	1.864613	3.1118294	1.6604772
hsa-miR-648	1.4586135	5.08143035	1.7944881	1.2910711	1.9334289	1.347372	1.6846779	6.0941543	1.5728177	2.42873225
hsa-miR-649	1.1363436	1.3089479	1.2671874	1.3816241	1.1101926	1.2950195	1.358629	3.5689813	1.2691018	1.3409302
hsa-miR-650	2.5117021	2.0691485	3.7584743	2.8694708	5.4163152	3.4490749	5.1773748	1.6440023	3.4004724	6.0280106
hsa-miR-651	1.3812694	1.3600635	1.6008816	1.7504654	1.7702704	1.3431713	1.1967646	1.3908647	1.3832341	1.3409302
hsa-miR-652	8.6072689	1.7391531	8.5132296	8.8124095	8.0109194	8.4274592	8.0707022	7.5710109	7.6847499	6.9241083
hsa-miR-653	1.5805629	1.4720407	1.4028609	1.247048	1.347372	1.4384195	1.1596254	4.4672749	1.3085648	1.6073611
hsa-miR-654	3.7712695	1.7029464	2.0247717	1.981886	2.1831295	2.2476667	2.4935801	1.3809479	1.8816918	2.2731295
hsa-miR-655	1.4714651	1.3539445	1.3881816	1.486229	1.2312888	1.4902545	1.4677273	1.3045495	1.4142573	1.2115033
hsa-miR-656	1.3994189	1.4647439	1.3873111	1.5524549	1.501746	1.1650797	1.3336269	1.8540271	1.4020603	2.01674415
hsa-miR-657	1.3994189	1.3554219	1.4329127	1.289458	1.31211455	1.3647059	1.3634774	1.2755127	1.3908647	1.6081332
hsa-miR-658	2.0613525	2.8207359	2.3008177	1.9364007	2.6932796	2.1633303	2.0839287	1.6451496	2.4084458	2.4894632
hsa-miR-659	1.75008595	1.7877566	2.8312289	2.4007902	3.3612648	2.104555	2.2731295	1.3286355	2.3134467	2.01674415
hsa-miR-660	5.9970419	2.3473884	6.5950276	6.2007972	5.8541457	6.2882612	6.3626699	3.0565491	5.934588	5.6887775
hsa-miR-661	1.362557	1.9672188	1.42092925	1.925039	1.2527114	1.6615944	2.0805371	1.2833394	1.8318918	2.0419449
hsa-miR-662	1.6124842	1.6073611	1.6158456	1.9562875	1.4717529	1.5494868	1.6343933	1.3881816	1.7183139	1.6145233
hsa-miR-663	8.1908093	5.7549225	8.7849008	8.2233536	8.4586564	9.3091347	9.0103166	8.4586564	9.8322051	8.6314277
hsa-miR-663b	2.9444519	1.4987959	2.6279189	2.4336351	3.7584743	3.7793643	3.4133665	2.7455055	4.2058906	2.2240128
hsa-miR-664	5.2727013	5.8296543	5.9175916	4.6000607	6.9959142	4.4492929	4.1760807	6.0280106	3.9372498	6.679358
hsa-miR-665	4.1455755	1.9730534	3.3817946	3.6373651	5.8296543	3.7584743	4.4549199	1.346562	5.2840886	5.9478695
hsa-miR-668	1.375027	2.1940285	1.6630197	1.2487337	1.0843358	1.7263887	1.8149167	1.16608185	1.925039	1.5890204
hsa-miR-670	1.6150389	1.5700073	2.0208938	1.7762139	2.064021	1.7152172	1.6598764	1.4423221	1.5420505	2.0748658
hsa-miR-671	5.4629057	4.2205553	6.2542046	6.0690748	6.3287549	6.1766781	6.2882612	6.8533993	6.4923303	6.5950276
hsa-miR-675	4.4416978	2.1940285	4.842773	3.4715533	2.1699782	6.0690748	4.2697318	1.3066213	4.0207406	2.6683512
hsa-miR-676	1.7128813	2.5202684	1.7341328	1.5916125	1.7054619	1.5247723	1.7123487	2.0888654	1.6008816	1.721734
hsa-miR-7	3.576654	1.478673	4.591048	4.1123802	1.6964827	3.044075	3.4285565	2.6027837	2.7330285	2.8394036
hsa-miR-708	9.8322051	1.836347	9.4907354	10.759235	7.8111684	9.0103166	10.862889	1.5287858	9.6849484	5.3232203
hsa-miR-711	2.3388808	1.7233512	1.8254104	1.9714238	1.6095373	2.2626515	2.3708671	1.4260011	2.5590907	1.6798769
hsa-miR-718	2.4603355	1.4905235	2.0691485	1.9500538	3.1396257	2.2253936	2.2817906	1.2618431	1.8853614	2.1831295
hsa-miR-720	5.5216694	1.5115584	6.4532479	7.6510304	8.3028274	6.9589724	8.8124095	2.0156088	7.7507661	8.7849008
hsa-miR-744	7.711528	6.7590023	7.1602682	7.711528	6.6203613	6.646514	8.2558938	4.2463893	6.7887583	6.4532479
hsa-miR-758	1.1681261	1.4325682	1.1170986	1.2989302	1.2996899	1.395581	1.4754122	1.2927264	1.4848374	1.9432106
hsa-miR-759	1.3364896	1.4834177	1.3579055	1.4754122	1.6651875	1.3066213	1.3071127	1.366701	1.2008817	1.5327253
hsa-miR-760	1.8713683	1.0843358	2.2949591	1.9158426	1.4309513	1.8853614	2.9008305	1.4624952	2.8828119	2.0357504
hsa-miR-761	1.3908647	1.240809	1.3348251	1.3444172	1.4003799	1.3436628	1.3634774	1.5161637	1.4559248	1.5751386
hsa-miR-762	9.7659396	10.991915	10.552208	10.512164	10.926695	10.844043	10.626023	10.844043	11.22111	11.22111
hsa-miR-764	1.2755127	5.4306219	1.2965755	1.6356806	1.3271025	1.7070021	1.9766209	3.4715533	2.2672514	1.6374909
hsa-miR-765	2.4007902	1.5453916	2.216246	1.7111031	2.2410847	2.3473884	1.7827083	1.2203693	1.8836648	2.2451203
hsa-miR-766	4.2910508	2.0275318	5.8433061	3.9280826	3.2497903	4.0171316	3.4573059	4.3572841	2.8394036	1.70829625
hsa-miR-767	1.5866437	1.6158456	1.6356806	1.8713683	2.0178795	1.5141478	2.1782813	1.1778254	1.6073611	1.7898663
hsa-miR-769	4.8746805	3.1510132	4.8593278	5.5458813	2.1601018	4.9225064	4.8746805	1.7955199	4.2764652	3.1222373
hsa-miR-770	1.75008595	1.5254421	1.5264297	1.5254421	1.31211455	1.5230159	1.6798769	1.5154219	1.3818743	1.3858198
hsa-miR-802	1.2945248	1.4176179	1.3944144	1.2362041	1.6440023	1.2162849	1.3436628	1.5916125	1.21103315	1.7827083
hsa-miR-873	1.3895706	1.5774423	1.4973755	1.3296573	1.3480975	1.3680015	1.178849	1.25475355	1.4131711	1.320509
hsa-miR-874	4.6581682	1.5146979	6.015731	5.6887775	5.8433061	4.842773	5.2993771	5.894064	4.0897045	4.50482
hsa-miR-875	1.5984947	1.3494333	1.8195825	1.3424049	1.7536753	1.3809479	1.5624307	1.25475355	1.3021499	2.2451203
hsa-miR-876	1.2961115	1.6133475	1.3936119	1.4214334	1.3852571	1.4313259	1.0744235	2.7455055	1.1478641	1.8274057
hsa-miR-877	4.8593278	7.7507661	4.6581682	5.7386729	5.5330724	4.8842074	5.2727013	7.2538716	4.1321533	5.2840886
hsa-miR-885	3.0880489	4.2058906	2.9592086	3.6877535	4.4416978	4.1321533	3.260935	1.16608185	4.8339613	3.9280826
hsa-miR-887	2.0691485	1.3647059	1.93405815	2.4417147	1.395581	2.0595732	1.92600975	1.69457	1.8669833	1.9158426
hsa-miR-888	1.6325794	3.585223	1.5349208	1.3767448	1.4602195	1.4292774	1.5048749	1.3389903	1.5028457	1.5402663
hsa-miR-889	1.3885783	1.4561967	1.4918826	1.337763	1.4363357	1.5222322	1.4596239	2.1407865	1.5128474	1.4214334
hsa-miR-890	1.4544837	2.8694708	1.7135672	1.2665611	1.1211707	1.5894766	1.2726801	1.50162055	1.3284504	1.5700073
hsa-miR-891a	1.473264	1.5247723	1.529759	1.7070021	4.5631949	1.6212301	1.4277516	2.5251575	1.878563	2.5297679
hsa-miR-891b	1.3704106	1.5640559	1.474321	1.508908	1.3787548	1.3779609	1.5200033	1.5742814	1.2650378	1.3798028
hsa-miR-892a	1.2566211	1.25523345	1.0521642	0.91107929	1.2162849	1.3647059	1.1739599	1.48433265	1.1182623	1.959166
hsa-miR-892b	1.1031207	1.3018657	1.5448763	1.320509	1.2139361	1.2017352	1.3663292	1.2696558	1.4329127	1.3980327
hsa-miR-9	1.3901448	1.534561	1.6266063	1.5014951	1.31211455	1.2115033	1.6515013	3.3300415	1.5299681	1.3409302
hsa-miR-920	1.5230159	1.4296839	1.57028915	1.4233155	1.4266639	1.7702704	1.5115584	1.16608185	1.93405815	1.3816241
hsa-miR-921	1.5076977	1.6251169	1.8742112	1.5425141	1.8402128	1.5438987	1.9562875	2.3412901	1.8921047	1.9500538
hsa-miR-922	1.4918826	1.663632	1.4142573	1.7846547	1.6661831	1.4437339	1.5008827	1.3336269	1.5071656	1.3409302
hsa-miR-924	2.1482492	1.4516311	1.7074728	1.7321781	1.3638053	1.346562	1.2575223	1.25475355	1.2874426	1.7391531
hsa-miR-92a	12.156068	10.369736	12.262339	12.372252	11.441172	12.132824	11.637789	11.979554	11.920436	11.124037
hsa-miR-92b	4.591048	3.7584743	5.0063875	5.2083081	5.9478695	5.8433061	5.4306219	5.9175916	6.050705	5.9846745
hsa-miR-93	11.22111	8.8124095	11.637789	12.589265	10.844043	12.30677	12.047467	11.75591	11.886409	10.0389468
hsa-miR-933	2.5938575	2.1940285	3.4285565	3.494009	3.9762939	3.6505405	3.5199452	6.8166006	4.24081235	4.3059783
hsa-miR-934	1.4441031	1.3593758	1.4056945	2.5843844	1.7441867	1.543252	1.4097571	1.1761121	1.7301749	1.878563
hsa-miR-935	1.4459964	1.3997727	1.8130217	1.8260454	1.7321781	1.6835009	1.9500538	1.5862172	1.7246648	2.1250601
hsa-miR-936	2.1679386	0.98402971	2.60562065	3.3817946	3.6373651	2.3847929	3.1222373	1.57876	3.2042146	3.2042146
hsa-miR-937	1.8921047	1.361621	1.6798769	1.330348	1.4902545	1.8038733	1.8226435	1.5793469	2.2463935	1.1068978
hsa-miR-938	1.2558895	2.476425	1.4823652	1.4681391	1.5414016	1.4848374	1.2566211	1.95168355	1.4602195	1.474321
hsa-miR-939	4.1973745	5.6328142	5.1565253	5.2217474	6.4048827	5.5001788	5.3232203	3.231786	6.646514	6.8748667
hsa-miR-940	2.8972122	7.6847499	2.89474035	2.8972122	4.2058906	3.6952198	3.1510132	7.1796834	2.8207359	4.6581682
hsa-miR-941-1	3.7260581	1.5751386	4.4549199	3.8812752	2.4693966	5.3232203	2.578562	2.0985465	2.4144616	1.4699748
hsa-miR-942	1.361621	1.459012	1.2130809	1.25247085	1.5443634	1.1570957	1.3254041	3.1396257	1.3424049	1.3929466
hsa-miR-943	2.3847929	1.5629677	2.9262487	1.7263887	1.4888112	2.7688273	2.2512505	1.590529	3.044075	1.570571
hsa-miR-944	1.9364007	2.1407865	1.735772	2.0569861	1.68330385	1.7497065	2.5251575	1.62490215	2.6538901	1.6922495
hsa-miR-95	3.231786	1.9032264	1.9883154	1.7546158	1.9400656	1.5569472	1.543252	1.8791626	1.6939084	1.3809479
hsa-miR-96	1.4696313	2.6932796	1.7456847	3.0964564	2.0952248	1.741183	2.2063805	2.128907	2.6762156	1.4404636
hsa-miR-98	6.0941543	6.80267945	5.2217474	5.5731735	5.6328142	4.7868457	4.969397	6.7590023	5.4163152	6.015731
hsa-miR-99a	10.466556	12.047467	10.894207	9.288135	11.702008	11.124037	10.1867056	11.22111	8.3564636	11.674464
hsa-miR-99b	10.894207	9.9617602	10.1650587	10.585933	10.585933	9.3902352	9.8781926	8.3564636	9.0986318	10.1061129
