# Supplementary material for: lncRNA TMEM51-AS1 and RUSC1-AS1 function as ceRNAs for induction of laryngeal squamous cell carcinoma and prediction of prognosis
Source: PeerJ. 2019 Sep 10;7:e7456. doi: 10.7717/peerj.7456 (PMC6743450; doi:10.7717/peerj.7456)
Supplement: Supplemental Information 4 [file peerj-07-7456-s004.txt]

GENE_SYMBOL	Tumor_1	Tumor_2	Tumor_3	Tumor_4	Tumor_5	Tumor_6	Tumor_7	Tumor_8	Tumor_9	Tumor_10	Tumor_11	Tumor_12	Normal_1	Normal_2	Normal_3	Normal_4
hsa-let-7a	18.90529895	17.4154788	16.02635879	17.53995619	17.34877544	15.40065205	31.48208248	31.48208248	32.11753792	32.11753792	31.57295191	30.50586107	17.16533371	19.21517749	32.11753792	33.01167968
hsa-let-7b	19.05129903	17.04774018	15.68212238	17.39783588	16.77346158	16.21742563	31.57295191	25.03163537	23.64663915	31.26304597	31.8037995	30.25480689	16.53767751	20.09879151	32.61767924	32.11753792
hsa-let-7c	13.32453522	11.44993767	11.54916507	11.02900924	11.53056051	10.80819372	29.91930463	29.62238688	30.76259531	28.87889311	28.53906522	28.53906522	13.57083337	12.8739142	30.60918291	31.01778375
hsa-let-7d	15.23489768	15.76221654	19.83475107	16.25222294	16.9516135	18.47016296	26.78880164	21.72418334	19.3046345	29.54188662	27.73179632	25.81863557	16.47335282	15.18367958	26.03744513	28.06356968
hsa-let-7e	14.78636005	15.2983193	17.55056064	13.90189234	14.27965818	17.67115823	24.32542341	25.64808014	29.54188662	26.78880164	24.9292531	24.52177591	14.82174791	13.87251085	24.69131947	27.73179632
hsa-let-7f	21.57916178	21.9328297	21.26961927	20.87808884	21.87971114	21.26961927	30.76259531	29.46183006	25.20289283	31.8037995	30.94230214	29.7009416	21.55252758	20.71102145	31.57295191	31.26304597
hsa-let-7g	18.66061722	16.75750585	15.42858946	17.124714	16.52766288	16.18541873	28.3630554	21.75794786	19.51282613	30.41976047	29.23522239	27.78796726	16.27246974	19.37038867	30.14135436	30.03314759
hsa-let-7i	16.58294512	17.82089627	18.420754	17.34877544	18.21860218	17.8379288	28.06356968	29.54188662	31.26304597	30.50586107	29.91930463	29.62238688	17.68570553	16.75116494	28.75320977	30.60918291
hsa-miR-100	16.98022878	19.78368311	22.80763584	16.73282015	20.0455352	23.82636108	20.19243004	22.04033391	26.22093397	23.73825337	22.37227476	23.28234277	20.52627885	18.52914001	26.56907878	28.96856495
hsa-miR-101	18.85053071	18.72042435	21.81883584	17.90996678	18.16011921	19.02500444	20.99066735	22.37227476	24.08124812	22.24090818	22.4194698	19.48348597	19.97571677	18.79823604	22.68738347	22.20503342
hsa-miR-103a	20.52627885	21.38559936	21.10810349	20.41535074	21.68896882	20.9195404	29.23522239	24.69131947	20.16329102	29.7009416	29.62238688	28.60038836	21.46307966	20.44468614	26.78880164	28.60038836
hsa-miR-103b	16.02635879	16.31981101	18.05097308	15.85552245	16.00022027	16.74969072	13.80696516	13.22615418	13.20472007	18.56289877	13.09518711	16.58573653	17.124714	15.73504156	17.05838472	16.98022878
hsa-miR-105	16.31034135	15.79398292	16.36236736	15.95129457	15.55131185	15.99230579	12.3805184	16.04008277	16.57999123	15.16579976	15.78476529	16.00395023	16.882208	17.17738557	14.1270172	13.53169587
hsa-miR-106b	28.60038836	27.90657214	28.60038836	29.31802303	28.60038836	28.29544468	27.78796726	28.46531401	24.56930926	28.96856495	28.46531401	27.73179632	28.3630554	27.90657214	24.47154981	24.69131947
hsa-miR-107	14.25502905	12.59582233	13.67759262	12.53762577	12.00738848	12.8739142	26.85753341	28.75320977	28.68998461	28.53906522	28.60038836	25.27110126	14.0404193	14.1886234	25.7409019	26.43358907
hsa-miR-10a	17.56877895	17.92620504	20.52627885	16.1971009	16.73282015	21.07807532	21.20553963	20.71102145	25.12581243	22.61793037	21.38559936	19.88907725	17.34877544	16.50042042	23.28234277	24.13893416
hsa-miR-10b	19.51978064	23.14504264	25.81863557	18.63429365	24.13893416	25.7409019	22.20503342	18.52914001	14.73057318	23.95870896	22.14657189	21.14070705	23.95870896	21.72418334	23.0527295	25.35890634
hsa-miR-1178	17.94744008	16.92075191	15.70074642	17.08798185	16.95656984	15.04199083	15.14000518	16.882208	16.43702561	12.43950898	13.57752002	15.2983193	16.72044958	18.85053071	16.10474626	11.18497396
hsa-miR-1179	17.20009513	15.80948227	14.98695798	16.32492683	15.37578056	15.2983193	15.2983193	16.75750585	14.73057318	16.31507618	17.49507351	11.95676377	15.21130602	18.16011921	16.88807939	13.016102
hsa-miR-1180	10.44648763	10.66873636	10.96668355	11.60335304	11.18497396	11.43464723	17.69927323	17.7328435	18.41690659	18.60178985	20.19243004	17.45831461	11.54916507	10.44648763	17.39355223	15.23037871
hsa-miR-1181	16.29563874	15.8915098	16.50042042	16.0076802	15.50056682	15.92116351	20.11529833	19.37038867	20.28898049	19.37779961	19.19445111	21.55252758	16.9516135	17.03559589	20.57570826	18.62323457
hsa-miR-1182	15.85552245	14.98695798	18.43409543	14.00652469	16.04437846	17.0639518	17.79049475	19.61289164	18.81952786	18.81952786	19.25185508	18.39305405	16.45994592	15.92116351	18.44592309	16.64998138
hsa-miR-1183	16.6686374	16.12102645	15.38483901	16.74969072	15.91360548	15.8915098	20.53817465	21.51576194	20.69457076	19.75854601	21.14070705	20.32505254	15.32597707	16.56344107	20.49563846	19.36289153
hsa-miR-1184	20.87808884	19.88907725	17.84976389	19.65216433	18.90529895	18.38797985	13.80696516	15.27311199	14.16529792	15.88376849	11.54916507	14.96919285	19.38521054	21.46307966	13.79957198	14.8580043
hsa-miR-1185	23.64663915	21.87971114	18.41305917	22.8618422	20.95592345	19.22995294	15.65618985	15.66574955	16.29083802	17.26298328	14.27076178	14.26186537	20.73945995	23.48131438	11.11465225	18.07665821
hsa-miR-1193	16.68935567	16.45994592	15.55131185	16.12102645	16.9291856	15.93714248	17.48321595	16.04008277	15.55529579	12.43950898	15.94909007	13.27475604	16.77346158	18.01262633	11.69352497	15.23037871
hsa-miR-1197	14.5417028	14.6807841	17.15380709	14.26186537	14.21852894	15.63352363	13.46997669	16.51454596	15.93292488	16.86790058	15.94909007	11.44993767	15.36716885	14.50285608	12.49329691	15.23037871
hsa-miR-1200	11.11465225	11.32469193	12.57626053	11.54916507	11.93455443	12.17728396	15.48014686	15.27311199	17.17135964	13.88300712	16.13499535	10.44648763	11.26119523	10.66873636	17.71747216	12.66864729
hsa-miR-1202	13.79957198	14.99749511	14.6989132	14.66823006	12.75671118	16.25222294	29.62238688	30.41976047	31.01778375	27.90657214	30.60918291	30.94230214	14.8095474	12.712857	30.50586107	28.81605144
hsa-miR-1203	15.39480163	14.79670544	14.90453123	15.12200097	15.03239592	14.75350389	13.46997669	12.08363465	13.20472007	16.67136848	15.94909007	12.17728396	16.00022027	16.16523617	15.09704501	13.53169587
hsa-miR-1204	12.44485804	13.81435834	16.22976513	13.60394784	13.42938353	16.1971009	12.57626053	13.22615418	16.43702561	14.92936703	16.13499535	16.77663341	13.97369577	12.25106686	13.2129572	15.53116538
hsa-miR-1205	20.64194207	21.07807532	23.95870896	22.53062273	23.42216441	22.8618422	13.80696516	15.66574955	16.68935567	15.88376849	16.87086818	14.47792317	22.10762935	20.0455352	16.4141191	16.28317059
hsa-miR-1206	14.56451162	15.04199083	12.67852506	15.83612774	15.26355457	12.35332239	16.00395023	14.26186537	15.55529579	16.45586238	13.57752002	12.94843396	14.92355653	15.04199083	16.80522778	16.64998138
hsa-miR-1208	17.05281763	15.62650454	16.57703733	14.7048547	14.55267705	15.42858946	18.36572325	16.75750585	17.82089627	17.0502789	17.25976501	18.22354653	16.84664675	17.0639518	17.9309725	16.28317059
hsa-miR-122	21.65758371	17.07436259	17.16533371	20.07388511	16.82708961	22.57583723	14.81564765	17.17135964	17.47760381	16.97616018	13.09518711	12.712857	17.03559589	15.97629063	15.49739708	18.13785924
hsa-miR-1226	13.84157181	15.28979907	17.5799994	15.04199083	16.23936341	18.14270354	14.20170493	16.30573998	17.03917662	15.51482851	16.94598696	16.13499535	15.46064511	13.5237275	13.53966423	15.79141528
hsa-miR-1227	17.8379288	16.61936363	15.96343894	17.17738557	17.05281763	17.01300669	16.32236892	17.65942094	16.18042989	18.22354653	18.30598842	16.49092554	15.69011596	17.02555956	17.4919508	16.64998138
hsa-miR-1228	15.28979907	16.0076802	15.11060369	17.73892063	16.1971009	16.77980524	20.37471893	21.46307966	20.87808884	19.98665268	20.05971015	21.38559936	14.24819272	18.14270354	20.95592345	20.32505254
hsa-miR-1229	15.42858946	15.99230579	15.17169701	17.66664733	16.25964081	16.79407117	18.52050333	17.89519251	17.4154788	18.44592309	18.14270354	18.89062485	14.36045279	18.22849089	18.91494865	18.04657529
hsa-miR-1231	19.92899391	20.22986882	23.22442349	22.10762935	22.24090818	22.37227476	13.09518711	13.66689369	14.73057318	13.46997669	15.27311199	13.27475604	20.87808884	19.11243559	12.89260468	11.80837131
hsa-miR-1233	12.49329691	12.51395017	11.89939215	12.67852506	12.56139295	12.46176887	15.82802677	13.39304548	15.55529579	12.88325944	13.32453522	16.882208	12.56139295	12.57626053	15.28287058	11.80837131
hsa-miR-1234	19.80867394	17.52288776	16.43702561	19.33769515	17.33792103	17.04774018	19.61289164	20.28898049	20.09879151	19.48348597	18.83054548	19.97571677	16.23936341	18.32655266	19.4606583	19.55085077
hsa-miR-1236	28.06356968	29.23522239	28.18138187	25.89380671	28.06356968	30.03314759	15.82802677	17.44918527	14.54718993	16.45586238	11.22308459	13.63718612	28.87889311	28.96856495	16.10474626	16.64998138
hsa-miR-1237	19.50587162	23.28234277	25.89380671	18.74138854	24.28498653	26.03744513	18.36572325	18.34698664	18.06342977	15.88376849	18.74967936	18.26384507	24.08124812	21.42699457	18.27198882	18.92965597
hsa-miR-1238	26.03744513	26.51023975	26.51023975	27.9836592	26.51023975	26.51023975	18.8732764	19.37038867	18.69734952	19.1737474	18.92230231	18.52050333	26.63328797	22.37227476	19.37038867	19.66569294
hsa-miR-124	19.59235653	23.73825337	26.03744513	18.75797018	24.40422102	25.96463156	18.36572325	16.51454596	16.06001394	16.18541873	16.77980524	18.42742471	24.21565466	21.07807532	16.56344107	17.76524152
hsa-miR-1243	17.99767488	16.91366293	15.58935844	17.25056086	16.99761475	15.23489768	17.03917662	16.04008277	15.93292488	15.16579976	17.25976501	17.78088512	16.68935567	18.89062485	14.1270172	16.28317059
hsa-miR-1244	17.16533371	19.71732498	22.68738347	16.87383578	19.92899391	23.89471348	18.05097308	16.40614946	15.55529579	17.83550343	18.66940636	11.95676377	20.41535074	18.34094883	13.79957198	16.28317059
hsa-miR-1246	10.17867636	10.53543703	10.07280096	11.18497396	10.75409998	10.98984104	32.61767924	30.36194683	23.73825337	29.46183006	29.81208615	31.01778375	10.33272524	11.04501996	28.29544468	26.63328797
hsa-miR-1247	24.13893416	25.89380671	25.3150038	24.9292531	25.89380671	24.69131947	14.20170493	13.03751685	16.43702561	17.14856895	13.09518711	16.27638681	25.96463156	24.32542341	16.56344107	22.68738347
hsa-miR-1248	17.86283884	17.33792103	16.61936363	17.49507351	17.01300669	16.87383578	14.50020607	18.06342977	15.93292488	14.54718993	16.55877369	11.95676377	16.25222294	16.87383578	14.61780316	9.786512073
hsa-miR-1249	12.88325944	12.77187558	15.67520173	13.19648295	14.57953711	14.83273679	21.16961121	22.80763584	22.10762935	20.17076029	20.55007046	22.37227476	13.30074758	12.69376399	21.24116856	20.57570826
hsa-miR-1250	17.03559589	15.48835649	16.49092554	14.50285608	14.39523682	15.36093895	14.81564765	14.7632571	14.54718993	15.16579976	18.22849089	16.49092554	16.57063612	17.21348125	16.56344107	12.66864729
hsa-miR-1251	16.92075191	17.244575	18.31250331	16.77980524	17.5799994	16.5670386	13.46997669	15.86987183	12.77187558	12.00738848	16.430115	15.2983193	18.01262633	16.51454596	15.49739708	17.91427839
hsa-miR-1252	25.35890634	26.78880164	26.56907878	26.78880164	26.85753341	26.85753341	15.65618985	15.66574955	17.26298328	12.69376399	16.77980524	15.40065205	26.51023975	22.4194698	12.26974504	12.32442206
hsa-miR-1253	12.65876951	13.32453522	15.82233144	12.45331345	13.20472007	14.34447502	14.81564765	14.26186537	16.06001394	16.18541873	12.43415992	13.27475604	13.32453522	12.94843396	14.87077138	12.66864729
hsa-miR-1254	15.08232019	14.20170493	13.79957198	14.92355653	14.8580043	13.36371202	17.90257965	16.51454596	15.55529579	16.45586238	15.63352363	17.67115823	14.39523682	14.77301031	17.71747216	14.50285608
hsa-miR-1255a	18.53766473	16.74969072	16.25964081	18.34094883	16.47335282	15.66574955	11.18497396	13.66689369	14.9446744	14.27076178	12.04406393	11.44993767	15.78884764	17.60233533	15.49739708	12.66864729
hsa-miR-1255b	21.04224198	21.68896882	21.38559936	20.55007046	21.72418334	21.24116856	16.47904467	13.22615418	17.47760381	11.36193702	14.27076178	16.49092554	21.65758371	20.49563846	15.09704501	20.95592345
hsa-miR-1256	30.94230214	34.4360248	31.48208248	28.87889311	33.01167968	32.11753792	13.46997669	14.26186537	16.68935567	13.46997669	13.32453522	14.47792317	32.61767924	34.4360248	16.10474626	12.66864729
hsa-miR-1257	21.10810349	21.75794786	21.16961121	20.67812007	21.75794786	21.42699457	17.03917662	12.32442206	13.87251085	14.73706149	10.60208669	14.96919285	21.61101072	20.19243004	14.1270172	18.4659955
hsa-miR-1258	14.25502905	15.85552245	15.46064511	13.84157181	15.30837956	12.50362354	14.81564765	17.17135964	16.94036043	14.73706149	18.30598842	14.26186537	15.34806504	13.60394784	15.95019232	12.32442206
hsa-miR-125b	21.20553963	21.72418334	21.33221733	20.71102145	21.81883584	21.68896882	24.08124812	28.18138187	31.8037995	29.31802303	27.9836592	28.75320977	21.57916178	20.61139156	31.01778375	31.8037995
hsa-miR-126	18.47016296	18.16011921	16.86790058	18.18443608	16.56344107	16.30113862	26.03744513	25.35890634	28.60038836	28.68998461	28.3630554	24.60293548	17.80370419	19.71732498	28.60038836	30.41976047
hsa-miR-1260b	19.88907725	20.32505254	23.42216441	21.87971114	21.98019345	22.24090818	29.31802303	29.31802303	25.64808014	25.81863557	24.83492089	25.03163537	20.85217806	19.61289164	25.96463156	28.29544468
hsa-miR-1261	15.60217134	17.0639518	16.08486913	16.86193465	17.48882809	15.14773034	18.72042435	18.34698664	17.67843188	18.952999	18.420754	17.55056064	16.52766288	15.51482851	18.62323457	17.25976501
hsa-miR-1262	17.62324188	16.84664675	16.01449399	17.32332885	16.87383578	16.882208	12.80140349	11.83630059	14.9446744	16.18541873	16.55877369	16.00395023	15.93503368	17.63753249	17.21348125	17.52288776
hsa-miR-1263	16.45177884	15.93292488	15.3288712	16.47335282	15.8166361	15.76221654	14.50020607	12.32442206	12.3805184	12.43950898	17.124714	15.68611917	15.26355457	16.53767751	14.1270172	12.66864729
hsa-miR-1264	15.25390955	15.64489908	16.8296078	16.15179363	15.68212238	16.22976513	15.82802677	14.7632571	13.87251085	16.75750585	16.29838868	14.96919285	16.97209159	14.69297171	14.1270172	15.23037871
hsa-miR-1265	18.63429365	18.63429365	21.55252758	17.56877895	18.07380926	18.79823604	15.82802677	15.08232019	14.9446744	13.46997669	15.09704501	13.63718612	19.83475107	18.75797018	14.61780316	15.23037871
hsa-miR-1266	12.2256509	13.61901757	12.08363465	15.65618985	15.04199083	10.75409998	16.32236892	17.17135964	16.29083802	17.4623539	16.94598696	16.6686374	12.8739142	12.3805184	15.95019232	16.64998138
hsa-miR-1267	16.85463734	16.21742563	15.91360548	16.57703733	16.3492227	16.01449399	16.63133673	17.83550343	15.16168524	16.18541873	14.87077138	16.49092554	18.39812825	16.34030071	16.10474626	19.07951072
hsa-miR-1270	16.50042042	16.87383578	18.92965597	15.52729591	17.30800657	16.86193465	14.20170493	15.27311199	13.54746543	17.0502789	15.94909007	16.49092554	18.75797018	16.68067007	16.10474626	15.79141528
hsa-miR-1271	15.61459992	16.17544106	15.27311199	18.25570133	16.34030071	16.98022878	19.49467879	16.51454596	17.03917662	15.88376849	17.61326614	18.05720142	14.57953711	18.53766473	18.05097308	18.69734952
hsa-miR-1272	16.59837314	17.35845098	17.59126723	17.65942094	18.01262633	19.37038867	15.82802677	13.66689369	15.16168524	14.27076178	16.94598696	10.96668355	17.42448818	16.10474626	15.28287058	14.50285608
hsa-miR-1273c	15.38483901	15.95129457	15.28287058	17.72676637	16.20455682	16.86790058	18.36572325	19.16358937	18.74967936	18.26384507	18.56289877	18.29947352	14.42021454	18.37386381	17.9309725	18.32655266
hsa-miR-1273d	12.56139295	12.09577493	11.04501996	14.38070712	12.77187558	13.5237275	17.64452161	17.93573996	19.74203686	18.47016296	18.80851024	19.2761965	10.93286389	13.4568219	18.80337314	15.79141528
hsa-miR-1273e	28.53906522	27.9836592	28.68998461	29.46183006	28.87889311	28.46531401	18.44000926	19.5613365	21.75794786	19.48348597	20.05971015	19.66569294	28.46531401	28.06356968	19.00850862	16.28317059
hsa-miR-1275	23.35515133	21.61101072	18.44592309	22.91776178	20.81647041	19.13126475	24.83492089	24.08124812	21.40629697	22.91776178	23.95870896	27.9836592	21.14070705	23.14504264	24.56930926	22.91776178
hsa-miR-1276	31.57295191	30.76259531	30.94230214	32.61767924	31.48208248	30.94230214	13.46997669	14.26186537	16.68935567	14.92936703	14.87077138	12.712857	30.86367039	31.01778375	16.10474626	16.64998138
hsa-miR-1277	15.14773034	14.23823858	13.87775898	14.83273679	14.79670544	13.41513703	14.81564765	12.32442206	16.18042989	13.46997669	16.68067007	10.44648763	14.51588153	14.55267705	14.1270172	16.28317059
hsa-miR-1278	19.74203686	18.75797018	19.4102193	18.56914904	19.2761965	17.96678721	18.8732764	14.00652469	13.87251085	15.70629033	15.27311199	16.58573653	20.17076029	19.92899391	16.88807939	15.79141528
hsa-miR-1279	17.19120259	17.71747216	20.41535074	16.21742563	16.67136848	21.14070705	12.80140349	10.44648763	15.77264912	14.73706149	16.55877369	14.47792317	17.29119556	16.45994592	14.61780316	14.8580043
hsa-miR-128	15.96343894	16.04437846	18.01262633	15.76221654	15.8915098	16.832126	20.73945995	20.87808884	20.13180515	21.35890835	21.68896882	20.07388511	16.82708961	15.64489908	19.59235653	20.24480831
hsa-miR-1280	24.40422102	22.27307816	19.33769515	23.28234277	21.16961121	20.02242699	25.64808014	27.73179632	24.69131947	26.34739146	28.96856495	25.7409019	22.74891472	25.7409019	23.95870896	24.25032059
hsa-miR-1281	16.81566005	17.79049475	18.53766473	17.38926859	18.25570133	17.82089627	19.12185017	19.06891152	18.35530357	18.96815335	19.50587162	18.33375074	17.65942094	16.72044958	19.62134417	19.51978064
hsa-miR-1282	17.33792103	15.55529579	16.56344107	14.69297171	14.64813953	15.48835649	14.81564765	15.27311199	16.79407117	11.02900924	15.27311199	13.63718612	16.832126	17.29119556	15.09704501	17.61825401
hsa-miR-1283	19.4606583	20.57570826	16.4141191	20.61139156	17.8379288	17.42448818	17.37101969	15.86987183	15.55529579	15.51482851	13.57752002	13.63718612	15.8166361	24.69131947	15.28287058	12.66864729
hsa-miR-1284	18.31250331	17.22506047	16.12102645	18.10237993	17.11800062	17.124714	14.20170493	14.26186537	15.55529579	15.16579976	13.09518711	12.712857	16.31034135	17.8710102	16.97616018	15.53116538
hsa-miR-1285	16.71326939	17.21348125	19.22995294	15.66574955	17.60233533	16.9291856	17.83550343	17.17135964	19.19445111	17.73892063	18.420754	18.14270354	19.3553944	16.77346158	17.82698716	16.98022878
hsa-miR-1286	14.47792317	14.28841876	12.74296793	14.40333093	12.67852506	14.45440879	15.2983193	12.32442206	11.66606256	12.00738848	16.13499535	12.33825771	15.48014686	13.72097747	16.10474626	14.04858685
hsa-miR-1287	15.14000518	14.71509891	16.98709239	13.99007312	15.69543119	16.85463734	19.24090401	15.08232019	14.73057318	16.45586238	14.60963967	18.92230231	14.77301031	15.09363027	15.81305918	17.25976501
hsa-miR-1288	16.03578707	14.88353847	14.38070712	16.14019294	14.69297171	14.28841876	19.5613365	18.92230231	18.92230231	18.63429365	18.05720142	20.2597478	14.01883444	15.44004215	19.44387448	18.79823604
hsa-miR-1289	14.03114419	14.34447502	15.50769767	13.37837875	14.95417126	15.02283282	16.80522778	13.66689369	15.16168524	13.46997669	9.966925563	13.27475604	14.78636005	14.0404193	15.09704501	10.78114685
hsa-miR-1290	11.63860015	13.7837475	11.48094681	11.36193702	11.75758021	11.51195594	29.04471224	29.7009416	22.7181491	22.27307816	22.83473902	28.87889311	11.75758021	12.07149436	22.10762935	23.55549046
hsa-miR-1291	14.60229704	14.8580043	15.99230579	14.03114419	15.20729153	15.32597707	14.50020607	15.86987183	16.86790058	13.46997669	15.63352363	16.00395023	15.09363027	14.46624231	15.49739708	14.04858685
hsa-miR-1292	17.88418068	18.41305917	18.27198882	19.15343135	19.4606583	21.20553963	15.2983193	15.47024905	11.66606256	13.88300712	13.32453522	13.27475604	18.47016296	17.4154788	16.4141191	11.01299853
hsa-miR-1293	25.03163537	24.75546445	19.05652821	24.75546445	24.52177591	21.81883584	13.46997669	13.66689369	10.66873636	15.88376849	14.27076178	15.81305918	23.35515133	24.40422102	9.966925563	17.47760381
hsa-miR-1294	17.60233533	17.56877895	18.52914001	16.99761475	17.86283884	17.17738557	12.80140349	15.66574955	16.18042989	17.59680128	15.09704501	15.81305918	18.66061722	17.7712755	12.60748919	16.64998138
hsa-miR-1296	19.1737474	20.9195404	20.19243004	21.55252758	20.57570826	19.75854601	17.64452161	16.75750585	14.54718993	15.88376849	16.94598696	16.58573653	22.20503342	17.45831461	15.28287058	14.04858685
hsa-miR-1297	16.07487858	15.78068294	17.22506047	15.21532051	14.82724235	17.19120259	15.82802677	11.83630059	15.55529579	15.16579976	14.87077138	14.69297171	16.95656984	15.75606182	13.79957198	14.50285608
hsa-miR-1298	12.57626053	11.75758021	16.75263915	12.31058642	13.81435834	14.88353847	16.00395023	16.30573998	15.3288712	11.36193702	14.27076178	11.44993767	12.85290531	12.31058642	12.89260468	17.8379288
hsa-miR-1299	16.68067007	16.95409167	18.18443608	16.61936363	17.38926859	16.63422803	17.73892063	17.83550343	18.96057618	18.51186665	18.34094883	18.952999	17.66664733	16.41866174	17.21348125	17.10064704
hsa-miR-1301	15.58935844	15.46064511	15.1784495	15.92116351	15.27311199	14.89416928	16.63133673	16.51454596	17.37101969	19.67922154	18.66940636	17.35361321	15.11630233	15.60217134	16.88807939	12.66864729
hsa-miR-1302	23.55549046	21.55252758	18.38797985	22.74891472	20.9195404	19.25185508	16.00395023	13.22615418	11.34331448	15.16579976	14.27076178	14.26186537	21.04224198	23.42216441	12.89260468	13.53169587
hsa-miR-1303	17.52288776	18.14270354	17.99767488	18.70612547	18.8732764	20.32505254	11.93455443	14.7632571	16.86790058	17.0502789	17.49507351	17.18429408	18.07950716	16.82708961	16.10474626	15.23037871
hsa-miR-1304	15.57399117	15.40065205	15.34368808	15.84803229	15.96343894	15.79398292	15.2983193	16.95409167	16.57999123	16.67136848	15.94909007	12.712857	14.74354981	15.50056682	16.68067007	14.50285608
hsa-miR-1305	17.45831461	15.69011596	16.70006423	14.82174791	14.46032555	15.67866205	21.33221733	19.86088545	19.45226639	20.93773193	20.80129985	21.98019345	16.87383578	17.64452161	21.70657608	20.87808884
hsa-miR-1306	13.94434589	14.93517754	14.14093913	16.82708961	15.28287058	15.03239592	18.52050333	18.8732764	18.29947352	18.47016296	18.36572325	18.58171985	13.19648295	13.63718612	18.05097308	18.32655266
hsa-miR-1307	15.18367958	13.41513703	14.58825025	12.17728396	11.43464723	12.67852506	18.05097308	17.83550343	18.62876411	18.35758269	18.30598842	18.77203545	13.58420667	15.28287058	17.82698716	18.23557427
hsa-miR-130a	18.18443608	19.09010991	19.19445111	19.02500444	19.74203686	18.62323457	24.13893416	26.78880164	28.96856495	26.56907878	25.89380671	29.13965621	18.85053071	18.0421775	25.23699704	26.03744513
hsa-miR-130b	18.35302445	18.10237993	16.86193465	18.24265766	16.58294512	16.4141191	20.67812007	23.00569154	22.37227476	23.48131438	22.91776178	22.10762935	17.8379288	19.86088545	20.2597478	21.16961121
hsa-miR-132	17.32332885	18.31250331	18.85053071	18.44592309	18.59429067	17.64452161	19.12185017	18.8732764	20.99066735	19.98665268	20.44468614	20.81647041	18.32655266	17.32332885	18.80337314	20.38642613
hsa-miR-1321	11.80837131	12.33825771	12.75671118	14.20170493	12.53762577	12.85290531	17.95711365	15.66574955	16.86790058	17.0502789	17.8379288	17.18429408	12.25106686	11.26119523	16.68067007	16.03107293
hsa-miR-1322	13.92077756	13.67759262	13.13838475	14.33458214	13.4568219	12.78977553	14.20170493	15.66574955	15.93292488	15.88376849	15.63352363	13.27475604	13.60394784	13.94434589	14.36045279	11.80837131
hsa-miR-1323	17.124714	19.86088545	22.8618422	16.90494758	19.80867394	23.00569154	15.14000518	17.04275734	14.73057318	16.75750585	16.29838868	17.244575	20.49563846	18.39812825	17.05838472	17.25976501
hsa-miR-1324	14.96919285	15.65618985	16.882208	15.55927972	16.30113862	15.57399117	12.80140349	12.80140349	16.68935567	13.46997669	14.27076178	14.96919285	15.72402872	14.7048547	11.11465225	13.53169587
hsa-miR-133a	18.07380926	19.22995294	21.04224198	19.21517749	20.49563846	20.15582176	17.83550343	18.06342977	17.8896866	17.4623539	17.04524876	17.78088512	19.57182223	18.41305917	17.28347705	18.53766473
hsa-miR-133b	14.15918685	15.30837956	14.99749511	15.97629063	15.25390955	15.69011596	18.1917195	16.75750585	20.73945995	16.75750585	17.49507351	21.81883584	14.1886234	15.00702441	18.51186665	21.87971114
hsa-miR-134	15.44004215	15.20729153	14.1886234	15.74131122	15.51482851	13.75675993	23.02921052	23.73825337	24.32542341	20.85217806	23.42216441	24.75546445	15.00702441	14.90453123	22.53062273	21.24116856
hsa-miR-135a	24.75546445	24.32542341	18.79823604	23.00569154	23.95870896	21.55252758	16.32236892	15.66574955	17.97971381	16.57999123	17.8379288	16.49092554	22.37227476	24.47154981	18.54715661	17.76524152
hsa-miR-135b	17.51095186	16.08486913	14.93517754	16.45586238	15.42858946	15.24398019	22.74891472	24.40422102	22.48816891	19.75854601	21.72418334	22.8618422	15.25390955	18.31250331	21.51576194	20.09879151
hsa-miR-136	12.88325944	17.16533371	19.11243559	15.67520173	17.53995619	16.97209159	17.25654673	18.72042435	21.10810349	18.35758269	17.8379288	16.6686374	19.31221412	16.63422803	18.75797018	19.07951072
hsa-miR-137	10.33272524	10.38960643	12.12793641	10.89904422	11.62097659	13.016102	15.2983193	16.04008277	17.03917662	17.0502789	16.55877369	17.84384635	10.17867636	12.53762577	11.11465225	15.79141528
hsa-miR-138	22.14657189	19.37038867	17.26298328	21.65758371	19.31221412	18.49328323	13.09518711	15.66574955	17.56877895	16.31507618	15.27311199	16.98709239	17.51095186	20.64194207	18.34698664	13.53169587
hsa-miR-141	26.78880164	25.12581243	20.36301174	26.63328797	25.20289283	21.57916178	31.01778375	31.26304597	28.87889311	30.60918291	31.01778375	25.35890634	24.69131947	26.78880164	30.41976047	25.81863557
hsa-miR-143	19.61289164	18.74138854	19.65216433	18.52914001	19.3553944	17.97971381	19.75854601	21.65758371	26.78880164	21.51576194	21.16961121	19.45226639	20.13180515	19.70211702	21.65758371	24.08124812
hsa-miR-144	29.23522239	28.75320977	29.31802303	30.14135436	29.31802303	28.75320977	20.16329102	21.59508625	19.62134417	16.86790058	17.19564886	17.82089627	28.68998461	28.46531401	17.71747216	19.39771492
hsa-miR-145	15.93292488	16.59837314	17.64452161	15.38483901	13.66689369	17.90996678	20.9195404	23.14504264	29.62238688	24.08124812	23.35515133	22.48816891	16.58852794	15.66574955	25.03163537	29.54188662
hsa-miR-1468	21.42699457	19.9975886	17.92620504	19.92899391	18.99484273	18.39812825	17.64452161	12.80140349	15.16168524	15.51482851	10.2557008	15.68611917	19.44387448	21.98019345	13.53966423	14.50285608
hsa-miR-1469	14.58825025	15.55529579	15.16579976	16.06634789	15.35470904	15.70074642	19.24090401	19.95086371	19.82171251	17.59680128	18.36572325	20.61139156	14.28841876	15.14773034	19.55085077	16.03107293
hsa-miR-146a	14.49755606	13.48927081	14.75350389	13.75675993	14.38070712	13.97369577	23.28234277	16.04008277	13.54746543	23.55549046	22.27307816	22.80763584	15.87505374	15.23489768	24.40422102	22.25699317
hsa-miR-1470	15.99230579	19.11243559	22.24090818	15.82802677	19.70211702	23.42216441	16.63133673	18.74967936	17.79709947	17.4623539	17.93573996	17.59126723	19.62979669	17.55056064	18.4817231	18.07665821
hsa-miR-1471	17.84976389	19.55085077	24.47154981	17.5799994	23.48131438	19.31221412	20.28898049	19.86088545	17.86692452	19.48348597	19.88907725	21.33221733	20.38642613	16.80522778	20.67812007	17.76524152
hsa-miR-147b	12.78977553	12.94843396	12.02572621	13.70111045	13.09518711	12.09577493	11.18497396	16.75750585	14.36045279	11.69352497	15.27311199	14.26186537	12.44485804	12.28842322	13.53966423	12.66864729
hsa-miR-148a	19.02500444	17.75920753	18.14270354	16.92075191	16.28317059	18.10237993	23.55549046	23.55549046	28.06356968	24.75546445	24.56930926	23.89471348	19.1737474	18.78610072	28.68998461	24.83492089
hsa-miR-148b	15.8915098	18.99484273	22.27307816	15.78884764	19.62979669	23.14504264	21.14070705	21.68896882	21.67327627	21.67327627	21.10810349	21.04224198	19.78368311	17.62324188	21.10810349	21.55252758
hsa-miR-149	22.74891472	22.61793037	18.0286356	20.78612929	22.20503342	19.62979669	22.48816891	23.89471348	18.99484273	23.00569154	22.48816891	18.79823604	20.19243004	22.74891472	20.71102145	21.40629697
hsa-miR-150	15.40065205	15.88376849	19.9975886	16.31981101	17.04275734	18.75797018	24.28498653	21.98019345	21.81883584	25.03163537	26.63328797	23.55549046	16.43702561	15.28979907	26.43358907	28.68998461
hsa-miR-152	13.99007312	13.92077756	13.41513703	14.64813953	13.61901757	13.07415623	21.51576194	21.81883584	24.40422102	21.84927349	20.66003107	20.64194207	13.72097747	13.7837475	21.07807532	21.72418334
hsa-miR-153	14.28841876	15.8166361	15.3288712	13.97369577	15.29405918	12.35332239	16.882208	14.7632571	16.68935567	12.17728396	16.94598696	12.17728396	15.44004215	13.67759262	15.49739708	15.23037871
hsa-miR-1537	14.95417126	15.70074642	16.89395078	15.57399117	16.27246974	15.50056682	17.03917662	16.30573998	13.54746543	14.27076178	16.13499535	16.00395023	15.86468992	14.78636005	12.89260468	16.28317059
hsa-miR-1538	13.97369577	14.54718993	15.61459992	13.35281099	14.89416928	15.14000518	15.14000518	17.29960106	16.79407117	15.16579976	15.47024905	14.00652469	14.75350389	14.03114419	16.68067007	15.79141528
hsa-miR-1539	28.75320977	28.06356968	28.06356968	29.23522239	28.46531401	27.9836592	18.36572325	19.13126475	18.24917949	18.47016296	18.96815335	18.22354653	27.90657214	28.29544468	18.05097308	18.8979619
hsa-miR-154	16.57063612	16.79407117	18.67819551	15.33176533	18.5566485	19.33769515	17.5799994	18.63429365	20.38642613	18.41305917	17.61326614	18.33375074	17.26298328	17.68570553	19.18409925	20.0100078
hsa-miR-155	18.68857356	18.420754	21.51576194	17.52288776	18.0286356	18.72042435	21.24116856	20.78612929	22.14657189	22.8618422	22.24090818	26.78880164	19.67922154	18.67819551	21.46307966	21.81883584
hsa-miR-15a	21.98019345	19.33769515	17.34877544	21.46307966	19.09010991	18.44592309	25.96463156	27.78796726	27.90657214	26.51023975	26.56907878	24.40422102	17.47760381	20.81647041	25.23699704	25.12581243
hsa-miR-15b	19.83475107	21.10810349	16.5541063	21.07807532	17.93573996	17.48882809	28.60038836	29.23522239	28.53906522	30.25480689	28.29544468	29.23522239	15.97629063	25.12581243	27.78796726	29.04471224
hsa-miR-16	27.9836592	29.04471224	28.3630554	26.03744513	27.9836592	29.62238688	30.50586107	29.91930463	26.03744513	31.57295191	31.26304597	31.8037995	29.04471224	29.04471224	30.94230214	31.48208248
hsa-miR-17	21.72418334	22.80763584	22.57583723	21.10810349	21.46307966	24.28498653	28.68998461	30.14135436	26.51023975	29.13965621	28.87889311	28.18138187	23.14504264	21.57916178	25.64808014	26.22093397
hsa-miR-181a	18.952999	17.124714	15.72402872	17.42448818	16.832126	16.20455682	23.02921052	20.34403214	20.81647041	24.47154981	24.01594015	24.08124812	16.49092554	20.07388511	22.74891472	24.52177591
hsa-miR-181b	19.38521054	18.70612547	19.44387448	18.41305917	18.80851024	17.65942094	21.0930894	19.95086371	22.24090818	21.20553963	21.20553963	21.70657608	20.07388511	19.44387448	20.34403214	21.04224198
hsa-miR-181c	15.1784495	14.74354981	13.81435834	15.02283282	14.5417028	13.53966423	18.15141138	19.06891152	20.85217806	19.98665268	19.74203686	18.69734952	14.08479546	15.30837956	19.00850862	19.39771492
hsa-miR-181d	12.31058642	13.02525098	11.36193702	13.72097747	13.36371202	10.98984104	19.29705489	17.93573996	19.4102193	19.86088545	19.37779961	19.15343135	12.92894581	12.85290531	18.34698664	18.62323457
hsa-miR-182	14.71509891	14.46624231	12.78977553	14.58825025	12.57626053	14.43510792	20.02242699	20.4701623	19.77111456	19.62979669	19.71732498	17.59126723	15.65618985	13.57083337	16.68067007	17.99767488
hsa-miR-1825	13.016102	14.11309526	12.85290531	14.62596666	13.87251085	14.31640801	18.1917195	19.02500444	19.14234805	19.1737474	18.56289877	18.46182804	12.77187558	13.11621798	19.14234805	19.50587162
hsa-miR-1827	13.70111045	13.57083337	13.11621798	13.34467335	13.92077756	13.72097747	15.65618985	16.04008277	14.36045279	15.16579976	13.32453522	13.27475604	13.15179897	14.62596666	15.49739708	13.53169587
hsa-miR-183	15.48835649	16.09673522	15.18367958	17.71747216	16.29563874	16.84664675	23.45173939	22.57583723	22.61793037	22.68738347	24.63656169	20.28898049	14.38070712	18.46182804	20.09879151	20.07388511
hsa-miR-184	12.00738848	12.80140349	12.28842322	12.63896279	12.88325944	11.34331448	16.63133673	14.47792317	16.86790058	17.26298328	16.94598696	17.64452161	12.41107741	12.56139295	15.81305918	15.53116538
hsa-miR-185	23.22442349	21.65758371	18.35302445	22.80763584	20.87808884	19.15343135	22.27307816	21.9328297	22.20503342	22.74891472	21.55252758	21.87971114	21.07807532	23.55549046	20.62666682	22.74891472
hsa-miR-186	20.55007046	19.61289164	17.7712755	19.55085077	18.62323457	18.24265766	19.66569294	20.81647041	20.52627885	20.71102145	20.27436415	19.66569294	19.25185508	21.16961121	20.85217806	20.85217806
hsa-miR-187	15.32597707	15.68212238	16.9291856	16.29563874	15.60217134	16.27246974	16.63133673	16.30573998	13.87251085	14.27076178	14.87077138	13.63718612	16.98022878	14.28841876	14.1270172	14.50285608
hsa-miR-18a	15.96745852	15.33176533	13.56304999	16.62844543	14.92355653	14.95417126	21.75794786	23.35515133	20.49563846	22.80763584	21.24116856	20.9195404	13.79957198	16.00022027	19.28662569	19.80867394
hsa-miR-18b	15.55927972	18.29947352	16.80522778	22.57583723	18.68338453	15.28979907	21.04224198	22.50939582	19.59235653	21.26961927	20.13180515	19.78368311	16.14019294	15.35470904	18.96057618	19.07951072
hsa-miR-1908	13.75675993	13.67759262	12.97109711	14.88353847	14.14093913	11.18497396	14.81564765	16.30573998	14.73057318	15.88376849	14.60963967	11.1498131	14.17140898	13.39304548	15.09704501	15.23037871
hsa-miR-1909	17.23460918	17.8710102	17.51691981	18.37386381	17.90996678	18.25570133	12.57626053	16.30573998	15.16168524	15.51482851	14.27076178	15.2983193	17.46639319	17.89519251	12.89260468	16.28317059
hsa-miR-190b	16.5541063	16.18541873	14.27965818	18.07380926	15.74131122	16.10074074	15.65618985	16.62390453	14.36045279	17.14856895	12.59582233	16.58573653	14.55267705	17.19120259	16.28030388	15.53116538
hsa-miR-191	18.37386381	18.07380926	16.94598696	18.13301494	16.68935567	16.42320439	16.32236892	13.22615418	10.66873636	12.88325944	12.43415992	13.27475604	17.88418068	19.88907725	13.2129572	11.80837131
hsa-miR-1910	13.27475604	13.4568219	14.77301031	12.75671118	14.20170493	14.51588153	14.20170493	17.65942094	17.37101969	16.67136848	16.13499535	15.40065205	13.67759262	13.16521318	16.68067007	14.50285608
hsa-miR-1911	22.27307816	19.4102193	17.30800657	21.98019345	19.33769515	18.66061722	16.63133673	14.7632571	16.94036043	11.36193702	17.25976501	17.35361321	17.60233533	20.78612929	17.63753249	16.28317059
hsa-miR-1912	13.36371202	15.67520173	17.42448818	14.98695798	15.67520173	17.49507351	17.14856895	15.86987183	13.87251085	13.88300712	14.27076178	16.8296078	15.55927972	13.92077756	10.17867636	11.80837131
hsa-miR-1913	15.52729591	16.60836055	17.33792103	16.08486913	16.5541063	17.37101969	14.81564765	14.00652469	12.56139295	13.46997669	11.80837131	15.55131185	17.08798185	15.42858946	16.80522778	15.53116538
hsa-miR-1914	30.76259531	29.7009416	29.62238688	30.41976047	29.81208615	29.13965621	11.93455443	17.29960106	17.26298328	14.73706149	14.60963967	13.63718612	29.46183006	29.81208615	14.61780316	15.79141528
hsa-miR-1915	26.34739146	23.42216441	20.0455352	25.27110126	22.80763584	20.73945995	27.90657214	27.9836592	30.14135436	24.9292531	28.06356968	30.03314759	24.40422102	25.96463156	28.06356968	25.27110126
hsa-miR-192	19.57182223	18.60928903	19.48348597	18.47016296	19.4102193	18.05097308	19.5613365	18.28638594	16.94036043	21.14070705	19.69066928	19.06891152	19.88907725	19.1737474	19.65216433	19.62979669
hsa-miR-193b	20.9195404	19.65216433	17.79049475	19.61289164	18.79823604	18.29947352	26.34739146	25.27110126	27.9836592	24.69131947	23.73825337	22.91776178	19.19445111	21.04224198	22.48816891	24.32542341
hsa-miR-194	14.42766123	17.37101969	16.90494758	14.46624231	17.46639319	17.73892063	19.05129903	19.65216433	18.41690659	20.38642613	19.25185508	18.4817231	18.56914904	16.68935567	19.22256522	19.21517749
hsa-miR-195	29.31802303	28.68998461	29.13965621	30.03314759	29.23522239	28.60038836	22.04033391	22.74891472	25.45317666	25.27110126	24.08124812	23.95870896	28.53906522	28.87889311	25.89380671	28.4141847
hsa-miR-196a	17.67115823	16.31034135	15.75606182	17.15380709	16.37476006	16.45177884	18.952999	18.60178985	19.06891152	19.58208938	18.68857356	18.01262633	16.10474626	16.45177884	17.82698716	16.85064205
hsa-miR-196b	13.67759262	13.75675993	14.11309526	13.37837875	13.70111045	14.60229704	20.16329102	18.06342977	15.77264912	21.07807532	21.33221733	18.81952786	12.83333293	13.70111045	19.11243559	17.25976501
hsa-miR-197	18.91494865	16.29563874	15.96745852	15.25390955	17.68570553	17.38926859	20.49563846	21.10810349	20.36301174	21.42699457	19.98665268	20.52627885	19.95086371	19.4102193	20.17076029	21.4894208
hsa-miR-1972	12.17728396	12.46176887	12.19973337	13.28653931	12.21269214	12.23835888	19.12185017	20.61139156	21.55252758	20.51095866	20.85217806	19.72968092	11.63860015	13.58420667	19.75854601	18.4659955
hsa-miR-1973	17.97971381	18.37386381	18.21860218	19.2761965	19.44387448	21.04224198	26.22093397	26.56907878	26.56907878	24.32542341	26.22093397	21.10810349	18.51186665	17.5799994	24.63656169	21.40629697
hsa-miR-1976	17.7712755	16.65735801	15.85552245	17.29119556	17.21348125	17.05281763	11.93455443	18.06342977	16.57999123	17.26298328	16.55877369	16.37476006	15.74868652	16.58852794	16.88807939	17.47760381
hsa-miR-198	16.25964081	18.24265766	22.37227476	16.25964081	20.71102145	18.0421775	19.37779961	20.4701623	20.95592345	19.10127275	19.79617853	20.11529833	18.46182804	15.58935844	19.69066928	18.91494865
hsa-miR-19a	13.11621798	12.8739142	12.3957979	13.61901757	13.55526662	12.05777915	24.40422102	26.22093397	23.48131438	25.89380671	25.64808014	22.27307816	12.65876951	12.43415992	22.80763584	21.26961927
hsa-miR-19b	16.79407117	16.27638681	15.76221654	16.49594021	16.43702561	16.15179363	29.46183006	30.60918291	30.25480689	30.36194683	30.41976047	29.54188662	18.37386381	16.32492683	28.87889311	27.78796726
hsa-miR-200a	30.14135436	30.03314759	30.14135436	31.26304597	30.94230214	30.36194683	24.21565466	26.43358907	23.82636108	27.73179632	25.7409019	21.51576194	29.7009416	30.41976047	27.73179632	23.48131438
hsa-miR-200b	18.99484273	20.52627885	16.17544106	20.02242699	17.49507351	17.22506047	28.75320977	30.25480689	26.34739146	30.86367039	29.7009416	26.03744513	15.51482851	23.64663915	30.36194683	28.18138187
hsa-miR-200c	17.89519251	16.63422803	15.8915098	17.20009513	17.22506047	17.08798185	30.14135436	30.76259531	29.13965621	29.81208615	30.14135436	26.51023975	15.79398292	17.04275734	29.91930463	28.53906522
hsa-miR-202	16.01449399	16.64260474	17.61326614	15.28287058	13.84157181	18.0286356	19.75854601	19.45226639	23.00569154	19.58208938	19.86088545	20.02242699	16.56344107	15.72402872	20.44468614	19.44387448
hsa-miR-204	20.73945995	21.46307966	21.14070705	20.2597478	21.65758371	20.85217806	14.50020607	16.04008277	16.68935567	21.84927349	19.51978064	16.49092554	21.26961927	20.22986882	20.99066735	20.78612929
hsa-miR-205	18.39812825	18.0286356	16.95656984	17.86283884	16.79407117	16.31034135	32.11753792	31.57295191	29.81208615	31.48208248	32.11753792	30.86367039	17.73892063	19.62979669	31.26304597	30.94230214
hsa-miR-2052	17.64452161	17.55056064	18.46182804	16.94036043	17.92620504	17.33792103	13.46997669	12.80140349	12.02572621	15.88376849	15.27311199	12.94843396	18.59429067	18.05097308	16.88807939	14.8580043
hsa-miR-2053	12.3805184	12.57626053	15.79398292	11.97897312	12.43950898	14.64309828	16.18042989	17.65942094	16.43702561	17.66664733	16.430115	16.00395023	12.98130684	12.09577493	16.10474626	16.64998138
hsa-miR-206	17.37101969	15.66574955	16.63422803	14.90453123	14.40333093	15.67866205	17.48321595	15.27311199	18.8979619	16.57999123	17.124714	20.57570826	16.89395078	17.59126723	17.28347705	16.64998138
hsa-miR-208a	14.83273679	14.69297171	12.89260468	14.78636005	12.83333293	14.42021454	16.32236892	11.26119523	12.21269214	15.33176533	12.2256509	12.17728396	15.80948227	13.97369577	15.28287058	15.23037871
hsa-miR-208b	20.67812007	19.57182223	17.75920753	19.62979669	18.83054548	18.35758269	11.18497396	15.27311199	15.55529579	13.46997669	12.43415992	10.78114685	19.05652821	21.26961927	12.60748919	13.016102
hsa-miR-20a	22.10762935	19.44387448	17.39783588	22.04033391	19.37038867	18.60928903	28.87889311	30.03314759	27.78796726	29.62238688	29.46183006	28.3630554	17.63753249	20.87808884	26.63328797	26.34739146
hsa-miR-20b	21.68896882	22.48816891	22.48816891	20.95592345	21.38559936	24.13893416	23.64663915	25.89380671	22.53062273	24.40422102	24.40422102	22.20503342	23.0527295	21.33221733	22.61793037	23.22442349
hsa-miR-21	18.72042435	16.86790058	15.73817639	17.25056086	16.58852794	16.25964081	33.01167968	34.4360248	34.4360248	34.4360248	34.4360248	34.4360248	16.39817982	20.02242699	33.01167968	32.61767924
hsa-miR-210	15.68212238	14.51588153	13.35281099	14.42021454	13.94434589	14.17140898	28.46531401	25.96463156	25.81863557	24.13893416	24.28498653	25.20289283	13.34874217	14.75350389	23.42216441	24.25032059
hsa-miR-211	11.97897312	12.84311912	11.62097659	12.35332239	12.35332239	11.0798361	15.2983193	15.86987183	13.20472007	16.45586238	16.55877369	16.98709239	12.59582233	13.00380929	13.53966423	15.79141528
hsa-miR-2110	15.69011596	15.93714248	17.80370419	15.51482851	15.5981556	16.67136848	11.53056051	10.75409998	12.02572621	13.46997669	16.29838868	14.00652469	16.73282015	15.68212238	15.09704501	17.99767488
hsa-miR-2113	16.20455682	16.70006423	17.65942094	15.44004215	13.63718612	17.99767488	14.81564765	16.95409167	14.73057318	16.04008277	14.27076178	14.00652469	16.68067007	15.67520173	11.69352497	14.04858685
hsa-miR-2114	16.22976513	14.47792317	14.39928388	15.71183424	14.60963967	14.57953711	12.80140349	12.32442206	11.34331448	17.26298328	12.04406393	14.69297171	16.28030388	16.06634789	12.89260468	15.23037871
hsa-miR-2115	15.02283282	14.50285608	16.87383578	13.7837475	15.56663545	16.77346158	16.00395023	15.86987183	13.20472007	17.96678721	11.80837131	14.00652469	14.73057318	14.89416928	14.1270172	16.64998138
hsa-miR-2116	14.31640801	14.15918685	16.12979777	13.57083337	13.18066285	14.5417028	17.03917662	16.51454596	16.29083802	12.69376399	16.77980524	12.712857	15.04199083	14.32549508	16.68067007	11.80837131
hsa-miR-2117	23.73825337	25.7409019	24.75546445	24.32542341	25.81863557	24.56930926	15.14000518	15.66574955	17.62324188	17.83550343	18.05720142	14.47792317	25.7409019	24.13893416	17.39355223	14.50285608
hsa-miR-212	22.91776178	22.8618422	18.06342977	20.9195404	22.14657189	19.57182223	20.2597478	19.70211702	19.36289153	19.98665268	20.32505254	19.50587162	20.36301174	22.10762935	19.93992881	19.58208938
hsa-miR-214	16.9291856	17.67115823	17.49507351	18.14270354	17.84976389	18.16011921	21.26961927	15.66574955	16.29083802	23.18473306	21.75794786	23.14504264	17.44005593	17.79049475	22.8618422	25.45317666
hsa-miR-215	15.87505374	18.39812825	20.9195404	15.93714248	18.14270354	22.14657189	16.18042989	17.44918527	16.43702561	18.74967936	18.0051506	17.2873363	18.70612547	16.59837314	14.87077138	17.61825401
hsa-miR-216a	30.86367039	32.61767924	32.11753792	28.68998461	31.26304597	32.61767924	14.20170493	14.7632571	14.73057318	15.51482851	15.94909007	11.44993767	33.01167968	31.48208248	12.26974504	16.98022878
hsa-miR-216b	12.46176887	13.74175561	16.48473653	13.5237275	14.47792317	16.68067007	12.80140349	12.08363465	11.66606256	16.45586238	15.94909007	14.47792317	13.84157181	12.19973337	16.10474626	16.64998138
hsa-miR-217	18.38797985	18.89062485	19.51978064	19.09010991	20.15582176	18.68857356	15.14000518	14.00652469	15.93292488	15.16579976	15.27311199	15.55131185	18.83054548	18.19900293	17.39355223	13.016102
hsa-miR-218	15.78884764	19.00850862	22.10762935	15.73504156	19.55085077	23.0527295	16.80522778	21.38559936	20.9195404	20.67812007	20.52627885	20.49563846	19.75854601	17.30800657	20.17076029	22.14657189
hsa-miR-22	17.83307806	16.62844543	15.82233144	17.16533371	17.17738557	17.30800657	29.81208615	28.3630554	28.18138187	29.91930463	29.31802303	30.60918291	15.76221654	16.94036043	30.03314759	30.50586107
hsa-miR-221	17.4154788	22.4194698	16.1971009	21.72418334	18.85053071	17.78088512	23.73825337	24.21565466	24.21565466	24.01594015	21.46307966	22.74891472	16.62844543	15.90818386	21.9328297	23.0527295
hsa-miR-222	18.52914001	18.13301494	17.05281763	17.96678721	16.75750585	16.38962406	23.14504264	22.61793037	23.14504264	21.67327627	20.41535074	22.53062273	17.79049475	19.65216433	22.14657189	21.65758371
hsa-miR-223	19.33769515	18.53766473	19.21517749	18.22849089	18.63429365	17.91858999	28.53906522	32.11753792	25.35890634	28.29544468	29.04471224	32.61767924	19.65216433	19.2761965	24.01594015	29.46183006
hsa-miR-224	19.67922154	20.17076029	23.28234277	21.68896882	22.27307816	22.4194698	24.01594015	25.81863557	20.02242699	24.52177591	19.47207213	21.24116856	20.9195404	19.51978064	22.27307816	22.53062273
hsa-miR-2276	17.55056064	17.89519251	20.56288936	16.27638681	16.62844543	21.46307966	19.37779961	20.09879151	20.44468614	18.90529895	20.71102145	21.26961927	17.37101969	16.81566005	20.73945995	18.75797018
hsa-miR-2278	20.99066735	21.57916178	21.24116856	20.36301174	21.51576194	20.67812007	16.882208	16.75750585	13.20472007	14.73706149	17.25976501	15.18106454	21.42699457	20.15582176	16.28030388	16.48473653
hsa-miR-23a	17.69927323	20.41535074	20.78612929	18.83054548	20.2597478	20.44468614	30.94230214	31.8037995	32.61767924	30.94230214	31.48208248	30.76259531	19.37038867	17.8379288	29.7009416	30.86367039
hsa-miR-23b	15.77264912	15.17169701	14.31640801	15.61459992	15.48835649	13.84157181	30.03314759	29.81208615	30.86367039	29.23522239	30.25480689	23.22442349	15.03239592	16.18541873	29.31802303	29.81208615
hsa-miR-23c	13.02525098	15.00702441	16.68935567	14.21852894	17.02555956	17.23460918	17.95711365	18.79216838	18.09094354	18.41305917	18.22849089	17.67115823	15.38483901	13.34467335	18.59429067	18.8405381
hsa-miR-24	20.13180515	19.29705489	21.98019345	18.92965597	20.28898049	19.65216433	30.86367039	25.20289283	23.22442349	30.76259531	30.86367039	30.14135436	21.38559936	20.67812007	29.81208615	30.36194683
hsa-miR-25	16.72044958	16.30113862	15.47024905	16.75263915	15.87505374	15.79398292	25.81863557	25.45317666	23.42216441	28.46531401	28.75320977	29.31802303	15.42858946	16.98709239	24.28498653	25.64808014
hsa-miR-26a	16.61936363	17.84976389	18.32655266	17.33792103	18.35302445	17.80370419	25.27110126	28.68998461	30.50586107	28.3630554	26.85753341	24.69131947	17.55056064	16.48473653	29.13965621	29.91930463
hsa-miR-26b	16.33613609	16.2860373	16.39817982	16.03578707	15.82802677	15.93292488	25.03163537	24.52177591	24.01594015	26.22093397	27.78796726	22.68738347	17.14333082	17.38926859	28.18138187	26.51023975
hsa-miR-27a	17.34877544	15.92116351	14.88885388	16.2860373	15.61459992	15.30837956	31.26304597	31.01778375	30.94230214	31.01778375	30.76259531	31.48208248	15.23489768	17.99767488	29.62238688	30.76259531
hsa-miR-27b	16.3492227	16.22976513	15.39480163	16.67136848	16.57703733	15.4168436	30.36194683	26.63328797	25.27110126	29.04471224	30.36194683	23.64663915	15.74868652	16.02635879	29.54188662	30.14135436
hsa-miR-2861	14.14093913	16.37476006	14.56451162	16.38962406	16.0076802	14.23823858	29.7009416	28.53906522	28.3630554	27.78796726	30.03314759	31.26304597	15.57399117	14.58389368	30.25480689	28.4141847
hsa-miR-2909	11.93455443	12.41107741	15.02283282	12.74296793	14.08479546	13.11621798	17.25654673	13.66689369	14.36045279	10.60208669	15.63352363	10.96668355	12.74983956	11.69352497	15.81305918	11.80837131
hsa-miR-297	13.63718612	14.24819272	14.34447502	14.45440879	14.15918685	14.33458214	15.2983193	16.04008277	15.55529579	15.51482851	16.29838868	14.00652469	13.61901757	13.35281099	16.10474626	19.97571677
hsa-miR-298	17.01300669	18.28638594	18.66061722	17.93573996	18.46182804	17.60233533	15.2983193	17.44918527	17.62324188	16.67136848	17.38926859	17.48321595	18.16011921	17.05281763	15.81305918	15.79141528
hsa-miR-29a	27.90657214	28.87889311	28.29544468	25.81863557	27.78796726	30.14135436	29.54188662	24.63656169	22.91776178	30.14135436	30.50586107	30.41976047	28.96856495	28.3630554	31.48208248	31.57295191
hsa-miR-29b	21.26961927	20.07388511	17.89519251	19.80867394	18.92965597	18.31250331	28.29544468	26.51023975	24.75546445	28.06356968	28.68998461	25.96463156	19.48348597	21.65758371	28.96856495	26.78880164
hsa-miR-29c	30.03314759	31.57295191	31.57295191	28.46531401	30.76259531	31.26304597	26.56907878	26.03744513	28.75320977	28.60038836	28.18138187	24.60293548	31.57295191	31.57295191	30.86367039	29.31802303
hsa-miR-300	13.16521318	12.92894581	11.69352497	12.98130684	11.34331448	13.02525098	16.80522778	14.7632571	13.54746543	17.0502789	17.124714	12.33825771	14.15918685	12.46176887	16.4141191	16.28317059
hsa-miR-301a	19.62979669	16.1971009	16.46294922	19.22995294	16.01449399	20.55007046	21.46307966	23.0527295	21.14070705	22.37227476	20.59354991	19.93992881	16.1971009	15.53503485	19.50587162	19.07951072
hsa-miR-301b	21.9328297	22.74891472	22.4194698	21.42699457	21.55252758	24.08124812	17.48321595	20.24480831	18.56289877	20.51095866	19.14234805	17.50301268	23.00569154	21.24116856	14.87077138	11.80837131
hsa-miR-302a	18.75797018	16.46595252	15.94909007	15.26355457	17.73892063	17.29119556	16.882208	16.95409167	12.56139295	16.45586238	15.78476529	15.40065205	20.22986882	19.22995294	17.63753249	16.98022878
hsa-miR-302b	16.4141191	16.45177884	15.05150881	16.33613609	15.90818386	15.78068294	15.65618985	14.7632571	11.34331448	17.4623539	16.29838868	13.63718612	15.40065205	16.28030388	11.43464723	19.92899391
hsa-miR-302c	16.14019294	14.66823006	15.2983193	12.80140349	12.21269214	13.34467335	16.00395023	16.95409167	12.77187558	17.26298328	15.63352363	16.882208	14.60229704	15.78884764	15.95019232	17.47760381
hsa-miR-302d	16.47335282	17.11800062	14.65318079	16.79407117	15.09363027	16.61936363	13.46997669	17.83550343	12.3805184	11.69352497	14.60963967	14.47792317	15.18367958	16.57063612	14.61780316	15.79141528
hsa-miR-302e	19.9975886	19.19445111	21.68896882	18.91494865	20.38642613	19.70211702	15.65618985	13.39304548	14.9446744	15.16579976	15.94909007	15.81305918	21.51576194	20.36301174	14.61780316	15.79141528
hsa-miR-302f	29.04471224	28.53906522	29.04471224	29.91930463	29.04471224	28.18138187	16.47904467	15.66574955	15.77264912	15.88376849	15.47024905	16.49092554	28.60038836	28.18138187	14.61780316	15.23037871
hsa-miR-30a	21.24116856	20.0455352	17.90996678	19.78368311	19.02500444	18.16769584	22.61793037	23.64663915	28.46531401	22.57583723	21.65758371	25.64808014	19.2761965	21.68896882	24.32542341	24.75546445
hsa-miR-30b	19.06891152	20.49563846	16.14019294	20.09879151	17.63753249	17.25654673	27.73179632	29.13965621	29.31802303	28.18138187	26.03744513	25.45317666	15.50056682	23.28234277	29.04471224	29.13965621
hsa-miR-30c	19.70211702	20.78612929	16.49594021	20.73945995	17.88418068	17.35845098	22.68738347	21.33221733	18.35530357	24.28498653	23.28234277	23.82636108	16.02635879	24.9292531	23.82636108	25.20289283
hsa-miR-30d	13.61901757	12.75671118	12.28842322	15.09363027	13.53169587	14.36045279	23.45173939	21.55252758	19.70211702	23.35515133	23.14504264	22.57583723	11.48094681	14.15918685	22.91776178	24.01594015
hsa-miR-30e	28.87889311	28.60038836	29.23522239	29.62238688	29.13965621	28.68998461	23.82636108	23.95870896	24.9292531	24.83492089	25.03163537	22.4194698	28.75320977	28.75320977	24.08124812	23.95870896
hsa-miR-31	29.46183006	31.26304597	31.26304597	28.29544468	30.41976047	31.8037995	24.52177591	23.82636108	24.47154981	20.78612929	20.27436415	24.21565466	31.48208248	31.8037995	23.89471348	23.00569154
hsa-miR-3115	14.62596666	14.96919285	12.77187558	15.64489908	15.29405918	12.42261866	17.03917662	16.30573998	10.66873636	16.45586238	16.55877369	14.96919285	14.84908224	14.8580043	15.49739708	15.23037871
hsa-miR-3116	17.8710102	18.38797985	18.22849089	19.19445111	19.48348597	21.51576194	14.20170493	15.27311199	12.77187558	14.27076178	14.87077138	14.00652469	18.43409543	16.98022878	11.69352497	10.49096233
hsa-miR-3118	19.09010991	20.67812007	16.25222294	20.13180515	17.65942094	17.244575	15.2983193	14.7632571	15.16168524	12.88325944	14.87077138	14.69297171	15.5981556	23.82636108	16.80522778	12.66864729
hsa-miR-3119	13.81435834	13.87251085	14.84908224	13.32453522	14.49755606	14.96919285	15.82802677	16.04008277	17.03917662	15.16579976	14.27076178	16.6686374	14.79670544	13.28653931	12.60748919	15.23037871
hsa-miR-3122	15.55131185	15.33931113	15.4168436	15.79398292	15.95019232	15.52729591	14.81564765	12.32442206	15.16168524	16.04008277	16.29838868	14.47792317	14.8580043	15.4168436	15.95019232	16.28317059
hsa-miR-3123	12.05777915	11.63860015	14.26186537	11.44993767	10.66873636	13.15179897	13.46997669	14.7632571	13.87251085	12.88325944	15.63352363	15.55131185	12.61915606	11.63860015	11.97897312	15.23037871
hsa-miR-3125	15.21532051	15.31719536	16.06634789	15.96745852	16.80522778	13.28653931	20.87808884	19.95086371	20.24480831	20.41535074	21.57916178	21.20553963	15.17169701	14.74354981	20.52627885	19.75029144
hsa-miR-3128	16.18541873	16.73282015	14.78636005	16.80522778	17.26298328	14.50020607	12.3805184	16.04008277	14.73057318	12.00738848	12.04406393	15.18106454	16.2860373	15.61459992	14.87077138	15.79141528
hsa-miR-3131	17.79049475	19.2761965	20.99066735	19.1737474	20.55007046	20.0455352	19.1737474	20.19243004	18.03540655	15.51482851	17.72211926	19.75854601	19.50587162	18.44592309	19.18409925	17.8379288
hsa-miR-3132	16.62844543	16.43702561	14.15918685	18.05097308	15.71183424	16.07487858	19.92899391	19.16358937	20.19243004	19.3046345	19.57182223	18.98149804	14.64309828	17.23460918	18.27198882	17.91427839
hsa-miR-3133	15.20729153	14.73057318	17.04774018	13.90189234	15.76221654	16.80522778	12.3805184	12.32442206	14.16529792	12.43950898	14.27076178	14.47792317	14.6807841	15.06102679	15.49739708	11.80837131
hsa-miR-3134	17.59126723	20.09879151	20.44468614	18.59429067	20.13180515	20.52627885	14.50020607	17.17135964	14.73057318	14.73706149	15.63352363	14.96919285	18.99484273	17.80370419	15.09704501	16.64998138
hsa-miR-3137	17.25654673	15.91360548	14.92355653	16.3492227	15.39480163	15.25390955	19.88907725	17.93573996	20.02242699	18.92965597	20.66003107	20.87808884	15.1784495	18.28638594	19.93992881	18.62323457
hsa-miR-3138	15.67520173	14.21852894	13.2129572	14.49755606	13.97369577	14.14093913	20.61139156	21.20553963	20.16329102	19.4102193	20.38642613	22.14657189	13.15179897	14.65318079	21.55252758	19.22995294
hsa-miR-3139	18.0421775	16.98709239	15.65618985	17.07436259	16.92075191	15.15757072	14.20170493	13.66689369	14.36045279	12.88325944	11.54916507	14.47792317	16.66590632	18.90529895	15.49739708	15.23037871
hsa-miR-3141	15.33553823	17.32332885	15.73817639	17.51095186	17.25654673	14.92936703	21.72418334	22.50939582	24.13893416	21.10810349	23.22442349	23.42216441	16.81566005	15.88376849	21.18757542	19.95086371
hsa-miR-3142	16.05368	16.81566005	17.25654673	17.04275734	17.71747216	18.41305917	13.46997669	15.27311199	13.87251085	14.27076178	11.80837131	15.81305918	16.91366293	15.46064511	12.26974504	11.80837131
hsa-miR-3143	15.47024905	15.15757072	14.20170493	15.8166361	15.31719536	13.81435834	16.63133673	15.27311199	15.16168524	11.69352497	15.27311199	11.1498131	14.90453123	15.12200097	14.1270172	16.28317059
hsa-miR-3146	13.60394784	12.89260468	11.41935679	15.18367958	13.48313147	14.40333093	13.46997669	11.26119523	12.3805184	14.27076178	16.29838868	15.81305918	11.32469193	14.36045279	15.49739708	11.80837131
hsa-miR-3147	16.21742563	17.10064704	18.952999	16.49092554	18.38797985	18.43409543	18.72042435	18.68338453	19.57182223	18.74967936	19.3553944	18.24265766	17.45831461	16.21742563	18.62323457	16.64998138
hsa-miR-3148	19.11243559	20.99066735	19.97571677	21.20553963	20.67812007	19.61289164	18.15141138	15.66574955	14.16529792	12.43950898	15.47024905	17.45831461	22.04033391	17.56877895	17.21348125	14.50285608
hsa-miR-3149	18.51186665	17.99767488	16.92075191	18.01262633	16.62844543	16.46595252	17.90257965	15.27311199	16.43702561	11.69352497	17.49507351	17.30800657	17.83307806	19.75854601	17.53142198	17.25976501
hsa-miR-3151	9.606098583	10.17867636	9.606098583	10.33272524	9.966925563	9.966925563	17.5799994	16.882208	17.47760381	16.67136848	17.93573996	16.00395023	9.606098583	9.606098583	16.28030388	16.03107293
hsa-miR-3153	18.60928903	19.1737474	19.3553944	19.25185508	19.97571677	19.04606984	12.57626053	15.47024905	16.57999123	13.46997669	14.60963967	14.47792317	18.90529895	17.97971381	11.11465225	18.04657529
hsa-miR-3154	16.09080218	15.84208001	17.19120259	15.24398019	15.84803229	15.71183424	18.83054548	18.06342977	18.69734952	18.31952799	19.06271987	18.60928903	17.91858999	15.76743283	20.09879151	17.25976501
hsa-miR-3159	16.51454596	15.86468992	15.62650454	16.30113862	16.21742563	16.04437846	11.53056051	17.17135964	16.18042989	17.38014414	17.38926859	17.05281763	18.13301494	16.14019294	18.05097308	13.53169587
hsa-miR-3161	18.44592309	18.06342977	16.98022878	17.92620504	16.71326939	16.28030388	18.23557427	18.17606596	18.46182804	17.14856895	17.93573996	18.77203545	17.92620504	19.67922154	17.63753249	17.25976501
hsa-miR-3163	17.22506047	18.32655266	18.83054548	18.46182804	18.68338453	17.68570553	17.73892063	17.7328435	16.43702561	17.83550343	17.19564886	17.35361321	18.27198882	17.39783588	16.88807939	13.53169587
hsa-miR-3164	11.54916507	11.54916507	12.65876951	12.25106686	12.88325944	12.72791247	16.47904467	16.1971009	15.16168524	15.88376849	16.87086818	17.55056064	12.43415992	11.18497396	16.10474626	16.28317059
hsa-miR-3165	13.74175561	9.606098583	10.07280096	9.966925563	9.606098583	13.39304548	14.20170493	15.08232019	12.77187558	14.73706149	15.63352363	12.33825771	10.75409998	14.08479546	16.28030388	15.53116538
hsa-miR-3166	19.2761965	20.55007046	16.27246974	20.17076029	17.64452161	17.15380709	14.50020607	15.27311199	15.93292488	17.0502789	15.63352363	14.96919285	15.67520173	23.73825337	13.2129572	15.23037871
hsa-miR-3167	25.7409019	23.55549046	20.13180515	25.12581243	23.0527295	20.61139156	15.2983193	12.56139295	11.66606256	12.00738848	14.87077138	13.63718612	24.52177591	26.22093397	15.81305918	13.016102
hsa-miR-3168	17.49507351	17.83307806	20.56288936	16.31034135	16.86790058	21.16961121	16.00395023	15.27311199	15.55529579	14.54718993	15.27311199	16.49092554	17.4154788	16.71326939	15.81305918	14.50285608
hsa-miR-3169	16.86193465	16.20455682	15.86468992	16.50042042	16.38962406	16.08486913	14.81564765	17.65942094	13.20472007	13.88300712	15.27311199	15.2983193	18.35758269	16.31981101	17.39355223	12.66864729
hsa-miR-3170	15.76221654	15.1784495	14.28841876	15.62650454	15.48014686	13.9982989	11.18497396	12.56139295	10.66873636	18.22354653	14.27076178	14.00652469	14.98695798	15.8166361	10.85361897	14.04858685
hsa-miR-3171	13.18066285	12.04406393	13.48927081	12.21269214	12.94843396	12.44485804	12.57626053	17.04275734	12.02572621	16.45586238	15.63352363	14.00652469	14.26186537	13.48313147	15.09704501	18.4659955
hsa-miR-3174	12.33825771	12.35332239	12.19973337	13.30074758	12.74296793	11.9931808	19.66569294	18.17606596	18.29947352	19.1737474	19.4102193	17.94159002	12.07149436	12.17728396	18.4817231	17.69927323
hsa-miR-3175	13.07415623	15.75606182	15.49422734	12.98130684	16.15179363	16.51454596	11.93455443	11.26119523	12.56139295	14.73706149	10.89904422	15.2983193	17.04275734	15.10045975	15.95019232	12.66864729
hsa-miR-3176	14.08479546	13.67759262	15.24398019	13.2129572	13.88300712	14.21852894	20.41535074	17.44918527	17.33062494	15.51482851	17.72211926	19.31221412	15.64489908	13.79957198	15.49739708	15.79141528
hsa-miR-3178	15.86468992	18.952999	22.20503342	15.77264912	19.59235653	23.22442349	16.00395023	15.86987183	15.93292488	12.43950898	13.09518711	15.55131185	19.61289164	17.44005593	15.49739708	16.28317059
hsa-miR-3179	21.16961121	20.2597478	17.97971381	19.88907725	19.38521054	18.37386381	16.00395023	12.80140349	15.77264912	13.88300712	13.57752002	11.1498131	19.59235653	21.10810349	13.53966423	15.23037871
hsa-miR-3180	23.82636108	25.64808014	24.56930926	24.01594015	25.64808014	24.63656169	18.44000926	14.7632571	15.55529579	10.96668355	15.27311199	18.53766473	25.35890634	24.08124812	17.05838472	15.23037871
hsa-miR-3181	15.66574955	15.18367958	15.00702441	15.50056682	15.1951277	15.22585974	14.81564765	10.75409998	15.3288712	13.46997669	14.27076178	17.10064704	17.17738557	15.40065205	16.4141191	12.66864729
hsa-miR-3182	18.5566485	18.16769584	16.97209159	18.16769584	16.70006423	16.36236736	17.25654673	17.17135964	16.94036043	15.88376849	13.85704133	17.4154788	17.8710102	19.9975886	16.68067007	14.8580043
hsa-miR-3183	15.16579976	13.48927081	14.60229704	12.04406393	11.43464723	12.56139295	14.81564765	16.1971009	16.68935567	15.16579976	14.27076178	16.49092554	13.53169587	15.33931113	14.1270172	14.50285608
hsa-miR-3184	14.77301031	15.09363027	13.70111045	15.33931113	15.10045975	13.62810184	14.20170493	10.93286389	15.16168524	13.46997669	14.87077138	16.37476006	15.24398019	15.20729153	13.2129572	13.53169587
hsa-miR-3185	16.56344107	16.42320439	14.17140898	18.0286356	15.78068294	16.12979777	16.00395023	18.62323457	18.8979619	18.70612547	18.78610072	19.45226639	14.50285608	17.35845098	18.16769584	16.85064205
hsa-miR-3188	16.04437846	16.57703733	17.62324188	15.46064511	13.79957198	17.88418068	21.42699457	21.07807532	21.9328297	20.21114943	21.61101072	22.61793037	16.61936363	15.48014686	21.70657608	23.28234277
hsa-miR-3190	17.02555956	18.25570133	18.72042435	18.16011921	18.49328323	17.5799994	17.90257965	18.06342977	17.7328435	17.59680128	17.56877895	18.28638594	18.21860218	17.244575	16.56344107	14.50285608
hsa-miR-3191	19.22995294	19.50587162	23.0527295	20.44468614	21.26961927	21.10810349	14.81564765	12.56139295	12.21269214	15.16579976	12.43415992	13.27475604	20.09879151	19.00850862	15.28287058	12.66864729
hsa-miR-3192	15.4168436	15.96745852	15.05150881	17.75920753	16.09673522	16.71326939	10.44648763	13.22615418	17.17135964	14.27076178	15.63352363	16.00395023	14.43510792	18.29947352	15.81305918	17.99767488
hsa-miR-3193	14.73057318	17.39783588	16.85463734	14.56451162	17.51095186	17.72676637	14.20170493	12.80140349	17.03917662	15.88376849	17.66890278	15.91738449	18.49328323	16.43702561	16.80522778	14.8580043
hsa-miR-3195	24.69131947	24.40422102	18.8732764	23.0527295	24.08124812	21.72418334	24.9292531	24.75546445	24.83492089	22.48816891	25.35890634	28.68998461	22.48816891	25.03163537	24.75546445	22.61793037
hsa-miR-3196	14.88353847	14.7048547	14.74354981	14.96919285	15.14000518	15.10045975	25.12581243	24.32542341	29.91930463	24.56930926	25.20289283	26.22093397	13.81435834	14.6807841	26.85753341	23.64663915
hsa-miR-3197	16.39817982	15.97629063	15.37578056	16.39817982	15.72402872	15.72402872	17.48321595	15.27311199	16.43702561	10.89904422	14.27076178	17.94159002	15.21130602	16.23936341	14.61780316	16.28317059
hsa-miR-3198	13.30074758	12.99151657	13.7837475	13.79957198	13.57083337	14.19516416	22.53062273	21.24116856	21.07807532	22.04033391	22.68738347	23.48131438	12.94843396	12.78977553	22.37227476	20.99066735
hsa-miR-3199	18.62323457	16.68067007	16.30573998	18.420754	16.48473653	15.60838563	16.63133673	16.04008277	13.54746543	16.45586238	13.57752002	13.63718612	15.92116351	17.61326614	15.81305918	16.03107293
hsa-miR-32	16.90494758	17.69927323	19.70211702	17.05281763	19.13126475	19.09010991	19.05129903	18.28638594	15.77264912	19.58208938	18.420754	16.37476006	18.35302445	17.15380709	18.05097308	15.79141528
hsa-miR-3201	15.80948227	17.23460918	18.75797018	17.0639518	16.45177884	19.9975886	11.53056051	11.26119523	11.34331448	12.88325944	16.55877369	11.95676377	17.38926859	15.55927972	14.61780316	15.53116538
hsa-miR-3202	14.21852894	14.0404193	13.23935116	15.00702441	14.24819272	11.72555259	18.52050333	18.79216838	19.96329024	18.10237993	19.47207213	19.33769515	14.93517754	13.81435834	18.54715661	17.61825401
hsa-miR-320a	13.41513703	15.12200097	13.87775898	16.98709239	16.51454596	16.32492683	24.69131947	24.28498653	24.63656169	23.82636108	22.57583723	24.47154981	11.95676377	11.60335304	23.73825337	24.56930926
hsa-miR-320b	13.88300712	13.63718612	13.28653931	14.34447502	13.39304548	12.94843396	26.51023975	24.9292531	25.7409019	25.12581243	24.21565466	26.34739146	13.63718612	14.05675441	25.35890634	25.89380671
hsa-miR-320c	13.42938353	13.18066285	15.64489908	11.51195594	14.23823858	16.49092554	28.18138187	28.29544468	26.85753341	25.20289283	24.69131947	29.04471224	13.11621798	13.04978271	27.90657214	26.56907878
hsa-miR-320d	15.97629063	15.35470904	13.5237275	16.57063612	14.75350389	15.09363027	27.9836592	25.12581243	25.96463156	26.43358907	25.12581243	28.46531401	13.75675993	15.95129457	26.51023975	27.90657214
hsa-miR-320e	16.12102645	14.45440879	14.5093688	15.60217134	14.88353847	14.62596666	26.63328797	22.20503342	17.67843188	25.7409019	24.13893416	26.63328797	16.20455682	16.07487858	25.81863557	25.96463156
hsa-miR-325	28.18138187	29.31802303	28.46531401	25.96463156	27.73179632	29.81208615	12.3805184	14.26186537	16.86790058	13.46997669	15.94909007	15.2983193	29.23522239	29.23522239	15.68611917	15.79141528
hsa-miR-326	19.4102193	18.96815335	21.42699457	18.60928903	20.17076029	19.19445111	17.03917662	17.7328435	17.65942094	17.14856895	16.94598696	16.6686374	21.24116856	20.32505254	13.53966423	17.69927323
hsa-miR-328	29.54188662	29.62238688	29.46183006	30.36194683	29.54188662	28.87889311	14.81564765	14.7632571	17.03917662	17.0502789	17.25976501	17.244575	29.54188662	29.91930463	17.9309725	18.37386381
hsa-miR-329	20.81647041	16.80522778	17.02555956	19.75854601	16.54632023	22.48816891	15.65618985	14.7632571	17.62324188	15.70629033	16.29838868	16.00395023	16.70006423	15.80948227	16.10474626	16.64998138
hsa-miR-335	16.75263915	16.82708961	18.74138854	15.27311199	19.06891152	19.59235653	17.64452161	11.26119523	17.37101969	19.3046345	20.22986882	17.10064704	17.30800657	17.83307806	18.54715661	19.66569294
hsa-miR-33a	13.4568219	15.61459992	17.44005593	15.03239592	15.66574955	17.39783588	20.78612929	20.40088843	17.67843188	19.3553944	19.00850862	16.882208	15.55131185	13.88300712	16.68067007	17.42448818
hsa-miR-33b	16.46595252	16.53767751	17.45831461	15.91360548	17.89519251	17.51095186	16.882208	18.22849089	15.77264912	14.73706149	16.29838868	14.69297171	18.18443608	17.37101969	16.4141191	16.03107293
hsa-miR-340	15.63352363	14.89416928	14.03578174	15.42858946	15.23489768	13.67759262	18.28638594	19.33769515	19.77111456	19.00167567	18.56289877	18.07665821	14.65318079	15.80153075	18.31250331	19.709721
hsa-miR-345	18.49328323	18.92965597	19.61289164	19.06891152	19.95086371	18.74138854	18.05097308	18.28638594	18.46182804	18.19900293	17.8379288	19.70211702	18.91494865	18.27198882	18.27198882	17.25976501
hsa-miR-346	16.95656984	17.14333082	18.25570133	16.68067007	17.59126723	16.58852794	16.32236892	14.26186537	16.57999123	10.60208669	16.87086818	16.6686374	17.89519251	16.61386209	15.49739708	14.50285608
hsa-miR-34a	14.75350389	14.57953711	12.80140349	14.84908224	12.80140349	14.46624231	25.35890634	27.90657214	29.23522239	26.63328797	25.81863557	25.89380671	15.83612774	13.99007312	27.9836592	27.9836592
hsa-miR-34b	21.33221733	20.13180515	17.94744008	19.83475107	19.22995294	18.46182804	13.09518711	10.93286389	18.03540655	17.59680128	15.63352363	17.72211926	19.51978064	22.04033391	18.05097308	14.50285608
hsa-miR-3606	19.71732498	19.25185508	21.75794786	18.62323457	20.36301174	19.78368311	17.64452161	16.95409167	15.55529579	13.88300712	15.94909007	16.27638681	21.33221733	20.41535074	14.36045279	17.25976501
hsa-miR-3609	12.25106686	11.51195594	12.34579005	10.53543703	11.26119523	11.72555259	14.81564765	17.83550343	18.34094883	18.74967936	19.06271987	16.73282015	13.18066285	12.2256509	17.05838472	16.03107293
hsa-miR-3610	17.93573996	18.79823604	19.00850862	18.85053071	19.50587162	18.5566485	19.37779961	19.75029144	18.18443608	16.31507618	17.61326614	21.9328297	18.62323457	17.88418068	19.97571677	18.32655266
hsa-miR-3611	15.80153075	14.33458214	15.22585974	12.83333293	12.12793641	13.32453522	15.2983193	14.7632571	15.93292488	14.27076178	15.27311199	10.44648763	14.49755606	15.74131122	10.60208669	18.32655266
hsa-miR-3612	16.10474626	15.10045975	18.60928903	14.18001619	15.97629063	17.02555956	9.606098583	16.40614946	15.77264912	13.46997669	14.87077138	15.55131185	16.49594021	16.15179363	12.89260468	11.80837131
hsa-miR-3615	15.95019232	18.35758269	20.61139156	15.88376849	18.0421775	21.98019345	16.00395023	14.7632571	13.54746543	15.16579976	12.76429338	15.55131185	18.60928903	16.57703733	15.09704501	14.50285608
hsa-miR-3617	14.74354981	14.95417126	13.72097747	15.23489768	15.08232019	13.58420667	15.14000518	15.47024905	16.79407117	17.90996678	14.87077138	18.0286356	15.14000518	15.26355457	16.97616018	16.85064205
hsa-miR-3618	12.99151657	12.53762577	12.50362354	13.42938353	13.13838475	12.61915606	12.3805184	15.66574955	13.87251085	13.88300712	12.43415992	11.1498131	12.31058642	12.49329691	17.05838472	12.32442206
hsa-miR-3620	20.0455352	21.20553963	16.53767751	21.14070705	17.99767488	17.47760381	18.28638594	18.44592309	17.8379288	17.4623539	17.66890278	17.84384635	16.0076802	25.64808014	18.05097308	17.61825401
hsa-miR-3621	15.88376849	16.95409167	15.30837956	20.32505254	17.69927323	15.96343894	17.90257965	18.44592309	19.36289153	17.59680128	17.93573996	19.55085077	17.04774018	12.97109711	18.16769584	16.64998138
hsa-miR-363	14.00652469	13.30074758	13.39304548	14.43510792	14.71509891	13.70111045	17.48321595	14.7632571	12.77187558	19.48348597	16.68067007	19.62979669	13.53169587	13.42938353	21.57916178	21.10810349
hsa-miR-3646	14.82174791	14.78636005	14.73057318	14.99749511	14.99749511	15.06102679	18.52050333	17.65942094	18.09094354	19.13126475	18.14270354	18.74138854	13.92077756	14.93517754	17.05838472	17.47760381
hsa-miR-3648	23.89471348	25.35890634	24.63656169	24.56930926	25.35890634	24.52177591	22.10762935	21.26961927	19.22256522	19.21517749	20.36301174	24.28498653	25.45317666	24.01594015	22.2229708	20.14381345
hsa-miR-3649	10.53543703	11.18497396	10.53543703	11.63860015	11.34331448	10.49096233	17.99767488	12.80140349	10.66873636	15.51482851	14.27076178	16.27638681	10.80819372	10.96668355	14.61780316	13.53169587
hsa-miR-3650	12.83333293	12.97109711	12.43415992	13.67759262	12.65876951	12.65876951	16.47904467	13.66689369	15.3288712	16.57999123	14.27076178	15.81305918	12.12793641	14.43510792	11.43464723	16.64998138
hsa-miR-3651	21.61101072	16.832126	17.04275734	19.95086371	16.75263915	22.53062273	23.22442349	22.24090818	21.40629697	23.89471348	24.32542341	20.95592345	16.98709239	15.96343894	22.2229708	21.68896882
hsa-miR-3652	15.92116351	16.54632023	17.53995619	15.1951277	13.53169587	17.71747216	22.14657189	20.64194207	23.55549046	20.44468614	22.10762935	22.04033391	16.48473653	15.62650454	21.14070705	20.17076029
hsa-miR-3653	11.86422986	12.84311912	11.62097659	12.33825771	12.07149436	11.63860015	19.71732498	20.57570826	21.72418334	21.04224198	21.07807532	18.52050333	12.74983956	13.00380929	20.81647041	21.10810349
hsa-miR-3654	20.32505254	18.47016296	17.10064704	19.51978064	18.29947352	16.75263915	18.52050333	18.56289877	17.8896866	17.83550343	19.14234805	19.36289153	17.99767488	18.952999	19.9975886	18.23557427
hsa-miR-3655	15.91089467	18.91494865	22.04033391	15.68212238	19.75854601	23.48131438	15.2983193	16.95409167	15.77264912	16.57999123	17.49507351	16.37476006	19.80867394	17.47760381	13.53966423	11.80837131
hsa-miR-3656	15.11060369	14.60229704	14.47792317	15.87505374	14.56451162	13.94434589	24.47154981	26.85753341	25.89380671	21.46307966	23.0527295	29.91930463	13.99007312	14.5417028	24.21565466	23.73825337
hsa-miR-3657	30.60918291	30.36194683	30.25480689	30.60918291	30.25480689	29.7009416	17.73892063	16.1971009	15.55529579	15.51482851	12.76429338	15.55131185	30.25480689	29.7009416	16.68067007	16.98022878
hsa-miR-3658	12.94843396	14.1886234	12.99151657	14.55267705	13.60394784	14.27965818	16.00395023	17.44918527	16.86790058	11.36193702	12.43415992	17.05281763	12.57626053	13.13838475	10.33272524	15.79141528
hsa-miR-3659	18.79823604	18.68857356	21.87971114	17.82089627	18.13301494	18.99484273	18.36572325	16.75750585	17.56877895	17.26298328	18.56289877	18.86190356	19.9975886	18.91494865	18.80337314	16.98022878
hsa-miR-3660	20.41535074	20.38642613	20.95592345	20.19243004	21.24116856	20.81647041	17.90257965	18.49328323	19.45226639	18.63429365	19.55085077	17.55056064	20.32505254	19.78368311	18.41690659	16.28317059
hsa-miR-3661	14.6807841	14.58825025	17.17738557	14.24819272	14.28841876	15.60838563	15.48014686	14.26186537	15.93292488	15.51482851	16.77980524	15.81305918	15.49422734	14.39523682	16.28030388	16.28317059
hsa-miR-3662	15.46064511	16.72044958	17.4154788	16.02635879	16.68067007	17.28347705	16.32236892	13.66689369	17.33062494	19.24090401	16.29838868	15.55131185	17.05281763	15.37578056	15.49739708	16.03107293
hsa-miR-3665	11.34331448	11.04501996	14.24819272	11.02900924	11.86422986	13.4568219	25.89380671	26.34739146	30.03314759	24.63656169	26.34739146	29.81208615	11.86422986	11.01299853	26.34739146	24.9292531
hsa-miR-3666	17.65942094	16.38962406	15.69011596	17.10064704	16.42320439	16.43702561	13.46997669	16.30573998	17.03917662	11.36193702	12.76429338	17.18429408	16.04437846	16.61386209	15.81305918	13.016102
hsa-miR-3668	17.0639518	18.22849089	18.70612547	18.21860218	18.24265766	17.55056064	14.81564765	13.66689369	15.55529579	15.51482851	13.09518711	15.18106454	18.07380926	17.08798185	15.81305918	16.64998138
hsa-miR-3669	17.47760381	22.53062273	16.32492683	21.51576194	19.05652821	17.83307806	13.46997669	14.47792317	14.16529792	15.51482851	16.13499535	15.18106454	16.5541063	15.8915098	15.81305918	13.53169587
hsa-miR-367	16.37476006	16.23936341	15.40065205	16.68935567	16.57063612	15.53503485	16.32236892	15.86987183	17.56877895	17.99767488	15.63352363	16.27638681	15.71183424	16.30113862	17.63753249	16.98022878
hsa-miR-3670	20.38642613	21.14070705	23.82636108	22.20503342	23.35515133	22.91776178	16.18042989	13.66689369	11.34331448	16.75750585	13.57752002	13.27475604	22.24090818	20.38642613	16.88807939	12.66864729
hsa-miR-3671	14.55267705	15.23489768	16.57063612	15.28979907	15.78884764	15.17169701	13.46997669	15.27311199	14.36045279	12.88325944	12.59582233	14.00652469	15.39480163	14.32549508	13.53966423	16.48473653
hsa-miR-3672	12.61915606	12.712857	16.59837314	13.26297277	14.11309526	14.90453123	13.80696516	13.39304548	12.94843396	11.36193702	17.38926859	9.606098583	13.39304548	12.75671118	14.61780316	22.37227476
hsa-miR-3673	11.60335304	10.96668355	11.18497396	11.11465225	10.44648763	10.66873636	12.3805184	13.66689369	15.16168524	14.54718993	13.57752002	11.66606256	12.78977553	12.92894581	15.49739708	11.80837131
hsa-miR-3674	18.13301494	17.26298328	16.15179363	17.79049475	17.04774018	17.14333082	15.65618985	16.75750585	13.87251085	16.86790058	17.19564886	14.96919285	16.31981101	17.86283884	12.89260468	16.64998138
hsa-miR-3680	16.65735801	16.51454596	15.21130602	16.51454596	16.08486913	16.03578707	12.17728396	15.27311199	14.73057318	15.51482851	11.36193702	11.95676377	15.66574955	16.70006423	15.09704501	15.79141528
hsa-miR-3681	14.33952858	15.42858946	15.03239592	16.00022027	15.22585974	15.5981556	15.2983193	14.7632571	13.20472007	12.88325944	12.04406393	11.44993767	14.1270172	15.27311199	15.81305918	15.23037871
hsa-miR-3683	16.97209159	16.97616018	18.90529895	15.53503485	19.00850862	19.67922154	16.00395023	12.56139295	12.02572621	14.27076178	12.43415992	15.55131185	17.35845098	17.69927323	14.61780316	15.79141528
hsa-miR-3684	16.77346158	17.15380709	18.19900293	16.66590632	17.44005593	16.5541063	10.17867636	14.26186537	16.18042989	14.27076178	14.27076178	10.44648763	17.72676637	16.41866174	16.28030388	14.50285608
hsa-miR-3685	12.76429338	12.07149436	10.89904422	14.39523682	12.78977553	13.7837475	16.18042989	17.44918527	13.87251085	16.18541873	13.57752002	16.6686374	11.04501996	13.53966423	17.05838472	13.53169587
hsa-miR-3686	24.21565466	22.10762935	19.29705489	23.22442349	21.20553963	19.95086371	16.63133673	14.47792317	14.73057318	13.09518711	17.124714	14.69297171	22.8618422	24.56930926	14.61780316	13.53169587
hsa-miR-3687	20.15582176	18.44592309	16.75750585	19.37038867	18.16769584	16.60836055	14.81564765	17.17135964	15.77264912	17.38014414	16.430115	17.05281763	18.05097308	19.13126475	17.39355223	14.50285608
hsa-miR-3690	18.07950716	18.8732764	19.06891152	18.952999	19.51978064	18.80851024	17.14856895	9.606098583	12.3805184	15.88376849	14.87077138	12.33825771	18.80851024	17.93573996	15.49739708	14.50285608
hsa-miR-3692	14.40333093	14.84908224	15.92116351	13.81435834	15.17169701	15.27311199	15.2983193	17.44918527	14.54718993	14.27076178	14.87077138	12.712857	15.10045975	14.45440879	15.28287058	10.2557008
hsa-miR-370	15.09363027	14.42021454	13.61901757	15.55131185	14.43510792	13.42938353	19.4606583	20.13180515	23.35515133	18.31952799	19.37779961	20.85217806	13.94434589	14.51588153	19.22256522	17.25976501
hsa-miR-3713	17.68570553	16.86193465	15.95129457	17.35845098	16.85463734	16.89395078	17.83550343	18.68338453	17.8379288	16.18541873	17.66890278	19.01675653	16.03578707	17.75920753	18.88195062	16.98022878
hsa-miR-3714	16.430115	15.34806504	15.09704501	16.17544106	15.49422734	15.75606182	16.63133673	18.34698664	16.79407117	15.51482851	15.94909007	17.35361321	15.62650454	15.84803229	15.81305918	16.98022878
hsa-miR-372	21.46307966	20.28898049	17.88418068	19.86088545	19.25185508	18.420754	14.81564765	16.04008277	14.73057318	16.18541873	15.63352363	15.81305918	19.4606583	21.75794786	12.89260468	14.50285608
hsa-miR-373	17.244575	17.51095186	19.78368311	16.86790058	17.97971381	17.9309725	16.32236892	16.51454596	16.43702561	17.14856895	16.94598696	16.6686374	18.67819551	17.91858999	18.34698664	16.98022878
hsa-miR-374a	22.37227476	23.95870896	24.08124812	24.08124812	22.61793037	25.03163537	22.80763584	23.25338313	24.28498653	23.64663915	22.61793037	19.82171251	23.48131438	18.74138854	22.4194698	21.98019345
hsa-miR-374b	16.86790058	17.94744008	18.5566485	17.48882809	18.22849089	17.78088512	20.71102145	17.44918527	12.56139295	21.35890835	21.26961927	20.22986882	17.64452161	16.67136848	21.26961927	22.10762935
hsa-miR-374c	19.31221412	16.4141191	15.71183424	16.58852794	15.93714248	15.83612774	17.14856895	18.39305405	17.92620504	17.90996678	16.13499535	17.52288776	14.88353847	15.24398019	18.34698664	18.32655266
hsa-miR-375	16.70006423	16.02635879	15.84803229	16.4141191	16.31034135	16.05368	16.882208	17.17135964	14.54718993	16.86790058	18.05720142	14.96919285	18.41305917	16.29563874	24.83492089	22.04033391
hsa-miR-376a	15.17169701	13.42938353	14.62596666	12.08363465	11.80837131	12.77187558	18.15141138	19.75029144	22.8618422	19.75854601	19.11243559	18.98149804	13.65619475	15.36716885	20.9195404	20.7252407
hsa-miR-376b	25.81863557	26.56907878	26.78880164	28.06356968	26.78880164	26.63328797	13.46997669	19.61289164	17.37101969	15.16579976	15.94909007	16.49092554	26.56907878	22.57583723	16.68067007	15.79141528
hsa-miR-376c	20.17076029	18.52914001	16.84664675	19.48348597	18.32655266	16.59837314	19.33769515	19.5613365	21.98019345	20.08633831	18.27198882	19.19445111	18.10237993	19.29705489	21.61101072	20.9195404
hsa-miR-377	15.12200097	15.16579976	16.05368	14.6807841	15.46064511	15.80948227	17.14856895	19.86088545	22.4194698	19.709721	18.56289877	18.81952786	16.12979777	14.58389368	20.78612929	20.19243004
hsa-miR-378b	15.78068294	14.26186537	14.42021454	15.47024905	14.77301031	14.56451162	19.29705489	18.28638594	18.03540655	19.48348597	19.92899391	19.29705489	16.3492227	16.2860373	19.14234805	18.53766473
hsa-miR-378c	14.7048547	17.45831461	16.74969072	14.64813953	17.45831461	17.69927323	16.32236892	16.882208	17.7328435	16.18541873	17.61326614	17.244575	18.68857356	16.38962406	16.4141191	15.23037871
hsa-miR-379	17.63753249	17.64452161	18.56914904	16.97209159	17.83307806	17.26298328	15.65618985	17.58563331	20.55007046	16.45586238	16.29838868	18.14270354	18.72042435	17.92620504	17.21348125	18.53766473
hsa-miR-380	22.80763584	22.68738347	18.07380926	20.57570826	22.10762935	19.4606583	16.63133673	12.80140349	15.16168524	16.86790058	16.29838868	14.96919285	20.2597478	22.61793037	14.1270172	14.50285608
hsa-miR-381	16.6686374	16.49594021	15.53116538	16.05368	16.90494758	15.96745852	15.2983193	17.65942094	20.64194207	17.66664733	17.25976501	19.21517749	16.65735801	18.5566485	19.79617853	20.24480831
hsa-miR-382	30.41976047	33.01167968	34.4360248	28.60038836	31.8037995	31.57295191	16.32236892	16.62390453	19.14234805	16.57999123	17.61326614	17.91858999	32.11753792	32.61767924	17.9309725	18.40559371
hsa-miR-383	13.49541015	12.61915606	12.92894581	12.59582233	12.25106686	12.97109711	15.82802677	12.32442206	15.93292488	16.86790058	17.93573996	12.712857	14.7048547	14.8095474	13.79957198	16.03107293
hsa-miR-384	14.46624231	14.65318079	14.6989132	15.37578056	14.31640801	14.74354981	15.82802677	15.66574955	15.93292488	14.27076178	16.55877369	14.47792317	13.34874217	14.11309526	15.49739708	11.18497396
hsa-miR-3907	14.8580043	15.44004215	16.77980524	15.48835649	16.17544106	15.46064511	19.05129903	18.74967936	18.41690659	20.73945995	20.80129985	19.86088545	15.47024905	14.27965818	19.88907725	19.18409925
hsa-miR-3908	13.7837475	14.00652469	17.35845098	14.77301031	16.86193465	16.47335282	18.23557427	10.44648763	13.20472007	15.70629033	12.2256509	14.69297171	14.45440879	13.23935116	12.60748919	16.64998138
hsa-miR-3909	25.89380671	23.35515133	20.2597478	25.45317666	22.91776178	20.71102145	14.81564765	15.86987183	13.54746543	14.27076178	14.27076178	15.2983193	24.47154981	26.03744513	17.53142198	14.50285608
hsa-miR-3910	16.36236736	17.01300669	14.36045279	16.75750585	15.15757072	16.53767751	13.09518711	13.66689369	12.02572621	16.18541873	12.43415992	14.96919285	15.28287058	16.33613609	14.61780316	13.53169587
hsa-miR-3911	16.25222294	16.97616018	18.91494865	16.53767751	18.27198882	18.27198882	21.98019345	20.67812007	19.96329024	20.81647041	21.84927349	21.61101072	17.49507351	15.87505374	21.38559936	19.48348597
hsa-miR-3912	14.39523682	13.13838475	17.20009513	12.12793641	14.17140898	15.33176533	16.32236892	15.08232019	15.3288712	12.88325944	15.94909007	16.00395023	14.60963967	14.24321565	15.28287058	14.50285608
hsa-miR-3914	17.53995619	17.48882809	18.51186665	16.98022878	17.79049475	17.16533371	15.2983193	14.00652469	13.20472007	15.88376849	11.54916507	12.94843396	18.63429365	17.96678721	13.2129572	21.10810349
hsa-miR-3915	12.85290531	13.11621798	11.89939215	13.94434589	12.69376399	12.83333293	16.32236892	14.00652469	14.9446744	15.88376849	15.63352363	14.69297171	12.28842322	14.42021454	15.81305918	15.79141528
hsa-miR-3916	29.81208615	29.46183006	29.7009416	30.50586107	29.62238688	29.31802303	15.48014686	16.04008277	16.43702561	13.88300712	15.63352363	14.96919285	29.81208615	30.25480689	15.28287058	14.8580043
hsa-miR-3917	17.26298328	15.57399117	16.67136848	14.73057318	14.62596666	15.62650454	20.37471893	19.48348597	21.16961121	20.64194207	21.42699457	20.38642613	16.85463734	17.34877544	19.48348597	17.61825401
hsa-miR-3918	16.0076802	16.77346158	17.244575	17.03559589	17.56877895	18.18443608	12.80140349	16.62390453	17.17135964	15.88376849	16.68067007	15.40065205	16.90494758	15.57399117	17.57438917	13.53169587
hsa-miR-3919	16.52766288	16.25964081	14.07077494	17.80370419	15.69543119	16.12102645	17.25654673	13.66689369	12.77187558	15.88376849	13.85704133	14.47792317	14.5417028	17.11800062	16.56344107	13.53169587
hsa-miR-3920	15.95019232	16.5541063	17.51691981	15.34806504	13.66689369	17.89519251	15.2983193	16.04008277	12.94843396	13.46997669	12.76429338	16.00395023	16.50042042	15.65618985	15.28287058	11.80837131
hsa-miR-3921	20.95592345	21.26961927	21.20553963	20.38642613	21.9328297	21.38559936	14.20170493	13.66689369	16.43702561	15.51482851	14.87077138	15.68611917	21.10810349	20.28898049	13.2129572	16.28317059
hsa-miR-3923	33.01167968	31.01778375	31.01778375	34.4360248	32.11753792	30.60918291	17.25654673	17.29960106	15.93292488	18.26384507	15.94909007	18.19900293	31.01778375	30.94230214	18.16769584	16.98022878
hsa-miR-3924	11.43464723	13.016102	10.66873636	9.606098583	10.17867636	10.33272524	16.47904467	15.66574955	13.20472007	17.73892063	12.76429338	14.96919285	9.966925563	13.32453522	16.10474626	16.64998138
hsa-miR-3926	16.430115	15.38483901	15.12200097	16.12979777	15.73504156	15.82802677	18.62323457	19.70211702	20.69457076	19.709721	19.79617853	19.13126475	15.53503485	15.86468992	18.44592309	17.91427839
hsa-miR-3927	13.57083337	12.2256509	13.04978271	12.42261866	12.43950898	12.72791247	13.46997669	12.80140349	10.66873636	14.73706149	15.27311199	14.47792317	14.69297171	14.71509891	15.09704501	16.85064205
hsa-miR-3928	32.11753792	30.94230214	30.86367039	32.11753792	34.4360248	31.01778375	13.09518711	17.58563331	16.43702561	15.88376849	15.27311199	15.55131185	30.94230214	30.36194683	16.56344107	15.79141528
hsa-miR-3929	12.51395017	13.79957198	16.30573998	13.65619475	13.58420667	16.2860373	17.37101969	15.66574955	15.16168524	11.02900924	10.75409998	15.81305918	14.01883444	12.44485804	12.26974504	14.04858685
hsa-miR-3934	19.37038867	23.0527295	25.64808014	18.5566485	23.89471348	25.64808014	18.99484273	19.61289164	20.24480831	19.88907725	20.16329102	19.04606984	23.64663915	21.14070705	19.05129903	17.42448818
hsa-miR-3935	16.91366293	17.59126723	19.71732498	16.9516135	19.11243559	18.96815335	21.87971114	18.39305405	18.29947352	17.73892063	17.38926859	20.0455352	18.24265766	17.04774018	16.10474626	14.50285608
hsa-miR-3936	18.10237993	17.72676637	16.71326939	17.68570553	17.23460918	17.32332885	18.05097308	15.27311199	14.73057318	12.43950898	13.57752002	15.55131185	16.32492683	17.16533371	16.88807939	15.79141528
hsa-miR-3937	17.66664733	16.39817982	15.87505374	17.04774018	16.45994592	16.3492227	19.95086371	20.87808884	21.20553963	19.05129903	19.98665268	21.70657608	16.08486913	16.22976513	20.41535074	19.33769515
hsa-miR-3938	18.14270354	17.20009513	16.07487858	17.99767488	17.0639518	16.98709239	14.20170493	12.80140349	12.02572621	13.09518711	15.47024905	13.27475604	16.25964081	18.10237993	14.61780316	19.87498135
hsa-miR-3939	14.57953711	15.22585974	16.60836055	15.14000518	15.80153075	15.21532051	12.80140349	16.30573998	13.87251085	11.36193702	13.57752002	13.27475604	15.31719536	14.38070712	16.88807939	10.78114685
hsa-miR-3941	30.50586107	30.14135436	29.91930463	30.94230214	29.7009416	29.91930463	17.25654673	17.29960106	16.68935567	17.90996678	16.77980524	16.49092554	30.36194683	29.46183006	15.49739708	13.53169587
hsa-miR-3943	12.53762577	12.69376399	12.59582233	13.46997669	13.02525098	11.60335304	14.81564765	16.95409167	16.43702561	13.46997669	15.09704501	15.18106454	12.18850866	12.12793641	15.81305918	16.03107293
hsa-miR-3945	15.30837956	15.1951277	14.23823858	15.63352363	15.32597707	13.92077756	19.44387448	19.00167567	18.69734952	17.99767488	18.74967936	19.82171251	14.99749511	15.15757072	19.37038867	18.62323457
hsa-miR-410	12.12793641	14.64309828	14.39928388	14.08479546	15.24398019	16.70006423	14.81564765	17.17135964	18.56289877	16.18541873	15.78476529	16.98709239	14.40333093	12.74296793	17.21348125	18.32655266
hsa-miR-411	18.70612547	18.59429067	21.72418334	17.88418068	18.10237993	19.00850862	12.3805184	14.7632571	17.8379288	14.73706149	16.55877369	13.27475604	20.0455352	19.02500444	17.82698716	17.25976501
hsa-miR-412	24.9292531	24.69131947	19.04606984	24.47154981	24.63656169	21.9328297	13.80696516	13.22615418	15.16168524	15.51482851	13.85704133	14.96919285	23.28234277	25.81863557	12.89260468	20.0100078
hsa-miR-421	20.22986882	18.56914904	16.79407117	19.59235653	18.37386381	16.57703733	17.03917662	16.51454596	17.62324188	18.41305917	17.38926859	17.64452161	18.14270354	19.06891152	17.14856895	17.61825401
hsa-miR-422a	11.43464723	11.97897312	12.28842322	11.80837131	12.29950482	11.86422986	18.79823604	17.93573996	15.16168524	12.69376399	15.78476529	19.06891152	11.80837131	11.80837131	17.71747216	17.8379288
hsa-miR-424	19.19445111	20.81647041	20.15582176	20.81647041	20.64194207	19.71732498	21.68896882	22.68738347	23.89471348	21.55252758	21.51576194	21.65758371	22.14657189	17.73892063	20.87808884	20.36301174
hsa-miR-425	19.15343135	20.87808884	19.88907725	21.16961121	20.52627885	19.83475107	21.59508625	22.27307816	22.04033391	23.42216441	23.89471348	23.0527295	21.9328297	17.67115823	21.75794786	22.48816891
hsa-miR-4251	15.65618985	15.02283282	14.96919285	15.48014686	15.18367958	15.12200097	14.81564765	17.17135964	17.47760381	14.27076178	17.49507351	17.4154788	17.23460918	15.33176533	14.61780316	10.78114685
hsa-miR-4252	15.2983193	15.60217134	17.71747216	14.15918685	16.12979777	15.51482851	15.65618985	17.17135964	17.03917662	17.26298328	11.22308459	14.69297171	17.28347705	15.32597707	11.11465225	15.23037871
hsa-miR-4253	15.83612774	14.40333093	15.28979907	12.712857	12.04406393	13.23935116	19.83475107	18.22849089	19.88907725	18.60178985	19.95086371	19.9975886	14.46624231	16.08486913	19.4102193	18.27198882
hsa-miR-4254	17.61326614	16.3492227	15.83612774	17.11800062	16.4141191	16.45994592	11.93455443	14.7632571	13.54746543	15.70629033	14.27076178	16.00395023	15.96745852	16.62844543	14.61780316	17.61825401
hsa-miR-4255	19.48348597	23.48131438	25.7409019	18.66061722	24.21565466	25.81863557	15.2983193	9.966925563	16.43702561	15.51482851	17.19564886	15.55131185	24.01594015	21.55252758	15.95019232	15.23037871
hsa-miR-4256	24.63656169	22.04033391	19.37038867	23.35515133	21.07807532	19.97571677	11.93455443	12.32442206	14.9446744	14.73706149	16.77980524	16.13499535	22.80763584	25.27110126	12.89260468	14.50285608
hsa-miR-4257	19.3553944	16.03578707	16.33613609	18.90529895	15.92116351	20.38642613	21.65758371	20.03398109	21.33221733	20.30701652	20.49563846	20.38642613	16.12102645	15.38483901	19.07951072	18.23557427
hsa-miR-4258	22.53062273	24.13893416	24.40422102	24.69131947	22.74891472	25.45317666	17.64452161	14.26186537	15.16168524	14.27076178	13.85704133	16.13499535	23.82636108	18.63429365	15.49739708	13.016102
hsa-miR-4259	13.55526662	12.44485804	12.94843396	12.51395017	12.3805184	12.72791247	18.23557427	17.44918527	19.14234805	17.90996678	18.49328323	18.18443608	14.58825025	14.73057318	17.63753249	17.99767488
hsa-miR-4260	20.61139156	20.73945995	23.89471348	22.24090818	22.8618422	22.80763584	16.9516135	17.65942094	19.22256522	17.90996678	18.71327491	18.31250331	21.87971114	20.13180515	17.05838472	15.79141528
hsa-miR-4261	15.27311199	17.28347705	15.78068294	17.44005593	17.28347705	15.00702441	20.22986882	18.70612547	19.55085077	19.80867394	19.75854601	18.90529895	16.92075191	15.85552245	18.62323457	18.8732764
hsa-miR-4262	16.58852794	16.48473653	15.53116538	16.07487858	16.53767751	15.90818386	13.09518711	14.47792317	15.93292488	16.45586238	14.27076178	14.47792317	16.58294512	18.96815335	14.61780316	21.59508625
hsa-miR-4263	14.45440879	15.06102679	12.712857	15.80948227	15.11060369	12.31058642	15.48014686	18.52914001	15.16168524	15.70629033	12.76429338	15.68611917	15.08232019	14.88353847	13.2129572	16.98022878
hsa-miR-4264	12.43415992	12.43415992	11.29294358	12.3805184	12.49329691	12.53762577	16.00395023	15.86987183	15.55529579	13.46997669	12.04406393	12.45331345	12.67852506	12.41107741	16.88807939	13.016102
hsa-miR-4265	20.2597478	18.49328323	17.0639518	19.50587162	18.39812825	16.72044958	16.63133673	14.7632571	16.68935567	15.16579976	15.47024905	16.882208	18.0286356	19.15343135	15.81305918	16.85064205
hsa-miR-4266	26.63328797	25.20289283	20.02242699	26.34739146	24.83492089	22.04033391	16.882208	12.32442206	9.966925563	16.45586238	17.32332885	13.27475604	24.9292531	26.56907878	14.87077138	14.50285608
hsa-miR-4267	14.36045279	16.25222294	14.60963967	17.30800657	15.38483901	14.05675441	15.14000518	13.66689369	16.29083802	14.27076178	15.63352363	17.48321595	14.27965818	12.63896279	14.61780316	15.23037871
hsa-miR-4268	16.64260474	16.50042042	15.50769767	16.09673522	16.89395078	15.91360548	17.48321595	12.32442206	13.20472007	15.33176533	14.60963967	15.2983193	16.79407117	18.60928903	16.10474626	14.8580043
hsa-miR-4269	21.55252758	16.89395078	17.11800062	19.9975886	16.77980524	22.68738347	17.03917662	17.83550343	19.03553714	17.52288776	17.8896866	18.35530357	16.86193465	16.05368	18.27198882	16.48473653
hsa-miR-4270	16.87383578	16.15179363	15.93292488	16.5541063	16.39817982	16.0076802	24.63656169	28.87889311	26.63328797	22.4194698	24.75546445	29.46183006	18.34094883	16.3492227	25.12581243	24.47154981
hsa-miR-4271	19.95086371	23.82636108	25.96463156	18.80851024	24.32542341	25.89380671	22.24090818	21.42699457	21.57916178	21.16961121	22.53062273	23.00569154	24.13893416	21.87971114	21.42699457	20.44468614
hsa-miR-4272	22.61793037	24.08124812	24.32542341	24.28498653	22.68738347	25.35890634	16.00395023	13.66689369	16.06001394	12.43950898	12.43415992	11.95676377	23.89471348	18.62323457	13.53966423	17.10064704
hsa-miR-4273	22.04033391	19.38521054	17.28347705	21.9328297	19.15343135	18.52914001	15.48014686	15.47024905	15.55529579	14.73706149	13.57752002	15.81305918	17.61326614	20.85217806	16.97616018	16.03107293
hsa-miR-4274	14.99749511	14.54718993	17.46639319	13.53966423	15.63352363	14.77301031	18.52050333	19.06891152	17.97971381	18.31952799	18.14270354	18.58171985	16.45177884	15.16579976	18.66061722	18.4659955
hsa-miR-4275	16.89395078	16.94036043	18.68857356	15.36716885	18.96815335	19.80867394	14.81564765	11.83630059	16.18042989	13.09518711	14.60963967	12.712857	17.20009513	17.65942094	12.89260468	11.80837131
hsa-miR-4276	26.51023975	25.27110126	20.32505254	26.43358907	25.12581243	21.87971114	16.63133673	16.1971009	15.3288712	13.88300712	13.85704133	14.96919285	24.75546445	26.85753341	16.10474626	15.23037871
hsa-miR-4277	21.81883584	22.37227476	22.61793037	21.04224198	21.42699457	24.21565466	13.09518711	15.66574955	13.54746543	13.09518711	15.94909007	16.00395023	23.22442349	20.99066735	15.09704501	13.53169587
hsa-miR-4278	16.99761475	15.53503485	16.51454596	14.74354981	14.36045279	15.49422734	13.46997669	10.75409998	12.56139295	15.16579976	11.22308459	9.966925563	16.71326939	17.22506047	10.60208669	13.53169587
hsa-miR-4279	17.72676637	16.57063612	15.78884764	17.14333082	17.16533371	17.21348125	12.80140349	17.58563331	16.68935567	14.73706149	16.55877369	16.77663341	15.61459992	16.79407117	17.53142198	17.25976501
hsa-miR-4280	15.53503485	18.34094883	17.01300669	22.61793037	18.72042435	15.28287058	17.48321595	12.32442206	16.06001394	13.46997669	14.27076178	17.05281763	16.06634789	15.31719536	13.53966423	15.79141528
hsa-miR-4281	22.57583723	24.21565466	24.52177591	24.40422102	22.48816891	25.27110126	30.25480689	30.94230214	29.7009416	26.85753341	29.13965621	33.01167968	23.55549046	18.59429067	30.76259531	29.62238688
hsa-miR-4282	20.09879151	18.5566485	16.81566005	19.4102193	18.43409543	16.58294512	16.63133673	16.75750585	14.73057318	15.88376849	14.87077138	14.96919285	18.0421775	19.09010991	13.2129572	13.53169587
hsa-miR-4283	17.91858999	17.30800657	16.64260474	17.4154788	17.08798185	16.91366293	14.20170493	12.80140349	14.16529792	15.16579976	15.27311199	15.2983193	16.16523617	16.77980524	16.68067007	14.50285608
hsa-miR-4284	18.22849089	17.19120259	16.16523617	17.8710102	17.03559589	17.10064704	30.41976047	30.50586107	29.46183006	30.03314759	26.43358907	28.96856495	16.33613609	18.16769584	29.23522239	28.81605144
hsa-miR-4285	26.56907878	25.03163537	20.38642613	26.51023975	25.27110126	22.10762935	12.80140349	14.7632571	14.9446744	15.16579976	14.27076178	14.47792317	24.63656169	26.43358907	12.89260468	12.66864729
hsa-miR-4286	19.00850862	20.61139156	19.92899391	20.64194207	20.44468614	19.92899391	31.8037995	32.61767924	31.57295191	32.61767924	33.01167968	31.57295191	21.72418334	17.48882809	31.8037995	29.7009416
hsa-miR-4287	26.85753341	24.9292531	20.28898049	26.56907878	25.03163537	21.65758371	14.20170493	16.40614946	15.3288712	16.75750585	16.13499535	12.712857	24.56930926	26.63328797	13.53966423	12.32442206
hsa-miR-4288	12.92894581	13.07415623	16.23936341	13.46997669	15.33176533	15.47024905	16.18042989	14.7632571	13.87251085	15.16579976	14.27076178	13.27475604	13.44310272	12.51395017	11.11465225	16.85064205
hsa-miR-4289	14.20170493	14.62596666	13.07415623	15.90818386	14.50285608	14.08479546	11.18497396	15.86987183	16.18042989	15.16579976	14.27076178	14.96919285	13.48313147	14.64309828	14.36045279	16.85064205
hsa-miR-429	15.91089467	18.43409543	20.71102145	15.93292488	18.06342977	22.20503342	22.91776178	24.47154981	21.61101072	25.45317666	23.82636108	21.07807532	18.78610072	16.832126	23.14504264	21.9328297
hsa-miR-4290	19.78368311	19.3553944	21.9328297	18.8732764	20.32505254	19.3553944	16.882208	16.04008277	16.06001394	16.57999123	17.04524876	16.77663341	21.68896882	20.2597478	17.82698716	14.8580043
hsa-miR-4291	14.0404193	13.72097747	13.02067649	14.60963967	14.03114419	12.89260468	21.81883584	21.16961121	18.60178985	20.99066735	20.73945995	20.44468614	13.55526662	13.75675993	20.09879151	20.52627885
hsa-miR-4292	12.69376399	11.93455443	12.69376399	11.86422986	11.53056051	13.04978271	15.2983193	14.7632571	11.01299853	13.46997669	13.57752002	13.27475604	12.98130684	13.26297277	16.97616018	13.53169587
hsa-miR-4293	11.51195594	11.36193702	13.60394784	11.26119523	10.80819372	11.93455443	15.2983193	14.26186537	14.9446744	13.46997669	14.27076178	13.27475604	12.09577493	11.44993767	12.26974504	15.53116538
hsa-miR-4294	18.96815335	17.53995619	16.04437846	17.64452161	17.47760381	15.33931113	16.63133673	17.93573996	18.62876411	18.31952799	17.72211926	19.1737474	17.25654673	19.55085077	18.16769584	15.79141528
hsa-miR-4295	15.71183424	16.77980524	15.15757072	20.15582176	17.62324188	15.85552245	15.2983193	13.66689369	16.57999123	15.16579976	14.27076178	14.47792317	16.75263915	13.2129572	17.53142198	16.28317059
hsa-miR-4296	14.93517754	13.88300712	13.19648295	13.02525098	17.07436259	16.66590632	16.80522778	15.08232019	17.26298328	16.18541873	16.77980524	16.58573653	17.02555956	15.79398292	16.4141191	13.53169587
hsa-miR-4297	31.01778375	29.81208615	30.03314759	31.48208248	30.14135436	29.46183006	18.05097308	16.04008277	15.93292488	16.67136848	12.89260468	16.882208	30.14135436	29.62238688	15.49739708	16.03107293
hsa-miR-4298	15.5981556	16.32492683	15.23489768	18.28638594	16.36236736	16.92075191	23.35515133	22.91776178	25.03163537	22.53062273	23.48131438	23.35515133	14.47792317	18.56914904	21.84927349	20.28898049
hsa-miR-4299	9.966925563	11.26119523	10.44648763	10.96668355	10.89904422	10.17867636	29.13965621	28.60038836	30.60918291	25.64808014	25.45317666	28.06356968	11.60335304	11.75758021	28.46531401	29.23522239
hsa-miR-4300	18.16769584	19.15343135	19.13126475	19.05652821	19.61289164	18.85053071	16.47904467	16.75750585	17.03917662	16.18541873	16.94598696	16.49092554	18.952999	18.06342977	16.97616018	16.98022878
hsa-miR-4301	15.72402872	15.36716885	13.58420667	16.52766288	14.90453123	14.99749511	17.37101969	16.75750585	14.36045279	16.86790058	12.43415992	16.27638681	13.74175561	15.96745852	15.09704501	12.32442206
hsa-miR-4302	24.32542341	22.14657189	19.2761965	23.64663915	21.10810349	20.07388511	13.46997669	11.83630059	12.3805184	15.16579976	14.60963967	14.69297171	22.61793037	25.35890634	16.68067007	14.04858685
hsa-miR-4303	14.60963967	15.14000518	12.61915606	15.80153075	15.14773034	12.42261866	17.48321595	14.7632571	16.43702561	18.10237993	17.124714	14.47792317	14.96919285	14.96919285	16.4141191	11.80837131
hsa-miR-4304	23.0527295	24.56930926	23.55549046	23.89471348	24.56930926	23.73825337	17.48321595	14.47792317	16.68935567	16.67136848	16.55877369	17.59126723	25.03163537	22.8618422	18.38092183	12.66864729
hsa-miR-4305	11.01299853	10.75409998	10.75409998	11.32469193	10.96668355	11.26119523	13.80696516	15.27311199	12.77187558	11.36193702	13.85704133	13.27475604	10.49096233	10.53543703	12.60748919	13.53169587
hsa-miR-4306	13.65619475	13.36371202	13.65619475	14.5417028	13.75675993	13.49541015	21.38559936	19.45226639	18.38092183	21.61101072	21.04224198	21.46307966	12.89260468	13.55526662	20.55007046	21.75794786
hsa-miR-4307	16.06634789	14.90453123	14.43510792	16.10474626	14.7048547	14.26186537	17.03917662	18.13785924	14.73057318	16.86790058	14.87077138	14.26186537	13.88300712	15.47024905	17.57438917	17.69927323
hsa-miR-4308	13.04978271	11.80837131	13.26297277	12.08363465	12.97109711	12.28842322	17.03917662	13.39304548	13.87251085	15.16579976	12.59582233	14.69297171	14.20170493	13.30074758	17.39355223	15.23037871
hsa-miR-4309	17.21348125	17.38926859	19.75854601	16.70006423	17.94744008	17.94744008	12.3805184	16.51454596	14.36045279	15.33176533	13.09518711	13.27475604	18.79823604	17.84976389	15.09704501	15.23037871
hsa-miR-431	23.14504264	24.63656169	23.73825337	23.95870896	24.75546445	23.64663915	16.63133673	16.75750585	17.7328435	13.46997669	15.94909007	16.882208	25.27110126	23.0527295	16.56344107	19.29705489
hsa-miR-4310	16.75750585	16.06634789	15.77264912	16.36236736	16.28317059	16.16523617	19.29705489	18.92230231	18.29947352	18.10237993	17.8379288	17.91858999	18.16769584	16.27246974	18.68857356	19.00167567
hsa-miR-4311	23.28234277	21.33221733	18.29947352	22.4194698	20.73945995	19.11243559	17.64452161	15.27311199	14.54718993	15.88376849	16.94598696	14.96919285	20.71102145	23.35515133	15.09704501	16.64998138
hsa-miR-4312	24.83492089	24.28498653	18.89062485	23.14504264	24.01594015	21.61101072	17.03917662	18.39305405	17.47760381	16.57999123	17.04524876	17.35361321	22.4194698	24.83492089	16.56344107	17.25976501
hsa-miR-4313	22.48816891	23.89471348	24.28498653	24.13893416	22.4194698	25.20289283	20.11529833	20.87808884	19.06891152	19.10127275	19.04606984	18.35530357	23.42216441	18.72042435	19.28662569	19.29705489
hsa-miR-4314	10.80819372	10.38960643	12.56139295	10.17867636	11.02900924	12.23835888	18.75797018	20.03398109	19.48348597	18.68338453	19.33769515	19.4102193	11.11465225	10.75409998	19.00850862	19.36289153
hsa-miR-4315	16.1971009	15.90818386	16.29563874	15.94909007	15.36716885	15.79398292	16.9516135	13.03751685	12.77187558	15.51482851	16.29838868	15.2983193	16.9291856	16.90494758	14.87077138	14.50285608
hsa-miR-4316	18.25570133	17.25654673	16.18541873	17.97971381	17.14333082	17.11800062	16.63133673	13.03751685	15.3288712	15.16579976	16.68067007	14.96919285	16.34030071	18.24265766	16.4141191	13.53169587
hsa-miR-4317	24.28498653	25.81863557	24.9292531	25.03163537	26.03744513	24.9292531	20.57570826	20.9732954	21.26961927	20.2597478	19.69066928	19.59235653	25.89380671	24.21565466	19.33769515	19.87498135
hsa-miR-4318	15.51482851	14.82174791	14.83273679	15.11060369	15.06102679	14.7048547	16.18042989	17.44918527	15.77264912	13.46997669	17.38926859	15.68611917	15.85552245	16.04437846	17.82698716	14.50285608
hsa-miR-4319	12.09577493	11.60335304	14.64309828	12.28842322	12.92894581	13.35281099	13.09518711	16.51454596	15.55529579	13.46997669	16.77980524	13.27475604	12.18850866	11.41935679	12.89260468	17.61825401
hsa-miR-432	31.48208248	30.41976047	30.41976047	30.86367039	30.03314759	30.50586107	16.63133673	17.65942094	18.52050333	19.24090401	13.57752002	17.72211926	29.91930463	30.50586107	17.39355223	20.61139156
hsa-miR-4320	14.69297171	14.31640801	13.74175561	14.93517754	14.26186537	14.15918685	13.46997669	17.17135964	15.55529579	14.27076178	14.87077138	12.17728396	13.07415623	13.84157181	17.4919508	15.79141528
hsa-miR-4321	18.28638594	17.7712755	16.91366293	17.63753249	16.65735801	16.37476006	15.82802677	14.7632571	11.34331448	15.51482851	15.47024905	16.6686374	17.75920753	19.57182223	14.61780316	16.48473653
hsa-miR-4322	15.49422734	15.49422734	16.20455682	16.04437846	16.882208	13.2129572	18.952999	18.80851024	19.65216433	17.90996678	18.39812825	19.72968092	15.33176533	14.98695798	18.96057618	18.17606596
hsa-miR-4323	16.60836055	16.9291856	18.13301494	16.56344107	17.32332885	16.52766288	18.79823604	19.21517749	18.16390753	18.63429365	18.46182804	17.8896866	17.53995619	16.25964081	18.91494865	18.79823604
hsa-miR-4324	12.97109711	13.53966423	12.34579005	13.63718612	13.09518711	13.55526662	17.90257965	16.75750585	21.67327627	20.15582176	19.00850862	18.69734952	12.3669204	12.33825771	21.33221733	22.8618422
hsa-miR-4325	11.04501996	10.89904422	10.80819372	12.00738848	11.02900924	9.606098583	22.57583723	12.80140349	15.77264912	16.86790058	12.76429338	16.882208	11.01299853	11.86422986	14.1270172	14.50285608
hsa-miR-4326	16.9516135	18.05097308	18.59429067	17.91858999	18.35758269	17.53995619	11.18497396	15.66574955	14.73057318	16.86790058	15.47024905	16.13499535	17.86283884	16.882208	12.712857	16.98022878
hsa-miR-4327	16.45994592	15.21532051	15.08232019	16.18541873	15.62650454	15.73504156	21.59508625	21.87971114	22.27307816	20.13180515	20.59354991	22.24090818	15.58935844	15.76743283	22.04033391	21.33221733
hsa-miR-4328	10.75409998	11.41935679	12.02572621	11.41935679	11.62097659	11.80837131	17.64452161	12.56139295	16.57999123	17.73892063	15.27311199	17.10064704	10.93286389	10.85361897	17.82698716	18.952999
hsa-miR-4329	14.33952858	14.08479546	16.21742563	13.58420667	13.32453522	14.60963967	13.80696516	17.83550343	15.93292488	13.88300712	18.0051506	13.27475604	15.06102679	14.17140898	16.97616018	13.53169587
hsa-miR-433	15.35470904	15.77264912	18.10237993	16.65735801	15.93292488	17.56877895	14.81564765	14.26186537	16.43702561	16.67136848	15.27311199	16.882208	16.36236736	15.03239592	16.80522778	14.50285608
hsa-miR-4330	15.34806504	16.10474626	15.09704501	17.84976389	16.25222294	16.82708961	12.3805184	11.83630059	13.54746543	16.18541873	10.89904422	12.712857	14.31640801	18.35302445	13.53966423	15.23037871
hsa-miR-448	14.64309828	15.27311199	16.58294512	15.16579976	15.83612774	15.1784495	15.65618985	17.44918527	13.87251085	14.73706149	16.55877369	14.00652469	15.2983193	14.24321565	15.49739708	13.016102
hsa-miR-449a	12.05777915	12.19973337	12.3957979	13.55526662	13.04978271	12.92894581	17.37101969	17.83550343	17.47760381	18.10237993	16.430115	16.98709239	11.48094681	11.97897312	23.00569154	18.79823604
hsa-miR-449b	17.08798185	20.02242699	23.00569154	16.91366293	19.86088545	24.32542341	16.63133673	14.7632571	15.93292488	16.18541873	17.93573996	15.18106454	20.57570826	18.51186665	17.39355223	15.23037871
hsa-miR-449c	17.96678721	16.90494758	15.63352363	17.23460918	16.91366293	15.18367958	16.32236892	15.86987183	11.34331448	14.27076178	16.55877369	16.00395023	16.64260474	19.05652821	16.4141191	15.23037871
hsa-miR-450a	15.24398019	15.5981556	17.72676637	14.23823858	16.14019294	15.64489908	16.00395023	18.34698664	18.74967936	16.04008277	14.60963967	17.4154788	17.32332885	15.39480163	17.39355223	17.76524152
hsa-miR-452	31.8037995	30.60918291	30.36194683	31.57295191	30.86367039	30.41976047	19.98665268	20.34403214	17.86692452	20.30701652	18.14270354	17.86692452	30.50586107	30.86367039	17.71747216	19.07951072
hsa-miR-454	20.49563846	20.95592345	24.01594015	22.27307816	23.22442349	22.27307816	19.83475107	20.55007046	18.96057618	20.61139156	19.25185508	19.01675653	22.27307816	20.57570826	19.37038867	19.02500444
hsa-miR-466	21.14070705	16.882208	17.124714	20.0455352	16.74969072	22.61793037	15.65618985	17.44918527	16.43702561	14.73706149	16.29838868	15.40065205	17.10064704	16.03578707	12.26974504	14.04858685
hsa-miR-484	28.68998461	28.29544468	28.87889311	29.54188662	28.68998461	28.53906522	18.9101238	19.79617853	18.78610072	20.0455352	18.89062485	18.37386381	28.18138187	28.68998461	18.44592309	19.15343135
hsa-miR-487a	16.832126	16.27638681	15.36716885	16.71326939	15.95019232	15.84803229	16.63133673	15.66574955	16.57999123	16.18541873	16.77980524	16.00395023	15.4168436	16.9516135	18.16769584	16.28317059
hsa-miR-487b	12.35332239	12.56139295	11.29294358	12.63896279	12.59582233	12.57626053	19.5613365	18.0051506	20.32505254	18.8732764	17.7712755	19.25185508	12.712857	12.67852506	20.28898049	20.0455352
hsa-miR-488	20.78612929	19.83475107	17.86692452	19.44387448	18.60928903	18.21860218	15.65618985	16.51454596	17.26298328	13.46997669	17.49507351	16.77663341	19.15343135	21.51576194	16.10474626	15.23037871
hsa-miR-489	13.39304548	13.60394784	12.50362354	14.14093913	13.41513703	12.12793641	15.14000518	15.27311199	16.79407117	17.4623539	14.27076178	16.00395023	13.016102	11.36193702	17.21348125	14.8580043
hsa-miR-492	16.15179363	16.68935567	17.56877895	15.30837956	13.72097747	18.01262633	16.32236892	15.47024905	18.24917949	18.10237993	18.05720142	17.83307806	16.63422803	15.69011596	16.68067007	15.53116538
hsa-miR-493	20.07388511	20.71102145	16.46294922	20.85217806	17.91858999	17.46639319	14.20170493	15.27311199	17.94744008	18.0286356	18.56289877	17.45831461	15.8915098	24.75546445	13.53966423	15.23037871
hsa-miR-494	18.27198882	19.75854601	25.45317666	17.89519251	23.64663915	19.4102193	30.60918291	30.86367039	30.41976047	28.75320977	27.90657214	26.43358907	20.64194207	17.10064704	26.22093397	23.89471348
hsa-miR-495	30.36194683	32.11753792	31.8037995	28.75320977	31.57295191	31.48208248	15.2983193	16.1971009	18.16390753	16.67136848	13.85704133	17.62324188	34.4360248	31.26304597	17.82698716	18.40559371
hsa-miR-496	19.55085077	16.16523617	16.3492227	18.79823604	16.06001394	20.49563846	11.93455443	12.32442206	10.66873636	16.18541873	11.22308459	14.96919285	16.17544106	15.49422734	15.09704501	15.23037871
hsa-miR-497	19.29705489	16.34030071	15.66574955	16.64260474	15.96745852	15.86468992	19.98665268	20.9732954	22.57583723	23.28234277	22.20503342	21.57916178	14.89416928	15.25390955	23.55549046	25.7409019
hsa-miR-498	12.712857	13.23935116	15.90818386	12.49329691	13.29364345	14.47792317	18.36572325	16.75750585	18.09094354	17.73892063	18.46182804	17.67115823	13.2129572	12.83333293	17.63753249	18.07665821
hsa-miR-500a	28.3630554	27.78796726	27.73179632	29.04471224	28.3630554	27.73179632	18.8732764	18.22849089	18.52050333	18.81952786	18.22849089	18.66061722	27.73179632	27.78796726	19.07951072	18.32655266
hsa-miR-500b	14.27965818	14.17140898	15.48014686	14.89416928	14.0404193	14.69297171	12.80140349	13.66689369	17.17135964	15.16579976	16.94598696	15.2983193	15.14773034	13.65619475	15.81305918	17.25976501
hsa-miR-503	18.74138854	18.66061722	21.65758371	17.83307806	18.05097308	19.05652821	17.73892063	18.96815335	19.62134417	18.10237993	17.04524876	18.5566485	19.70211702	18.92965597	15.49739708	17.25976501
hsa-miR-504	18.34094883	19.02500444	19.62979669	19.11243559	20.22986882	18.952999	14.81564765	16.51454596	16.43702561	12.43950898	15.09704501	12.17728396	19.00850862	18.25570133	10.60208669	17.10064704
hsa-miR-505	17.15380709	18.27198882	18.80851024	18.35302445	18.51186665	17.61326614	18.59429067	19.79617853	18.52050333	19.00167567	19.59235653	18.92230231	18.28638594	17.14333082	18.27198882	20.14381345
hsa-miR-506	15.64489908	17.80370419	18.28638594	16.16523617	17.52288776	18.06342977	13.46997669	14.26186537	14.9446744	12.88325944	15.94909007	12.712857	17.0639518	15.52729591	13.53966423	15.23037871
hsa-miR-507	16.94036043	17.03559589	19.09010991	16.20455682	18.47016296	19.48348597	13.46997669	13.22615418	12.77187558	14.73706149	12.59582233	14.96919285	17.33792103	17.20009513	14.61780316	14.50285608
hsa-miR-510	15.8166361	15.4168436	13.48927081	16.54632023	14.78636005	14.92936703	14.50020607	16.30573998	16.57999123	17.4623539	15.27311199	16.27638681	13.70111045	15.55131185	16.56344107	18.17606596
hsa-miR-511	18.89062485	17.63753249	16.03578707	17.62324188	17.4154788	15.36093895	12.3805184	16.30573998	17.12135731	14.73706149	16.55877369	12.33825771	17.22506047	19.59235653	13.53966423	16.98022878
hsa-miR-513b	15.15757072	15.32597707	17.96678721	15.40065205	17.29119556	17.62324188	20.85217806	20.73945995	20.59354991	18.90529895	18.92230231	20.15582176	16.21742563	15.02283282	20.22986882	18.4659955
hsa-miR-513c	22.8618422	22.91776178	18.07950716	20.52627885	22.04033391	19.51978064	20.64194207	20.24480831	19.51282613	18.90529895	18.56289877	19.38521054	20.28898049	22.68738347	20.0455352	17.91427839
hsa-miR-516b	17.92620504	17.34877544	16.65735801	17.45831461	17.15380709	16.90494758	16.9516135	13.66689369	15.55529579	16.04008277	17.04524876	17.35361321	16.15179363	16.86790058	17.14856895	16.98022878
hsa-miR-517a	23.95870896	25.96463156	24.69131947	24.83492089	25.45317666	24.47154981	13.46997669	17.17135964	17.92620504	16.45586238	17.49507351	17.61326614	25.64808014	23.22442349	16.4141191	15.23037871
hsa-miR-517b	14.98695798	15.48014686	13.92077756	15.75606182	15.53503485	13.87251085	14.20170493	16.51454596	15.55529579	15.16579976	18.14270354	17.03559589	15.68212238	15.5981556	14.36045279	17.8379288
hsa-miR-517c	14.66823006	17.49507351	16.8296078	14.47792317	17.55056064	17.8710102	16.32236892	16.30573998	18.60178985	16.18541873	16.55877369	15.55131185	18.53766473	16.54632023	14.87077138	15.53116538
hsa-miR-518b	18.05097308	19.62979669	24.83492089	17.69927323	23.73825337	19.50587162	16.63133673	18.44592309	16.68935567	17.26298328	15.63352363	16.94598696	20.78612929	16.92075191	17.39355223	17.61825401
hsa-miR-518c	14.23823858	13.39304548	13.63718612	14.36045279	14.58825025	13.74175561	16.80522778	15.47024905	16.86790058	12.88325944	16.77980524	16.58573653	13.26297277	13.41513703	12.49329691	16.48473653
hsa-miR-518e	16.82708961	17.8379288	18.47016296	17.47760381	18.34094883	17.9309725	14.81564765	15.86987183	16.18042989	16.67136848	15.27311199	13.27475604	17.69927323	16.49594021	16.4141191	16.28317059
hsa-miR-518f	12.59582233	12.28842322	11.11465225	14.28841876	12.51395017	13.57083337	12.17728396	16.51454596	11.34331448	16.45586238	16.55877369	16.00395023	11.41935679	14.60229704	14.61780316	13.53169587
hsa-miR-519d	15.03239592	15.51482851	13.99007312	15.69011596	15.34806504	14.0404193	17.5799994	18.60178985	16.18042989	17.59680128	15.47024905	16.77663341	15.60217134	15.63352363	18.16769584	16.85064205
hsa-miR-519e	29.91930463	31.8037995	33.01167968	28.3630554	31.01778375	33.01167968	15.65618985	16.04008277	16.94036043	17.4623539	14.87077138	16.6686374	31.8037995	33.01167968	14.61780316	14.50285608
hsa-miR-520b	13.2129572	15.78884764	15.48835649	13.23935116	16.07487858	16.49594021	18.36572325	17.93573996	17.26298328	15.16579976	15.94909007	21.75794786	17.01300669	15.2983193	17.97325051	17.25976501
hsa-miR-520e	12.76429338	11.11465225	12.44485804	10.78114685	11.11465225	11.0798361	18.10237993	18.28638594	15.55529579	16.18541873	15.78476529	20.55007046	12.53762577	12.63896279	17.28347705	17.25976501
hsa-miR-520f	17.46639319	17.90996678	20.49563846	16.27638681	16.81566005	21.33221733	15.2983193	16.04008277	13.54746543	14.73706149	16.77980524	16.27638681	17.39783588	16.58294512	15.09704501	16.48473653
hsa-miR-520g	16.73282015	17.42448818	17.68570553	18.0421775	18.18443608	19.44387448	13.46997669	15.66574955	14.36045279	16.86790058	17.124714	15.68611917	17.48882809	15.99230579	16.4141191	15.79141528
hsa-miR-520h	16.49092554	16.01449399	15.35470904	16.45586238	15.80948227	15.58935844	15.14000518	17.44918527	15.16168524	13.46997669	15.78476529	16.27638681	15.1951277	16.47335282	15.09704501	16.03107293
hsa-miR-521	18.8732764	17.47760381	16.00022027	17.55056064	17.42448818	15.37578056	16.00395023	15.66574955	18.21860218	16.67136848	17.66890278	16.27638681	17.244575	19.31221412	13.79957198	17.25976501
hsa-miR-522	17.30800657	16.05368	14.95417126	16.42320439	15.44004215	15.31719536	17.14856895	17.44918527	17.79709947	20.56288936	15.63352363	15.18106454	15.30837956	18.43409543	12.26974504	23.42216441
hsa-miR-523	15.50056682	15.08232019	14.33458214	15.78068294	15.4168436	13.88300712	14.81564765	13.66689369	13.20472007	12.00738848	13.57752002	15.2983193	14.83273679	15.08232019	12.89260468	13.016102
hsa-miR-526b	29.7009416	29.54188662	29.54188662	30.25480689	29.46183006	29.54188662	18.15141138	17.7328435	19.00850862	17.99767488	18.05720142	17.96678721	29.62238688	30.14135436	15.95019232	17.52288776
hsa-miR-539	25.45317666	26.85753341	26.63328797	28.18138187	26.63328797	26.56907878	17.03917662	17.44918527	17.7712755	15.88376849	17.61326614	16.94598696	26.85753341	22.48816891	17.82698716	17.10064704
hsa-miR-541	27.78796726	28.96856495	27.90657214	25.7409019	27.90657214	28.96856495	16.63133673	16.30573998	14.54718993	12.43950898	13.57752002	16.49092554	29.13965621	29.13965621	14.61780316	13.53169587
hsa-miR-543	17.14333082	18.35302445	18.78610072	18.51186665	18.75797018	17.66664733	14.81564765	13.66689369	14.73057318	17.59680128	13.09518711	14.00652469	18.29947352	17.33792103	15.81305918	17.8379288
hsa-miR-544b	17.42448818	20.36301174	20.85217806	18.68857356	20.09879151	20.64194207	15.65618985	16.30573998	15.16168524	14.27076178	16.55877369	13.27475604	19.11243559	17.72676637	16.4141191	13.53169587
hsa-miR-545	16.12979777	15.58935844	14.49755606	15.70074642	15.58935844	14.39523682	16.32236892	14.7632571	15.16168524	15.88376849	13.57752002	16.13499535	15.22585974	16.37476006	12.26974504	11.80837131
hsa-miR-548aa	12.80140349	12.78977553	15.55927972	13.18066285	14.51588153	14.8580043	12.80140349	12.80140349	14.36045279	12.43950898	12.76429338	12.33825771	13.49541015	12.59582233	17.39355223	14.04858685
hsa-miR-548e	15.93714248	19.06891152	22.14657189	15.8915098	19.57182223	23.35515133	11.93455443	16.75750585	16.18042989	16.45586238	15.94909007	17.13402241	19.74203686	17.52288776	11.69352497	11.18497396
hsa-miR-548f	17.82089627	16.58294512	15.88376849	17.21348125	17.20009513	17.07436259	16.32236892	11.01299853	13.20472007	16.86790058	14.60963967	12.712857	15.80153075	16.9291856	11.43464723	16.28317059
hsa-miR-548g	17.73892063	17.29119556	16.66590632	17.37101969	17.19120259	16.9516135	13.80696516	17.65942094	13.20472007	15.88376849	14.27076178	15.81305918	16.22976513	16.09673522	16.10474626	13.53169587
hsa-miR-548h	13.23935116	13.35281099	13.4568219	14.18001619	13.20472007	13.30074758	15.65618985	15.66574955	13.87251085	13.46997669	14.87077138	15.2983193	12.51395017	13.19648295	11.69352497	15.23037871
hsa-miR-548i	19.75854601	17.60233533	16.45177884	19.38521054	17.37101969	16.99761475	15.65618985	14.7632571	12.02572621	17.26298328	13.32453522	15.2983193	16.18541873	18.68857356	10.60208669	17.42448818
hsa-miR-548j	18.16011921	18.80851024	19.38521054	19.00850862	19.71732498	18.89062485	14.81564765	11.83630059	14.73057318	12.88325944	16.77980524	14.96919285	18.74138854	18.0286356	17.05838472	17.10064704
hsa-miR-548k	14.11309526	16.36236736	14.57953711	16.48473653	15.99230579	14.19516416	16.80522778	11.83630059	15.93292488	16.18541873	16.29838868	16.49092554	15.48835649	14.60963967	16.10474626	15.79141528
hsa-miR-548l	19.86088545	19.13126475	21.57916178	18.67819551	19.88907725	19.29705489	11.18497396	11.83630059	14.36045279	17.26298328	15.94909007	14.00652469	20.99066735	19.97571677	13.53966423	15.79141528
hsa-miR-548m	19.13126475	20.85217806	20.17076029	21.38559936	20.61139156	19.74203686	15.65618985	17.04275734	17.37101969	15.51482851	14.87077138	15.68611917	21.98019345	17.42448818	17.63753249	18.8405381
hsa-miR-548n	16.17544106	16.00022027	17.23460918	15.32597707	16.03107293	15.74131122	11.93455443	15.66574955	15.93292488	15.88376849	15.63352363	13.27475604	18.19900293	15.91360548	16.4141191	15.23037871
hsa-miR-548p	16.80522778	16.56344107	15.26355457	16.58294512	16.12102645	16.06634789	14.81564765	16.1971009	16.06001394	13.46997669	15.78476529	12.33825771	15.63352363	16.89395078	12.89260468	15.79141528
hsa-miR-548q	11.34331448	12.12793641	11.89939215	11.93455443	12.12793641	11.9931808	19.49467879	18.92230231	20.41535074	18.53340237	19.62134417	20.73945995	12.04406393	11.11465225	20.17076029	19.25185508
hsa-miR-548s	25.96463156	23.22442349	19.95086371	25.20289283	23.14504264	20.57570826	16.63133673	14.7632571	12.3805184	12.43950898	12.76429338	14.00652469	24.32542341	25.89380671	16.88807939	14.04858685
hsa-miR-548t	13.53966423	12.74296793	12.53762577	13.016102	13.016102	12.05777915	16.63133673	16.62390453	16.18042989	16.67136848	15.63352363	16.27638681	12.49329691	13.74175561	16.80522778	17.91427839
hsa-miR-548u	16.63422803	17.46639319	19.67922154	16.882208	18.66061722	18.90529895	14.20170493	17.17135964	13.54746543	12.00738848	14.87077138	16.98709239	18.25570133	17.01300669	15.49739708	13.53169587
hsa-miR-548v	14.92355653	17.5799994	16.38219206	21.33221733	18.19900293	14.82174791	16.00395023	15.47024905	15.55529579	14.54718993	14.27076178	14.00652469	15.11630233	14.34447502	17.21348125	14.50285608
hsa-miR-548w	25.27110126	26.43358907	26.22093397	27.78796726	26.34739146	26.22093397	16.00395023	16.95409167	15.77264912	16.45586238	15.27311199	15.2983193	26.22093397	22.20503342	13.53966423	17.25976501
hsa-miR-548y	20.44468614	21.24116856	24.13893416	22.37227476	23.28234277	22.74891472	15.48014686	14.7632571	17.12135731	12.43950898	14.87077138	15.55131185	21.81883584	19.25185508	16.10474626	16.64998138
hsa-miR-550a	16.49594021	16.52766288	15.14773034	16.46595252	15.86468992	15.94909007	18.9101238	19.06891152	18.69734952	18.81952786	18.71327491	18.42742471	15.70074642	16.84664675	18.05097308	18.62323457
hsa-miR-550b	19.44387448	18.78610072	19.59235653	18.38797985	18.53766473	17.63753249	12.3805184	16.40614946	16.43702561	13.88300712	16.29838868	16.6686374	19.86088545	19.3553944	12.49329691	15.79141528
hsa-miR-551a	11.75758021	11.69352497	13.94434589	12.56139295	12.61915606	14.11309526	14.81564765	15.27311199	13.20472007	15.51482851	12.04406393	16.27638681	12.2256509	10.85361897	12.26974504	15.23037871
hsa-miR-551b	23.00569154	24.52177591	23.48131438	23.73825337	24.47154981	23.28234277	17.95711365	24.01594015	18.81952786	20.87808884	19.44387448	16.882208	25.12581243	22.91776178	19.62134417	21.20553963
hsa-miR-552	15.10045975	15.47024905	18.0421775	14.8095474	14.84908224	16.31981101	16.00395023	15.66574955	16.86790058	14.54718993	13.57752002	12.45331345	16.42320439	15.17169701	16.68067007	15.23037871
hsa-miR-553	18.56914904	19.04606984	19.1737474	19.29705489	19.65216433	18.78610072	14.81564765	12.80140349	12.3805184	16.97616018	16.55877369	16.77663341	18.96815335	18.07950716	16.68067007	17.52288776
hsa-miR-554	24.08124812	26.03744513	25.03163537	24.63656169	25.96463156	24.75546445	10.66873636	15.66574955	13.20472007	14.54718993	13.32453522	12.712857	26.03744513	24.28498653	11.69352497	10.49096233
hsa-miR-555	18.21860218	16.67136848	16.34030071	18.27198882	16.50042042	15.65618985	12.80140349	14.26186537	14.36045279	14.73706149	13.57752002	13.27475604	15.99230579	17.25654673	13.53966423	13.53169587
hsa-miR-557	19.65216433	20.64194207	16.42320439	20.49563846	17.82089627	17.4154788	19.75854601	19.21517749	20.07388511	18.56289877	19.65216433	21.16961121	15.95129457	24.63656169	19.74203686	19.4606583
hsa-miR-558	14.90453123	13.97369577	14.07077494	12.8739142	13.35281099	13.48313147	12.80140349	11.51195594	15.93292488	15.16579976	13.09518711	11.44993767	15.88376849	14.66823006	15.68611917	10.2557008
hsa-miR-559	15.04199083	14.92355653	16.72044958	14.27965818	14.05675441	14.84908224	14.81564765	13.03751685	12.3805184	10.17867636	11.54916507	15.81305918	15.84803229	15.11060369	12.26974504	13.016102
hsa-miR-561	24.47154981	21.98019345	19.31221412	23.48131438	20.99066735	20.17076029	16.63133673	14.7632571	10.17867636	12.43950898	14.27076178	15.40065205	22.57583723	23.89471348	17.05838472	14.04858685
hsa-miR-562	17.5799994	16.85463734	15.97629063	17.26298328	16.84664675	16.95656984	14.81564765	15.27311199	17.03917662	17.0502789	15.27311199	16.27638681	16.07487858	17.46639319	15.49739708	19.07951072
hsa-miR-563	16.16523617	16.58852794	17.63753249	15.35470904	13.74175561	17.86283884	18.05097308	18.66061722	18.29947352	17.26298328	18.05720142	18.14270354	16.60836055	15.70074642	17.97325051	18.73090644
hsa-miR-564	13.34874217	13.16521318	12.8739142	14.0404193	13.29364345	12.59582233	21.0930894	19.06891152	19.25185508	19.65216433	18.92230231	19.06891152	12.69376399	12.89260468	20.38642613	19.78368311
hsa-miR-566	18.43409543	18.07950716	16.99761475	18.29947352	16.62844543	16.29563874	17.83550343	16.30573998	18.09094354	16.86790058	17.49507351	17.18429408	17.7712755	19.74203686	13.53966423	16.28317059
hsa-miR-567	14.89416928	13.84157181	13.02067649	12.92894581	16.94036043	16.68935567	12.80140349	16.95409167	12.56139295	15.88376849	12.89260468	16.6686374	16.80522778	15.71183424	14.1270172	17.47760381
hsa-miR-568	18.0286356	16.99761475	15.5981556	17.28347705	16.98022878	15.16579976	14.20170493	13.66689369	16.43702561	15.51482851	14.27076178	14.26186537	16.75750585	18.8732764	12.89260468	12.66864729
hsa-miR-569	18.19900293	19.67922154	25.20289283	17.8379288	23.82636108	19.55085077	16.32236892	16.30573998	15.55529579	16.18541873	15.27311199	15.55131185	20.81647041	16.99761475	15.09704501	15.23037871
hsa-miR-570	12.74296793	13.20472007	15.80948227	12.57626053	12.99151657	14.38070712	16.18042989	14.26186537	15.55529579	14.27076178	13.32453522	16.27638681	13.28653931	12.80140349	15.81305918	14.04858685
hsa-miR-571	14.50285608	14.14093913	14.45440879	14.79670544	14.46032555	14.65318079	16.18042989	14.26186537	13.54746543	17.26298328	15.63352363	16.37476006	13.44310272	14.20170493	15.81305918	14.50285608
hsa-miR-572	29.62238688	31.48208248	32.61767924	28.53906522	30.36194683	34.4360248	22.37227476	22.4194698	28.29544468	21.24116856	22.83473902	24.01594015	31.26304597	32.11753792	23.48131438	22.57583723
hsa-miR-573	17.17738557	17.91858999	17.48882809	18.53766473	17.96678721	18.22849089	15.65618985	12.32442206	13.54746543	16.45586238	11.02900924	11.44993767	17.62324188	17.94744008	10.85361897	14.8580043
hsa-miR-575	18.78610072	17.73892063	18.16769584	16.95656984	16.22976513	18.13301494	24.75546445	25.7409019	30.36194683	21.9328297	23.55549046	26.56907878	19.09010991	18.70612547	28.3630554	23.82636108
hsa-miR-577	28.29544468	27.73179632	27.78796726	28.96856495	28.18138187	27.78796726	15.48014686	17.17135964	16.57999123	12.43950898	16.68067007	15.81305918	27.78796726	27.73179632	15.95019232	15.79141528
hsa-miR-578	14.18001619	13.55526662	14.66823006	13.07415623	16.03107293	16.00022027	16.80522778	13.22615418	16.68935567	16.31507618	13.09518711	12.712857	16.05368	14.79670544	17.05838472	11.01299853
hsa-miR-579	21.75794786	22.57583723	22.53062273	20.99066735	21.61101072	24.40422102	17.48321595	11.26119523	12.77187558	10.60208669	14.60963967	13.63718612	22.91776178	20.95592345	15.28287058	13.53169587
hsa-miR-580	14.79670544	13.94434589	13.97369577	15.2983193	14.1886234	13.79957198	12.3805184	15.66574955	11.01299853	12.43950898	9.606098583	14.96919285	13.04978271	14.00652469	9.606098583	18.23557427
hsa-miR-581	23.42216441	21.51576194	18.34094883	22.68738347	20.85217806	19.21517749	15.2983193	14.7632571	13.87251085	15.88376849	16.55877369	12.712857	21.16961121	23.00569154	14.87077138	15.23037871
hsa-miR-583	16.00022027	15.72402872	17.21348125	15.15757072	14.66823006	17.03559589	18.72042435	16.51454596	17.97971381	12.43950898	17.04524876	18.39305405	16.86790058	15.78068294	18.05097308	16.28317059
hsa-miR-584	17.11800062	19.92899391	22.91776178	16.84664675	20.19243004	23.95870896	19.66569294	20.16329102	19.92899391	18.41305917	18.22849089	18.72042435	20.44468614	18.49328323	18.41690659	18.69734952
hsa-miR-585	12.67852506	12.3805184	11.48094681	12.69376399	12.12793641	12.35332239	14.20170493	16.75750585	16.43702561	16.45586238	15.94909007	11.95676377	11.69352497	12.35332239	16.4141191	15.79141528
hsa-miR-586	20.85217806	19.97571677	17.83307806	19.70211702	18.952999	18.32655266	16.00395023	15.27311199	15.55529579	15.70629033	16.87086818	13.63718612	19.4102193	21.61101072	15.68611917	16.64998138
hsa-miR-587	18.92965597	17.68570553	18.16011921	16.9291856	16.31981101	18.07380926	14.50020607	11.51195594	12.21269214	12.69376399	13.09518711	10.44648763	19.21517749	18.80851024	14.1270172	11.80837131
hsa-miR-588	16.28030388	15.87505374	16.28030388	16.01449399	15.40065205	15.55927972	15.2983193	12.80140349	9.606098583	17.4623539	15.63352363	14.47792317	16.94036043	16.73282015	15.09704501	15.79141528
hsa-miR-589	24.01594015	25.45317666	25.12581243	24.52177591	25.7409019	24.83492089	14.20170493	15.27311199	15.16168524	11.36193702	10.89904422	15.55131185	25.81863557	23.95870896	13.79957198	18.17606596
hsa-miR-591	12.28842322	13.04978271	11.01299853	13.74175561	13.34467335	10.89904422	17.48321595	15.66574955	15.93292488	12.43950898	15.27311199	16.27638681	13.02525098	13.07415623	14.1270172	12.66864729
hsa-miR-592	11.18497396	12.25106686	16.10474626	11.75758021	13.26297277	12.99151657	14.20170493	12.56139295	15.16168524	18.10237993	17.72211926	15.81305918	12.33825771	10.33272524	14.1270172	16.28317059
hsa-miR-593	26.43358907	24.83492089	20.09879151	26.22093397	24.9292531	21.75794786	16.00395023	15.47024905	12.94843396	16.45586238	16.29838868	15.81305918	24.83492089	26.51023975	14.36045279	15.53116538
hsa-miR-595	16.34030071	16.14019294	15.21130602	16.63422803	16.59837314	15.38483901	17.25654673	15.27311199	17.56877895	18.41305917	17.8896866	17.64452161	15.77264912	16.0076802	14.61780316	19.709721
hsa-miR-596	16.2860373	15.11060369	17.66664733	14.95417126	15.47024905	16.10074074	15.2983193	18.13785924	15.16168524	14.27076178	16.77980524	16.98709239	17.11800062	16.31034135	15.68611917	15.23037871
hsa-miR-597	15.74131122	15.37578056	13.56304999	16.60836055	14.8095474	15.11060369	13.46997669	13.39304548	14.16529792	13.46997669	15.94909007	14.96919285	13.7837475	15.82802677	17.05838472	10.78114685
hsa-miR-598	12.19973337	12.17728396	12.08363465	13.04978271	12.33825771	11.54916507	18.52050333	17.93573996	17.56877895	18.10237993	18.36572325	18.42742471	12.00738848	11.51195594	18.85053071	18.4659955
hsa-miR-599	20.28898049	18.51186665	17.08798185	19.57182223	18.420754	16.75750585	18.67819551	10.17867636	15.93292488	15.88376849	14.87077138	16.49092554	17.97971381	19.04606984	11.97897312	13.53169587
hsa-miR-600	28.46531401	28.18138187	27.9836592	29.13965621	28.53906522	27.90657214	16.47904467	15.08232019	16.43702561	14.54718993	10.2557008	10.96668355	27.9836592	27.9836592	12.26974504	13.53169587
hsa-miR-601	15.33553823	15.80153075	15.14000518	17.67115823	16.18541873	16.81566005	20.53817465	21.04224198	21.46307966	18.74967936	20.05971015	21.42699457	14.23823858	18.38797985	19.71732498	18.96815335
hsa-miR-602	18.83054548	17.61326614	16.0076802	17.7712755	17.35845098	15.34806504	18.05097308	19.00167567	18.8732764	18.81952786	18.79823604	18.62876411	17.21348125	19.38521054	19.25185508	20.81647041
hsa-miR-603	15.79398292	15.14773034	18.62323457	14.05675441	16.06001394	17.04275734	17.83550343	11.26119523	17.47760381	14.73706149	17.38926859	14.47792317	16.46595252	15.94909007	13.2129572	15.23037871
hsa-miR-604	16.48473653	16.07487858	15.25390955	16.43702561	15.77264912	15.77264912	10.85361897	16.1971009	15.16168524	15.51482851	16.29838868	15.2983193	15.16579976	16.5541063	16.4141191	16.64998138
hsa-miR-605	13.27475604	15.24398019	13.75675993	17.02555956	16.46595252	16.33613609	17.73892063	14.47792317	19.36289153	16.97616018	18.92230231	19.11243559	12.3669204	11.54916507	19.55085077	16.85064205
hsa-miR-606	15.22585974	15.84208001	20.07388511	16.37476006	17.124714	18.63429365	15.65618985	15.66574955	13.87251085	14.92936703	13.57752002	16.27638681	16.4141191	15.22585974	15.49739708	16.03107293
hsa-miR-607	16.53767751	16.47335282	19.02500444	15.31719536	17.72676637	16.54632023	12.80140349	16.95409167	15.93292488	14.27076178	12.2256509	15.2983193	18.52914001	16.86193465	15.09704501	16.48473653
hsa-miR-608	28.96856495	28.46531401	28.75320977	29.81208615	28.75320977	28.3630554	11.18497396	16.51454596	15.55529579	15.51482851	16.29838868	15.81305918	28.29544468	28.53906522	15.28287058	12.32442206
hsa-miR-609	15.06102679	14.05675441	13.84157181	13.87251085	14.33458214	14.8095474	18.23557427	12.80140349	15.93292488	14.27076178	15.27311199	15.55131185	16.51454596	14.49755606	16.56344107	15.23037871
hsa-miR-610	16.09080218	14.60963967	15.34368808	13.16521318	11.97897312	13.26297277	18.62323457	18.44592309	18.46182804	18.26384507	19.1737474	18.0421775	14.56451162	15.93292488	18.72042435	17.25976501
hsa-miR-611	17.35845098	17.88418068	20.73945995	19.31221412	17.75920753	20.13180515	14.20170493	15.27311199	14.73057318	16.57999123	16.13499535	12.45331345	18.420754	16.75116494	16.10474626	16.98022878
hsa-miR-612	19.21517749	16.33613609	15.93714248	15.4168436	17.7712755	17.45831461	12.3805184	14.7632571	15.55529579	15.33176533	13.57752002	16.13499535	20.15582176	19.19445111	15.09704501	14.04858685
hsa-miR-613	18.32655266	18.90529895	19.57182223	18.99484273	20.07388511	18.67819551	13.46997669	16.51454596	17.17135964	16.86790058	15.94909007	15.81305918	19.04606984	18.21860218	16.10474626	16.64998138
hsa-miR-614	16.38962406	17.08798185	14.6807841	16.85463734	15.1784495	16.62844543	12.17728396	17.17135964	17.21927086	16.86790058	14.27076178	18.14270354	15.33931113	16.39817982	11.11465225	16.64998138
hsa-miR-616	21.38559936	21.81883584	21.46307966	21.26961927	22.37227476	20.87808884	16.00395023	16.04008277	17.21927086	15.88376849	15.27311199	17.18429408	21.75794786	20.52627885	16.4141191	14.8580043
hsa-miR-617	22.4194698	24.01594015	24.21565466	24.21565466	22.53062273	25.12581243	16.32236892	18.06342977	17.90996678	17.14856895	17.38926859	17.86692452	23.73825337	18.66061722	17.89519251	16.28317059
hsa-miR-618	16.27246974	15.96343894	16.52766288	15.99230579	15.64489908	15.95129457	15.82802677	15.86987183	13.20472007	16.97616018	16.13499535	14.47792317	16.99761475	17.26298328	11.97897312	15.53116538
hsa-miR-619	17.07436259	17.62324188	17.73892063	18.32655266	18.41305917	20.22986882	15.65618985	15.08232019	16.18042989	10.60208669	15.27311199	12.712857	17.71747216	16.46595252	12.26974504	15.79141528
hsa-miR-620	13.13838475	12.00738848	13.18066285	12.21269214	12.85290531	12.50362354	14.20170493	14.00652469	15.3288712	19.58208938	12.2256509	16.13499535	14.34447502	13.36371202	12.26974504	14.8580043
hsa-miR-621	17.71747216	20.44468614	20.64194207	18.72042435	19.67922154	20.36301174	11.93455443	11.83630059	14.16529792	15.70629033	12.89260468	14.26186537	19.22995294	17.82089627	13.2129572	16.64998138
hsa-miR-622	23.48131438	21.42699457	18.35758269	22.48816891	20.78612929	19.1737474	19.5613365	19.26402579	19.82171251	20.08633831	20.16329102	20.69457076	20.95592345	22.53062273	19.55085077	17.76524152
hsa-miR-623	20.19243004	21.16961121	21.07807532	20.22986882	21.57916178	20.78612929	18.67819551	19.37038867	21.04224198	19.3046345	20.9195404	19.51978064	20.67812007	20.17076029	19.79617853	17.76524152
hsa-miR-624	26.22093397	23.64663915	20.22986882	25.35890634	23.00569154	20.41535074	13.46997669	13.22615418	12.3805184	14.92936703	10.60208669	10.78114685	24.28498653	26.34739146	16.10474626	14.50285608
hsa-miR-625	20.71102145	19.74203686	17.8379288	19.71732498	18.78610072	18.28638594	17.48321595	16.75750585	19.2761965	19.05129903	18.30598842	19.36289153	19.29705489	21.38559936	19.83475107	19.58208938
hsa-miR-626	17.04774018	15.82802677	14.8095474	16.23936341	15.33931113	15.26355457	10.17867636	17.44918527	13.87251085	16.18541873	13.09518711	14.00652469	15.15757072	17.90996678	14.1270172	16.03107293
hsa-miR-627	12.41107741	11.86422986	12.19973337	12.78977553	12.29950482	12.19973337	16.63133673	17.58563331	13.20472007	17.73892063	16.55877369	17.50301268	11.36193702	12.00738848	14.1270172	16.64998138
hsa-miR-629	21.87971114	19.31221412	17.32332885	21.61101072	19.19445111	18.51186665	17.25654673	18.17606596	18.21860218	18.10237993	17.04524876	17.78088512	17.52288776	20.55007046	14.1270172	16.98022878
hsa-miR-630	17.80370419	19.59235653	25.3150038	17.61326614	23.55549046	19.38521054	23.95870896	28.06356968	22.7181491	19.83475107	22.04033391	27.90657214	20.55007046	16.66590632	24.9292531	20.7252407
hsa-miR-631	21.51576194	20.15582176	17.91858999	19.97571677	19.21517749	18.34094883	15.65618985	18.0051506	18.14270354	17.4623539	17.25976501	17.2873363	19.55085077	21.9328297	16.10474626	15.23037871
hsa-miR-632	16.31981101	15.25390955	17.69927323	15.10045975	15.52729591	16.17544106	10.66873636	14.7632571	17.03917662	17.26298328	15.94909007	16.13499535	17.15380709	16.52766288	14.61780316	16.28317059
hsa-miR-633	15.48014686	14.83273679	14.8580043	15.17169701	15.16579976	14.71509891	14.50020607	14.26186537	15.3288712	14.92936703	12.2256509	15.81305918	16.01449399	16.17544106	14.61780316	14.50285608
hsa-miR-634	14.38070712	13.5237275	14.5417028	12.77187558	16.10474626	15.97629063	17.83550343	18.83054548	18.03540655	18.10237993	18.56289877	17.244575	15.94909007	14.83273679	18.54715661	18.73090644
hsa-miR-635	17.29119556	17.86283884	20.81647041	19.04606984	17.67115823	20.19243004	15.82802677	11.51195594	11.01299853	16.18541873	15.94909007	14.69297171	18.38797985	16.85463734	14.1270172	13.53169587
hsa-miR-636	15.1951277	15.63352363	15.31719536	15.86468992	14.93517754	15.1951277	20.0455352	17.83550343	17.47760381	17.26298328	15.94909007	17.13402241	14.66823006	15.34806504	16.68067007	17.91427839
hsa-miR-637	17.90996678	18.83054548	19.4606583	18.78610072	19.9975886	18.91494865	16.882208	15.27311199	14.16529792	15.70629033	12.76429338	14.96919285	18.8732764	17.51095186	15.49739708	15.23037871
hsa-miR-638	11.26119523	11.01299853	12.46176887	11.69352497	11.69352497	11.34331448	28.96856495	29.04471224	31.48208248	26.03744513	29.54188662	30.36194683	11.18497396	11.93455443	29.46183006	26.85753341
hsa-miR-639	13.34874217	13.26297277	13.35281099	14.11309526	13.23935116	13.15179897	17.03917662	16.95409167	16.86790058	16.97616018	17.8379288	18.07665821	12.46176887	13.18066285	17.89519251	16.28317059
hsa-miR-640	22.68738347	24.47154981	23.64663915	23.82636108	24.69131947	23.55549046	16.00395023	16.62390453	17.26298328	17.66664733	17.61326614	16.77663341	25.20289283	22.80763584	14.61780316	14.50285608
hsa-miR-641	13.72097747	14.36045279	14.00652469	15.72402872	14.60229704	13.62810184	17.14856895	17.44918527	15.3288712	15.51482851	11.54916507	12.45331345	14.05675441	12.77187558	17.39355223	17.25976501
hsa-miR-642a	16.84664675	16.12979777	15.44004215	16.72044958	15.85552245	15.87505374	16.882208	16.04008277	12.02572621	14.27076178	14.27076178	15.55131185	15.37578056	16.95656984	12.26974504	16.98022878
hsa-miR-642b	18.59429067	16.66590632	16.2860373	18.39812825	16.49092554	15.44004215	25.7409019	24.83492089	22.80763584	21.57916178	23.64663915	25.12581243	15.96343894	17.53995619	23.35515133	22.4194698
hsa-miR-643	22.24090818	19.4606583	17.29119556	21.75794786	19.29705489	18.53766473	14.20170493	16.75750585	15.55529579	14.54718993	11.02900924	14.00652469	17.56877895	20.73945995	12.60748919	12.66864729
hsa-miR-645	14.65318079	15.26355457	16.62844543	15.20729153	15.79398292	15.20729153	17.37101969	19.26402579	19.14234805	16.86790058	14.87077138	13.63718612	15.35470904	14.21852894	15.28287058	16.28317059
hsa-miR-646	17.39783588	23.00569154	16.38219206	21.57916178	18.89062485	17.84976389	11.18497396	15.27311199	14.36045279	14.73706149	14.60963967	15.81305918	16.67136848	15.83612774	16.4141191	15.23037871
hsa-miR-647	31.26304597	30.25480689	30.50586107	30.76259531	30.50586107	30.76259531	16.32236892	17.04275734	14.36045279	15.33176533	15.94909007	16.27638681	30.41976047	30.76259531	13.2129572	14.50285608
hsa-miR-648	14.18001619	13.58420667	14.71509891	12.85290531	15.88376849	15.88376849	18.52050333	18.39305405	19.03553714	17.73892063	17.93573996	17.8896866	15.91360548	14.82174791	18.39812825	17.61825401
hsa-miR-649	15.73504156	15.03239592	14.21852894	15.5981556	15.56663545	13.9982989	13.46997669	12.80140349	13.20472007	15.33176533	11.54916507	14.00652469	15.02283282	16.20455682	12.60748919	16.48473653
hsa-miR-650	25.12581243	26.22093397	26.43358907	27.73179632	26.43358907	26.43358907	18.28638594	19.51282613	20.78612929	22.14657189	23.00569154	17.98869435	26.43358907	22.14657189	19.05129903	19.00167567
hsa-miR-651	29.13965621	28.3630554	28.96856495	29.7009416	28.96856495	28.06356968	16.47904467	14.26186537	17.26298328	15.16579976	15.09704501	12.712857	28.06356968	28.60038836	15.49739708	11.80837131
hsa-miR-652	18.35758269	18.01262633	17.07436259	18.31250331	16.64260474	16.39817982	19.05129903	19.70211702	18.66061722	19.37779961	19.31221412	18.62876411	18.06342977	19.80867394	18.74138854	19.83475107
hsa-miR-653	18.01262633	17.02555956	15.80153075	17.22506047	16.98709239	14.98695798	16.00395023	10.44648763	12.56139295	15.51482851	15.94909007	14.00652469	16.74969072	18.99484273	12.26974504	15.79141528
hsa-miR-655	15.37578056	14.8095474	14.88885388	15.06102679	15.00702441	14.73057318	14.81564765	16.75750585	13.20472007	15.33176533	16.77980524	15.81305918	15.78068294	16.01449399	13.79957198	23.14504264
hsa-miR-656	22.20503342	19.48348597	17.38926859	21.81883584	19.1737474	18.56914904	16.00395023	15.27311199	16.29083802	12.00738848	16.55877369	12.712857	17.59126723	20.9195404	11.43464723	20.66003107
hsa-miR-657	14.8095474	14.03114419	13.30074758	14.51588153	14.42021454	13.1885729	15.65618985	14.7632571	12.77187558	12.88325944	16.55877369	12.712857	14.1270172	14.95417126	15.49739708	13.53169587
hsa-miR-658	13.19648295	15.74131122	15.60217134	13.11621798	16.16523617	16.50042042	16.882208	15.66574955	15.55529579	17.59680128	16.29838868	15.18106454	16.77980524	14.92355653	17.21348125	16.48473653
hsa-miR-659	16.77980524	17.97971381	18.39812825	17.46639319	18.28638594	17.75920753	17.95711365	19.21517749	19.86088545	17.90996678	19.09010991	20.69457076	17.67115823	16.65735801	18.68857356	19.75029144
hsa-miR-660	17.75920753	19.21517749	20.87808884	18.89062485	20.41535074	20.09879151	20.95592345	20.52627885	21.24116856	21.72418334	21.84927349	19.61289164	19.33769515	18.420754	21.98019345	21.4894208
hsa-miR-661	24.52177591	22.20503342	19.25185508	23.42216441	21.14070705	19.86088545	16.00395023	17.17135964	16.68935567	11.69352497	15.47024905	16.00395023	22.68738347	25.45317666	16.68067007	12.32442206
hsa-miR-662	18.46182804	18.18443608	16.94598696	17.94744008	16.66590632	16.34030071	17.25654673	16.75750585	17.7328435	17.90996678	17.25976501	17.98869435	17.94744008	19.83475107	17.89519251	15.79141528
hsa-miR-663b	16.32492683	14.38070712	14.5093688	15.96343894	14.73057318	14.58825025	17.25654673	19.51282613	18.81952786	17.73892063	18.86190356	18.14270354	16.30113862	16.12541211	17.39355223	16.03107293
hsa-miR-665	30.25480689	29.91930463	29.81208615	31.01778375	29.91930463	29.23522239	19.37779961	20.03398109	18.41690659	18.26384507	18.86190356	18.26384507	30.03314759	30.03314759	18.88195062	17.99767488
hsa-miR-668	14.05675441	13.28653931	13.42938353	14.31640801	14.64813953	13.65619475	15.48014686	16.75750585	16.86790058	13.46997669	15.27311199	16.27638681	13.41513703	13.49541015	15.49739708	15.53116538
hsa-miR-670	18.06342977	17.65942094	16.73282015	17.60233533	17.244575	17.34877544	15.48014686	16.75750585	16.18042989	15.16579976	15.27311199	17.18429408	16.29563874	17.28347705	16.56344107	14.50285608
hsa-miR-675	15.36716885	14.75350389	14.82174791	15.14773034	14.98695798	14.78636005	14.81564765	16.95409167	14.54718993	15.88376849	15.27311199	15.55131185	15.90818386	16.1971009	13.53966423	18.17606596
hsa-miR-676	20.02242699	21.04224198	16.47335282	21.24116856	17.8710102	17.44005593	14.20170493	13.22615418	13.87251085	17.59680128	10.44648763	15.40065205	16.09673522	25.20289283	14.1270172	15.23037871
hsa-miR-7	24.56930926	22.24090818	19.15343135	23.55549046	21.04224198	19.88907725	22.8618422	22.14657189	19.3046345	21.75794786	20.05971015	19.57182223	22.53062273	24.52177591	19.69066928	18.62323457
hsa-miR-708	16.23936341	16.49092554	17.37101969	17.19120259	16.32492683	16.64260474	16.882208	17.04275734	17.92620504	15.51482851	17.124714	16.8296078	17.5799994	15.48835649	16.28030388	16.03107293
hsa-miR-711	13.58420667	13.34467335	16.58852794	13.41513703	15.21532051	16.02635879	17.25654673	15.08232019	18.21860218	17.73892063	19.00850862	18.05720142	14.33458214	13.02525098	17.21348125	14.50285608
hsa-miR-718	15.28287058	15.73504156	19.80867394	16.22976513	16.97209159	18.59429067	21.9328297	22.10762935	20.59354991	18.68338453	19.62134417	23.73825337	16.37476006	15.1784495	23.64663915	20.41535074
hsa-miR-720	17.48882809	17.44005593	18.37386381	16.89395078	17.80370419	17.20009513	34.4360248	33.01167968	33.01167968	33.01167968	32.61767924	32.11753792	18.5566485	18.07380926	34.4360248	34.4360248
hsa-miR-744	18.41305917	18.0421775	16.77346158	18.07380926	16.72044958	16.23936341	18.952999	17.83550343	15.3288712	19.3046345	17.38926859	17.91858999	17.82089627	19.48348597	17.39355223	18.62323457
hsa-miR-758	16.54632023	16.75263915	18.49328323	15.39480163	18.52914001	19.2761965	14.20170493	16.51454596	17.67843188	16.18541873	16.29838868	17.05281763	17.19120259	17.49507351	17.82698716	16.28317059
hsa-miR-759	15.75606182	14.56451162	13.35281099	14.71509891	14.00652469	14.24819272	17.25654673	13.66689369	16.18042989	10.60208669	15.78476529	14.47792317	13.36371202	14.99749511	14.61780316	16.85064205
hsa-miR-760	17.38926859	15.71183424	16.68067007	14.8580043	14.6807841	15.8166361	19.12185017	18.56289877	19.70211702	18.35758269	18.63429365	18.42742471	17.07436259	17.71747216	18.38092183	17.91427839
hsa-miR-761	18.80851024	18.62323457	21.61101072	17.59126723	18.07950716	18.83054548	16.63133673	13.22615418	15.3288712	13.46997669	15.94909007	13.63718612	19.92899391	18.35758269	16.4141191	11.01299853
hsa-miR-762	14.42766123	14.27965818	17.67115823	14.75350389	15.65618985	16.14019294	24.56930926	24.56930926	27.73179632	23.0527295	24.47154981	26.85753341	15.28979907	14.26186537	25.45317666	24.63656169
hsa-miR-764	11.69352497	12.31058642	11.89939215	12.89260468	12.712857	11.43464723	17.03917662	12.56139295	15.77264912	16.45586238	14.87077138	16.98709239	11.95676377	12.04406393	15.28287058	17.91427839
hsa-miR-765	15.00702441	14.43510792	17.47760381	13.49541015	15.75606182	14.79670544	20.81647041	21.14070705	21.87971114	20.56288936	21.98019345	20.17076029	16.54632023	15.14000518	20.34403214	18.8979619
hsa-miR-766	32.61767924	30.50586107	30.60918291	31.8037995	30.60918291	30.25480689	19.2048143	19.31221412	19.36289153	19.92899391	19.25185508	18.67819551	30.60918291	30.60918291	18.91494865	19.61289164
hsa-miR-802	34.4360248	30.86367039	30.76259531	33.01167968	32.61767924	30.86367039	11.53056051	14.7632571	12.77187558	16.86790058	14.87077138	14.96919285	30.76259531	29.54188662	12.60748919	12.66864729
hsa-miR-873	17.04275734	15.50056682	16.54632023	14.60229704	14.34447502	15.39480163	14.50020607	15.47024905	16.18042989	9.606098583	15.27311199	14.96919285	16.59837314	17.07436259	15.81305918	16.28317059
hsa-miR-874	14.51588153	13.20472007	16.09673522	12.94843396	13.7837475	14.50020607	20.44468614	20.03398109	21.51576194	20.36301174	20.87808884	20.78612929	14.95417126	14.40333093	21.04224198	20.49563846
hsa-miR-877	27.73179632	29.13965621	28.53906522	25.64808014	28.29544468	29.04471224	18.79823604	18.92230231	19.06891152	18.10237993	17.7712755	19.93992881	29.31802303	29.31802303	17.63753249	18.13785924
hsa-miR-887	17.28347705	17.93573996	17.93573996	18.49328323	18.56914904	20.28898049	19.00850862	18.52914001	17.17135964	17.59680128	16.94598696	20.38642613	17.93573996	16.49092554	20.02242699	19.18409925
hsa-miR-888	25.20289283	26.34739146	26.34739146	26.85753341	26.22093397	26.34739146	10.85361897	15.27311199	11.66606256	12.17728396	13.09518711	14.96919285	26.34739146	22.24090818	16.80522778	14.50285608
hsa-miR-889	18.67819551	16.71326939	16.31981101	18.35758269	16.49594021	15.48014686	11.93455443	17.44918527	14.73057318	12.69376399	16.29838868	15.68611917	15.82802677	17.66664733	15.81305918	13.53169587
hsa-miR-890	14.84908224	13.99007312	14.03578174	13.13838475	13.49541015	13.60394784	14.20170493	14.26186537	14.36045279	14.92936703	14.87077138	14.00652469	15.73504156	14.56451162	15.49739708	17.61825401
hsa-miR-891a	10.89904422	10.80819372	10.33272524	10.78114685	10.53543703	10.49096233	13.46997669	16.04008277	17.03917662	14.27076178	12.59582233	16.27638681	10.49096233	9.966925563	14.36045279	9.786512073
hsa-miR-891b	15.70074642	14.39523682	13.32453522	14.57953711	13.99007312	14.03114419	10.17867636	14.26186537	12.77187558	13.46997669	13.85704133	11.66606256	13.23935116	14.47792317	14.36045279	15.53116538
hsa-miR-892a	16.74969072	17.66664733	19.74203686	17.01300669	19.04606984	19.06891152	12.57626053	16.51454596	15.3288712	14.27076178	16.55877369	16.6686374	18.31250331	16.91366293	15.09704501	14.04858685
hsa-miR-892b	19.05129903	19.51978064	23.14504264	20.28898049	21.33221733	20.95592345	18.67819551	18.44592309	18.81952786	18.53340237	18.22849089	18.86190356	20.02242699	18.83054548	18.80337314	18.40559371
hsa-miR-9	17.10064704	19.80867394	22.74891472	16.81566005	20.02242699	24.01594015	12.80140349	19.29705489	16.43702561	19.05129903	20.95592345	14.96919285	20.61139156	18.47016296	15.68611917	16.64998138
hsa-miR-920	10.66873636	9.966925563	11.75758021	10.44648763	10.33272524	13.1885729	15.65618985	14.00652469	14.36045279	12.17728396	12.04406393	16.00395023	10.66873636	10.17867636	12.26974504	15.23037871
hsa-miR-921	13.48313147	12.66864729	12.83333293	12.45331345	12.41107741	12.72791247	17.64452161	16.75750585	17.62324188	17.26298328	18.18443608	17.72211926	14.71509891	14.84908224	14.1270172	14.8580043
hsa-miR-922	16.98709239	18.21860218	18.63429365	18.19900293	18.31250331	17.52288776	15.2983193	11.83630059	11.66606256	10.60208669	14.60963967	11.95676377	17.90996678	17.124714	13.53966423	11.80837131
hsa-miR-924	18.29947352	19.05652821	19.55085077	19.13126475	19.78368311	18.8732764	14.81564765	16.04008277	17.03917662	16.97616018	15.27311199	16.77663341	18.92965597	18.18443608	15.09704501	16.28317059
hsa-miR-92a	15.82802677	15.39480163	13.53966423	16.59837314	14.82724235	15.08232019	25.45317666	24.13893416	19.70211702	25.96463156	25.96463156	24.9292531	13.87251085	15.93714248	24.13893416	25.03163537
hsa-miR-92b	19.25185508	18.46182804	18.99484273	18.43409543	18.70612547	17.59126723	18.36572325	18.8732764	17.47760381	17.90996678	18.46182804	17.72211926	19.71732498	19.50587162	18.68857356	18.40559371
hsa-miR-93	18.24265766	18.85053071	19.50587162	18.96815335	19.83475107	18.70612547	26.43358907	28.96856495	24.52177591	27.9836592	26.78880164	28.29544468	18.89062485	18.13301494	23.22442349	24.40422102
hsa-miR-933	15.31719536	14.77301031	14.79670544	15.08232019	14.96919285	14.66823006	19.2048143	19.4102193	18.92230231	19.05129903	19.25185508	18.4817231	15.93503368	16.12541211	19.31221412	19.29705489
hsa-miR-934	20.57570826	19.70211702	17.82089627	19.4606583	18.74138854	18.19900293	15.65618985	15.08232019	18.52050333	17.0502789	17.7712755	17.244575	19.02500444	21.20553963	16.4141191	15.79141528
hsa-miR-935	20.36301174	18.67819551	17.14333082	19.67922154	18.44592309	16.73282015	17.25654673	12.80140349	16.86790058	15.88376849	15.09704501	16.882208	18.22849089	19.33769515	11.69352497	13.016102
hsa-miR-936	21.07807532	19.95086371	17.86692452	19.74203686	18.91494865	18.35302445	18.62323457	18.17606596	20.02242699	16.45586238	17.8379288	19.22995294	19.13126475	21.81883584	18.22849089	17.61825401
hsa-miR-937	15.26355457	15.94909007	19.86088545	16.34030071	17.10064704	18.92965597	18.36572325	16.62390453	16.68935567	12.88325944	17.04524876	15.91738449	16.38962406	15.1951277	17.63753249	17.25976501
hsa-miR-938	13.5237275	12.49329691	13.16521318	12.42261866	12.46176887	12.80140349	15.82802677	14.47792317	14.36045279	15.51482851	11.54916507	16.49092554	14.62596666	14.14093913	15.68611917	12.32442206
hsa-miR-939	18.420754	18.19900293	17.03559589	18.07380926	16.60836055	16.48473653	23.89471348	23.42216441	23.95870896	23.18473306	24.52177591	24.13893416	17.84976389	19.95086371	24.52177591	23.35515133
hsa-miR-940	15.62650454	15.52729591	15.1951277	15.1784495	15.02283282	15.55131185	22.4194698	23.48131438	26.43358907	21.98019345	25.27110126	24.32542341	14.21852894	15.21532051	22.57583723	22.25699317
hsa-miR-941	25.64808014	26.63328797	26.85753341	27.90657214	26.56907878	26.78880164	16.32236892	15.86987183	12.21269214	9.966925563	12.43415992	14.00652469	26.78880164	22.27307816	16.88807939	12.66864729
hsa-miR-942	13.87251085	15.28287058	17.60233533	15.22585974	16.33613609	18.07950716	16.63133673	15.86987183	14.9446744	14.27076178	13.09518711	14.00652469	15.52729591	13.61901757	15.28287058	18.07665821
hsa-miR-943	16.57703733	17.05281763	18.96815335	15.58935844	17.39783588	16.94036043	10.66873636	14.26186537	15.3288712	16.67136848	16.77980524	13.27475604	19.06891152	16.97209159	14.61780316	13.53169587
hsa-miR-944	16.30113862	17.04275734	14.55267705	16.77346158	15.12200097	16.5670386	20.32505254	20.40088843	18.38092183	20.93773193	19.83475107	16.882208	15.27311199	16.25222294	18.16769584	16.64998138
hsa-miR-95	10.96668355	12.66864729	15.57399117	10.66873636	13.16521318	14.6807841	19.83475107	15.27311199	16.18042989	20.21114943	18.36572325	17.78088512	12.80140349	11.32469193	19.86088545	20.55007046
hsa-miR-96	19.97571677	20.19243004	23.35515133	22.14657189	22.57583723	20.99066735	25.20289283	20.16329102	17.03917662	24.21565466	26.51023975	20.11529833	21.20553963	19.4606583	21.84927349	20.66003107
hsa-miR-98	16.882208	17.17738557	18.24265766	16.832126	17.61326614	16.65735801	20.07388511	22.8618422	23.0527295	22.20503342	21.9328297	20.19243004	17.96678721	16.64260474	21.18757542	21.59508625
hsa-miR-99a	15.84803229	14.49755606	14.46624231	15.49422734	14.74354981	14.55267705	19.66569294	23.25338313	29.04471224	25.35890634	22.74891472	24.83492089	16.57703733	16.36236736	28.53906522	30.25480689
hsa-miR-99b	17.44005593	17.96678721	20.67812007	19.3553944	17.66664733	20.2597478	21.55252758	21.59508625	23.28234277	22.10762935	20.99066735	20.99066735	18.44592309	16.75750585	20.62666682	22.80763584
