# Supplementary material for: lncRNA TMEM51-AS1 and RUSC1-AS1 function as ceRNAs for induction of laryngeal squamous cell carcinoma and prediction of prognosis
Source: PeerJ. 2019 Sep 10;7:e7456. doi: 10.7717/peerj.7456 (PMC6743450; doi:10.7717/peerj.7456)
Supplement: Supplemental Information 5 [file peerj-07-7456-s005.txt]

Gene.symbol	Normal_1	Normal_2	Normal_3	Normal_4	Normal_5	Normal_6	Normal_7	Normal_8	Normal_9	Normal_10	Tumor_1	Tumor_2	Tumor_3	Tumor_4	Tumor_5	Tumor_6	Tumor_7	Tumor_8	Tumor_9	Tumor_10
A1BG	2.989228555	5.92693565	7.778522	11.1421887	56.8322405	12.5104924	-0.005663779	20.169358	11.16301835	33.2320405	17.6721765	13.18912305	18.0797505	44.057249	16.984985	8.6041919	12.62661955	0.21420811	13.7111942	17.6048425
A2M	758.329975	355.00124	180.76405	147.690645	625.25804	234.80793	602.023525	311.38484	593.52591	457.14204	142.86561	218.16906	284.408145	95.579685	677.506045	301.80822	344.416935	296.982065	134.44357	588.966005
A2ML1	-0.581901961	4738.18135	5483.2335	2879.2941	-0.742995682	1570.9506	42.064354	1503.0113	371.29326	116.84522	325.072785	198.530865	705.40625	1962.63415	0.39281838	120.34852	74.201418	882.038335	24.856267	83.565561
A4GALT	223.65911	154.541505	347.646815	411.106025	130.274575	199.31618	657.720905	232.596415	678.181725	188.62689	393.81088	158.462525	136.80731	652.594535	241.393615	730.661245	395.81393	346.360865	299.06691	186.71453
AAAS	47.5894875	37.3080615	38.133518	58.962598	19.8152575	19.285471	30.1399115	44.221548	41.365165	43.972162	56.661089	35.193978	49.185188	35.508875	38.648067	48.57654	45.965417	38.05968	77.8661795	49.441222
AACS	307.171275	136.884935	197.289385	228.519415	435.505335	93.64866	116.27658	102.827096	92.208944	341.260025	154.249375	109.495087	96.796854	173.82343	109.5963035	146.321095	81.630758	137.55867	181.46319	92.208944
AADAC	60.53611	264.99133	1073.626575	159.70058	39.229925	75.614506	193.48472	93.1654915	90.6694235	99.791946	340.4763	315.707975	143.96644	51.015002	18.45023	159.131385	283.07461	53.293181	18.288599	260.36612
AADACL2	5.5332945	8.78694025	75.999811	21.242522	9.4234029	37.928999	6.61413545	29.135327	0.555640195	1.476342486	224.63785	0.26305831	34.646908	12.4134245	3.9756143	221.787005	43.5766445	63.6903855	5.52749135	9.1142597
AADAT	94.4039995	93.0777215	64.130942	113.338051	98.626794	22.777719	52.0007475	38.9436415	77.1866175	66.5978115	30.637353	72.617826	35.591882	93.5890215	40.4738595	159.93583	130.726445	55.0154005	91.2737735	61.7426575
AAGAB	136.314415	196.33726	164.61721	247.482245	213.60813	152.585235	277.926955	173.50523	285.300595	170.34224	89.6106025	160.645725	130.18865	243.15372	189.748085	205.171395	263.548645	164.105565	233.536305	183.8983
AAK1	1.52692244	716.99251	98.421944	405.092265	-0.288931105	127.586745	42.1624045	154.806185	151.24703	5.2375222	541.28853	206.082575	81.530182	638.697965	0.44663824	158.928335	19.718016	982.790055	92.9469435	129.116525
AAMP	177.83608	236.97833	244.48805	354.257035	227.861425	207.04566	207.162265	204.86253	273.99442	254.14458	195.064515	248.977975	227.43307	338.22544	161.794765	209.34068	209.20501	147.335605	202.10578	189.06883
AANAT	-15.828607	-10.00975795	-14.699343	-12.325025	-14.9528665	-16.7453985	-20.3120755	-16.31611	-9.37878655	-10.3325056	-11.73833515	-12.7781722	-12.50579255	-9.86386915	-6.71206365	-10.2658503	-10.20286925	-11.096377	-10.6909884	-7.308917
AARS	2220.4593	856.46723	1396.0092	1484.74695	2003.35305	1132.18851	1511.94945	1031.941705	1487.61375	2267.72865	1792.0315	1521.84165	1835.4851	1366.5737	990.75608	1753.46395	4483.74055	2029.3993	2183.2722	1829.8846
AARS2	171.47284	242.168345	209.47234	247.241285	160.886435	176.8925	113.454385	141.442725	148.771145	176.204375	155.3655	144.30933	247.16509	217.002225	215.8951	118.20553	198.120755	120.65786	380.32223	174.263315
AASDH	111.9902805	87.4066415	114.793137	56.738148	97.7905705	138.93946	99.728043	110.807109	123.25159	152.94529	179.38438	65.419648	82.440708	55.5313785	81.174079	134.541775	140.063805	124.74537	98.885796	149.408605
AASDHPPT	122.273925	110.4665905	68.867281	76.069751	252.291925	233.0456	202.480305	234.55925	144.232115	240.95995	163.351885	164.73449	71.1681095	86.0645985	233.272025	239.59078	166.856455	138.17145	250.5908	401.88977
AASS	82.1989505	49.251244	60.861567	78.8500715	60.372669	24.4652555	38.334136	33.7852225	39.507487	37.5581655	151.35622	38.0765885	37.9984335	31.8320455	33.2320405	50.898312	84.9579935	85.92753	56.4457385	30.787529
AATF	187.99861	215.717905	228.116675	462.44676	186.21384	278.44446	234.260905	240.873875	210.37857	162.804255	450.74927	463.75079	453.163875	508.867975	318.020305	388.347965	334.492985	300.504765	530.83392	304.31962
AATK	44.45454	49.5943365	51.442077	48.328379	274.56997	92.83384	37.9452235	65.8514245	75.6719815	316.151525	44.477709	57.7614255	55.5074955	80.9917035	67.8006585	78.510937	82.845905	109.9417165	72.0102945	83.8655035
ABAT	35.68925	49.067456	58.979442	6.294756	27.7253065	24.5039095	11.4395137	20.409914	0.348087005	9.85964775	21.990811	7.9935655	18.370426	6.30939375	23.611097	4.59324305	26.552316	22.2638525	-9.5388619	7.7537569
ABCA1	444.670195	735.093055	330.220075	318.230265	391.459015	636.094945	727.54616	687.162995	368.587025	540.210005	723.12944	1358.1071	949.624165	544.387825	2022.0322	1319.934	753.572915	532.37842	1077.796725	1379.2909
ABCA10	11.012839	3.807014525	1.88716204	10.4379324	27.4357875	11.49528905	19.705756	9.37935675	11.38928985	42.362919	5.1854994	5.28597765	0.348087005	22.8639375	-2.342851135	8.93356435	1.13256614	3.306769784	5.25914	21.7959
ABCA12	-0.254249009	-10.4875012	-0.32802758	-10.66406475	-3.9295357	22.643928	16.3559995	8.253301775	36.016198	-3.8968776	77.534213	7.5853554	11.4395137	36.073418	0.3615808	90.6304405	25.880857	46.362284	14.9892015	38.909073
ABCA13	794.88105	6.3652391	9.89428955	-11.5296369	25.494697	16.8309125	829.677225	38.734737	401.421205	667.92756	176.82322	214.611265	10.1214936	83.9666875	8.80092495	281.40613	222.39556	90.925292	69.9661875	451.78576
ABCA2	21.74583	23.943593	23.943593	29.872784	1.62749966	19.0465115	37.8919135	22.4663055	57.617839	27.866512	27.3396465	22.239716	18.482432	9.982268	45.844205	26.273365	27.035765	21.3118105	-3.7326831	14.9051405
ABCA3	70.595264	15.2720975	30.01191	59.17143	129.116525	73.5287335	30.37918	49.7734865	43.604786	127.543815	11.75354355	11.84363435	16.615356	36.365239	11.44786575	10.2117362	4.7604418	10.595432	-2.665513235	13.2356815
ABCA4	15.8975095	7.125177	9.26205905	10.91256575	3.91037988	2.45542773	22.132523	5.5615877	25.0312735	6.9231191	12.4236918	18.8391005	25.630305	3.993434445	-9.62103725	11.3713033	8.78694025	9.9591225	31.260827	5.96404465
ABCA5	25.602825	9.04186375	12.86870775	17.050819	46.6695265	9.9591225	29.07413	14.7296385	12.09825565	60.415969	5.50070975	-1.174228855	-4.4662684	-0.005663779	19.0145695	23.699174	27.3277885	11.86254215	-5.6796367	31.4260575
ABCA6	104.4245165	88.874141	130.94053	40.1645215	166.235105	99.86926	25.0606325	62.389912	50.5262165	140.24474	7.35427205	19.99092	31.3731525	23.5129255	25.5583465	20.0393605	28.7687235	16.535953	0.959908515	28.83602
ABCA7	311.992695	102.6917045	99.1131085	171.875415	107.173859	172.92442	198.788045	117.7445335	221.0775	128.643565	90.2009535	56.348383	126.753485	389.81823	94.115146	40.182899	41.750891	102.2466105	69.3634975	98.5820595
ABCA8	329.021795	348.722055	497.288075	165.641055	755.256455	175.639845	127.990275	257.726495	291.964305	598.80181	41.8336525	12.0438676	45.965417	51.411977	51.6839835	37.4727345	60.894871	83.2461115	22.444596	78.4026645
ABCA9	78.010878	69.558304	126.62777	77.595645	150.811975	38.018615	31.2737875	24.2879605	76.3416365	91.0773785	18.496202	6.56426765	22.132523	16.984985	24.802498	22.2520235	19.2405705	21.9661135	24.870026	21.0042685
ABCB1	54.7414555	67.65098	59.2287745	38.4095585	39.271536	57.5596805	74.476805	79.090582	48.68723	24.2879605	19.8152575	22.4663055	30.298379	57.337691	22.4663055	68.867281	28.852953	26.3974565	2.280868792	12.4510511
ABCB10	123.949405	169.221315	139.593335	91.813386	224.193945	232.935535	74.8362855	210.61411	107.5050985	193.10279	145.97245	159.47176	83.48125	51.381914	152.41337	171.068775	130.58689	183.458505	172.136525	176.204375
ABCB5	-11.1645902	-10.9456335	-10.95702635	-3.3157686	-8.8340198	-3.85936685	-5.0382536	-8.5267754	-11.5648304	-13.898548	-10.4109356	-8.0437116	-11.6821631	-13.15328465	-13.843438	-3.16293075	-15.7895095	-17.935411	-14.765055	-12.88867125
ABCB6	202.255035	251.312435	273.77129	189.312415	156.879365	111.9902805	187.728385	121.96103	172.212235	184.31658	328.3174	238.17876	114.279427	200.617055	210.61411	274.26745	585.430895	141.41441	514.85844	391.60671
ABCB7	112.379628	145.73638	147.933065	150.925195	92.0874255	164.43567	85.7383615	182.880045	83.8655035	76.822482	117.8847985	94.4305075	152.585235	98.472609	149.010395	117.691734	126.67054	125.67103	160.128215	123.095415
ABCB8	-0.090264404	17.2662245	7.24108525	8.98633035	-6.0800071	15.737196	-1.401048388	-3.6619276	7.5697664	5.64232695	6.30939375	19.1996965	15.2720975	23.3467835	2.341720455	-2.96407805	6.33487025	-0.434117503	23.764156	4.00743779
ABCB9	142.451635	126.069515	135.429025	88.447312	153.9272	144.2705	66.374221	116.9993395	111.861784	137.776195	93.807119	152.585235	84.0145895	61.999969	55.732677	100.497329	106.049862	129.6354	92.83384	158.515725
ABCC10	78.8500715	59.530966	59.988151	73.448947	48.1080295	42.624052	41.8956695	26.938359	76.097177	53.163446	81.117441	89.018809	104.383616	115.9060195	55.5074955	14.4727653	79.425992	56.050403	124.604955	50.452899
ABCC2	5.58270105	-7.56226665	-14.6126295	-4.5143341	-5.5361142	-9.6953873	8.9648409	-0.112209007	5.82548405	-4.3794149	3.222100215	-6.38816605	-4.3434334	-7.3796289	1.7079606	3.455161705	5.37970275	-2.02605433	27.5066695	-16.17947
ABCC3	101.992147	751.75937	276.628165	1138.326015	73.067647	289.88062	294.229205	337.37708	487.193975	75.201936	735.74148	673.50495	382.568805	787.551575	210.767025	97.8671455	539.665645	113.959145	591.97433	883.483665
ABCC4	90.519532	81.7942545	35.3105935	48.2835565	76.2553625	130.224565	78.442078	103.283664	88.9079655	88.9831665	131.715785	117.4042215	131.923185	81.530182	123.18489	301.585645	123.13357	95.579685	93.843095	121.74739
ABCC5	343.60085	595.050655	525.05606	688.281295	152.356655	189.48432	458.79135	225.614935	449.529365	315.707975	2744.7413	731.66828	384.84987	413.875165	261.56862	2138.5812	1741.95795	1248.69105	1584.12515	2630.42245
ABCC6	13.99713485	7.66524335	8.26257815	11.25718485	25.4697575	4.8318886	12.2453877	9.5247223	11.59840665	23.5129255	0.65238671	11.81084495	6.64787155	5.916763	10.89705815	10.70333885	7.5984474	7.25337535	2.41916242	7.2353297
ABCC8	-9.5620161	-1.938496995	-16.2806755	-15.6241605	-7.3534697	-9.041309	-18.6255345	-8.4184638	-9.1381627	-8.93837525	-15.546906	-12.4680014	-12.6507725	-13.9268905	-9.7855482	-17.935411	-8.41152285	-2.18118561	-7.3796289	-11.9296057
ABCC9	7.8034329	8.97763905	7.4684937	7.81253495	-5.61627835	2.5274302	1.488461415	-5.4561756	-3.076961	0.341449505	-3.3788227	-7.2093692	1.1674417	-6.0081842	5.06831375	1.9390658	-5.7898127	-6.8495865	2.858120175	-2.6728231
ABCD1	14.1204397	15.476699	25.73926	-5.70125875	25.125365	4.90079845	10.35584605	17.561678	20.687165	19.638338	35.209322	35.8283045	50.3066535	11.5740982	88.9079655	16.993525	10.85430205	38.018615	34.267928	30.8227475
ABCD3	125.185985	148.06939	252.097025	79.779224	179.84649	132.52928	85.088004	136.947005	35.508875	168.18775	84.5243675	90.3614035	87.952719	81.851172	91.243832	35.0605675	98.1197545	93.040283	98.564154	97.1409995
ABCE1	184.10489	345.056015	277.926955	446.93576	296.554615	433.53158	428.03222	387.188445	309.22363	228.221865	281.17017	611.007375	497.288075	388.60566	420.33315	560.717235	310.563895	317.3976	590.301935	380.961855
ABCF1	991.54011	880.30822	775.994645	1579.86725	975.199885	846.2091	1189.36121	846.2091	1164.453865	942.800705	1393.36945	1066.969665	1900.30025	1564.48845	1003.855715	1077.29186	1359.2182	1049.87674	937.49287	1088.614165
ABCF2	83.3166305	116.417424	137.05741	191.331575	103.467071	126.447645	149.59142	140.63447	168.00246	93.690434	192.56688	223.129365	182.321595	246.88654	163.847725	154.91431	271.29802	91.9286525	301.20992	92.806929
ABCF3	114.504172	80.5870905	90.973247	123.389255	88.1875795	56.886122	62.737958	50.7673275	79.8072845	108.6138485	267.21734	188.92493	134.68225	143.68676	70.4387825	210.656755	199.092245	128.242795	249.848405	86.187379
ABCG1	252.60443	89.895549	79.2448995	65.634929	217.728265	170.02681	123.557365	209.34068	151.96897	246.665895	267.589475	317.48498	200.394755	134.630845	267.5152	453.7914	150.38889	403.956725	167.5422	181.24304
ABCG2	-6.1201781	13.00686325	-2.84738345	-6.84120885	0.77625234	-12.8741463	-8.76987905	-9.8224758	-7.45235965	2.41916242	-5.8481711	-5.0382536	-5.3046774	-7.7919805	-15.6725315	-7.8839449	-4.94045115	-14.920428	-10.6115828	-4.44293795
ABCG4	9.54367155	29.872784	20.2035085	33.9048935	12.988606	25.331067	10.12807995	14.55215255	10.0861525	21.9107055	41.096852	16.3782915	9.9179127	28.7226955	12.988606	13.8896648	11.83605205	17.61478	26.369297	6.9231191
ABHD1	2.89776743	-2.21918288	2.036173065	5.37970275	7.4328769	8.94993195	4.117241535	3.826232245	10.40262395	22.014823	6.09524855	6.1167488	4.481092	16.366581	-4.6017243	-1.89152472	-4.99184735	1.345894714	5.9400811	9.8223341
ABHD10	320.222905	86.187379	93.321249	110.807109	367.13849	219.410015	115.209496	150.866095	155.976325	335.26217	119.5962975	133.393045	174.16516	172.212235	115.074825	154.86952	131.56655	165.51173	124.92245	206.30995
ABHD11	48.638571	51.248572	117.1572925	47.3068485	21.2819865	22.4226705	116.2373455	23.4173595	62.1160375	24.937841	56.275376	51.2224265	27.8341065	39.456156	16.535953	143.160555	189.41779	47.148363	93.4004855	42.8730205
ABHD12	207.392785	502.02825	552.16376	311.512325	282.04325	321.151225	176.340695	319.96241	167.247375	224.746685	389.33511	162.73713	148.93509	236.44574	218.329475	433.53158	216.49151	341.804845	164.27186	236.34151
ABHD13	-5.4873304	9.07958145	10.1038359	14.923896	-8.18172705	-3.77304465	7.7722816	4.75163655	-7.6211828	17.5839495	5.67179485	3.10333126	2.814588985	13.0301158	3.839103205	2.37716587	7.6049623	-5.4468231	6.16046545	-1.609703273
ABHD14A	326.395815	104.299047	140.405775	155.26162	365.79569	163.80011	93.040283	126.928315	119.387501	240.49133	125.86408	124.83014	157.13988	144.15672	87.3431595	62.3323735	60.4700665	118.1624605	78.612553	96.5424545
ABHD14B	186.957365	121.427495	88.447312	161.076485	91.726123	86.3735565	70.9792585	85.818336	91.3641275	135.58303	45.030137	38.505192	49.5236305	165.16551	36.6754475	20.067869	39.229925	45.126244	17.9535075	36.2647435
ABHD15	35.292955	25.872947	46.6695265	3.384065953	40.6546025	85.342156	37.711755	63.810669	51.1880815	69.4723165	73.197978	47.148363	44.0355415	18.482432	67.745596	72.1833515	53.5445635	59.690327	78.442078	56.8601875
ABHD16A	238.02725	261.77034	269.418455	209.111795	207.773725	206.257205	212.574445	251.670515	232.85042	142.05651	288.795885	213.02191	318.10964	257.1314	195.88615	213.260085	283.35434	218.460125	139.48007	261.118915
ABHD16B	3.13731187	4.67683035	1.703479885	11.9105854	8.82909285	-6.4414324	-14.298593	-1.425126171	0.715244635	0.18802616	-1.971458355	3.861738	-4.532076	10.5032933	1.88716204	4.68524055	-9.5188967	-0.730363152	2.729224065	-7.6211828
ABHD2	69.711252	45.666914	166.29326	85.227451	31.333641	86.342611	119.0171745	66.0646465	104.649207	53.721837	255.812265	124.87603	77.0170885	127.299325	59.256364	103.6310455	91.813386	126.323595	75.8456495	98.1197545
ABHD3	138.89958	165.39902	175.35233	78.71201	67.312705	180.415245	93.6200965	157.690165	62.0621295	94.737668	442.1152	248.23214	202.480305	72.9036845	89.241043	258.63312	286.558885	167.333575	203.99597	278.061925
ABHD4	50.7673275	68.7160625	129.21209	124.999235	43.824737	14.89819	23.699174	38.606134	46.424858	36.2423365	328.774325	115.9060195	65.79919	75.8208565	21.069307	45.844205	34.231065	108.374822	103.026966	98.669973
ABHD5	78.207879	199.31618	348.722055	153.9272	96.1836855	118.687292	136.42088	179.78189	108.0929725	67.9213555	188.839395	75.5189115	83.350035	66.7082415	69.819345	198.788045	161.076485	261.871475	103.7835645	103.9431515
ABHD8	158.659925	80.8376265	116.111858	62.498692	180.59862	146.137145	74.871279	121.74739	106.435176	129.709105	185.45516	98.626794	78.317019	78.163987	90.139938	189.81436	118.8216375	118.1114275	58.979442	94.3021945
ABI1	336.947765	455.27324	548.559445	382.97748	324.683675	502.02825	484.125855	483.650315	286.02663	397.301485	265.75129	392.38606	357.909545	459.21304	271.395915	346.4962	272.652275	355.500415	343.129255	484.800645
ABI2	-3.7485822	6.31497735	-0.398626477	17.9024165	7.61294095	8.0395946	1.292188212	-0.99851289	-5.7569724	4.7886586	0.104571932	6.4319236	2.24304457	-0.581901961	-1.206236237	-7.2426907	-6.87143375	1.868502435	-8.2232704	-6.0649435
ABI3	39.7503545	47.5894875	21.205684	4.9336984	19.5085995	114.3125825	44.2673965	107.173859	46.574688	7.37456575	9.95124655	57.2274465	68.754659	34.646908	93.28391	31.705641	24.204183	62.717611	15.6602315	46.141394
ABI3BP	640.335525	556.65302	324.80526	136.73434	209.638275	849.8093	331.48911	618.72372	226.951595	207.04566	8.5349249	40.240841	133.252045	170.194865	311.38484	36.825266	118.604725	76.869349	-0.823907539	388.751685
ABL1	378.25154	283.876885	310.154505	364.627335	508.67705	207.252025	440.510525	308.43727	411.267675	473.79233	324.8915	327.813805	322.893105	459.648275	505.67568	319.35623	374.91941	263.0347	314.3482	400.410965
ABL2	10.82057865	34.4401235	6.88699635	67.9701545	6.67256515	0.380813985	34.1437555	-8.57612585	16.278023	-3.63439395	13.3561526	35.443423	47.5894875	66.040241	143.780925	75.964088	34.475847	56.15687	107.625228	48.255369
ABLIM1	1506.5783	4499.2177	4026.19345	2624.48555	1603.4724	2087.69205	1562.9513	2125.7112	1741.95795	2050.609	967.62891	726.64579	1020.489635	2899.68595	523.09354	1202.357855	1241.827	1025.30532	475.33941	1226.58215
ABLIM2	6.6189092	203.46983	212.878975	146.83696	99.86926	91.217088	57.9311305	93.8823705	105.205731	13.5086019	124.230295	25.125365	86.299452	142.3997	168.314525	123.059525	4.91967545	68.6242105	122.96814	54.357549
ABLIM3	9.84141005	138.17145	147.335605	45.2034175	7.6260815	52.2135695	38.05968	67.721551	72.0960555	11.9982121	15.768243	24.5313015	26.38625	30.3310855	26.4833385	12.1922123	-0.500247512	35.668086	111.861784	2.036173065
ABO	-10.6232119	25.076974	2.73496743	-3.70241595	-6.87143375	-8.9486438	2.155937577	-9.54953115	-14.364672	-5.95509545	-5.56440925	3.94074076	-8.09563275	-6.3696141	-14.2513115	-11.1645902	-0.65571401	-14.8833815	-1.938496995	-1.394460499
ABR	1054.867085	1393.36945	1241.827	888.097505	834.699675	887.38141	812.13606	1240.6468	783.48648	795.590515	561.84994	1028.92099	923.12399	1234.04925	825.78473	616.7872	347.94381	732.125475	526.51281	784.15818
ABT1	21.077155	46.7724525	43.903188	54.637265	65.313601	53.7000575	45.126244	42.362919	38.246157	54.608625	39.507487	44.9894095	51.280076	64.8386585	45.7139955	44.38103	78.684064	53.9648295	34.7461595	32.325306
ABTB1	152.13207	107.89903	106.6192855	48.0071865	138.89958	194.64021	105.667604	205.737165	248.13905	163.39316	107.776674	67.312705	150.11194	124.18574	146.609085	168.906015	134.32222	165.641055	75.0898115	146.83696
ABTB2	34.674153	26.761954	63.979243	40.580975	73.9819525	9.3148903	27.5453725	7.8703225	11.32975955	62.737958	38.039487	28.4818225	35.443423	20.134288	16.89533	17.1224725	25.572502	9.29538825	39.4714545	11.5691104
ACAA1	674.20365	576.645075	787.551575	784.15818	673.50495	456.16389	349.46994	328.3174	384.199195	519.670295	248.86419	283.66189	328.3174	715.93836	203.337025	237.621215	231.101695	285.92646	226.546865	220.64441
ACAA2	59.026383	38.1122775	42.8327305	55.665215	116.9714445	133.44447	66.9642855	111.17097	43.9485135	59.690327	28.3534885	46.0789495	54.835239	81.630758	120.95964	63.535564	128.643565	55.642072	36.4509955	79.8952675
ACACA	468.735075	505.10386	535.27609	738.937395	272.028	286.34461	380.32223	307.040445	282.90852	303.694525	462.93807	642.89228	290.4741	470.34344	197.578815	591.459265	416.471375	431.007965	428.999815	438.56911
ACACB	500.10741	153.685445	237.078325	140.24474	782.18093	188.384065	116.537321	121.427495	413.063145	609.29047	88.6386755	31.9031685	79.779224	82.440708	92.8628915	64.8044195	32.873952	43.636559	22.5237365	100.123162
ACAD10	145.280155	113.17084	119.243217	131.204205	108.6404505	76.599128	113.990178	78.163987	126.069515	177.185315	66.298181	79.273594	86.543042	101.3113055	91.4015165	48.1661365	83.503689	73.6157665	115.3398955	79.425992
ACAD8	457.57988	303.017605	406.90533	287.814615	400.596755	261.2722	234.98723	323.70045	336.947765	323.470405	179.44993	181.106435	235.189305	324.8915	186.78598	214.83542	125.34501	215.5721	151.35622	217.395755
ACAD9	269.302405	407.385305	388.202995	417.13002	134.136245	319.57211	286.10953	254.7202	328.078595	235.48957	404.57306	555.944715	443.835765	444.02591	357.356075	395.427305	355.00124	317.248345	399.7394	685.560235
ACADL	72.3526635	20.430608	22.944895	33.0137585	109.009302	-9.88927555	11.93067315	-4.00820675	25.405718	76.49505	5.99459445	-2.249432485	0.99994291	20.3379045	-2.50097503	42.857476	14.9561785	-3.36173595	3.19984443	8.0522895
ACADM	668.22547	704.20239	1376.23905	382.75363	822.652225	770.852075	529.15997	952.821595	383.42448	706.904035	225.32514	437.275435	442.87371	352.41377	439.10053	299.87423	605.58578	459.46765	327.5635	510.790145
ACADS	79.865364	46.5020565	82.4100575	48.94157	108.9004125	55.820692	40.1645215	34.8272115	60.6113125	61.2212955	30.5477985	38.6824525	30.3475395	49.441222	61.999969	18.329733	15.9604225	52.103559	54.4787905	38.018615
ACADSB	3.690472165	1.88716204	16.1199795	15.030121	13.9817149	4.5012952	4.6693326	1.80701201	3.384065953	25.09233	0.529387	5.865573	-0.484226341	5.13465765	3.49448904	-2.52211808	-6.97048385	6.02312025	5.3861697	6.02312025
ACADVL	4701.6675	3946.2421	3468.67075	4248.6403	4296.72055	3196.68465	3276.3428	2630.42245	3766.8987	3664.19345	2596.44335	3357.4581	2343.5231	4664.1905	1896.3157	1785.34385	1294.48315	2879.2941	1932.4531	3452.33275
ACAN	-5.80783735	-5.5709186	-10.10088035	-7.2426907	-8.93837525	-2.460378195	-9.2230552	-4.8992039	-15.9207975	-6.72278	-10.1589799	-7.84110585	-9.72905575	-9.38783605	-11.58282575	-11.44241575	-14.2513115	-1.309245045	-5.8800722	-0.682639275
ACAP2	73.0315505	151.11281	153.107275	96.414	93.776722	211.64287	177.07362	192.611475	66.524264	134.68225	483.23128	162.35919	77.8996355	79.9349805	110.637716	571.60065	312.145615	266.8476	202.002955	243.57017
ACAP3	8.64271125	30.995058	23.291473	27.8215205	7.0201787	-7.0677191	15.7256195	-0.890066748	-4.0861114	-1.751009156	9.3314015	7.4110017	13.40716615	-0.189325722	-6.2472682	-3.91223775	-2.7351822	-0.233739272	18.4293865	7.29944685
ACAT1	1810.56255	686.055455	802.126535	578.18353	2635.07485	686.291435	535.95334	776.4815	764.792275	1676.44125	233.47	525.32983	429.33269	284.408145	540.007215	602.31429	448.645055	466.93445	495.89424	506.525505
ACAT2	379.67907	681.83165	1094.656165	1099.71741	228.519415	611.940615	286.558885	670.721215	447.089995	231.94538	832.78768	671.51007	542.13682	388.751685	241.213215	880.957925	808.66438	601.42563	507.08859	505.855495
ACBD3	358.392935	473.26816	460.990935	372.907235	561.84994	472.54843	530.32026	450.314175	534.319835	518.668505	392.53334	338.63634	272.20851	309.73837	560.321235	640.335525	455.94451	755.78795	878.57988	430.392175
ACBD4	43.604786	4.5786239	26.3974565	38.7579345	38.456963	9.19942915	17.9269465	21.8850975	24.937841	43.4803675	12.3902429	4.46298065	6.87342575	19.8048935	10.36808745	13.2356815	5.66689885	4.67683035	11.6462261	15.933479
ACBD5	-13.3067647	-7.7429825	-14.583406	-7.9852019	2.212735404	-10.19223205	-8.3774623	-4.5876689	-4.5929384	46.556873	-9.16690805	-6.25309945	-7.9165253	-3.56500775	-7.0677191	-10.1158512	-9.02070675	-8.8340198	-0.112209007	7.11184865
ACBD6	98.9247115	103.9431515	95.606599	159.53619	99.728043	101.027128	102.8635685	84.6175895	122.88383	88.091993	173.43741	192.75249	100.2514095	167.81367	113.8117525	131.6305	181.38259	151.96897	180.700275	109.446321
ACBD7	10.595432	6.09524855	-0.662340439	3.577626615	8.4855029	-4.44293795	-1.056291475	7.7222561	-1.084919955	14.9561785	0.930007657	6.3019629	5.0891624	11.4055797	-4.258459	0.59881663	-2.509200175	4.5601838	-1.986791955	3.037472955
ACCS	578.684705	201.391005	353.919845	209.34068	567.16444	458.48251	411.870945	128.40932	526.77258	765.55169	125.462685	60.971383	333.519035	238.27425	258.180025	166.856455	452.934975	76.769953	106.900461	300.504765
ACD	104.7160595	98.1978625	75.1667195	101.842374	88.483235	164.188665	80.636579	110.673146	98.9643605	111.912054	116.417424	140.63447	178.404415	135.49481	116.84522	122.495795	255.91797	129.709105	129.972645	99.267859
ACE	-5.18847055	-5.6796367	-7.32579625	-10.139653	-11.2483136	-13.32500515	-16.529536	-8.93837525	-18.4021055	-7.04590525	-8.89365455	-14.3275855	-13.15328465	-16.7453985	-10.50138245	-7.99452715	-7.5298397	-4.43261385	-9.041309	-2.261280785
ACE2	54.589071	27.7062955	81.988529	25.139348	20.3557485	10.595432	35.038157	22.2111025	19.8645985	37.4727345	50.494684	19.7611135	51.34158	25.9088825	33.8410795	12.62116665	62.2476955	73.8137555	124.098	17.038759
ACER1	-5.3375028	32.1069715	21.576927	4.4293522	6.14501105	-2.321025665	6.58018225	0.49836475	0.529387	-1.744657072	8.70809415	9.02283055	3.529963855	-0.689884574	-2.43502243	11.61574695	-4.74194765	6.51388995	0.31982086	-7.9852019
ACER2	22.194822	20.768207	5.43993345	21.265092	46.141394	50.744633	20.539161	50.0929645	33.529605	39.042221	44.1111035	28.3534885	34.5055185	15.639348	47.8796805	57.4098665	39.935117	41.4658385	66.6216785	27.4357875
ACER3	306.345705	628.207935	455.27324	689.224075	266.214525	467.15943	305.67158	370.59219	345.22743	223.731265	278.95415	552.385715	507.637845	517.43034	484.800645	267.589475	349.791375	253.640795	251.950085	332.6423
ACHE	6.9607463	3.184489385	4.3397437	10.96298205	2.957550395	-1.91111116	-1.093250645	11.120945	4.7886586	-2.27338628	3.217917945	-2.70675747	-2.516203795	7.76456385	-2.9981198	5.43513995	12.5104924	-0.543702519	7.5853554	6.3716848
ACIN1	314.99911	374.21425	410.476165	687.47714	303.45097	456.527985	349.985145	395.81393	571.863235	350.31233	456.527985	466.766915	575.79476	749.729635	433.692285	246.53696	256.71338	530.83392	526.77258	419.620835
ACLY	896.201515	622.36387	549.073945	1461.94595	986.85404	672.246825	717.57917	662.7904	586.038385	919.638575	1044.52677	1080.33022	814.27709	999.319235	742.90583	1008.798935	924.848715	999.319235	939.399415	711.525045
ACO1	752.747325	462.679	522.41109	407.6882	1073.626575	449.71125	638.302425	467.459645	548.277155	658.196745	403.583965	489.20659	378.934645	343.46663	952.821595	779.18772	316.650235	650.033895	222.44897	429.33269
ACO2	265.75129	177.83608	232.174	177.37063	396.89108	252.291925	257.560585	195.709565	306.11683	237.95181	185.19425	216.932995	150.49273	193.66019	190.418395	261.01043	202.562905	170.40336	319.113045	231.023425
ACOT1	72.5413995	35.508875	58.6181975	3.67123261	109.5963035	23.5736725	58.879008	36.7081995	52.372652	78.470198	147.58893	88.9831665	71.9363345	5.9684495	64.7576365	69.4723165	45.882556	40.009069	104.516918	80.914515
ACOT11	183.583645	470.92132	523.966615	480.176725	83.5366175	199.58181	103.7835645	234.889015	153.97922	156.829225	137.41032	130.800705	320.222905	288.3688	91.5023025	51.4939425	91.6250135	247.16509	19.4354285	142.958585
ACOT13	271.49463	236.5298	253.401865	131.824985	284.408145	198.173055	274.851695	270.86555	216.49151	253.152905	282.694785	233.945345	335.418115	150.245915	309.61366	238.62049	404.935745	267.07242	638.302425	422.62966
ACOT4	118.7353405	95.075712	311.512325	132.52928	251.404965	47.177195	70.0644995	108.9004125	71.3498625	168.25716	57.9566815	105.5414715	128.242795	54.9928295	79.989239	39.1164965	21.811083	75.1667195	39.000943	38.3572675
ACOT7	229.322245	537.167	484.556475	613.353815	126.289125	582.424015	424.54258	526.77258	650.033895	137.450875	694.100885	1161.01741	1127.46558	560.321235	663.226095	609.29047	470.34344	754.01786	1193.09919	893.649245
ACOT8	59.96802	67.745596	67.745596	32.0271005	41.075936	42.3800925	29.55251	42.090408	20.529857	18.482432	49.272183	43.174593	41.4438285	53.68179	37.234692	43.604786	23.1588175	46.169624	25.630305	30.2856425
ACOT9	134.387805	82.369588	137.25685	68.0415445	189.748085	115.3398955	342.540005	130.367375	276.120385	81.117441	242.795525	329.84445	357.63599	203.68678	326.06254	265.48735	247.406155	217.17891	364.76356	112.278449
ACOX1	172.813695	511.39549	639.345355	181.585805	152.06962	224.193945	89.5013535	257.620115	80.183187	119.984985	352.70488	229.322245	179.38438	129.1745	93.5890215	195.16731	105.484603	357.794275	149.52783	111.2150085
ACOX2	110.9604265	267.589475	144.40593	111.390912	296.217165	76.519043	58.644828	95.683047	90.5795185	111.679345	20.3693175	68.295297	54.429783	19.8558095	30.8371575	12.1702103	17.633053	12.25860665	16.690879	24.9057805
ACOX3	310.984925	481.578955	260.92347	432.890495	297.744655	293.068045	141.41441	233.136465	187.92676	274.38054	83.565561	70.918036	90.409459	290.00862	171.5538	133.09169	93.0777215	118.0334375	151.78012	115.590562
ACP1	898.68789	1287.8015	1225.2603	598.56278	1446.28355	1716.2463	1514.28285	1592.8844	1444.7724	1335.9477	2859.6894	2681.2001	1922.36585	573.308325	1549.0428	2396.7778	1619.3757	2187.30095	990.75608	1935.80105
ACP2	734.514395	205.657675	211.5693	185.575915	717.93343	206.189945	323.803595	213.02191	334.826785	534.07068	271.901995	323.333445	418.90587	370.49198	466.02535	232.5202	184.249045	273.04819	268.572275	240.57148
ACP5	151.11281	182.409635	86.6406555	26.6127255	24.1283905	83.452041	31.987479	95.4115215	59.39886	35.4248705	147.78239	513.982075	420.761825	156.562045	105.5414715	234.34229	29.643092	79.3716845	34.796037	83.8931455
ACP6	121.96103	86.7344535	80.5513245	71.413166	85.962827	43.55122	94.233903	78.0359915	118.8216375	108.479387	40.182899	88.7319055	55.9209875	51.442077	22.944895	23.984404	46.424858	80.1528395	35.5758105	18.5906405
ACPP	75.785903	541.830245	387.91933	83.3166305	58.694891	212.78563	-13.0123208	226.858515	36.9697515	67.721551	88.0466005	20.9008635	74.2615435	120.822715	19.2267515	118.6489345	68.413981	99.565538	28.2713815	80.712492
ACPT	25.167747	17.99741	10.7321539	23.029444	60.415969	22.444596	15.030121	11.1151259	17.3067075	20.6464935	23.4483755	21.588056	17.9602215	12.5104924	21.205684	21.5221995	15.1843295	38.505192	21.0042685	11.6914364
ACR	-5.01174865	-4.31912005	-5.2302416	-8.696921	2.155937577	1.97507445	1.08526835	15.3215825	6.2136761	4.110282075	-11.9164	-1.662448831	-5.5709186	-5.7898127	8.480374	3.5867179	6.3019629	5.45044705	-0.120342438	9.37092935
ACRBP	-2.96950565	1.61732762	-5.1739791	-6.01913525	-3.27802865	5.6562861	-10.55392305	1.868502435	-4.0932705	11.3351432	-12.48778435	-7.68490745	-8.87564105	-3.9045269	1.345894714	-18.1604	7.37456575	-6.78908205	-4.11147935	-0.672151524
ACRC	6.0367503	15.103334	17.3003495	7.2236148	14.41309995	23.040887	28.380897	39.252211	30.4998685	22.3576255	11.31727175	10.00862855	4.14333985	7.5566698	28.3363625	25.125365	31.6876355	22.2520235	35.746404	37.59726
ACSBG1	40.7105385	8.4673533	13.4407678	26.1133955	13.47554075	8.17912455	16.710233	10.9921768	68.9909755	63.334192	24.2652075	7.6760787	15.797834	27.9538	5.14112445	8.05712	1.506514708	8.6866802	26.334221	19.718016
ACSBG2	-9.95635505	-10.63135615	1.554255565	1.456326838	-0.581901961	-13.1882288	-5.4972081	-9.62103725	-8.62060355	-16.9582985	-6.8495865	-3.49519975	-8.5453638	-6.31324585	-5.09115175	-5.13754335	-10.1802001	-6.84120885	0.28427645	-9.5000551
ACSF2	60.9370725	64.592166	62.99475	34.19512	45.5611535	85.3720115	68.2252335	39.073941	72.588574	54.8557725	59.157445	50.1490715	56.562205	40.6166445	62.639433	32.805812	14.41309995	52.1871865	26.6851645	47.6219815
ACSF3	60.039698	20.664837	36.073418	69.920199	73.3034705	13.74019965	1.56067987	21.1812785	14.4603018	-3.9926269	76.403303	13.59206155	59.048775	122.562035	34.7461595	16.7180925	9.6611703	2.637767725	6.97962755	0.41114804
ACSL1	182.62641	149.243435	196.62093	202.316075	487.60883	218.16906	153.61107	266.40521	141.11622	314.3482	167.905995	120.34852	69.641955	91.043959	136.08988	443.835765	190.418395	439.934505	286.44617	157.20478
ACSL3	1031.941705	580.03713	647.87135	529.999695	749.03289	446.09031	671.1012	540.210005	520.305955	1162.101695	571.32366	581.157005	623.1414	474.838845	462.44676	1002.22489	724.13721	630.18722	931.010285	509.20173
ACSL4	161.2071	171.5538	128.538255	180.033395	244.02011	292.69614	279.07032	290.90664	227.604825	338.98122	272.652275	216.142865	247.04978	68.1249675	551.909455	239.215345	312.680035	357.356075	644.07113	233.20636
ACSL5	406.90533	235.113565	319.113045	199.87573	277.65739	400.410965	420.463335	444.463975	367.13849	294.12229	45.812085	307.986205	430.602245	482.3705	494.89943	62.592147	105.302896	297.86221	26.4833385	178.258595
ACSM1	-10.8812103	-9.43718745	-11.27297685	-10.19223205	-10.0771747	-14.298593	-11.29289185	-8.75458855	-4.11147935	-3.27802865	-12.4216027	-8.93837525	-15.227097	-15.3842275	-7.8241606	-8.7180185	-7.1919932	-9.20222815	-11.01597955	-17.735725
ACSM3	75.942805	35.605176	48.971741	50.959641	69.990991	34.0707885	32.805812	50.67708	16.84693	69.990991	39.017667	13.00686325	24.5718375	22.8110345	4.4060976	9.8223341	15.0127215	22.4663055	8.04532985	3.826232245
ACSM5	11.75972505	5.5332945	17.2879845	6.90015585	18.8085105	12.7522577	8.35726805	14.724254	20.264073	48.550548	17.781033	12.3902429	10.1648541	22.1586915	3.389701719	24.9213065	26.4833385	16.3252065	36.2647435	14.609463
ACSS1	473.26816	159.261345	165.641055	178.972205	252.485165	198.624555	126.569065	191.18969	252.86285	245.464265	200.453795	129.972645	223.65911	336.12886	130.667705	401.226095	382.19501	193.616115	101.9668025	314.763905
ACSS2	1338.38395	839.327515	930.403755	2439.82415	1179.927135	440.510525	511.63805	548.810745	559.06686	1150.139475	808.66438	445.77291	596.711125	563.2328	396.89108	875.82634	864.33153	1009.57457	1173.274455	535.140995
ACSS3	12.65165715	14.617249	7.3430929	8.7719577	71.469199	-1.904966365	6.58828365	18.857597	22.4081605	23.137989	9.70412585	16.5461735	5.8967685	10.91955175	8.55896135	13.1440688	11.23274	17.935132	16.515895	11.433632
ACTA1	-2.8344995	50.420681	275.25253	8.3700946	13978.201	2388.11095	1.981529785	76.5450195	3.025740345	1274.34555	-6.32174675	802.489945	122.110305	-3.6064187	7190.75865	39.290804	-2.02605433	-1.084919955	19.335143	-3.1131453
ACTA2	5548.9434	1849.21145	2095.38175	3101.84765	7379.85445	1122.566495	3072.756	2300.74515	3040.03775	4542.14075	1080.33022	4771.95495	2288.0537	549.707625	4278.211	2300.74515	2149.88285	942.21241	1827.49215	1504.85055
ACTB	10262.9963	16683.567	17102.1565	17571.3315	7190.75865	16683.567	9612.06	15671.29	12273.8475	7670.9422	13594.322	20055.712	20297.6135	18092.402	16953.595	11864.701	12850.649	14563.8405	16356.4665	13757.051
ACTBL2	-1.751009156	0.026399095	-6.6238317	11.72315435	11.7663578	-10.2658503	-7.45235965	-3.77304465	-0.917668502	-1.409724392	3.47361944	-3.70990285	-0.76675531	2.366788935	6.14501105	-0.152840112	4.9612096	-7.3796289	-3.1362532	-6.8219859
ACTC1	5.1854994	11.8709404	5.59063925	0.247661215	3.59522854	9.00024975	1.495350607	-0.492840229	7.36660755	1.641539225	-2.12914254	1.868502435	-3.2599777	-0.037061624	-1.007698505	11.39684455	5.35094195	3.993434445	4.117241535	-4.47349395
ACTG1	10670.2287	13978.201	15219.142	16787.797	10320.94635	15494.729	15494.729	16500.196	16167.023	9612.06	19701.1485	17771.676	15968.2015	17184.0895	18092.402	18475.541	15219.142	17102.1565	16953.595	12696.0035
ACTG2	1667.4901	299.392595	151.52391	542.727225	2763.8166	28.670107	270.39475	437.44243	457.361585	1577.32885	126.012735	602.876605	162.524795	175.766845	1102.6808	213.32047	156.292015	19.5855105	424.03094	81.0646145
ACTL6A	393.306525	618.439475	644.99749	593.912445	389.215905	595.050655	808.66438	508.67705	606.02877	428.404035	2470.48735	1469.28725	933.841835	595.64087	657.720905	3185.4881	1823.99875	827.446865	1398.689	1196.69871
ACTL6B	3.960106205	-0.566341963	-0.404974598	5.67179485	-2.9981198	1.554255565	-2.53927023	-0.820127638	-4.02552975	-1.252533289	0.153453142	-2.12914254	1.894372005	2.114159995	-7.4823873	6.1329757	0.65238671	7.6537531	-0.647372544	-0.820127638
ACTL7A	-8.00667005	-12.11452725	-11.3399565	-4.3794149	-1.855063155	-0.005663779	-13.619897	-1.609703273	-3.4501488	-9.36831395	-10.4379835	-13.870841	-17.4733505	-9.1578431	-12.1560173	-11.6637812	-3.94494445	-11.51433115	-12.30527835	-12.0804131
ACTL7B	8.17912455	0.862196237	0.911194751	8.4219856	4.6119267	-2.376282865	-0.32802758	2.37716587	-4.22898425	-0.807734722	2.195267761	4.3514314	5.787873	1.760670455	-5.32469925	-5.4561756	0.58072968	6.408287	28.738062	3.222100215
ACTL9	-15.0858235	-17.21633	-11.0318378	-8.4184638	-7.9165253	-17.935411	-11.23687945	-14.5475365	-7.09464525	-14.677499	-6.99205785	-5.2980115	-17.642776	-3.3230221	-2.9777943	-1.8624895	-13.898548	-4.52254065	-8.47547755	-12.034474
ACTN1	1068.87519	746.694025	430.392175	1510.6004	931.010285	525.988075	781.83881	576.41315	794.88105	866.85208	1433.25575	2244.4786	3565.9397	2187.30095	1510.6004	481.142955	510.790145	586.038385	3330.5794	841.038685
ACTN3	0.89980536	-8.3446296	-6.6490089	-7.3796289	11.38928985	-12.88867125	-2.748352085	-2.65259311	-2.56371755	-9.6426593	-5.22549415	-3.4902847	1.715271785	4.23878635	7.4793754	-0.525112206	0.258971495	3.318644302	-11.05684675	0.466178995
ACTN4	671.89522	1081.186435	1228.04945	1748.7813	569.979025	622.872605	920.299155	606.62259	1096.75204	509.918295	810.854305	674.98141	901.586105	1592.8844	1120.428145	1087.147495	524.447665	703.03592	962.966605	834.699675
ACTR10	457.825995	714.541185	860.05125	482.606775	677.221475	532.70313	542.47921	447.79832	426.85967	544.387825	784.606575	675.695445	706.904035	278.16515	542.13682	414.25228	344.93275	462.679	666.361105	564.211675
ACTR1A	459.648275	574.607965	631.810215	816.73176	345.872195	406.39748	480.176725	391.089635	430.199425	313.560295	375.0966	507.08859	588.466195	671.89522	509.20173	341.260025	414.55693	334.21533	356.45227	467.6472
ACTR1B	532.70313	341.952175	341.260025	374.307475	393.211195	300.765225	337.130765	322.893105	359.275885	468.570945	294.376495	352.41377	285.115185	454.360775	261.2722	322.8015	342.63978	392.38606	157.846155	237.54265
ACTR2	1286.2897	1536.7331	1647.07645	1647.07645	1057.522685	2383.56225	1489.3384	2320.3243	1323.776725	1484.74695	1570.9506	2067.9422	1812.76235	2016.03085	2224.519	2240.66995	1386.52735	1716.2463	1211.132165	1553.39365
ACTR3	71.653357	136.03796	184.600765	142.3997	137.379045	430.199425	316.250455	413.547105	195.761125	94.828374	123.008225	137.41032	108.1346375	162.679295	375.485625	292.81447	470.72367	260.19591	305.100585	261.373045
ACTR3B	23.4347985	22.142943	26.569573	24.256884	58.1002185	5.780818	25.3445645	30.312144	22.617025	24.0407245	32.3889895	25.318895	11.9258504	24.5812745	-2.26852209	16.710233	13.91090295	14.964368	14.850887	21.295878
ACTR5	59.5799785	83.5366175	137.776195	131.045465	80.914515	112.204344	53.358875	102.9312165	118.1624605	78.0359915	117.5019675	68.6242105	159.47176	138.696605	83.063357	137.62167	53.119647	137.72264	103.9431515	71.607068
ACTR6	248.13905	240.013885	235.7397	209.93548	200.764155	286.10953	283.98011	310.701415	250.75164	270.642865	351.663835	235.113565	169.8104	173.37909	315.378875	389.656455	425.27189	401.88977	491.687015	422.487265
ACTR8	36.7677205	32.516027	47.055524	41.6971085	83.7567955	82.263221	27.5838445	32.720787	32.6240935	14.5443197	30.1126635	45.030137	37.59726	49.224752	34.3583455	52.2392015	19.3162505	72.588574	18.18532	18.0280045
ACTRT2	10.29643595	5.32026715	11.38928985	12.0131091	9.79245315	4.32554575	11.5532561	-1.007698505	16.1642865	15.1974795	-0.384993872	4.6583853	5.31248925	13.72542625	4.7682336	14.866871	2.08342402	1.495350607	24.4296075	-1.670587519
ACVR1	338.724245	347.94381	221.45321	118.9140185	316.250455	199.44721	655.793565	216.851485	429.46576	330.12088	769.587435	792.72267	287.20105	192.001895	653.95567	1260.4047	579.7394	440.321915	721.479585	825.15163
ACVR1B	467.89901	494.244435	558.7696	438.56911	534.936735	299.69209	416.979935	363.310395	384.062775	441.291835	507.84813	443.2104	311.2705	397.59013	287.446315	476.68005	391.459015	466.375895	426.20213	459.46765
ACVR1C	2.53951099	-1.013245375	4.4197237	11.5889364	15.432985	2.82595787	-5.7242192	0.325578945	0.77625234	-2.98450725	5.9400811	3.749962585	-3.868852	-0.112209007	2.671490545	1.946831175	4.09403265	8.55896135	-3.44219355	6.41427895
ACVR2A	103.026966	100.015312	118.1114275	87.106723	123.283345	94.7720855	119.907375	85.418481	68.680419	163.11862	106.435176	47.929328	34.628044	67.442609	61.075862	198.120755	98.052497	58.052209	24.305607	189.94578
ACVR2B	6.08850965	-3.9795354	-5.13754335	-4.18183765	-4.2089633	-6.85837345	-3.22305165	-9.27571455	-5.51300475	-0.47107349	-0.637645257	-4.3794149	-2.440905875	10.09540865	-2.21004996	3.88127801	-6.32174675	-5.86942885	2.393706545	11.61574695
ACVRL1	359.67783	213.146265	182.18093	77.2842155	252.997765	277.41518	222.44897	282.590235	155.106175	181.186915	190.06975	118.7353405	244.80182	171.279245	279.969815	171.875415	146.544915	226.10658	64.0405105	198.69677
ACY1	244.48805	223.65911	206.441195	250.067675	291.6513	97.4244365	223.562755	125.631015	170.99972	172.212235	141.051265	209.56494	117.8847985	181.318145	106.27007	65.292932	66.298181	103.708263	116.84522	74.9990855
ACY3	56.0709535	-2.3080251	-12.4216027	-10.1158512	3.072797855	46.7944515	-0.218055836	40.796822	-1.687129751	8.55896135	-4.81471985	-1.553259457	8.4278007	4.05917452	1.380362457	-4.91347255	-9.0021352	-5.32469925	5.07608475	0.000451775
ACYP2	214.4243	126.698125	199.82006	93.010298	431.9381	136.884935	167.905995	134.5855	135.137605	177.11699	100.159304	108.926509	71.808983	74.7958085	120.511715	47.6219815	147.441775	272.539525	92.542798	253.735475
ADA	200.90113	269.91047	130.58689	101.422621	130.367375	358.92148	122.110305	323.803595	199.36957	82.5642735	270.274375	485.247445	404.18049	296.079745	470.34344	227.711605	104.383616	335.6239	115.1199195	164.790725
ADAD2	-7.1250511	23.725885	70.9792585	96.7113555	-6.55916895	6.36131475	6.90015585	22.3576255	-3.85936685	-8.97682195	-5.48023945	-12.70743055	10.395973	6.1912991	-4.28572655	-16.31611	-0.945120194	-9.0114852	-11.29289185	-2.47696925
ADAL	27.2231705	29.2760885	39.935117	26.334221	70.932644	22.229213	12.03284845	37.157823	14.714039	29.1520785	33.319579	28.13348	28.7687235	4.9961157	50.2289205	21.618471	34.1229285	26.1133955	36.4700415	24.0407245
ADAM10	21.1212155	85.5967925	75.4350675	8.5120603	32.7396465	76.0387865	67.5533205	74.3357075	42.9876205	27.4178845	106.2253075	137.62167	94.115146	-0.625125157	107.02426	150.057085	143.68676	100.2268235	76.789134	60.712676
ADAM11	-3.36173595	5.13465765	-1.534136064	5.8764098	6.5510687	-0.097180067	-1.062955035	0.678271025	0.077110899	6.4271772	-1.372814449	-2.8516339	0.739269095	-3.5693835	7.0963798	-7.4697757	-6.5478002	-14.7337025	3.007742065	-7.832046
ADAM12	8.0268264	-0.07176582	4.51329145	9.72923125	30.1537695	11.46811665	1.8459342	3.690472165	2.06125698	3.05112336	4.37401275	13.81098885	8.6041919	9.4352885	19.8764335	13.9766772	6.16761955	11.0856562	23.943593	16.662028
ADAM15	2729.1101	2776.43875	3401.58565	3946.2421	1964.806	1318.7266	2330.94745	1660.58875	3051.47195	2032.5327	2474.91985	2077.6217	2075.1838	3826.5734	1492.485	1191.44472	1416.7807	2624.48555	1559.6946	1466.313
ADAM17	135.429025	247.16509	167.905995	435.753025	172.85845	243.15372	323.470405	219.31265	241.45793	169.8104	323.92063	527.61222	369.95933	462.679	311.75898	336.12886	241.749195	265.564505	268.66784	283.35434
ADAM19	264.788285	336.27079	172.543195	263.140025	128.592185	994.206225	322.509545	970.11502	344.56458	124.004475	130.89218	639.634305	662.7904	827.446865	634.58163	396.30072	231.422735	281.0467	170.61134	312.827585
ADAM20	-11.1571461	-10.5860808	-6.3513224	-10.95702635	-7.15895	-16.230843	-12.6507725	-10.20286925	-11.7553382	-8.39748805	-9.3126945	-10.4379835	-8.696921	-15.227097	-10.1158512	-10.0250988	-7.2001797	-14.003911	-1.9675706	-15.0858235
ADAM22	-7.4606617	-2.59547895	-8.79079175	2.155937577	-6.20420165	-0.32802758	-6.9818714	-4.325699	-10.37885355	-6.13015865	-9.57803115	-6.8798704	-6.9818714	-4.3794149	-7.308917	-7.1250511	-5.9659955	-10.8042997	-4.6017243	-1.71311051
ADAM23	7.36660755	30.770263	14.6797525	8.3447346	-3.8130089	15.173047	17.2115185	16.565165	6.90015585	-6.2357083	461.94622	86.0645985	10.6040716	7.9615629	23.4173595	311.2705	237.621215	52.0007475	153.42716	561.24158
ADAM28	159.131385	17.223844	16.3484855	0.529387	23.846229	173.580765	50.38229	180.105895	93.690434	73.335609	10.69562215	58.277433	45.791985	133.91979	27.6661825	17.2018205	14.2990613	40.984462	18.644334	39.307295
ADAM32	13.65534135	9.6878132	-0.128438349	6.323907	-2.05048051	-6.5213252	4.32554575	5.1228495	22.643928	2.089339485	-9.07929585	0.895004437	3.72958368	15.4399625	3.47361944	-2.56371755	6.64787155	4.7987367	7.66524335	8.64271125
ADAM33	2.618990375	-1.945728145	4.9673852	-3.8206731	-2.342851135	4.17512785	-0.283438375	0.876670257	5.41125425	2.33487821	-4.05026855	-5.6630965	0.077110899	-4.1657007	4.110282075	-1.425126171	-6.55916895	-2.376282865	3.422400101	10.00862855
ADAM7	-3.88352765	-2.76495755	-3.9926269	-7.3162007	4.01365803	0.77010584	-6.398965	3.963471985	2.97051311	-12.11452725	-5.21912075	-11.08568575	-8.9276661	-7.8036744	9.07958145	-7.65612005	0.67223458	-2.8740244	-1.260665718	4.4365226
ADAM8	49.3172395	18.312716	19.5300445	62.362595	8.5349249	97.102852	79.8477855	99.142827	70.315548	33.506697	45.3911145	59.5542995	158.86679	324.39226	176.8925	9.45839095	34.3836455	65.1396355	75.3416465	42.204642
ADAM9	54.798045	60.971383	78.577744	76.599128	33.339313	23.93036	76.5712635	37.1002625	48.6565855	32.543077	136.24905	114.279427	74.9051505	87.4676515	43.55122	76.316288	39.732295	55.9881175	86.404259	51.280076
ADAMDEC1	67.2735015	47.563415	7.1987071	-4.6017243	9.1682266	697.93645	32.446733	510.53985	56.275376	42.3800925	39.1164965	400.410965	233.682805	60.2337185	334.72621	296.40138	149.17138	356.34422	180.80954	220.7288
ADAMTS1	93.4409635	312.145615	330.12088	223.33947	200.84386	64.396911	302.565885	116.0633645	142.958585	89.3314405	99.0823235	248.346825	90.335631	252.86285	59.2100635	151.65981	260.7264	55.942601	100.2268235	193.03373
ADAMTS10	-5.83938985	-7.13016555	-6.92430165	-0.128438349	-7.2283475	-0.801755301	-8.21371645	-11.1645902	-2.226857665	0.657938795	-6.029761	2.46785824	3.658743145	-4.7183876	-4.07338415	1.02205991	5.299336	-5.01174865	-3.6864468	-13.0526086
ADAMTS13	6.97962755	5.67179485	11.2849652	27.7062955	-4.7028433	10.3146425	-3.9045269	13.61945935	8.2279712	31.6421305	12.52211395	14.112144	17.5839495	31.131574	4.57202285	14.3787073	4.6428533	2.107406556	12.23081785	-2.03211312
ADAMTS14	1.386200628	4.91967545	1.44898307	0.300349745	3.341632928	-1.926043895	0.116992379	18.86771	6.8539964	9.7993136	15.554503	8.6041919	4.6640696	2.947658875	1.545760275	8.2559492	9.97390695	24.5039095	8.3040384	6.2136761
ADAMTS17	10.23322095	-0.189325722	4.053104755	16.503447	10.41750915	6.47075765	4.6119267	5.2375222	1.17503685	13.426343	11.20096575	3.21330096	6.00956035	11.96139425	6.97962755	27.112931	8.4439182	11.12745645	3.025740345	8.722889
ADAMTS18	4.32554575	12.43616295	9.2126299	13.00686325	6.56426765	8.87990145	9.75976605	8.50225075	8.0664018	8.8930347	12.99971525	13.2576214	4.110282075	8.2334701	-0.44174853	1.752759245	-2.494353205	12.20027995	14.0827737	12.8147578
ADAMTS19	-11.22304315	-5.3046774	-11.1097105	-4.5929384	5.9400811	-5.9377212	-1.45902605	-5.5709186	0.417763345	-5.3527975	-6.80938915	-9.1381627	-12.72529585	-19.174387	-8.50517305	-11.3087702	-13.0710646	-15.304709	6.08850965	-0.240680705
ADAMTS2	8.10633485	23.753298	12.3367608	7.6049623	9.695925	6.5957818	29.934347	1.56067987	8.50225075	2.266011041	24.856267	43.0763185	20.3379045	10.8350064	25.2869565	15.094866	27.6246225	7.34876735	20.264073	35.508875
ADAMTS3	-7.25763585	3.9756143	-0.890066748	11.20096575	9.06762945	-4.81471985	6.47075765	3.19984443	-1.738211957	-7.67372905	0.69389497	-7.56226665	-6.029761	2.255698378	2.941167045	0.63528131	8.17912455	-1.9675706	9.6718682	-5.40051195
ADAMTS4	7.51741675	-9.9964304	-8.00667005	-13.6000855	40.8881745	3.324146177	-8.02462425	-13.6720105	3.16765088	100.186684	-4.66207965	-3.4829357	1.67837587	3.28456424	-3.004101	-4.7876363	-5.98451025	2.965352905	5.3591924	4.5449225
ADAMTS5	-5.910259	13.4822628	13.13375305	-13.50290795	2.08342402	-1.174228855	2.304831795	4.80389305	-0.043970807	-3.80085	-3.1058046	0.168031827	2.62711649	-5.1186783	-1.303807991	8.80092495	6.04104735	-6.5919307	2.272595591	-2.94214855
ADAMTS7	-1.855063155	4.4060976	0.47235546	-6.72278	10.26070865	-6.2357083	0.521430815	4.017376945	4.5244647	6.05949105	-2.665513235	2.01494383	-3.41430985	-4.9527741	-5.5709186	2.068077825	1.44898307	0.466178995	3.44212971	5.9552476
ADAMTS8	4.31758475	24.9057805	23.857462	54.681219	13.18126975	15.980474	46.0147785	6.87342575	17.94217	20.148859	6.42143965	8.24182505	6.53747235	23.786562	4.7886586	8.0865735	22.554686	3.08006171	24.7724535	21.700671
ADAMTS9	84.0902675	88.3755655	23.477021	105.452622	44.5452085	29.978946	258.25656	48.9949045	94.7720855	14.0827737	45.844205	41.6198465	62.779488	154.429005	31.4495455	32.720787	53.9136555	11.58283635	9.03607945	37.7886365
ADAMTSL1	23.235828	9.84141005	14.4951768	2.93426183	11.99106155	8.5349249	4.87008695	15.8975095	13.02034325	16.3887485	2.286915664	10.92988365	11.93725585	0.307246145	9.98731415	10.95383335	11.3243141	9.03607945	11.278252	-1.8624895
ADAMTSL2	23.029444	40.637241	32.3889895	37.7886365	6.68123745	19.188824	36.4700415	35.9693005	62.968322	20.264073	45.992027	72.1319355	96.676006	52.9814245	72.97244	78.129105	67.312705	46.556873	27.8341065	56.299507
ADAMTSL3	34.1437555	7.05465565	7.10603025	-10.7046664	42.624052	14.4951768	24.6248525	14.7070755	40.240841	31.040109	17.3221565	7.473412	7.93116255	30.4048405	4.85110085	19.8558095	13.1722633	25.4173155	20.38188	-1.507026535
ADAMTSL4	24.8324815	121.1527	149.010395	119.279435	48.419338	39.69256	43.702789	65.449276	38.018615	20.134288	18.9210275	28.1014635	31.538568	94.3335305	34.9033	27.069092	30.2180385	21.160062	49.94018	36.4700415
ADAMTSL5	19.8987005	106.5199465	113.9260135	196.108525	20.6780155	45.965417	27.01829	24.447901	20.0158575	37.0754145	87.312562	45.614214	38.7579345	63.436813	43.5766445	43.7840495	8.55896135	35.361938	77.0170885	14.724254
ADAP1	410.811805	462.93807	516.87408	166.794595	192.001895	245.346185	432.67522	260.468345	590.896635	347.200425	142.616395	177.22104	259.38342	261.450685	500.10741	357.228125	128.8538	282.04325	319.695645	301.356505
ADAP2	236.44574	234.889015	110.38629	136.03796	143.29166	229.4108	143.343845	250.145115	161.44019	119.652672	204.96169	321.012	310.984925	213.547965	421.31189	139.732825	224.30792	332.11438	171.13099	245.14286
ADAR	1935.80105	1012.514395	1116.84946	1421.0634	1356.31755	1792.0315	1982.513	1940.4643	1727.86155	1756.3301	1486.40325	2156.84285	2645.36295	1964.806	2581.5267	1347.9305	1782.80025	3136.45495	2650.67195	1676.44125
ADARB1	299.87423	332.6423	230.805325	260.61356	244.73228	529.999695	414.25228	527.61222	347.028335	306.68141	156.622075	167.95819	379.154855	308.43727	559.900185	276.3026	248.29744	233.47	118.687292	377.7044
ADARB2	37.120354	13.62836365	13.61945935	29.0464475	65.0484475	-1.409724392	-2.62610361	4.7886586	13.96919585	45.6938685	8.378583	15.599536	4.4060976	27.8215205	2.965352905	10.80777235	-6.99205785	-4.96043955	12.1231619	3.025740345
ADAT1	169.740505	118.1114275	200.28318	140.02295	138.45742	156.450515	199.17058	104.9061135	167.751445	61.453809	102.3874355	188.24402	151.057915	152.9869	159.074225	115.676076	282.80371	125.73393	189.68311	116.3302645
ADAT2	6.04906875	9.62670825	18.624504	20.109282	11.05453145	32.583907	5.8704689	9.4891795	9.5247223	19.6823015	14.20335925	25.724269	9.94431205	4.481092	15.745704	8.9648409	14.946157	20.5594335	26.6317185	7.74111695
ADAT3	63.198073	73.268855	59.39886	61.255146	38.960127	58.979442	30.01191	43.824737	45.1623915	57.492896	52.016857	44.2058995	40.527911	62.946964	28.2713815	60.39302	40.336868	37.394672	89.832639	51.533247
ADCK1	132.98398	104.4245165	148.86962	151.78012	110.637716	68.935099	82.935765	67.163866	82.016917	115.873064	129.21209	94.038352	114.374617	149.243435	74.130163	56.348383	56.008467	57.866838	121.35334	60.894871
ADCK2	359.05842	422.03259	450.93077	393.461095	331.21299	412.721025	307.356295	471.13565	343.696475	413.063145	330.355885	325.651015	386.81047	441.291835	296.079745	441.571315	481.578955	290.119425	461.173935	423.078695
ADCK5	41.7340115	72.7393735	63.724592	56.259532	40.240841	50.043799	39.3908005	44.660263	57.337691	39.375442	55.287359	83.0349155	82.8086535	106.686493	59.134693	75.5189115	76.9891845	48.130788	144.73617	66.5978115
ADCY1	11.39684455	15.1404295	11.17806885	18.7939185	18.1209915	9.9131061	8.24182505	11.09875875	12.8867592	14.6552875	1.9390658	15.238511	4.64703025	25.8545985	31.6012815	42.4649915	10.395973	2.24304457	-0.529839002	46.7944515
ADCY2	5.64232695	12.5652174	3.16765088	2.074299055	15.5251465	1.311320784	-10.00975795	0.65238671	5.88955155	4.08658422	8.15413795	7.4793754	1.440034995	6.76318585	8.748315	-3.08921205	-3.7485822	-7.7528662	4.80389305	1.67294129
ADCY3	542.983805	1083.32991	618.72372	898.68789	414.25228	654.49902	975.199885	593.912445	925.287845	401.622935	1054.867085	1264.8554	856.46723	808.070035	779.73486	1494.79545	1438.33485	789.544395	1096.75204	1064.20094
ADCY4	339.094255	349.29712	284.18432	598.221595	169.049645	167.393925	383.74889	187.039495	435.36785	182.62641	142.958585	93.4004855	226.192235	364.627335	146.321095	106.049862	161.44019	97.7905705	73.8794565	192.56688
ADCY5	2.76064241	0.060103805	18.166775	24.847356	20.38188	14.7589175	2.45542773	11.8561649	5.71450325	2.301186521	-0.159348349	7.59224215	5.0213056	18.5043	-2.799566075	5.52241795	8.4576295	6.83471265	25.1490195	11.0926896
ADCY7	30.0796845	99.0378765	106.577302	83.7135355	42.1624045	147.057005	60.172305	141.874115	40.6707605	27.4514025	36.9435165	83.3872595	112.2309325	80.0638115	115.2554515	38.6824525	70.6314055	85.1510555	33.642956	64.5475985
ADCY9	103.824354	72.424467	38.3782945	39.6611795	107.89903	29.530389	41.5133775	24.0599025	24.4296075	99.91306	88.1572175	60.9370725	51.7975215	16.267983	110.292754	137.72264	47.3068485	53.6079295	99.4929065	69.2492215
ADCYAP1	-2.8597675	-1.769859689	-10.9885053	-10.5860808	-10.9885053	-1.383333447	-2.003912545	-11.05684675	-3.3935982	-3.16293075	-9.0879366	-12.97227785	3.98791576	-9.8010865	-1.603136518	-9.1578431	-8.17150315	-5.25898155	-10.8042997	-5.7898127
ADCYAP1R1	-7.64121325	-8.9881455	-10.57273105	-10.89606325	-8.67226755	-11.8967256	-10.7562853	-8.4847977	-7.6132326	-10.9456335	-6.75060945	-10.30586595	-6.89174655	-21.2270915	-3.88352765	-9.8137342	-1.46350012	-14.2218675	-7.5717945	-4.70960795
ADD1	1716.2463	1845.64195	1982.513	1672.38765	1819.25965	1814.98435	1650.9957	1747.02075	1693.80835	1572.87485	1127.46558	949.624165	1566.4703	1418.2118	2046.54725	1185.80603	1136.309175	1218.96971	1156.29181	1291.808
ADD2	10.35584605	16.309858	0.060103805	17.312881	8.8437874	50.3066535	19.907256	90.309713	31.6421305	6.9175197	38.625435	10.6119976	7.86250865	63.979243	11.29237625	274.65674	107.069142	25.872947	169.13545	26.3974565
ADD3	523.395725	518.137435	519.079465	184.662555	756.84085	840.34189	852.80132	809.034985	604.099715	979.627115	489.043405	464.55038	195.35717	254.306135	521.74761	802.489945	793.03892	722.75906	606.37516	1133.066045
ADH1A	721.90133	181.24304	633.503075	51.117287	907.18269	282.694785	933.084895	265.115045	853.92416	625.25804	140.570985	1.634271425	45.614214	81.271639	14.1532078	28.2240635	110.38629	9.8223341	78.207879	465.14107
ADH1B	10.82893985	32.2033095	70.293993	7.4175345	96.348835	27.518824	9.50460265	20.768207	19.8987005	51.603274	-10.00975795	-10.66406475	0.435687585	3.234493885	-3.4501488	-5.7844221	3.058825495	-7.05367405	-5.0738184	-0.06337768
ADH1C	922.5335	51.7332215	303.53662	55.1942155	156.562045	81.271639	1005.90999	160.756765	546.3304	357.356075	161.51262	12.62116665	19.335143	73.8137555	-1.769859689	1.316829647	59.608079	13.304938	48.94157	411.870945
ADH4	0.657938795	5.06248605	309.5376	13.1071465	213.69632	-5.29000805	6.30939375	1.82364421	20.9668725	121.0056	-3.2519245	-10.3584644	-0.245705972	-5.40051195	6.89148565	-3.0976531	-5.99902615	-9.95635505	-3.780915	6.83471265
ADH7	12.82308295	1647.07645	69.819345	541.586455	56.008467	44.343641	1059.498095	1119.537905	584.33972	584.0446	47.1322465	357.228125	9.19942915	367.29997	55.790566	73.140429	162.962765	498.496475	1167.210855	1520.13995
ADHFE1	409.08407	124.777865	136.08988	107.776674	453.163875	106.3609795	116.3717185	107.8560885	81.9090835	454.360775	107.27529	84.726024	62.0621295	97.0049165	75.2728215	44.1347895	180.185825	59.4392665	79.541664	156.685365
ADI1	18.1559925	7.96866725	23.832751	12.5292893	57.022144	19.8152575	33.6584345	22.728691	29.0285635	50.066039	18.882795	9.39463485	5.74254765	17.94217	32.0805825	42.046167	29.8849485	13.2769109	57.2155495	46.22158
ADIPOQ	13.9576296	13.5398947	15.6725515	15.221001	57.2274465	22.6975015	10.7321539	4.5601838	13.4922858	40.4926245	10.5371456	14.946157	9.72923125	38.0938785	16.4954515	18.3965695	15.7256195	11.1544186	8.97763905	19.2533275
ADIPOR1	906.14036	970.775205	1452.54875	1123.705005	867.377045	587.881045	437.643885	636.957275	533.574705	714.08293	757.98211	529.78239	675.442835	903.52099	404.18049	478.154055	582.715225	583.077485	975.199885	523.966615
ADIPOR2	414.921175	813.12917	1282.27225	1234.04925	482.606775	592.92509	508.29069	686.291435	628.4914	384.591415	1013.979315	875.82634	693.03572	825.78473	528.77827	714.541185	1037.60784	697.575795	419.445955	549.073945
ADK	239.486135	606.62259	593.168865	361.28871	239.670795	486.96861	299.87423	544.934545	356.216125	205.46479	616.7872	61.4048135	758.723465	211.978205	574.317055	505.35417	351.252685	659.583445	550.402245	713.638545
ADM	1157.03551	2114.56195	1086.420645	1587.88725	686.055455	714.541185	1408.52125	1194.278255	1538.8871	314.21686	2077.6217	4316.5382	1106.37985	1741.95795	1676.44125	2744.7413	1466.313	1900.30025	8460.5898	4124.8965
ADNP	136.03796	223.33947	195.00492	112.1066195	160.452395	269.302405	306.11683	323.92063	190.593105	55.665215	231.023425	172.543195	155.681065	105.4181255	217.17891	291.6513	239.670795	312.680035	298.55879	208.371055
ADNP2	157.913345	209.39839	168.985505	256.629125	132.952515	187.105155	196.108525	276.367905	157.13988	168.710235	190.88416	146.321095	117.36162	196.712315	175.026335	423.386265	214.4243	222.87183	317.65539	121.25465
ADO	196.712315	152.75679	149.11491	154.491245	301.056875	260.292115	350.056455	313.99836	182.321595	213.146265	185.05236	238.70777	159.131385	178.972205	384.73869	246.34412	245.969515	246.88654	243.770785	330.12088
ADORA1	92.4502765	52.609424	30.595085	65.7739325	138.696605	48.371108	29.2223715	45.4981915	32.1069715	111.533517	28.8714325	38.299565	40.5061435	46.7419295	50.1490715	24.952572	28.670107	28.025429	39.375442	32.219508
ADORA2B	157.61978	270.50931	218.091695	545.95699	26.2078895	138.52545	723.6202	96.0551455	567.96177	124.05097	559.36942	1823.99875	397.301485	352.09255	468.570945	254.7202	526.51281	310.05052	843.635225	521.469045
ADPGK	284.748035	228.295265	225.45487	402.243265	268.24727	426.6525	247.16509	359.275885	330.7953	262.121305	282.590235	454.148685	386.092155	450.060285	439.725755	294.229205	559.900185	414.921175	423.8779	313.87698
ADPRH	35.235152	27.4178845	35.906994	31.93481	22.9001315	60.095379	30.470656	57.9898345	37.9609395	14.34914725	16.436531	27.6661825	47.7358745	91.5948925	48.2306175	20.478056	60.010179	35.347011	31.2054315	41.1891145
ADPRHL1	6.57247525	18.9879845	15.6483115	1.13880557	38.133518	7.23028995	7.9377531	27.4178845	10.51937805	16.4954515	0.05300784	24.952572	11.46811665	12.10616215	34.1229285	14.5117916	24.993081	10.0861525	16.0486425	6.00956035
ADPRHL2	450.060285	415.51027	479.178835	664.024	260.468345	481.377295	455.462115	450.74927	464.996785	379.86788	266.535665	414.55693	439.10053	687.85532	354.257035	290.4741	462.07525	451.596885	439.10053	390.47415
ADRA1B	-2.665513235	-5.0382536	-6.40987145	3.8565109	-4.01545305	-1.492437095	-7.36887565	4.60607085	-0.934127759	-0.535977857	-1.629091313	-4.9774885	4.9612096	-7.6211828	-15.0858235	-1.580071689	-4.33445545	-10.39075915	3.521164965	-4.8271494
ADRA1D	-10.06309695	-13.32500515	-6.7443023	-5.85529325	-8.3336048	-12.286592	-12.30527835	-1.71311051	-13.3067647	-1.418712027	-11.63225485	-10.83695945	-11.1645902	-15.546906	-0.078424952	-5.83171265	-4.2690408	-9.4139611	-3.1058046	-8.3241443
ADRA2A	94.3610695	80.712492	50.0001405	54.357549	12.43616295	97.7905705	41.428229	125.817815	70.4731245	17.3003495	12.6906424	26.7108755	20.84967	54.2652845	23.1142105	31.0955645	27.8215205	2.989228555	30.0796845	25.75374
ADRA2B	24.376727	24.8910615	20.890885	54.15266	40.724439	47.5894875	35.4909875	23.740108	59.348044	87.680634	37.4140775	23.5279855	20.1585435	41.500927	24.6248525	31.4388855	39.3908005	28.6560745	33.948694	46.7419295
ADRB1	6.19817305	0.21420811	15.1185835	8.63614955	13.0139469	6.4633112	0.000451775	2.183772314	11.5532561	14.112144	0.733750695	18.0998205	0.18802616	6.33487025	-2.321025665	4.39878315	-7.52315365	-0.44174853	22.5922055	0.47235546
ADRB2	474.64661	351.406495	464.71321	389.05019	107.2207535	164.73449	237.34038	239.215345	402.04845	241.034665	162.804255	112.9170975	251.404965	442.656565	520.722315	67.0507495	70.143662	177.438255	426.50863	223.800035
ADRB3	2.814588985	12.03284845	6.4476682	16.4954515	-5.13051565	14.1925014	4.6312179	-11.2019433	-1.920797	-1.007698505	12.16220495	-5.55545505	2.46319888	1.60270123	5.41582955	6.14501105	-9.7855482	8.6187196	2.965352905	-4.2647631
ADRM1	681.83165	1013.0415	846.667285	807.15312	798.16616	1201.02352	1045.57223	858.46272	1079.69953	592.92509	931.010285	1263.2877	1452.54875	1089.24664	1094.656165	1428.27765	1431.1999	1526.1699	1693.80835	1847.65305
ADSL	743.740705	845.679275	870.496755	1010.34314	744.80098	1108.121785	878.57988	1117.8969	972.63285	641.92418	864.33153	1601.83915	1286.2897	1020.489635	1017.69142	1607.22265	1199.60739	824.46028	1331.4957	942.800705
ADSS	503.79538	464.71321	610.265	469.351965	413.71184	488.048815	883.15653	451.205125	436.526345	474.838845	579.04677	434.018455	391.77259	364.343655	472.816875	851.295705	727.89802	595.64087	917.870065	624.139775
ADSSL1	78.4026645	72.97244	81.957113	78.975393	344.169505	30.5652435	83.2461115	44.950079	74.6566465	99.1131085	205.41131	84.887304	52.103559	54.637265	118.9140185	104.2255445	19.8987005	131.684545	117.558547	70.595264
AEBP1	789.544395	681.311475	573.849635	482.80386	383.42448	261.67008	1266.33	303.602645	695.719685	378.69567	389.52444	1370.86815	846.667285	434.018455	1762.1471	366.979395	544.641625	470.01779	194.32845	784.606575
AEBP2	96.241696	158.928335	127.990275	129.50166	127.34023	133.045495	91.4015165	118.4995485	79.865364	108.691253	226.192235	163.5257	79.2172125	112.154908	99.754567	134.09093	197.209505	173.580765	99.3068195	122.110305
AEN	112.462466	103.508963	89.799425	391.459015	183.315365	282.97796	300.07442	182.48535	256.45913	143.29166	153.685445	167.681595	229.651265	309.61366	358.392935	221.8862	363.448175	176.262285	363.15553	190.16602
AES	1947.3246	998.71325	1322.78245	1428.27765	1772.02705	1253.5694	1283.5002	1130.095805	1531.82675	1988.9882	951.442175	777.769585	1015.951435	1893.07875	1237.4409	1085.612935	1118.693925	679.01976	961.525235	928.901515
AFAP1	224.490365	148.33976	127.19525	263.23928	183.72166	133.91979	258.325765	109.446321	151.830845	170.194865	189.312415	196.33726	189.00833	262.25532	275.25253	106.117878	176.742815	139.652815	185.28492	197.289385
AFAP1L1	67.369484	50.9350685	71.682539	35.906994	43.684248	32.6240935	39.290804	25.7747395	60.9151565	35.508875	118.0334375	80.2474185	122.841125	36.1722045	90.11456	52.2135695	48.638571	23.611097	126.876745	50.0001405
AFAP1L2	198.86526	424.222525	200.764155	258.08308	139.094735	216.851485	251.11584	245.969515	225.777445	222.710015	368.398335	388.202995	503.6077	431.769365	1013.979315	179.78189	182.69907	408.537475	142.3997	291.565385
AFF1	119.82361	183.315365	191.25805	81.485942	161.51262	151.022375	122.273925	130.318315	123.863475	160.511085	98.8401855	107.02426	123.783955	118.9140185	65.713202	105.5414715	172.813695	115.590562	71.441429	96.9234725
AFF3	22.132523	1.981529785	40.336868	-9.0532804	15.2299775	162.804255	16.73392	170.83348	20.1196495	41.292475	-5.9377212	-8.03224695	-8.90197955	2.31542348	7.6996121	5.3432511	4.117241535	8.692077	-13.6720105	0.18802616
AFF4	310.701415	578.18353	644.07113	439.487675	353.61778	491.48866	443.661085	518.831175	308.900975	410.330445	263.432065	561.51951	411.72917	378.01525	482.183345	410.330445	407.6882	404.368055	229.48519	387.327075
AFG3L2	554.2737	655.039645	883.15653	1312.78385	662.7904	723.6202	740.030865	741.53239	872.0289	623.735135	1543.07285	1057.522685	811.45227	997.96331	527.832675	1130.095805	1254.9231	1649.2104	1254.9231	760.106675
AFMID	133.09169	145.674655	157.785595	128.592185	178.50638	62.221951	99.648013	34.796037	92.30986	125.147255	143.58488	187.502	80.1528395	62.8815245	64.0780025	97.7905705	113.1095175	63.871901	96.646566	96.0551455
AFP	6.25006245	-4.4615238	3.887692825	-2.6444899	1.501027351	7.38613005	-15.490868	-3.1219972	9.9061705	-0.32802758	3.960106205	-0.596147172	-6.3079022	7.72885895	13.18912305	2.08342402	0.70905604	14.7754425	28.7226955	15.756691
AFTPH	372.632055	389.215905	384.84987	513.13789	364.056485	374.91941	431.9381	365.640155	360.593455	440.510525	445.473005	320.467865	316.444975	533.574705	168.57879	384.371875	408.207665	542.983805	330.692525	307.835955
AGA	253.254925	311.38484	276.47061	163.351885	246.219885	176.389625	202.661815	260.61356	143.468675	302.565885	131.684545	112.8836575	135.137605	135.8035	63.31309	197.746015	363.15553	284.748035	229.322245	297.50182
AGAP1	218.98435	177.22104	173.733355	172.47961	330.12088	81.117441	230.382465	98.1609915	150.182415	238.080435	174.32809	127.892225	118.1624605	99.97997	121.481	293.69643	252.291925	126.50045	211.384155	203.56421
AGAP2	-5.3046774	-3.7948411	-3.2933758	0.335259075	-5.31674345	3.313120295	2.858120175	3.67776257	7.5125663	8.62879685	-12.8741463	-6.05789445	-3.3071486	-0.535977857	2.482846925	-3.92036255	4.73530985	-9.4583165	6.7107501	1.53361109
AGAP3	191.437365	247.759115	189.886475	313.758805	150.866095	145.097915	171.807005	136.24905	165.01913	198.23739	159.035725	192.56688	152.13207	410.679805	126.984325	107.567039	204.158265	68.7899915	247.406155	168.131515
AGBL2	55.820692	1.9192446	14.48543865	12.3707889	10.8350064	7.89792155	14.5443197	1.419137065	24.9785035	53.635375	-9.39633495	14.0307744	1.18719616	6.4271772	5.9036577	-1.062955035	-0.083831656	-10.7046664	2.66416436	1.269940379
AGBL3	-1.99793554	6.51388995	-4.0594551	-4.30569215	-2.09249375	-0.317419907	-6.22430255	-3.076961	-11.85268165	1.09853135	3.98791576	0.22097646	3.665498645	2.989228555	1.228306205	-0.682639275	-1.802842672	-0.392842951	2.50910209	-2.24139103
AGBL5	579.7394	218.329475	151.057915	259.73513	449.22798	119.4218845	266.77666	161.849995	234.889015	481.77188	234.260905	178.404415	181.186915	180.8894	116.4877765	281.17017	481.377295	188.09132	101.5155045	250.42151
AGER	23.8837755	23.137989	21.5022405	39.2057345	36.786285	37.343399	17.372405	35.746404	11.61574695	6.50096485	19.598451	20.9553815	39.834721	53.9136555	28.6560745	4.28463975	19.002792	25.1078425	-1.461263085	22.229213
AGFG1	25.4697575	51.356605	29.963291	54.714201	98.5820595	103.824354	111.439149	86.61037	66.9036545	78.317019	27.8341065	53.1830265	25.391767	91.4412395	79.8477855	58.2133505	83.063357	53.358875	111.533517	84.995376
AGFG2	146.202355	95.0222295	182.69907	163.44157	378.01525	89.7188525	42.8327305	112.6397245	42.491148	262.360445	50.420681	39.874421	45.087341	44.9894095	33.7254615	26.7749425	29.3942095	48.9949045	43.661657	30.4225405
AGGF1	227.711605	292.81447	340.37235	174.16516	242.168345	324.089565	224.101035	316.78773	251.51181	222.39556	213.872535	235.897705	223.129365	238.62049	239.215345	324.20408	176.514585	214.872855	161.559305	290.4741
AGK	158.86679	235.897705	196.38877	235.410555	148.599605	183.656125	155.3655	204.68869	163.44157	82.263221	225.384305	181.8978	173.861085	234.34229	203.46983	248.661765	313.267275	163.60458	243.853995	274.38054
AGL	210.18287	437.44243	259.071245	184.8414	603.720175	472.277485	329.114685	430.821835	234.44924	451.78576	302.677355	196.2685	155.498575	157.785595	469.80797	312.680035	376.42529	259.73513	390.195965	427.241455
AGMAT	9.0119485	-4.48651225	-2.787186665	5.02682855	95.9164215	84.887304	4.6428533	35.9536245	-0.484226341	10.42413805	-4.38882205	16.112567	8.77921835	-5.5213262	26.6692425	1.396092968	-6.09112775	2.477782975	-17.5717375	-2.202921595
AGPAT2	125.28067	212.41969	202.93451	292.929005	215.39383	155.78434	211.5693	115.032788	255.52496	158.403475	138.45742	128.288745	84.8533885	234.80793	408.537475	313.15199	130.041255	175.639845	215.47376	191.331575
AGPAT3	14.6552875	29.10542	45.828087	20.3379045	17.99741	23.984404	27.3277885	9.23441785	31.871439	2.613206565	27.735971	22.329858	38.0765885	7.38021095	21.700671	21.6415315	6.97161485	28.634125	40.595078	35.332895
AGPAT4	88.2995815	66.2165385	74.871279	110.2629565	53.9648295	55.4069175	123.595975	34.5625425	69.3038885	17.748395	24.246509	63.2506245	154.03612	34.7821475	74.6566465	40.240841	65.234588	54.608625	57.6399395	61.8720535
AGPAT5	23.8965325	85.5213955	99.91306	73.0105215	12.95133435	96.414	47.102058	74.4465155	45.5892295	29.3041275	87.5801255	84.374593	61.2212955	33.5795275	70.768603	180.105895	82.9562865	40.9380265	113.338051	18.146421
AGPS	68.9909755	204.68869	113.2522835	55.86723	90.451863	128.790435	104.383616	114.5386055	113.959145	40.420307	508.867975	256.811885	170.61134	58.3481185	163.74637	175.301965	187.502	192.611475	296.692745	131.715785
AGR2	4556.99985	179.57613	402.723745	569.26623	5693.26295	160.38773	5022.123	1218.96971	2687.80075	4145.4018	327.813805	427.241455	445.473005	143.6387	69.990991	169.740505	935.55533	488.048815	137.72264	549.48822
AGR3	1875.21495	46.6695265	287.814615	78.803598	441.571315	34.9033	1896.3157	155.55523	1000.102885	1730.45275	10.34005205	19.999386	53.59218	51.939197	22.343517	29.0464475	252.20658	54.0922025	69.536774	161.31732
AGRN	361.10508	254.026645	184.019205	240.391555	528.06252	153.85757	309.93681	143.29166	330.355885	490.442985	257.02024	431.64388	518.137435	384.062775	384.84987	184.019205	224.101035	302.677355	470.508165	316.565755
AGRP	-2.57998494	7.8034329	2.637767725	9.06762945	-4.6371395	2.729224065	0.70905604	4.74076175	-3.3359865	23.1022435	-0.275135895	2.901722915	-2.31473826	8.86078935	-8.4459247	-9.2966117	6.1863032	0.05300784	-8.93837525	-1.284301598
AGT	51.5535305	12.3981981	13.347011	86.342611	27.493462	2.382532535	14.34914725	6.7107501	98.275241	-7.1919932	10.9734216	14.2221051	16.319289	5.16133065	44.520934	15.0127215	3.60757263	3.91037988	-3.28679055	9.37935675
AGTPBP1	117.8847985	139.593335	142.451635	142.299035	119.6983045	200.22328	135.86191	174.32809	111.533517	107.776674	236.636445	211.44761	127.126015	121.74739	174.32809	358.122605	249.35994	157.74503	106.743544	82.1989505
AGTR1	13.304938	22.3782915	9.02283055	14.3099558	5.61336615	7.6760787	9.23441785	-0.398626477	-0.018591828	15.6059335	-0.32802758	8.10633485	-2.39451865	8.0664018	12.25186575	6.5510687	7.58063225	0.325578945	11.9982121	9.4234029
AHCY	1131.082435	2038.69985	1991.98745	1787.0525	1099.71741	1823.99875	1428.27765	1698.55315	1711.6296	1264.8554	2085.17225	1229.0197	1242.92105	1461.94595	773.781925	1837.334	2639.74635	1111.011795	3556.6237	1867.7484
AHCYL1	1142.58518	1024.3289	1079.69953	1489.3384	1211.132165	906.14036	982.790055	939.399415	1206.876645	1442.6305	796.0173	1000.102885	912.55198	1256.1724	825.15163	717.93343	1672.38765	866.85208	749.03289	1334.4852
AHCYL2	221.45321	88.0042195	69.558304	75.307363	167.631415	84.9579935	140.63447	83.596908	149.59142	153.97922	143.73294	52.3575925	168.46092	69.819345	52.016857	65.934454	113.138649	75.785903	74.7245705	72.2418155
AHDC1	41.8336525	97.5639255	86.141734	177.75486	32.0455405	38.505192	30.393534	33.359193	23.1022435	30.5477985	24.878486	46.6695265	28.670107	79.4540565	18.8085105	14.50119575	7.6760787	19.99092	40.2990805	50.8059485
AHI1	173.861085	89.1513445	94.511828	126.984325	177.37063	111.036988	183.94654	89.1513445	119.984985	156.091045	55.9615105	83.596908	89.7621205	108.479387	139.77251	65.653447	57.337691	84.9133365	37.696177	89.9499275
AHNAK	1802.65595	5871.26265	5971.19535	3917.1705	3002.2305	3603.42605	4521.76035	4064.7072	4111.667	3418.3259	1526.1699	3468.67075	2670.97905	3024.55145	3158.7881	3338.05025	1615.3029	2591.649	3366.3537	3917.1705
AHNAK2	277.51176	1543.07285	1637.7573	4432.62645	234.80793	428.404035	1419.82415	655.793565	1516.1416	511.151215	1613.481	1388.7739	2535.75355	2973.9292	2190.494	3024.55145	257.726495	1191.44472	3633.8863	1222.113575
AHR	2811.02805	1901.96795	1663.21215	2738.712	4262.77085	4521.76035	3766.8987	3205.47555	3267.76695	4556.99985	1594.8972	3078.01895	2427.3611	4401.6315	4806.19905	3031.612	3664.19345	3917.1705	2236.2967	3505.37285
AHSA1	358.723315	370.209295	435.36785	534.604575	388.202995	388.60566	500.770015	389.33511	540.007215	319.113045	914.417875	701.37855	775.132775	600.784395	427.888375	436.526345	391.089635	384.84987	870.496755	574.607965
AHSA2	378.934645	445.05797	296.692745	239.841725	547.91987	335.94505	398.82387	462.93807	255.42413	693.837505	240.69326	280.76523	203.46983	288.488355	472.54843	338.854905	532.70313	395.58372	201.213185	436.24489
AHSG	-7.26928955	-10.7733023	-8.53446915	-6.13775235	-3.6864468	-2.202921595	-5.8241998	-13.0294642	-3.7326831	-5.7092326	-5.18847055	-8.6640047	-9.0021352	-12.367809	-7.0750983	-3.7485822	1.411629762	-10.6232119	2.691959735	-5.6064517
AHSP	21.138871	22.1074055	11.4055797	46.6148995	34.4401235	15.0209585	13.5555253	30.1691295	15.210764	45.126244	16.6246085	21.045786	17.071558	27.778795	23.8172965	15.0783415	21.85141	22.09345	51.9255605	21.138871
AICDA	14.714039	7.18083925	15.505705	16.071797	15.446407	13.98998465	6.4476682	13.74019965	11.7854111	7.38021095	4.7987367	11.16301835	13.41631745	46.22158	11.7370381	10.0551347	16.5751285	7.72885895	4.7886586	14.32775695
AIDA	721.05386	773.33457	771.90803	614.796845	875.229095	1162.101695	886.960215	996.56466	886.960215	942.21241	625.25804	771.252985	702.287465	559.36942	1176.235085	888.097505	431.64388	970.775205	1239.5483	823.805665
AIF1L	1932.4531	3987.21735	4348.55105	3128.321	2674.60825	1061.930145	777.314495	1793.852	911.379385	2214.4659	1394.48455	492.273085	870.496755	869.14234	597.560865	1139.45166	1217.706665	400.410965	491.48866	715.93836
AIFM1	35.097676	48.550548	55.287359	24.1661095	57.7281655	34.5471555	27.165495	52.6787745	62.4682075	33.2826255	59.368453	33.300669	45.0135535	46.450624	45.634338	39.955651	42.204642	32.805812	52.544533	38.6824525
AIFM2	9.9670481	15.0581355	36.6754475	15.128567	20.1196495	12.26267163	11.52068215	25.206187	21.6831575	4.85884425	18.205229	26.156984	17.333354	7.0026547	20.529857	11.88707275	85.342156	-0.460455964	12.64470005	26.0608755
AIFM3	11.94689055	4.08658422	0.56078746	1.331972339	2.167578117	7.84072925	5.0138556	16.4475115	-1.818803511	6.58828365	7.125177	10.65995755	10.1702691	1.115531075	7.7722816	0.017591195	13.7512349	13.15271655	10.61942285	6.26804265
AIG1	189.41779	314.452365	365.02292	121.0056	213.06607	130.18865	216.60703	179.50465	214.757765	202.793485	315.707975	404.57306	150.866095	121.96103	174.588585	147.22625	161.2071	213.146265	82.1989505	198.86526
AIM1	46.117957	259.007915	237.6791	169.221315	50.179822	141.01727	85.566281	125.462685	94.62943	49.6609835	89.0444405	98.472609	82.4100575	137.93757	111.1263795	54.5625425	63.839397	68.2252335	62.717611	72.0102945
AIM1L	6.1167488	609.29047	537.615825	2190.494	-4.49591295	180.97881	93.915989	163.351885	146.137145	15.446407	72.97244	74.368729	131.458145	756.327715	37.738715	49.90047	13.426343	149.631455	121.85409	57.5596805
AIM2	36.1901345	22.9912525	15.9139535	10.7375651	41.8956695	397.85007	19.1658295	363.742585	91.6250135	44.8860125	20.347758	486.203595	800.81399	55.5886495	781.83881	47.858883	83.9666875	452.934975	308.747625	82.845905
AIMP1	-8.67226755	-8.3336048	-17.5717375	-15.490868	-4.4009917	-9.900777	6.3293777	-6.5708335	-12.34366635	-2.7351822	-10.21309575	-8.35730315	-11.7196324	-7.36887565	-6.8798704	-8.1279152	-0.966559235	-4.48651225	9.76645735	-13.6000855
AIP	349.169195	207.162265	250.672925	267.851545	279.200845	437.96567	292.355285	481.377295	342.39447	284.748035	466.57919	279.07032	483.91433	424.84993	297.50182	177.75486	294.448515	355.680465	261.2722	285.624445
AJAP1	21.242522	19.131605	21.033084	27.7646225	20.09173	14.740126	19.2533275	15.5702095	23.943593	31.743242	11.6225158	12.8386168	41.059174	27.65293	27.493462	23.310157	18.783797	21.033084	35.6210635	17.312881
AJUBA	36.1575775	114.7221065	68.1964815	65.3855925	29.55251	45.911545	66.6216785	39.4116405	84.05429	29.569024	199.58181	166.05343	163.39316	115.3398955	114.920281	85.8624235	90.6694235	156.0344	256.811885	65.582339
AK1	54.233775	76.6963835	85.227451	62.8271635	217.63749	82.111922	121.5233	77.498178	82.052933	182.321595	53.9648295	61.255146	42.647435	49.0924075	160.062905	71.682539	45.6938685	79.4540565	73.268855	58.6181975
AK2	905.49952	1085.612935	1555.1737	1400.0285	1010.34314	1232.33495	1318.7266	1122.566495	1249.773	968.3162	810.34983	1867.7484	1095.57676	1263.2877	1405.4884	1025.30532	610.265	1647.07645	1446.28355	1129.45804
AK3	1085.612935	1079.69953	1162.101695	935.55533	1318.7266	807.710545	800.81399	790.573875	799.353035	1148.319565	398.99072	491.48866	716.99251	769.10576	997.25218	281.53518	305.5344	487.193975	235.823355	552.385715
AK4	787.551575	563.49681	346.722095	518.32239	835.326395	133.71113	198.006195	255.62773	196.19123	687.47714	109.2074405	229.48519	272.11932	327.309035	371.80952	225.614935	132.85432	137.776195	163.39316	164.105565
AK5	6.24402315	-0.283438375	2.003053545	38.848292	29.3300845	14.724254	13.13375305	5.102113	16.0814035	17.0877105	4.82425125	7.96866725	6.529981	25.0312735	13.0301158	11.0926896	13.9766772	12.8940655	-6.92430165	9.737479
AK7	3.64507526	-13.40563085	-5.42793465	-10.9885053	-1.486344355	4.481092	3.422400101	21.5995555	-4.00033905	4.017376945	-11.80954635	-12.0128833	-12.1352892	-8.4951576	4.45734035	-7.6682102	-0.090264404	-1.703342877	-2.12180502	-4.65207485
AK8	61.947248	3.874177015	12.20027995	4.5382242	10.37585885	24.2879605	31.306604	16.7180925	23.707183	20.5165395	17.99741	11.32975955	14.06266655	7.56377615	2.86320118	16.0992265	16.6060315	10.21986295	-0.078424952	1.00744258
AKAP1	12.7458777	7.54414605	11.673589	13.76541515	49.9183995	33.7420265	54.5625425	44.1111035	41.1428185	41.1428185	67.9213555	19.06541	7.83214625	2.729224065	19.718016	88.447312	111.17097	58.3481185	87.267956	68.295297
AKAP10	41.292475	57.124361	56.777782	38.909073	33.4345075	40.9183535	20.169358	44.9026485	30.1126635	17.6480695	77.440106	71.607068	59.690327	31.022102	50.38229	59.048775	67.0507495	56.008467	61.5536765	47.055524
AKAP11	205.86961	230.924415	172.0848	120.511715	306.54622	517.14389	287.814615	488.048815	236.81282	407.181585	132.69883	228.98315	200.22328	147.54063	300.07442	250.067675	261.197355	268.24727	137.776195	286.20698
AKAP12	82.6652715	57.8430485	141.41441	49.90047	120.10906	56.7047975	127.45749	59.048775	83.3872595	73.949922	16.2387615	42.944809	31.5513405	20.3008205	48.882402	75.906558	42.4649915	40.7105385	40.7737345	90.139938
AKAP13	546.3304	576.41315	703.03592	1058.492315	617.797385	1167.210855	725.083295	896.201515	796.587325	799.03132	501.24301	591.196095	676.757625	1125.65944	582.424015	716.59892	553.68527	468.99619	569.04633	653.56285
AKAP14	397.59013	2.490118045	-3.93729655	6.47960485	3.064516385	-5.7569724	172.813695	-3.1131453	191.894155	245.826045	1.894372005	9.737479	-3.70990285	-8.28316755	-7.7000088	-1.904966365	26.244344	-6.2472682	-3.57794535	-1.629091313
AKAP6	0.800121875	1.8010988	-10.1589799	-3.41430985	-5.22549415	-13.843438	-5.3375028	-9.5188967	-7.04590525	-11.1571461	-6.63996095	-10.4489287	-9.2230552	-9.23830595	3.000335485	-11.07030295	-8.7300396	4.68524055	-9.5922198	-4.84326585
AKAP7	150.28206	124.70252	92.501401	52.9814245	117.36162	202.661815	65.0484475	223.95023	67.10063	113.138649	55.2307705	94.544212	65.8514245	69.2135405	119.243217	93.556532	172.005825	111.262888	43.5268475	91.9286525
AKAP8	197.578815	192.45302	170.452705	308.559315	147.54063	186.494715	195.982595	189.06883	234.34229	157.980915	153.540175	169.740505	204.777085	216.414645	175.21979	316.250455	189.68311	141.051265	178.404415	187.502
AKAP8L	179.251715	123.73165	87.439574	243.770785	77.120315	87.680634	126.782175	84.1756995	105.834698	137.1904	149.91909	102.0736795	101.5155045	264.45212	114.504172	156.829225	81.340601	87.544354	123.783955	71.548021
AKAP9	-10.89606325	-12.9439289	-10.6777892	-12.24587565	-6.95145455	-14.8833815	-11.1097105	-13.28443265	-15.130414	-3.21556015	-8.88626735	-15.828607	-8.28316755	-11.7553382	-6.79936815	-8.06188675	-12.54062395	-6.7808018	-8.80633385	-11.45492365
AKIP1	119.5592185	120.200665	94.9789605	85.92753	91.043959	55.6103085	78.4026645	96.5424545	88.7319055	93.727338	112.6397245	134.68225	114.446156	142.958585	274.38054	135.61965	97.246641	97.0573845	162.679295	310.46888
AKIRIN1	214.70015	240.873875	255.91797	305.221455	198.69677	201.213185	272.340525	212.490435	193.557205	140.67814	257.796925	236.44574	284.605035	329.989575	178.69249	150.748665	311.38484	234.260905	256.2575	159.641095
AKIRIN2	250.145115	586.311995	403.583965	595.050655	277.265665	608.35279	291.766015	521.74761	330.597235	264.332135	843.145045	706.20248	625.957095	391.60671	511.63805	360.87681	562.03418	484.125855	644.99749	639.116705
AKNA	304.062375	98.669973	72.97244	148.93509	142.67162	1003.113835	281.30541	674.98141	394.751455	245.249575	76.6526575	105.302896	318.84895	740.030865	271.49463	77.595645	119.984985	263.432065	68.9909755	198.624555
AKR1A1	2444.4065	2179.9629	1995.3109	1479.8939	2211.7238	1916.2355	1753.46395	1800.154	1541.66055	2352.94225	823.805665	1131.082435	1481.42885	1299.9978	1424.879	614.796845	1551.18145	1287.8015	1118.693925	1633.7218
AKR1B1	725.48137	420.33315	352.70488	256.951745	589.38658	763.69711	519.670295	828.524315	910.876	424.54258	1217.706665	1341.0325	1040.099185	386.81047	1077.796725	1066.969665	1756.3301	1319.934	1702.78845	737.40408
AKR1B10	233.682805	2843.91835	1516.1416	1613.481	18.2785015	755.78795	672.80725	2147.2637	1596.532	95.7460865	8460.5898	8317.4413	1937.93035	1398.689	682.37855	1852.4408	971.954055	1251.30145	6983.50385	6892.19005
AKR1C1	-15.4608155	-16.482161	-9.7632679	-11.79053795	-10.6909884	-14.2760495	-10.2961571	-14.1551895	-17.735725	-11.70050055	1.20052376	-11.4707037	-7.00694025	-10.0250988	-7.90513215	-4.94738275	-15.130414	-14.034811	-3.6394719	-12.6384603
AKR1C3	1930.39855	1242.92105	971.36398	687.85532	1000.102885	728.367195	4224.7974	2278.70735	3002.2305	1785.34385	5168.8801	13757.051	831.237165	565.2788	295.675945	12108.3215	12956.8825	1067.95356	15070.9825	17771.676
AKR1E2	8.4439182	1.14327792	15.1974795	8.17912455	9.1919808	5.5332945	-6.1201781	2.188912287	0.168031827	11.03060855	17.748395	8.4219856	7.58063225	7.2046424	3.94074076	-4.11985805	5.3044754	-4.6077992	30.787529	-4.94738275
AKR7A2	945.261075	996.56466	1016.765725	694.100885	1083.32991	952.821595	935.55533	994.206225	948.457075	1402.41735	376.788425	695.719685	694.447555	439.10053	432.282005	682.37855	644.41225	537.38858	616.365565	953.628355
AKR7A3	257.620115	193.300725	301.80822	177.974935	252.60443	200.394755	209.111795	214.179445	190.06975	298.32332	143.070195	127.402175	109.495087	115.3094975	134.5004	173.213615	152.9869	143.468675	137.25685	201.213185
AKT1	1264.8554	702.723365	881.50146	1623.94835	1402.41735	882.44007	851.78522	1043.60847	1191.44472	1338.38395	1241.827	747.18818	1256.1724	2127.9108	1141.53338	1572.87485	1177.140805	891.68955	1663.21215	1034.206505
AKT1S1	34.4594015	34.4123955	39.5226575	63.7482635	38.546517	6.6189092	25.5397705	22.4081605	13.0645814	26.500136	40.392587	36.4140865	36.501081	85.227451	31.9710925	17.038759	19.931272	28.753925	45.652031	17.3221565
AKT2	-4.5065086	10.4445492	8.4673533	0.506510315	-8.29703275	-9.38783605	-1.021531195	-2.466273185	5.37970275	-0.218055836	3.993434445	4.08025225	8.3186846	3.01350102	-6.1201781	1.269940379	-11.32782045	-10.21309575	-7.1919932	-3.0195647
AKT3	-1.88538084	11.55900985	6.3293777	17.0608435	11.54261675	9.06072455	4.73530985	14.0111828	3.252406995	16.396437	9.32267175	6.84246075	-4.0861114	4.6583853	14.0111828	4.4365226	19.4038945	4.067451935	0.325578945	10.5800863
AKTIP	452.21786	586.679405	872.55866	397.04247	632.618525	550.75682	400.410965	623.47404	418.90587	620.40192	369.95933	270.50931	399.914895	385.316865	366.779275	511.39549	735.74148	474.838845	199.50638	374.668905
ALAD	334.615915	478.424025	671.89522	308.127745	371.80952	231.94538	192.914155	295.675945	231.74269	292.929005	476.68005	310.26618	356.34422	312.145615	268.66784	376.600875	269.816015	166.622425	146.092375	236.97833
ALAS2	27.735971	10.9921768	14.5270054	19.6194825	7.2046424	6.408287	8.78694025	22.687451	29.6577445	16.4845295	20.478056	13.69702555	14.4789628	15.369312	-2.72948882	12.38230015	47.5164865	19.5198885	49.205985	13.3231604
ALB	29.4486865	12.82308295	9.6101778	7.889954	43.420738	16.010531	14.6889935	18.5554735	7.87720425	49.846349	17.633053	16.2387615	17.3221565	23.6697975	70.1885895	25.73926	21.5995555	30.4225405	16.193435	37.819168
ALCAM	863.723955	97.7905705	197.456305	182.69907	917.870065	235.66911	1124.42273	335.800805	740.030865	1222.84076	826.30918	224.015	202.057545	310.05052	242.168345	782.73938	768.707525	461.724505	516.87408	988.38649
ALDH16A1	127.586745	138.57039	127.49386	174.263315	95.796124	93.4964865	125.037055	111.390912	140.063805	121.96103	132.34746	95.796124	137.41032	232.596415	120.721895	100.497329	89.7621205	135.98148	110.754191	149.47224
ALDH18A1	1119.537905	253.49853	248.07975	521.74761	1166.321865	245.645145	341.12107	351.050705	359.45242	928.40162	221.2924	279.419015	350.75615	441.884335	276.628165	283.46755	482.3705	312.28663	245.645145	229.48519
ALDH1A1	3128.321	687.47714	1349.9872	1229.0197	2300.74515	994.91599	3452.33275	1396.0092	2149.88285	2837.0932	1932.4531	464.35643	931.010285	628.939	197.289385	5577.1454	4097.01585	1486.40325	572.961365	732.6556
ALDH1A3	780.8891	906.14036	1201.02352	1153.51232	2798.52015	367.13849	2899.68595	726.64579	2304.20085	1056.46806	499.26073	547.91987	771.252985	2770.803	403.44511	333.04404	238.080435	816.257435	242.246515	296.692745
ALDH1B1	29.2023635	13.69702555	71.9363345	20.687165	31.9157325	58.962598	114.446156	53.3895115	74.7654065	38.4441705	53.4370645	90.2009535	40.115494	38.299565	56.427877	151.24703	73.7607735	91.689684	63.372628	50.5769125
ALDH1L1	1384.53695	236.636445	261.197355	179.67579	884.453975	109.009302	102.561818	115.2554515	193.10279	819.54376	42.362919	47.5894875	33.210033	74.8362855	6.37650115	12.7522577	72.2418155	16.503447	12.8940655	7.6260815
ALDH1L2	11.0220361	-0.137685997	7.71311435	11.32975955	-6.37456855	15.484982	20.0158575	12.7080722	4.5449225	21.7748215	8.26257815	1.92395196	14.50119575	15.9930535	6.9122907	16.7935955	17.6721765	2.272595591	17.8736215	9.1016329
ALDH2	799.03132	796.0173	962.316835	705.790825	735.093055	494.49728	544.387825	454.576115	626.240235	549.073945	443.661085	352.70488	451.78576	531.58501	522.41109	115.590562	314.21686	368.587025	365.918735	436.925835
ALDH3A1	1538.8871	3801.5964	11240.56315	7609.2247	262.71102	2535.75355	3779.44935	6835.7863	3642.30435	1596.532	3887.6438	3205.47555	1883.80735	4448.6402	412.33669	2061.3853	6605.5955	2702.246	3505.37285	9829.578
ALDH3A2	997.96331	1763.53165	2501.26165	1011.3235	1116.84946	1198.063055	1564.48845	1546.86095	1264.8554	1543.07285	2099.6305	2135.0668	1108.121785	764.792275	671.51007	1391.4152	2507.45235	1328.36435	1418.2118	2718.1692
ALDH3B1	437.78803	101.422621	232.935535	22.9001315	110.0266855	55.942601	278.371865	50.8496585	290.119425	283.742925	20.922211	30.8227475	75.785903	20.078009	48.550548	24.9057805	59.3143145	22.488256	5.154465	68.898878
ALDH3B2	314.763905	1937.93035	2526.3218	2010.05805	168.636815	915.1197	287.922165	1170.51993	553.68527	353.919845	4013.39205	681.83165	575.18226	802.82801	277.03307	796.0173	71.3782675	1308.6702	690.664575	589.66608
ALDH4A1	66.0646465	206.033355	192.18394	231.422735	35.443423	66.74532	76.464408	88.518582	70.4125285	18.730986	74.9990855	108.2949705	91.571216	88.5536145	67.898512	52.137258	76.5712635	62.288593	103.467071	158.33522
ALDH5A1	94.8559045	123.491	172.75919	77.393758	102.3874355	214.611265	101.357517	256.0804	76.316288	193.557205	229.651265	69.558304	73.723118	85.7701315	45.282925	105.127914	295.13544	122.189	117.36162	125.230915
ALDH6A1	692.60577	238.17876	424.84993	250.9422	615.686005	181.46319	153.807125	218.61144	193.616115	446.93576	518.137435	135.49481	178.12267	138.17145	92.71583	111.533517	155.423315	139.83777	99.0031635	173.213615
ALDH7A1	1153.51232	1201.02352	877.73369	1121.29062	699.529215	446.77403	587.49716	536.408635	423.596295	851.78522	44.7436495	412.535705	631.52111	692.14262	575.79476	54.1242245	426.32139	94.4305075	172.85845	519.88
ALDH8A1	12.0131091	16.065251	16.6535995	27.597981	23.3875675	21.74583	13.7723545	19.002792	18.730986	3.658743145	17.3542595	22.0555255	18.166775	39.6407245	27.7646225	15.9930535	23.7784445	43.824737	24.232061	19.562849
ALDH9A1	3815.4292	3861.8791	3801.5964	2824.52995	5194.7239	3932.2566	2479.4611	4248.6403	3357.4581	5405.68325	2304.20085	1849.21145	1980.1918	2581.5267	1906.83415	2075.1838	2396.7778	2681.2001	1647.07645	2804.5869
ALDOA	1412.52905	3346.10415	3216.42185	1181.097845	3128.321	2817.97115	2489.63905	2575.34515	2411.4058	1816.9449	3815.4292	2733.596	2095.38175	1045.57223	4051.8588	2348.61165	2444.4065	3715.82315	2507.45235	2075.1838
ALDOB	5.82003585	15.621361	5.96404465	29.602916	46.706141	59.608079	22.7125475	44.38103	27.5066695	16.366581	8.3978765	8.13101995	14.34914725	54.681219	30.2856425	11.92271098	24.952572	20.067869	39.4273055	29.7688225
ALDOC	338.98122	691.74289	395.58372	404.18049	316.444975	469.351965	188.62689	456.929965	190.013345	260.51815	851.295705	503.391755	250.145115	240.49133	393.0494	1455.71335	343.273135	853.394875	427.674095	192.316995
ALG1	52.5886485	41.059174	31.4388855	3.61870265	15.745704	32.058283	26.09615	22.9912525	42.3072975	15.705636	101.422621	45.1623915	59.109346	-4.0861114	23.6697975	46.5020565	32.219508	35.209322	57.617839	27.6358725
ALG12	31.6012815	29.8849485	24.596088	50.494684	46.996003	24.8173625	19.06541	33.0903165	29.8580325	33.059956	29.135327	27.5729515	30.1537695	54.035043	26.181306	33.1266665	33.450703	11.7315506	29.998531	29.61908
ALG13	288.795885	410.679805	311.64989	237.95181	342.777585	326.06254	259.92764	311.12706	219.96832	247.910615	730.661245	291.86973	348.98891	217.56024	175.724705	354.88427	413.41281	417.7743	499.26073	324.089565
ALG14	201.391005	129.92709	150.6851	96.9234725	254.306135	87.312562	89.8686565	86.1041035	101.4892885	178.18402	84.6175895	127.9384	165.45424	92.6751495	83.0349155	78.442078	68.9909755	113.554179	89.09012	155.322275
ALG1L	282.90852	62.8815245	204.96169	83.2461115	15.0209585	80.2864025	471.813405	83.2168185	575.18226	212.966785	772.273285	328.382925	175.21979	162.621395	393.211195	1030.54607	357.488175	942.800705	323.333445	644.07113
ALG2	26.0774705	15.7758765	23.597789	45.376675	21.5995555	8.2334701	14.17664815	19.7952215	7.778522	23.623565	29.5432415	19.7535635	40.9686565	42.920339	14.42169595	24.8910615	15.2720975	12.40626375	29.61908	10.1955404
ALG3	462.679	350.89056	398.99072	312.56842	369.755885	317.151375	313.15199	264.24346	510.23902	286.558885	1403.89525	853.92416	606.37516	420.12284	402.04845	1238.62995	1048.33355	450.74927	918.40923	500.54696
ALG6	177.185315	273.04819	290.747715	147.335605	166.421235	230.679	221.787005	229.96832	162.679295	184.465265	253.83005	219.241445	212.966785	140.742905	206.516265	152.31094	279.29292	168.25716	208.722185	259.81851
ALG8	331.609195	334.826785	337.26721	240.24049	343.944635	279.6969	310.154505	286.34461	371.96705	278.854545	426.20213	375.723805	396.752585	254.79958	298.449505	305.445195	447.79832	349.46994	557.59661	337.26721
ALG9	444.24004	365.79569	366.435705	348.56826	580.03713	240.638925	196.05532	253.49853	296.217165	380.182315	238.62049	235.48957	248.29744	364.47891	277.265665	251.734735	179.251715	259.81851	361.532425	201.549975
ALKBH1	62.968322	65.79919	77.708548	77.3512295	91.527857	81.237251	40.028573	99.8367935	62.779488	98.421944	152.06962	112.998952	154.249375	53.9363995	76.519043	71.3782675	35.605176	69.3867575	128.03514	75.614506
ALKBH2	110.0838535	128.897155	157.846155	453.7914	118.1624605	159.131385	176.8925	106.935705	196.943105	123.863475	171.332325	100.2268235	138.405095	439.20917	146.468665	154.150565	233.945345	96.0342445	373.331995	133.77965
ALKBH3	316.565755	230.059155	260.01575	213.146265	326.31012	202.057545	248.661765	221.787005	280.96122	316.444975	424.76543	124.70252	247.57341	169.740505	267.21734	212.14099	251.033595	208.121495	335.6239	267.851545
ALKBH4	30.050815	23.029444	31.0113415	37.9452235	20.3887345	37.3262795	25.7747395	36.6900265	20.044474	25.724269	60.39302	45.3084	27.7897275	22.606079	24.482978	44.6762425	33.684185	33.195019	40.9686565	36.206101
ALKBH5	2804.5869	1679.68935	1873.8578	1733.24995	3987.21735	2733.596	2615.10145	2708.89095	3285.20785	4248.6403	2541.99735	3064.5794	2470.48735	1930.39855	2864.44645	2843.91835	4378.7894	3401.58565	2899.68595	3338.05025
ALKBH6	114.5738545	164.50159	118.781382	127.49386	159.93583	237.078325	94.7720855	191.496925	145.73638	173.37909	162.408075	161.51262	137.379045	156.972485	179.89985	360.70912	160.062905	195.00492	150.11194	212.78563
ALKBH7	413.41281	324.39226	463.463995	256.374885	348.84262	224.490365	173.06477	206.516265	245.826045	321.756165	251.11584	173.861085	196.549805	170.40336	138.02433	92.30986	162.31056	199.020595	126.361655	127.402175
ALKBH8	28.914544	16.503447	28.9715045	42.4204985	38.225401	37.738715	42.702045	23.429662	11.120945	48.0071865	18.761863	44.5452085	31.853245	42.3072975	25.5068905	29.61908	10.0796208	10.34688355	38.9436415	8.8437874
ALMS1	124.230295	31.584701	37.9984335	63.782306	48.7116	20.09173	40.2616885	31.4260575	41.3074455	76.6526575	91.043959	52.03177	47.177195	78.975393	23.699174	58.398405	71.7023185	43.4803675	30.6639105	34.733006
ALOX12	2.141167942	452.21786	345.056015	1244.1036	9.6101778	101.992147	31.3731525	215.123955	108.2949705	6.4633112	348.722055	33.6995035	51.097051	312.46393	1.715271785	44.057249	55.3159285	313.560295	56.633958	5.11799295
ALOX12B	-2.342851135	13.2669083	-1.63520429	260.19591	-5.92684655	290.282325	-6.18493725	207.162265	6.23705935	-3.6107997	730.122395	139.25951	31.260827	157.519385	-9.54953115	207.392785	12.8386168	442.1152	42.8038125	79.154675
ALOX15	29.643092	4.59324305	7.6996121	9.4234029	-3.5896232	18.7742375	35.083439	5.0891624	16.4845295	59.3143145	14.804469	3.64507526	9.93532855	15.446407	11.31727175	0.42423805	10.99956725	4.26866225	7.14504075	11.4055797
ALOX15B	23.189645	82.016917	41.938221	80.6666875	18.2470195	85.418481	15.5251465	59.5542995	25.8122565	26.257998	154.03612	17.3003495	18.146421	39.375442	9.42693135	60.1200415	17.013786	72.713479	40.8193275	25.206187
ALOX5	17.1387295	12.08857315	8.3040384	15.6946735	23.0157175	22.434582	16.8586635	18.5906405	8.3040384	8.36347235	13.347011	9.982268	23.429662	34.267928	7.7222561	21.9318245	5.82548405	4.17512785	13.9494069	5.5990111
ALOX5AP	793.03892	509.20173	378.55783	81.2000825	435.36785	2283.2596	833.32473	1935.80105	1283.5002	844.10082	497.9857	568.492785	1050.73139	328.190225	1723.5079	362.41935	421.8315	1769.66735	981.61435	1414.1813
ALOXE3	-2.741073	2.266011041	2.54444787	61.16166	6.90015585	13.20926185	10.0861525	23.4347985	15.2910565	10.36808745	140.742905	32.4628555	3.698291015	50.3066535	9.05239905	47.4849675	16.598933	72.617826	64.130942	69.876716
ALPK1	205.10659	159.131385	146.544915	120.95964	61.7627185	119.82361	123.64577	172.0848	111.572389	134.27152	97.287861	166.358265	160.128215	117.312395	109.1010305	43.420738	90.710344	202.1796	89.3687565	122.273925
ALPK2	-6.4572341	-2.686943325	-9.5620161	-5.4561756	-0.218055836	377.7044	129.1745	214.757765	61.3106125	-2.06659006	12.8386168	130.49151	40.6707605	174.946845	89.0444405	32.4628555	56.3918125	25.167747	32.906966	64.013779
ALPK3	-2.9777943	2.01890499	6.7021274	23.4483755	12.8306998	3.28456424	-11.5481099	-0.097180067	6.3502962	12.97992945	0.45977902	-2.72948882	0.116992379	-5.86153655	3.142473375	-2.6444899	4.2064684	3.83338433	3.150964425	1.05545178
ALPL	1035.246775	82.168598	66.408586	63.979243	103.597273	249.05214	210.08388	244.8867	308.559315	218.460125	146.665445	88.839681	147.933065	248.661765	54.608625	203.937795	146.092375	199.61689	75.964088	132.34746
ALPP	2007.96365	1359.2182	1450.90775	2547.04915	3064.5794	4042.46905	4556.99985	3300.80315	3932.2566	2831.68215	1254.9231	1136.309175	1756.3301	4161.24645	4483.74055	2535.75355	2271.3587	2817.97115	2075.1838	2831.68215
ALPPL2	8.5427783	12.68172015	11.0856562	0.521430815	25.003807	-1.609703273	5.50070975	2.133505371	0.78739982	3.77590549	-4.48651225	10.51162615	17.398999	12.6064171	-1.825486134	0.225591765	-1.034100375	5.9225017	10.7375651	13.2156679
ALS2	223.33947	223.015685	194.57268	168.57879	168.710235	158.86679	197.937385	127.892225	175.135125	152.492935	685.27756	403.44511	175.135125	118.1114275	283.539175	153.685445	209.88588	119.858811	275.57833	256.629125
ALS2CL	76.599128	204.158265	235.113565	515.06178	24.515627	9.07958145	63.123578	30.918826	61.3789575	51.900846	54.035043	28.8714325	66.0878625	192.316995	29.998531	3.71048011	5.64918495	37.7886365	26.6579045	14.48543865
ALS2CR11	-5.9659955	-8.4573908	-11.2019433	-10.7562853	-14.677499	-7.3326902	0.008739833	-5.7242192	-19.760546	-7.70863885	-1.346037169	-14.9528665	-12.39039205	-9.42466145	-7.43075745	-5.99902615	-3.6107997	-3.23733655	-10.2961571	-2.06659006
ALS2CR12	20.025483	1.57314685	4.21230245	7.63134175	2.91909812	3.64507526	8.4673533	12.7944949	20.863148	4.89526695	2.04883882	1.14853275	5.8764098	7.0201787	-4.19875035	13.37686975	-2.516203795	7.11184865	21.335531	-3.85936685
ALX1	45.087341	17.3542595	22.7962445	43.932479	110.9982315	44.1347895	18.1363825	33.673018	50.700325	101.4892885	52.03177	94.7720855	18.461363	7.4110017	15.633114	45.418026	27.9971725	61.8720535	46.117957	42.020316
ALX3	12.2453877	21.9661135	15.128567	67.9213555	13.76541515	18.86771	3.09381319	9.48195685	10.0731116	11.63764625	14.889587	12.5652174	19.8645985	27.866512	14.31797745	9.7207743	8.1850563	11.2425599	32.478542	13.31468235
ALX4	5.31248925	-4.4662684	1.596960995	4.3397437	-5.97629275	-0.189325722	-1.206236237	-6.8798704	-5.48023945	-10.6232119	-1.780271749	-2.6444899	1.9056151	-4.12796	-1.89625362	-16.17947	-10.4379835	-4.30569215	8.00131985	-5.1186783
AMBN	-4.49591295	-3.05266225	-3.1058046	4.63520415	11.7064045	-6.38816605	-3.1219972	-5.80166735	-3.59749195	-2.547022505	4.87472255	-1.206236237	-5.4113208	15.9139535	-9.88927555	-1.07752137	-6.19556345	-5.8241998	13.85023865	9.3516001
AMBRA1	5.725314	18.4293865	24.2652075	32.4325465	29.089793	9.2876746	9.00024975	17.2018205	7.1696364	9.7207743	23.3600675	15.924985	12.238017	32.1246255	9.4234029	14.44002805	26.222299	10.62610585	25.8623765	11.4527187
AMD1	93.28391	229.651265	241.034665	98.528267	155.19911	107.27529	190.67556	163.080285	139.652815	87.267956	350.5537	286.70443	159.987815	103.597273	139.96148	248.07975	126.62777	123.783955	165.16551	122.218065
AMDHD1	2.155937577	7.8556153	-0.484226341	1.82364421	14.9138385	21.033084	-5.36858165	16.8586635	7.51741675	6.23705935	-2.454740565	11.66925295	3.432419021	4.074091245	0.977672025	-4.5377712	6.0794227	3.5867179	-3.08921205	2.490118045
AMDHD2	59.608079	74.9322715	41.8336525	60.39302	37.7886365	130.726445	49.1346145	80.2864025	85.0399265	61.7426575	120.34852	81.7616475	81.301249	93.321249	126.569065	54.5058615	77.3512295	78.577744	68.1249675	62.9146265
AMFR	391.3505	444.869485	222.710015	353.61778	319.695645	274.851695	155.55523	240.391555	251.576355	309.73837	294.80148	408.207665	163.2131	435.505335	341.804845	185.405195	296.77045	129.87562	139.52075	257.1314
AMH	-6.01913525	-12.97227785	3.245977325	2.65308308	-9.21011975	-10.64112285	-11.44241575	-14.6126295	-6.4286451	-14.8512705	39.290804	5.9552476	-6.4671457	1.623015355	26.313859	-4.7756047	-9.4764376	-12.90396385	8.3844432	-16.3532665
AMIGO1	2.074299055	19.951998	18.882795	6.0367503	8.5736286	10.2484766	2.55022953	-7.76403955	4.60607085	28.116069	8.4576295	11.8941949	0.521430815	17.61478	23.943593	7.4247887	14.22978975	18.0903185	2.255698378	9.46741135
AMIGO2	-2.11547802	-6.40987145	-17.735725	1.9950692	5.625379	4.32926955	8.55345765	3.685342995	7.0201787	-5.9184299	-2.678808855	-3.3512377	-0.581901961	-2.041099275	22.290654	-7.05367405	4.74076175	2.163127317	3.742705095	7.37456575
AMIGO3	2.477782975	0.887955044	1.18210531	11.9764046	2.850991595	4.586611	-0.425827879	5.2713133	12.7944949	0.959908515	7.9762301	-1.703342877	-1.580071689	-1.596846672	1.072987705	10.89705815	8.09913135	-1.26848834	6.30939375	4.68524055
AMMECR1	78.650248	339.384285	277.17437	187.105155	42.8912115	181.38259	130.318315	279.29292	127.49386	70.6314055	364.76356	25.253443	291.86973	199.020595	117.19567	312.56842	199.61689	265.93827	325.072785	240.49133
AMMECR1L	65.934454	68.2252335	66.174534	117.833464	105.732806	104.4245165	163.847725	105.667604	86.447037	104.775218	113.76305	92.743703	62.134902	101.6387755	168.18775	161.640565	152.88419	87.0748055	176.742815	129.464705
AMN	14.5710593	7.36129	14.40334485	7.9762301	19.6823015	7.4548238	3.67123261	5.16133065	3.356790617	17.540741	7.21216315	7.71311435	9.92765845	3.252406995	9.10772785	4.1688715	6.27439325	-9.6953873	3.245977325	10.92988365
AMOT	301.585645	93.8823705	161.559305	91.758227	348.98891	62.946964	199.092245	113.284171	96.106681	254.22527	74.225711	23.3744905	63.782306	58.2566605	127.892225	194.868685	118.0334375	38.3782945	23.235828	53.4649515
AMOTL1	13.3561526	28.7687235	7.50686225	15.1564935	4.7803825	6.0050884	2.089339485	13.07346085	4.3453294	7.889954	21.077155	15.476699	12.3637693	26.6457885	13.6636195	15.5908	30.3676755	17.0052105	58.914594	23.8837755
AMOTL2	22.777719	23.984404	40.240841	16.2575185	57.7614255	69.558304	43.7224105	33.319579	46.450624	30.2180385	30.886585	20.148859	25.839924	48.7622365	56.9972145	41.5720445	47.764691	49.113426	47.7358745	52.7672315
AMPD1	76.069751	-3.3512377	9.7442653	-0.434117503	261.871475	62.639433	-2.44737447	15.505705	21.5022405	209.046135	-7.95623885	-0.159348349	15.705636	-4.70960795	25.572502	-3.13085835	-9.9964304	8.0268264	-9.6426593	24.783977
AMPD2	-13.690881	-11.3914222	-10.23952165	-7.04590525	-14.13411	-7.68490745	-9.1924762	-0.083831656	-12.4680014	2.81980519	-10.08843825	-5.5361142	-7.8839449	-12.034474	-16.31611	-8.2232704	-6.5308235	-13.0858122	-13.0294642	-7.78453495
AMPD3	17.398999	7.10603025	14.0933071	-8.80027815	-4.8271494	11.03060855	16.631788	18.4405545	1.386200628	12.76755595	4.4135051	2.54444787	3.93647946	14.8343645	11.50349405	0.984495875	-3.9795354	8.12376905	1.875557355	13.36293065
AMPH	20.0158575	13.4992427	35.2516965	5.0463489	7.4684937	11.26507155	45.7139955	11.0220361	22.4226705	9.1397939	1.440034995	32.3889895	10.3614135	7.5377347	21.8230675	4.8878076	22.8374245	12.27669245	12.1135558	9.3637756
AMZ2	1307.2055	721.05386	759.49583	476.268585	1023.754955	919.118665	835.326395	747.536175	649.540345	1267.70345	1873.8578	766.9529	928.901515	621.567325	1091.89207	889.93161	1112.8713	1099.71741	1029.78265	1123.705005
ANAPC1	148.06939	295.845705	293.84855	427.43529	134.73367	275.688655	260.01575	309.73837	219.63247	220.05491	462.44676	383.13007	354.570665	309.8548	239.3467	350.31233	536.408635	278.95415	423.386265	279.505975
ANAPC10	152.41337	197.209505	165.83337	66.1176335	201.213185	180.47369	174.383465	163.80011	133.252045	134.73367	218.460125	363.15553	194.32845	63.071421	271.0728	295.00253	189.312415	221.2924	249.947965	283.742925
ANAPC11	943.3259	761.35838	910.876	522.41109	937.49287	667.10509	619.723115	680.773145	790.12034	797.571025	1346.91925	1130.095805	1068.87519	663.226095	893.649245	911.92736	860.808195	812.13606	1016.765725	1014.58016
ANAPC13	1672.38765	1118.693925	1319.934	642.89228	1950.3729	1237.4409	1459.67235	1443.65655	944.683935	1935.80105	1536.7331	1470.90255	1437.2104	974.514165	1536.7331	2110.60585	1589.3831	1685.56315	1111.011795	2042.0746
ANAPC16	173.733355	118.440896	103.9885075	65.6867865	372.19702	288.13608	143.84217	218.392585	126.255355	421.45965	85.264927	54.035043	54.2144555	57.2155495	109.9938115	100.648653	198.31042	122.384065	58.36969	269.744365
ANAPC2	24.7070295	34.1766945	44.520934	89.9499275	20.4535575	27.4775085	15.2023695	28.4818225	39.229925	19.931272	28.7006325	33.416849	42.9876205	91.014732	28.0096715	19.572307	27.942173	26.49173725	25.2869565	23.5279855
ANAPC4	634.58163	498.743545	408.207665	548.559445	484.556475	558.229375	516.101995	591.196095	572.3614	695.27285	262.71102	293.84855	688.760055	718.304725	569.26623	314.763905	377.183885	375.0966	478.7821	482.3705
ANAPC5	1406.5117	1036.735105	965.047435	1053.369925	1483.03645	1239.5483	1096.75204	1293.2454	1274.34555	1268.7156	1400.9929	941.16166	1290.5294	1415.6205	943.935135	947.70008	820.08407	1286.2897	1291.808	1487.61375
ANAPC7	53.8945225	107.8144635	159.93583	79.050676	29.8849485	52.81056	63.071421	54.4787905	64.5666465	51.533247	140.445835	168.068985	80.183187	58.644828	26.761954	101.9291815	70.336938	54.233775	109.245147	74.871279
ANGEL1	187.40862	133.61698	89.3314405	99.5229365	174.87719	108.7706115	78.612553	101.574573	116.3717185	170.83348	114.409077	150.43452	140.35936	122.803235	47.68496	54.035043	66.467807	89.7188525	196.44977	102.0736795
ANGEL2	387.91933	333.68778	371.441925	312.680035	450.74927	586.679405	370.49198	625.01615	383.604075	501.70572	199.31618	222.87183	273.77129	344.740825	414.082655	423.8779	444.463975	370.49198	461.558775	544.641625
ANGPT1	139.96148	38.606134	43.3342995	39.000943	164.105565	15.745704	31.5203235	29.9006435	43.8435565	154.150565	19.7728625	29.8471785	137.72264	19.9190695	22.229213	39.3908005	35.9277215	59.6365725	62.6988665	46.809422
ANGPT2	15.1404295	61.7930305	21.700671	23.279842	15.9930535	31.404186	41.996021	22.5237365	48.255369	1.85408865	57.7281655	100.015312	72.0102945	6.76999245	77.708548	47.148363	51.510046	52.137258	100.915662	37.042452
ANGPT4	-15.0153975	-12.4069077	-9.71871895	-5.13051565	-7.2001797	-8.696921	-8.1931558	-13.898548	-8.5956046	-13.15328465	-8.87564105	-10.5860808	-21.9291125	-8.16124155	-18.4021055	-15.738624	-10.6467809	-14.1551895	6.56426765	-12.56618975
ANGPTL1	-11.49667145	-4.9339174	-19.280666	-10.6232119	-11.7196324	-16.529536	-8.00667005	-12.286592	-12.1560173	-15.227097	-6.0800071	-16.529536	-10.08843825	-11.3773504	-6.80938915	-10.1589799	-13.6000855	-18.6255345	-9.48654565	-4.3714702
ANGPTL2	205.60051	459.907935	338.854905	335.6239	531.58501	228.76954	463.463995	197.209505	342.777585	164.43567	207.11176	481.142955	522.147585	134.73367	1082.29584	195.287175	188.69092	337.26721	234.44924	480.700835
ANGPTL4	42.548446	736.71021	264.24346	511.945135	343.60085	317.65539	239.841725	233.47	448.645055	87.312562	335.800805	426.50863	209.34068	627.7009	399.081835	108.433154	73.557521	300.191805	483.91433	233.536305
ANGPTL6	-0.097180067	5.07608475	2.868377175	-3.80750275	-3.37130935	56.4457385	6.4319236	37.0116315	31.804052	-0.297321369	-5.13051565	12.23081785	20.3693175	65.292932	17.5084095	4.5382242	7.904433	4.80389305	-0.06337768	7.05465565
ANGPTL7	-7.7919805	-8.89365455	8.74128225	4.3453294	0.941245907	-0.465280105	5.4732866	-8.7479137	-4.9527741	15.432985	-7.10784655	-1.14737341	-11.05684675	2.46785824	-1.726504594	-9.8010865	-6.15325635	0.032743085	-8.7479137	-5.61627835
ANK1	-6.3513224	-3.87627035	3.652848585	-4.3509964	-1.825486134	-2.195587535	-4.56731205	3.348947972	4.09403265	-8.05424895	-2.9533626	-1.877309175	3.91037988	1.66685292	11.4055797	0.56078746	-5.8800722	12.5864044	3.000335485	6.22507855
ANK2	35.870679	26.156984	20.3693175	13.98998465	43.8070715	42.68334	123.491	15.4399625	68.548334	36.9435165	-2.62085458	0.733750695	3.52562923	12.44348435	23.3600675	1.9950692	7.8034329	19.7535635	1.634271425	22.643928
ANK3	127.234565	64.0405105	65.102861	154.669985	152.88419	42.857476	99.91306	32.0951895	71.808983	171.5538	78.470198	23.4600695	34.0168155	76.0387865	37.2748435	86.7974895	63.7482635	48.0071865	60.8438915	77.0718095
ANKAR	31.4260575	6.62462865	30.8371575	24.551133	34.5625425	25.09233	26.540303	22.848276	16.8309125	42.1335295	7.5125663	12.6906424	-1.394460499	17.748395	20.5903585	-2.81343353	8.5736286	3.13165603	-5.0189637	12.3367608
ANKDD1A	249.140345	172.212235	123.008225	198.173055	357.488175	149.59142	168.131515	111.9902805	192.68294	239.142135	75.0898115	60.1431625	90.309713	206.30995	170.52222	35.605176	51.4939425	154.669985	46.996003	123.44707
ANKFN1	-2.38107498	-5.9904411	0.131869957	-5.2302416	-6.31324585	-6.83316535	-5.1513775	-3.9590722	-7.3326902	-5.42793465	-4.19875035	-7.6682102	-1.560214038	-13.47354995	-10.7733023	-3.7588861	-6.40987145	-6.42003075	3.51673273	-4.39565495
ANKFY1	503.104955	426.95273	504.308345	431.64388	422.62966	406.05951	449.050915	436.673745	392.672345	494.89943	482.3705	528.601345	660.314195	582.424015	480.393485	379.36516	261.2722	428.58922	525.988075	595.64087
ANKH	5.0042985	-6.05789445	4.74076175	10.99956725	11.95362475	-2.8516339	20.044474	8.4673533	1.79382336	13.2769109	4.44232255	2.533224115	7.7222561	1.634271425	3.44931216	1.062073105	2.477782975	3.793715935	10.5250079	5.82548405
ANKIB1	383.234895	447.38807	416.599655	298.00157	558.7696	380.182315	572.13118	495.89424	296.86373	478.154055	644.07113	494.008955	429.67843	350.056455	540.210005	770.44705	705.790825	499.75936	458.25702	414.72216
ANKK1	21.255654	-0.196471333	12.07334875	4.57202285	7.4175345	7.4793754	23.1142105	4.3101599	11.75354355	7.8034329	38.133518	-5.58933845	8.13725275	27.2231705	10.56996665	19.06541	1.69243328	-2.75568594	-4.0446958	-3.2291972
ANKLE1	8.13725275	1.72227221	-2.90347325	-0.339682172	13.1071465	10.69562215	-7.09464525	7.0963798	0.39888262	-5.7569724	0.238581565	4.81173225	7.76456385	4.48758585	2.04163408	2.977504755	-3.84426995	12.1135558	9.58050465	12.0686489
ANKLE2	198.006195	311.992695	285.624445	754.01786	231.15553	273.04819	521.190625	262.487755	260.7264	234.260905	309.8548	430.392175	464.55038	878.57988	411.870945	373.763675	262.360445	225.92095	496.18454	164.36239
ANKMY1	426.50863	109.5963035	127.79471	95.88294	110.292754	143.160555	395.982495	123.595975	357.794275	521.469045	40.580975	86.924147	107.02426	164.911655	201.29879	73.0960525	104.9061135	119.150678	52.7463685	118.781382
ANKMY2	295.00253	152.69963	219.31265	64.423831	245.54518	118.1114275	232.935535	143.89502	95.839324	295.403565	167.333575	224.853485	124.447205	59.2287745	144.15672	110.9604265	266.535665	158.26965	61.920001	167.333575
ANKRA2	190.06975	191.331575	163.74637	96.6060895	181.946205	267.41744	237.621215	255.812265	250.242675	337.37708	200.555535	122.96814	106.835844	117.36162	231.101695	390.47415	128.15584	193.20171	122.443955	303.694525
ANKRD10	251.950085	158.61596	175.512125	208.50049	282.80371	415.77272	339.92289	390.007115	355.500415	289.318945	206.257205	246.778895	226.75818	265.31776	402.723745	185.575915	213.4217	310.984925	269.99713	303.45097
ANKRD11	434.490225	689.224075	718.304725	695.719685	401.622935	644.99749	604.099715	671.51007	576.90775	490.01669	362.04649	421.45965	424.84993	639.634305	274.73344	518.668505	1329.8497	496.607335	389.33511	510.97551
ANKRD12	289.652405	249.546925	229.4108	167.751445	295.13544	474.64661	267.15699	435.221245	190.72887	270.989145	385.316865	216.072245	230.60751	237.87487	217.728265	248.29744	207.917905	341.260025	136.24905	243.28538
ANKRD13A	556.65302	645.72345	985.982985	516.63317	504.544405	1276.9058	497.80078	1209.49039	723.6202	682.909565	457.825995	425.010005	526.18844	625.25804	710.530855	352.70488	439.596925	750.729695	342.63978	639.634305
ANKRD13B	3.95082557	5.82548405	15.514981	23.8172965	23.3235365	5.916763	0.017591195	-0.261414107	14.889587	23.270494	12.3110381	16.220162	12.555762	22.3038695	13.61945935	38.05968	20.633881	12.3637693	27.8215205	16.5751285
ANKRD13C	31.059362	78.163987	66.7082415	55.9209875	51.1386365	64.1114195	62.968322	73.949922	32.23464	43.7840495	73.4703115	66.991188	69.2135405	56.0973115	77.8258975	51.6839835	90.925292	86.7974895	71.234708	76.316288
ANKRD13D	158.9765	122.0571	100.159304	234.736885	154.491245	166.794595	103.708263	145.674655	127.234565	137.379045	208.02531	133.09169	188.30717	336.27079	141.81956	60.996674	82.9989435	122.148975	116.537321	126.753485
ANKRD16	93.556532	96.9234725	90.925292	111.912054	98.528267	76.732005	93.995527	94.544212	107.9531255	80.126677	73.557521	153.807125	57.492896	135.91956	77.2842155	107.2207535	114.8437395	99.0378765	135.8035	119.1850375
ANKRD17	172.352385	323.470405	257.8904	272.028	263.548645	245.14286	284.99689	253.93139	188.15774	240.69326	269.302405	270.86555	229.810135	157.026785	321.489785	266.214525	372.632055	203.01923	295.00253	312.46393
ANKRD18A	2.407652435	4.110282075	3.970347155	-0.625125157	6.876000975	-2.819873225	5.19293415	2.73496743	9.9179127	4.3668916	7.88408485	-2.55426536	-0.801755301	5.2713133	-5.83171265	2.76064241	9.07958145	1.641539225	1.403901032	10.66732045
ANKRD2	-5.36858165	7.118135	1.062073105	5.865573	-8.4686173	12.50050995	-0.851961735	11.68151285	6.04104735	11.7663578	-4.14317485	-5.3744437	1.518019302	4.9612096	17.164606	-4.7183876	5.787873	2.5274302	1.03260523	5.444512
ANKRD22	213.96275	765.10577	673.50495	774.32545	171.388825	462.26796	199.933265	449.22798	281.62476	168.775255	268.24727	150.49273	237.437835	475.614425	370.898405	111.262888	217.728265	458.79135	125.54908	331.799235
ANKRD23	25.3791845	31.5513405	27.7253065	23.1464355	258.63312	27.1456245	19.285471	18.5457475	29.782607	36.8558335	36.501081	48.4609585	37.253746	23.635649	185.28492	28.634125	44.3233085	18.8984355	26.444874	17.94217
ANKRD24	56.562205	16.8214465	7.7844993	15.0858405	27.1552495	19.705756	24.204183	21.8230675	28.602664	33.1707025	9.82761105	18.1559925	13.5614539	31.6286575	19.8558095	2.036173065	25.6604435	24.273202	12.8386168	13.15956965
ANKRD26	52.7042455	39.813693	50.7886705	54.3391025	19.7308605	44.836181	33.716084	14.27433645	27.8029085	19.8152575	32.446733	50.5769125	33.948694	7.66982835	17.7613825	27.374505	36.431307	33.9048935	26.38625	17.0608435
ANKRD27	18.0367835	29.357207	43.004894	52.454123	26.7749425	35.332895	36.2423365	30.267523	27.518824	62.2476955	38.56365	35.097676	20.2303115	43.437947	37.5370065	153.85757	30.595085	32.7073585	55.0969905	70.375107
ANKRD28	118.5428265	90.4918695	67.425825	79.425992	88.233245	139.48007	142.242965	74.7654065	124.49112	103.548945	45.828087	63.560437	87.1362595	43.420738	70.143662	85.264927	80.410148	91.571216	56.1355115	76.619499
ANKRD29	35.605176	130.367375	40.216894	68.1964815	40.3188455	166.97584	30.8030635	78.612553	34.4401235	19.309294	91.2737735	106.307054	137.14213	57.3159805	193.10279	31.584701	114.3125825	98.052497	229.04502	45.3084
ANKRD33	244.98929	199.020595	237.437835	224.193945	178.64389	198.86526	221.616485	203.56421	276.53972	182.48535	198.457745	332.269185	279.969815	267.851545	288.883555	242.53677	167.393925	217.108405	317.48498	180.320245
ANKRD33B	6.7551648	2.028963115	0.941245907	3.51119211	2.93426183	8.80743185	-5.0302306	-5.3435849	0.59881663	5.59063925	-3.7485822	1.04884059	0.138134806	9.19942915	-9.8010865	-10.83695945	-7.02457125	1.153111545	-1.230039662	2.850991595
ANKRD35	636.641205	795.590515	1164.453865	1076.477165	931.88726	470.508165	262.360445	475.33941	296.982065	868.550045	143.96644	68.413981	284.270655	297.102025	111.083596	402.396385	59.420538	309.02079	125.592685	159.987815
ANKRD36B	78.470198	45.265053	53.9999305	43.8435565	52.631086	65.653447	164.50159	109.054943	69.876716	69.711252	111.439149	68.680419	97.4244365	92.0540755	68.9694965	116.111858	133.045495	172.28659	44.9894095	75.387389
ANKRD37	448.38341	1669.2398	148.38265	291.46375	574.607965	274.65674	114.279427	149.063925	181.106435	771.252985	30.770263	256.374885	89.687214	86.6406555	86.1041035	67.65098	79.296298	216.540505	127.45749	206.441195
ANKRD39	184.53437	124.74537	74.7654065	95.108209	129.1745	106.435176	91.217088	118.7353405	104.821563	120.90736	177.669545	187.40862	247.241285	132.274075	82.8888985	165.01913	230.059155	146.767135	165.70227	121.30328
ANKRD40	65.634929	55.5886495	46.918986	87.3431595	251.51181	103.7835645	59.256364	73.140429	110.9328905	283.07461	141.41441	90.0771215	76.125773	67.346116	84.9133365	120.721895	119.387501	149.999925	147.22625	133.91979
ANKRD42	-10.1589799	-3.2291972	-6.85837345	-8.433566	-2.57998494	-8.8505612	-10.83695945	-0.596147172	-9.50991405	2.17929834	-9.27571455	-2.53927023	-10.12783295	-9.0625476	-14.3275855	-12.39039205	-7.2426907	-13.8033865	-4.28572655	-5.4561756
ANKRD44	29.2223715	50.179822	27.6661825	49.113426	39.69256	121.25465	59.4392665	57.492896	57.492896	8.10633485	15.850538	23.7784445	45.2034175	79.273594	75.1299285	43.004894	42.6046545	50.7195765	63.560437	63.657318
ANKRD46	160.062905	157.61978	185.405195	118.331674	277.78906	147.441775	145.56753	191.8522	84.4836935	239.841725	187.92676	156.16664	139.652815	131.923185	120.767325	185.335505	186.21384	195.709565	193.346035	175.35233
ANKRD49	109.1010305	133.499615	181.844075	155.048315	165.51173	255.144545	203.937795	206.033355	149.68543	141.61958	173.652005	149.91909	127.19525	163.89812	184.10489	207.82318	266.642995	139.890385	234.09263	209.47234
ANKRD50	98.3445695	185.508955	133.295125	183.8983	63.657318	42.020316	201.48452	58.36969	129.972645	88.0042195	150.49273	393.0494	152.184235	159.074225	169.565015	179.50465	113.284171	146.665445	158.753875	170.02681
ANKRD53	3.815600075	11.32975955	16.309858	-0.351129332	27.165495	4.37401275	-10.7854847	3.422400101	4.5382242	9.60332565	11.3078815	7.778522	10.65995755	12.238017	3.291148283	2.632771035	2.32163347	-1.11999497	21.9318245	12.32834335
ANKRD54	181.773695	153.97922	131.52206	241.45793	147.58893	119.387501	144.919835	138.405095	203.77614	214.24643	66.242389	186.21384	132.69883	164.50159	163.44157	160.062905	173.93894	126.289125	160.645725	148.53843
ANKRD6	118.4995485	94.737668	66.5623125	94.511828	97.0049165	67.2735015	144.024845	59.530966	65.934454	171.875415	33.8559325	64.281002	23.9125755	46.6148995	90.6304405	66.374221	120.55388	51.8856165	18.3830215	68.4962445
ANKRD9	677.221475	926.03303	834.337035	957.90906	757.572315	311.2705	624.43048	426.20213	555.05077	661.224895	1335.9477	576.07092	645.35876	572.961365	718.713595	922.5335	810.34983	745.370975	1103.581815	590.04407
ANKS1A	461.373275	496.949905	497.9857	373.763675	369.625895	435.221245	466.375895	353.755165	432.282005	463.295145	480.393485	319.57211	434.018455	302.39277	310.154505	399.7394	523.395725	351.252685	238.380365	578.684705
ANKS3	68.4514655	42.090408	59.4818545	156.879365	46.5020565	35.906994	48.7812715	14.13762955	27.909893	55.5074955	70.7312835	41.9189285	33.4345075	183.458505	26.6127255	30.918826	43.5268475	17.0288605	21.8420945	27.6246225
ANKS6	34.8272115	23.764156	19.7611135	56.15687	117.653103	24.204183	25.076974	27.6246225	70.768603	51.117287	50.916742	25.357001	22.4081605	94.15009	20.3887345	25.708313	46.3314205	36.525043	50.9835515	25.893941
ANKZF1	331.21299	163.89812	126.928315	206.441195	209.75145	203.2267	109.2781945	147.280005	236.234295	288.795885	111.347584	131.968095	175.580045	269.816015	134.997945	105.5210715	96.1836855	158.659925	163.5257	167.631415
ANLN	16.8398025	90.2009535	63.839397	24.018902	-3.26620475	49.4742725	68.2631165	46.918986	25.268976	-3.6394719	174.87719	208.982455	279.07032	7.0350211	142.736485	179.67579	156.972485	104.775218	199.24112	160.20901
ANO1	443.034335	92.743703	44.836181	183.458505	1572.87485	17.99741	174.87719	87.439574	134.32222	1213.99084	910.480215	1068.87519	417.87711	70.6314055	539.21672	133.572515	329.48507	527.039505	382.75363	660.314195
ANO10	167.95819	110.1687525	116.1512125	99.86926	147.441775	50.8496585	60.1431625	61.10113	59.080322	85.264927	99.565538	89.121775	89.6106025	99.4585725	32.325306	58.3045845	50.9350685	64.906047	31.404186	29.934347
ANO5	-8.50517305	-9.6870001	-2.71495881	-9.6737418	-8.63276075	0.046276867	-9.38783605	-9.469008	-13.1882288	-13.0123208	-7.4941468	-9.57803115	-6.29661905	-4.07338415	-5.80783735	-11.40325875	-8.1931558	-10.73072805	-8.53446915	-1.802842672
ANO6	236.167245	212.297385	179.38438	166.69663	341.12107	173.93894	197.456305	181.24304	165.09485	233.272025	228.519415	495.164475	409.08407	197.422355	471.44096	194.38368	275.57833	185.704505	261.197355	204.47031
ANO7	3.868377585	4.62278545	13.59206155	14.3959364	19.0793965	5.10781155	7.5853554	22.290654	12.5292893	9.79245315	11.75972505	8.47315475	11.1333811	25.880857	8.4439182	8.26643695	-0.240680705	8.07933295	6.58018225	6.9607463
ANO8	23.740108	126.165725	208.722185	127.62079	3.258470045	40.5563895	35.906994	56.661089	16.867842	42.68334	73.6157665	18.2470195	53.0610405	60.5870035	31.705641	79.7008315	36.4140865	46.2861965	46.379364	34.8912665
ANO9	88.874141	107.9988115	102.90008	177.22104	44.9026485	163.44157	104.821563	110.637716	145.780235	62.389912	134.136245	83.565561	92.30986	225.45487	103.330893	60.205398	21.7959	68.0415445	77.985796	40.009069
ANP32A	7.70703035	10.4804409	5.06831375	12.3637693	26.5275235	13.45430655	-9.7632679	21.94716	10.41098565	7.6190369	11.52068215	11.7854111	18.665556	17.3815045	6.070685	23.8837755	8.80743185	16.091472	-1.351455061	15.4399625
ANP32B	2776.43875	3267.76695	2859.6894	2366.02655	2639.74635	4806.19905	3418.3259	4432.62645	3754.7053	3051.47195	6340.0853	4612.7239	4161.24645	2352.94225	4679.7077	6550.8488	6374.35235	4787.96365	5022.123	4413.3597
ANP32D	-5.10077055	0.739269095	0.946030581	3.665498645	7.6537531	1.24396282	4.6929672	9.8537998	-0.860280325	-9.3292711	3.245977325	8.480374	6.7203584	20.835886	-1.09986096	-10.3206744	-3.0976531	-6.6921078	15.970772	5.1977531
ANP32E	-0.447883388	12.4510511	13.3561526	2.496841065	-5.2980115	10.0551347	4.91967545	6.38903965	3.44931216	2.236076898	4.3905135	3.980477655	5.88279835	7.46155035	0.174728683	18.2470195	8.31355255	0.131869957	1.04063992	-1.540757028
ANPEP	87.4676515	71.193665	60.2734025	44.057249	70.512568	24.1784165	150.6851	47.230647	106.3609795	64.1950315	62.717611	62.288593	137.55867	105.6341805	94.3610695	52.454123	81.301249	102.2126515	79.002344	80.956557
ANTXR1	463.75079	313.15199	318.10964	203.68678	551.093695	325.651015	1075.49365	325.17513	414.434515	615.686005	389.656455	391.089635	249.627885	141.5746	1112.8713	843.145045	472.277485	533.574705	270.39475	1075.49365
ANTXR2	185.63305	143.68676	203.2267	120.623735	238.537315	220.89095	261.01043	246.778895	237.34038	217.99252	90.335631	292.45317	651.07704	61.8720535	402.978645	234.44924	117.691734	272.11932	195.57288	260.61356
ANXA1	3276.3428	18255.7355	16683.567	15968.2015	2541.99735	11240.56315	10320.94635	13757.051	9829.578	5313.55375	6463.85425	7379.85445	8807.58145	15347.8945	6374.35235	13594.322	7731.40895	10114.5018	6949.7008	4042.46905
ANXA10	2.98267344	5.16133065	8.02133715	1.250079335	15.459666	2.00904487	13.0501185	-3.34406625	22.9001315	20.09173	7.46155035	160.062905	20.5057135	4.55093835	13.36293065	21.9661135	10.09540865	26.6127255	356.06236	18.329733
ANXA11	285.115185	462.26796	779.73486	569.04633	289.547115	386.51211	500.54696	424.03094	537.38858	343.60085	190.593105	220.423615	309.22363	696.363765	276.3026	190.16602	418.325105	197.456305	107.3505055	248.977975
ANXA13	-6.09651935	-6.84120885	3.63433396	3.60757263	-4.3102152	-0.823907539	-2.58790978	-4.7183876	0.58072968	7.2607516	0.20545516	-6.5919307	-2.041099275	10.45432745	-11.9296057	-9.57147685	-4.14317485	-4.0594551	3.61870265	3.184489385
ANXA2	9656.1391	18475.541	19863.691	12586.1115	6301.93235	7311.91385	16356.4665	7873.6679	15070.9825	6892.19005	8317.4413	18475.541	14138.8245	14563.8405	12956.8825	12956.8825	9218.94195	11542.5205	17378.6845	13271.234
ANXA3	195.982595	73.121787	207.392785	125.777125	540.63023	76.90403	451.205125	189.312415	151.40708	367.29997	150.925195	55.372633	175.766845	189.104845	402.602865	525.988075	594.60606	102.524851	307.75055	99.689658
ANXA4	11.5691104	5.40173325	8.13101995	-2.440905875	30.267523	3.868377585	48.68723	14.6630325	22.5237365	20.1018805	19.41683	7.1696364	5.37222215	-3.83435465	52.525631	46.7944515	31.32293	19.1767415	17.1890075	30.3310855
ANXA5	2917.1713	1660.58875	1403.89525	1663.21215	3847.43545	1543.07285	2383.56225	1551.18145	2320.3243	3064.5794	1134.95609	2958.1393	4579.23975	1980.1918	3319.0988	1647.07645	2439.82415	1633.7218	2804.5869	2003.35305
ANXA6	37.6633985	25.586227	22.1074055	8.4855029	38.3782945	86.575688	28.619069	63.071421	41.332258	47.858883	11.17158955	29.0464475	37.3262795	43.8570785	55.6103085	15.4678435	26.0259345	40.1645215	12.10616215	32.994558
ANXA7	939.399415	959.33172	707.30374	848.116875	1114.24114	926.802325	1229.0197	916.73105	705.40625	1035.246775	904.145095	873.59486	815.728635	920.299155	860.808195	1133.91026	1278.4782	912.55198	851.295705	1143.778445
ANXA9	-6.7318531	356.34422	1230.1461	447.60045	-11.07030295	298.449505	-5.7844221	399.1714875	13.5555253	0.96523308	44.632704	-11.4198036	101.357517	41.7743615	-6.55916895	70.1100805	6.30939375	45.473227	-16.3532665	-11.6486156
AOAH	43.004894	37.722523	-1.614299013	-0.612005918	-6.4572341	51.1880815	37.253746	37.711755	25.4345205	17.9024165	27.518824	49.6609835	79.989239	23.1464355	61.3106125	31.6170375	59.725092	8.01335325	15.884523	30.516649
AOC2	8.33431565	1.359607451	6.529981	6.6557159	6.51388995	-3.16794585	3.861738	-1.650461618	10.2254387	-1.769859689	13.69702555	7.904433	6.2891654	8.02133715	6.74711075	1.44898307	2.167578117	0.335259075	4.72951345	-0.814339629
AOC3	12.72787085	24.8173625	10.76463135	29.690285	99.791946	17.9535075	20.7983275	13.98998465	32.344547	38.546517	16.598933	9.49765955	12.1231619	7.13226735	17.0787725	18.1209915	6.3401174	-0.829591697	19.705756	21.228577
AOX1	99.5229365	121.662305	105.6341805	3.51673273	120.90736	34.8709855	10.9372168	31.4495455	60.415969	34.928911	0.386988815	-2.665513235	21.5995555	-8.17150315	19.5542545	6.9453795	20.191604	-1.181748065	-2.69396046	18.86771
AP1AR	7.9615629	10.17865315	9.06762945	6.1066413	-0.410522925	17.454464	1.779622875	17.3067075	-2.57514846	-2.21918288	3.85137361	7.83214625	10.38504745	22.2638525	5.364363	13.1171222	5.52241795	5.46671495	8.76554945	1.250079335
AP1B1	397.2157	654.49902	495.89424	497.80078	329.200685	504.308345	267.29336	577.900365	367.2364	272.9537	375.21791	366.435705	467.89901	490.18705	348.08399	385.63609	332.50133	255.34276	284.18432	313.267275
AP1G1	232.44866	317.852165	328.382925	208.806215	321.151225	225.531805	201.14382	203.337025	192.397545	192.45302	162.962765	203.46983	275.25253	297.66881	133.91979	199.31618	367.13849	170.02681	176.607285	126.323595
AP1G2	260.292115	297.2141	367.66619	390.195965	148.06939	315.59641	268.24727	324.39226	352.41377	280.482645	349.46994	327.430545	397.85007	424.76543	183.94654	85.623136	137.25685	297.66881	348.722055	208.121495
AP1M1	317.852165	389.656455	292.254245	363.94524	305.334975	431.769365	262.94598	446.38465	302.39277	253.735475	322.42032	584.0446	527.832675	549.48822	530.520735	514.626375	244.48805	314.598415	411.46998	448.38341
AP1M2	188.62689	112.154908	154.806185	150.28206	131.76983	49.1686585	97.463994	82.5113535	92.0088185	163.44157	199.36957	80.636579	99.791946	154.10664	106.4781725	87.0748055	123.64577	80.51264	100.956783	50.396823
AP1S1	175.580045	295.675945	312.28663	93.4409635	124.49112	145.897845	248.07975	154.669985	322.986285	223.800035	422.03259	270.274375	379.86788	73.949922	312.28663	250.145115	295.675945	206.516265	362.189045	302.136485
AP1S2	234.34229	201.06938	134.32222	143.6387	314.763905	448.05528	256.45913	514.267755	202.316075	216.851485	188.24402	188.30717	249.46465	183.315365	368.767655	416.834875	236.97833	228.221865	154.669985	366.045255
AP1S3	2.885470275	8.0315519	2.222611525	2.533224115	2.07890374	4.22748935	5.3044754	3.44212971	-2.75568594	-3.45646035	-6.4671457	3.422400101	-0.097180067	5.57433825	-2.226857665	19.941422	-6.83316535	-10.139653	13.304938	10.41750915
AP2A1	45.652031	111.347584	84.0902675	108.523419	32.720787	52.062915	52.2392015	58.2133505	75.2728215	34.2865215	53.1830265	69.3038885	72.2418155	97.1409995	114.232773	30.2856425	37.5738505	61.627819	64.3798225	53.3895115
AP2A2	97.287861	60.372669	67.1409185	51.823816	69.748629	32.6019145	52.479654	40.6166445	50.122476	71.84187	49.7514595	56.15687	51.6839835	109.1010305	52.785294	47.230647	46.4777605	24.7418505	39.0963755	50.700325
AP2B1	210.90863	92.3891615	69.1701585	85.566281	74.5462075	50.7673275	97.287861	65.8246195	129.1745	113.7166915	121.25465	211.78224	172.136525	130.76885	53.794062	89.8686565	78.8500715	44.233722	118.8216375	67.0507495
AP2M1	640.01231	879.22942	838.870095	523.966615	486.96861	488.579695	747.842455	483.23128	833.778565	497.112995	2010.05805	1544.9274	1175.23951	865.406745	650.653455	1486.40325	1660.58875	997.96331	1080.33022	816.257435
AP2S1	3642.30435	4956.67485	4378.7894	3898.18715	3715.82315	4296.72055	2624.48555	4579.23975	4079.4923	3633.8863	3969.5575	5194.7239	4826.20605	4391.68165	6653.19235	3833.2435	3051.47195	5005.6152	5005.6152	3664.19345
AP3B1	1101.582935	1141.53338	1283.5002	703.03592	1443.65655	1151.880005	1068.87519	1295.47325	1091.18207	1193.09919	1052.560715	1264.0158	1172.36379	919.118665	1332.9416	1151.1513	903.52099	1087.147495	906.14036	1077.796725
AP3B2	0.77010584	-0.543702519	7.9377531	28.380897	8.80743185	12.7944949	-1.603136518	-0.97549971	10.0551347	-1.718548256	2.260195458	-3.9926269	-6.61810105	10.6040716	28.670107	3.47361944	-3.82923705	-17.5717375	22.6582815	0.49836475
AP3D1	308.747625	265.66712	253.735475	485.64936	272.539525	220.30114	224.015	203.859895	217.728265	259.071245	228.68328	213.547965	281.0467	483.91433	282.22812	203.859895	239.841725	256.811885	272.539525	156.829225
AP3M1	296.982065	288.488355	343.80978	194.7152	384.062775	315.852705	303.932835	271.901995	266.070345	297.102025	287.339725	65.79919	276.01819	139.16842	281.17017	213.374875	373.06288	262.25532	177.50013	319.824685
AP3M2	202.562905	99.4929065	106.743544	127.690325	118.6489345	177.11699	180.2413	174.588585	164.233115	178.45239	343.273135	251.670515	126.447645	124.92245	144.51244	245.54518	321.756165	176.82322	168.131515	148.86962
AP3S1	200.394755	483.23128	518.32239	196.81171	396.15094	350.75615	174.51076	330.597235	284.270655	225.673935	354.37314	402.04845	328.382925	168.906015	377.3444	365.02292	168.068985	258.180025	236.81282	211.50569
AP4B1	446.60136	395.81393	356.45227	348.31191	459.46765	465.14107	460.25215	527.324035	373.473445	361.002875	153.045965	256.014035	313.267275	444.24004	340.4763	212.78563	271.68652	311.992695	170.02681	232.25262
AP4E1	99.411759	241.45793	231.74269	167.393925	87.1362595	170.52222	135.76059	174.691535	114.8437395	99.0823235	82.4707415	159.70058	216.286015	195.88615	223.562755	228.116675	211.91109	203.859895	186.131025	174.16516
AP4M1	31.2201365	16.9768555	14.20335925	40.595078	-2.94214855	-0.147722464	18.3374205	6.1863032	16.112567	17.312881	24.5718375	26.0381495	27.5066695	65.449276	19.6072125	8.86078935	28.7987365	21.8850975	22.498371	16.153326
AP4S1	0.27107124	3.50637403	-2.24139103	13.0301158	6.06586285	6.3401174	2.832193725	14.9355165	13.20926185	3.51673273	9.1142597	15.4678435	2.618990375	18.857597	3.685342995	4.7933555	12.86870775	4.038044145	15.3215825	5.2057552
APAF1	95.075712	61.7627185	64.340832	20.067869	78.914444	130.43429	123.008225	194.38368	67.8006585	123.059525	82.1989505	73.949922	99.4585725	60.7908455	155.26162	74.3357075	82.77555	116.45773	110.3552535	130.54973
APBA1	-8.41152285	-5.10077055	-15.1767065	-11.6080654	-9.041309	-9.86386915	-13.8252145	-15.6241605	-7.9165253	-6.961931	-9.21011975	-6.2624837	-18.2570155	-10.66406475	-10.86809475	1.18719616	-8.8505612	-6.99205785	-10.85061305	1.15897045
APBA2	-5.76653455	-4.66207965	-10.0771747	-6.8495865	-2.283767235	15.2023695	-4.17429295	-8.7180185	0.116992379	-3.5156586	-0.65571401	-2.302290645	-4.258459	-0.492840229	3.89936883	5.55344885	15.425123	-4.6195849	-3.36173595	-0.137685997
APBA3	228.68328	240.49133	211.978205	314.598415	237.621215	476.268585	168.985505	261.77034	278.16515	248.13905	261.197355	279.6969	287.814615	327.148235	241.45793	160.27342	204.96169	227.711605	220.7288	204.158265
APBB1	-4.294621	-0.98214033	4.7886586	-2.226857665	-2.460378195	2.04163408	-3.54993935	-5.3312865	3.57119483	-9.4139611	-0.566341963	-4.96043955	3.13165603	-1.818803511	3.455161705	3.24180001	6.7551648	6.68123745	3.736683895	9.60332565
APBB1IP	102.2466105	106.117878	85.6605695	48.6565855	117.041919	493.31749	87.4066415	395.190775	115.7888175	109.408268	66.0646465	123.25159	164.73449	262.010565	199.17058	179.068345	138.45742	179.324425	83.2461115	189.00833
APBB2	8.78694025	6.68123745	-1.609703273	-9.6531473	7.17349285	-5.08001715	5.299336	-8.73797425	5.74989975	-3.1434136	6.22507855	24.596088	12.08857315	-3.49519975	6.58828365	6.0289762	14.5346363	4.100325545	1.1674417	7.13936455
APBB3	846.667285	525.72169	656.272485	691.74289	672.80725	632.618525	583.660535	628.207935	906.14036	1007.216435	390.007115	308.747625	562.03418	922.5335	539.45281	286.02663	247.482245	584.0446	364.47891	569.742685
APC	-5.4113208	-0.625125157	12.25186575	5.5458548	1.85408865	10.23322095	3.93060906	6.26804265	-6.5213252	1.20052376	4.21230245	1.9950692	4.2340649	17.7613825	9.7763295	11.25095485	7.83214625	-2.261280785	-3.5848941	-2.0746371
APC2	-6.09112775	-6.63996095	-2.27338628	-8.0437116	-10.06309695	-7.58297395	-7.32579625	-7.52315365	-5.2980115	0.739269095	-7.0677191	1.08526835	-8.06188675	-3.29901155	-9.23830595	-10.9885053	-2.71495881	-0.866668815	4.5382242	-10.89606325
APCDD1	248.86419	515.679555	497.80078	179.44993	353.26754	99.648013	237.2323	88.874141	285.624445	232.44866	240.95995	183.00487	196.05532	149.063925	240.95995	207.11176	72.259554	147.482905	229.96832	220.943325
APCDD1L	-6.65510655	4.1857935	14.32775695	8.4439182	2.671490545	-0.339682172	20.922211	1.23279318	19.5542545	-3.3935982	12.1231619	134.09093	30.579262	4.5012952	80.0983255	-5.48023945	12.6064171	0.99994291	114.6704535	-3.67735665
APCS	-3.27802865	0.27746784	-1.040718405	-1.71311051	-13.34578015	2.906427705	2.122282722	-7.9477894	-4.9236849	13.40716615	4.74566795	1.53361109	-4.68072575	-0.57469733	8.0522895	-1.230039662	5.74254765	-1.788720395	0.26305831	1.115531075
APEH	696.363765	779.73486	567.426635	630.18722	625.01615	726.18098	674.98141	664.024	739.548005	757.211605	367.13849	725.083295	735.74148	610.265	423.8779	348.08399	389.33511	595.050655	397.59013	406.05951
APEX1	999.319235	1183.0107	1258.90045	1066.969665	891.037195	1280.08075	1086.420645	1185.80603	1168.82231	964.21886	2729.1101	2393.1449	1549.0428	907.18269	947.70008	1016.765725	1229.0197	1112.8713	2003.35305	1341.0325
APEX2	243.770785	382.062335	419.06637	497.112995	184.249045	418.510845	327.309035	354.257035	387.8048	174.081855	741.53239	399.7394	472.06928	414.72216	341.260025	577.625495	504.06061	578.37766	696.904115	388.90052
APH1A	920.299155	1123.705005	1406.5117	1762.1471	813.12917	1004.704665	846.667285	900.44166	895.68274	1055.823065	1370.86815	1174.140755	1120.428145	1596.532	782.18093	944.683935	1087.147495	983.552205	1048.33355	888.491815
APH1B	187.57024	67.776576	41.6576335	42.944809	117.312395	166.69663	75.8760185	95.075712	100.956783	138.0788	101.992147	116.930744	163.11862	88.0466005	172.28659	94.894131	97.1409995	153.97922	94.544212	87.106723
API5	431.9381	526.18844	397.04247	668.22547	428.03222	544.641625	498.9638	542.47921	367.431235	433.1383	809.522005	485.948695	415.975175	407.6882	494.49728	561.84994	860.05125	393.306525	650.312225	693.43105
APIP	710.530855	198.788045	198.69677	131.923185	888.097505	216.932995	216.766545	196.712315	175.21979	481.578955	329.704915	259.007915	161.794765	62.8076285	177.11699	221.38039	276.120385	121.568385	158.26965	168.25716
APLF	3.8565109	9.05239905	-2.8597675	24.4652555	20.169358	10.89705815	13.0645814	22.6582815	15.3215825	10.5747813	3.110221485	2.353683245	13.85023865	1.69243328	3.84525304	12.4952851	14.7754425	11.20837395	19.3680625	2.163127317
APLN	5.8123251	6.25006245	0.27107124	14.01960405	14.9993145	7.50686225	13.2769109	4.2975539	9.6213181	-1.596846672	16.755781	27.7897275	5.06248605	29.5161825	67.6154855	17.0052105	22.498371	9.34520825	69.609793	16.984985
APLNR	196.19123	281.958485	39.073941	68.548334	104.460371	33.2320405	285.300595	105.011141	214.51101	59.5542995	216.766545	86.447037	184.918645	170.880165	133.572515	98.421944	248.977975	90.6304405	17.62226	344.416935
APLP1	-1.040718405	-2.63319407	-2.8815362	-9.20222815	0.325578945	5.4732866	-1.13301454	-5.1739791	-5.64735395	4.4365226	-4.44293795	7.74111695	1.103781375	0.42423805	-3.27802865	-0.922428433	5.9994784	-9.5000551	-2.99170555	4.117241535
APLP2	569.04633	398.417615	367.431235	411.267675	315.707975	157.690165	373.06288	165.641055	422.882195	518.137435	351.97814	388.90052	332.35756	842.253175	377.183885	363.94524	230.32371	240.135385	454.017815	308.43727
APOA1	-0.57469733	-1.13301454	3.861738	9.26205905	5.6319608	22.2520235	5.0042985	-2.76495755	2.832193725	-0.302325328	-1.662448831	18.783797	11.9691149	20.409914	-0.525112206	4.2760154	7.89792155	12.4952851	6.5573812	1.367426237
APOA4	-0.543702519	-3.7178667	-2.099372405	10.76463135	3.46718516	-8.4184638	-8.05424895	1.566178945	-7.2283475	-4.532076	-9.66096185	-7.16952145	1.02205991	2.444156625	6.1066413	-7.64898155	0.20545516	-5.14389545	-0.245705972	6.205517
APOA5	-0.820127638	2.230269754	4.7567348	-5.95509545	2.70830427	-6.6490089	-10.5154626	-8.38997375	6.50096485	-3.5848941	-1.318683268	-3.0976531	2.81980519	11.4745502	2.91909812	-4.9339174	0.000451775	-8.35730315	-0.604473764	-0.33282815
APOBEC3B	-11.29289185	19.5085995	2.103367365	1.257159133	6.64293055	48.7622365	125.86408	19.7611135	-1.89625362	-9.9255399	-11.49667145	277.41518	71.469199	-1.318683268	27.5729515	327.813805	249.723625	83.832182	-2.62610361	54.835239
APOBEC3C	54.608625	60.1431625	80.78555	98.7074115	46.22158	93.843095	59.6365725	77.708548	70.336938	52.062915	33.450703	119.984985	87.200094	109.495087	118.7353405	52.9252975	78.975393	80.78555	44.9703865	37.5581655
APOBEC3D	82.234165	23.5279855	39.456156	50.744633	76.49505	160.756765	105.975164	178.12267	95.341253	64.8386585	35.4687115	114.920281	136.24905	198.947355	192.08034	36.802184	137.979075	123.008225	38.606134	61.189466
APOBEC3F	78.442078	61.581569	40.145318	20.38188	70.1100805	67.5533205	155.736105	82.168598	42.8912115	67.0507495	37.757159	139.420695	76.403303	41.11974	190.16602	57.022144	91.3641275	105.333867	53.1425185	103.19629
APOBEC3G	166.97584	53.4843065	102.6917045	42.5635455	96.6060895	266.642995	140.12514	254.9663	126.447645	154.358145	40.9541275	241.749195	309.61366	159.641095	318.42106	106.7869565	116.2373455	172.690325	57.6775505	105.975164
APOBEC3H	20.2900295	2.977504755	0.89980536	-4.01545305	4.17790425	15.820595	20.6573395	11.93725585	11.2166684	4.51854975	-0.47107349	10.99956725	53.657787	1.97507445	51.0371915	-8.4459247	2.04163408	18.5043	-1.703342877	20.945793
APOBR	6.99698505	8.12376905	9.63884735	-1.284301598	-0.339682172	-0.351129332	4.19377525	10.7321539	-1.546949076	-1.365657689	6.68626025	25.7747395	44.9703865	14.29137425	23.270494	6.38903965	11.4883441	24.666022	8.338547	6.31497735
APOC1	68.5818925	66.494574	34.088111	36.3957875	133.14761	690.664575	65.1778675	351.252685	82.234165	63.0964935	267.851545	1383.68125	855.02075	275.25253	1196.69871	1036.735105	256.374885	382.97748	155.615155	623.47404
APOD	7145.58455	977.991435	6605.5955	2444.4065	4499.2177	304.822	1930.39855	541.586455	4145.4018	4679.7077	124.30385	177.669545	1011.3235	540.210005	496.607335	623.1414	405.509205	207.252025	85.1510555	661.224895
APOE	348.08399	569.979025	200.04609	160.20901	640.335525	1849.21145	350.31233	1452.54875	767.320615	381.698175	578.37766	3461.7605	2099.6305	1231.39035	1944.36855	1621.78795	512.18631	893.031855	611.007375	1194.278255
APOL1	34.9413185	-0.866668815	9.09624455	8.518629	-1.388811883	14.6630325	23.291473	0.44134107	4.9612096	-5.9464274	20.716794	123.863475	67.9500235	41.485851	244.6382	19.4809965	10.62610585	159.414345	97.5161835	7.40043215
APOL2	173.169015	49.402244	64.1759025	77.708548	51.248572	56.236483	109.7205535	69.6802315	80.914515	68.295297	51.9770405	246.53696	161.31732	290.119425	419.922235	106.075962	110.4665905	230.529785	102.3874355	38.863145
APOL3	494.89943	259.653445	306.429285	246.440185	125.037055	318.42106	263.23928	384.84987	261.373045	165.641055	71.0598805	437.44243	780.8891	253.640795	1209.49039	80.51264	171.5538	405.509205	66.5623125	185.05236
APOL4	9.75976605	8.290044	9.50460265	-0.84578819	6.16046545	8.3447346	3.60757263	13.0139469	9.4891795	9.95124655	9.24079045	20.3120015	8.02133715	14.6889935	32.159436	37.138236	7.34876735	20.863148	23.1464355	6.1066413
APOL6	9.45037865	3.10333126	19.572307	-4.532076	12.3110381	12.8867592	0.28427645	9.04186375	-1.835503984	-8.28316755	7.74111695	37.722523	53.119647	-2.55426536	29.375695	4.067451935	11.96139425	28.8178425	12.8787239	0.90416106
APOLD1	94.2650685	225.24439	201.48452	53.245036	44.301595	70.661288	103.237831	71.0820685	91.217088	50.744633	66.1468915	50.653631	63.28568	62.308752	38.3782945	66.5623125	68.935099	41.9189285	57.4692155	96.2733435
APOM	22.1586915	40.580975	35.443423	35.605176	28.4685235	39.456156	30.4225405	38.431622	16.436531	48.1080295	38.152242	10.79002555	4.46298065	7.4175345	19.188824	18.0797505	39.271536	14.923896	30.579262	41.5720445
APOO	474.082145	206.585425	302.565885	309.43462	322.893105	188.75773	272.652275	196.81171	340.4763	269.165185	337.962365	239.142135	246.88654	253.401865	200.22328	295.845705	279.200845	305.100585	318.97999	195.00492
APOOL	27.5729515	86.299452	77.595645	80.126677	25.1954035	33.529605	17.2662245	17.6832755	18.370426	25.995149	173.50523	67.5153025	111.083596	54.608625	38.9436415	84.995376	44.2058995	123.44707	56.481001	25.6604435
APOPT1	1925.98375	1909.84905	2160.5476	2587.13685	1222.113575	3432.71945	3528.82535	1952.631	2156.84285	319.96241	1428.27765	1266.33	1535.43105	3078.01895	4521.76035	1744.2408	1849.21145	2581.5267	1299.9978	2558.92265
APP	1238.62995	804.37621	622.872605	379.67907	1013.979315	155.615155	374.307475	193.83458	322.664205	405.329825	877.057035	1185.80603	591.97433	631.08112	576.90775	312.827585	177.576715	266.324565	306.82445	321.489785
APPBP2	373.763675	336.401065	316.151525	179.57613	499.75936	396.752585	434.6792	417.624055	276.367905	495.164475	501.46761	337.37708	241.749195	183.240895	430.199425	379.154855	306.345705	245.645145	247.482245	441.7584
APPL1	83.832182	71.494373	81.699262	78.4026645	240.57148	152.31094	109.009302	157.27605	91.5023025	259.653445	65.582339	49.224752	30.637353	46.2861965	85.7701315	86.404259	143.96644	133.44447	104.460371	95.341253
APPL2	368.767655	396.65867	460.69121	363.62702	310.563895	232.174	326.19729	298.846455	337.648525	394.751455	477.26431	610.69532	270.86555	413.547105	284.05387	609.964305	456.527985	383.74889	332.269185	512.18631
APRT	504.544405	658.781855	738.168265	437.44243	538.00293	805.454145	529.78239	671.89522	538.482795	557.882315	583.660535	504.308345	510.790145	532.1111	376.079385	722.75906	1171.598445	556.34544	435.36785	395.982495
APTX	303.017605	321.89009	318.230265	517.14389	370.33007	364.88042	367.2364	302.136485	426.50863	422.78085	504.308345	383.234895	315.852705	414.434515	453.163875	736.71021	518.32239	456.36211	897.561325	372.632055
AQP10	5.19293415	-10.6232119	-4.325699	-1.211159565	-7.9477894	2.38830337	6.2190033	-1.829877738	33.871369	16.0198765	3.9756143	-4.1897763	17.5084095	-9.02070675	17.434838	-0.302325328	-4.5876689	9.6718682	6.04104735	17.8197005
AQP11	11.16301835	11.82915665	5.64232695	-2.50097503	11.20096575	11.3446475	-2.678808855	-2.57514846	-1.05062062	10.0659989	38.887836	13.08171335	2.294812097	2.632771035	2.260195458	9.4234029	17.6480695	16.0486425	6.09524855	20.913482
AQP2	10.85430205	-0.425827879	6.4431855	5.11127025	13.4992427	0.238581565	0.64765704	5.865573	5.66689885	-1.479243015	-8.1412036	-4.22898425	6.04104735	25.318895	0.348087005	-5.4183043	-1.855063155	11.75972505	16.948855	-0.475096518
AQP3	311.2705	1362.1368	1097.847785	1536.7331	296.982065	722.42889	1013.0415	316.250455	1114.24114	382.97748	304.31962	175.512125	310.26618	1225.2603	136.884935	134.27152	168.18775	150.28206	159.207375	135.429025
AQP5	1334.4852	29.6759965	1353.62755	285.92646	1125.65944	13.86430735	130.76885	190.67556	206.033355	1082.29584	2.801545045	-4.44293795	148.823765	82.1989505	-10.4009939	-11.4198036	7.87720425	-3.9045269	-5.40051195	2.08342402
AQP6	5.16133065	-10.89606325	1.24396282	-1.953119205	-3.45646035	-4.79569045	-6.917817	-9.3215496	0.53494241	-2.686943325	-6.35731355	-8.15082885	-8.4459247	-4.45195325	-7.5998703	-4.9992165	-14.2218675	-4.67220875	-0.17662766	-5.3861073
AQP7	2.50910209	1.411629762	9.2477593	-7.02457125	21.348244	-0.218055836	1.476342486	-3.5240392	3.362149803	-4.0861114	-1.007698505	-3.0608784	0.977672025	-5.0064924	-10.4875012	-4.9863218	-8.28316755	-3.9590722	-2.678808855	-0.79379968
AQP8	0.23398452	3.05112336	-0.928470328	17.5007595	3.970347155	-4.1000115	6.64787155	-2.03211312	5.99459445	-1.43342436	2.868377175	-4.17429295	1.13256614	7.88408485	10.4655957	6.81495205	-3.77304465	2.249556874	2.69833376	-3.1058046
AQP9	64.7305285	-9.57147685	-8.10610035	-8.03224695	-4.0932705	69.5854405	48.737995	187.7902	65.5379355	-14.920428	451.398595	55.56749	39.271536	19.4809965	121.392785	59.6365725	67.2463085	193.300725	309.8548	75.999811
AQR	267.70442	294.376495	335.523425	487.60883	194.473795	301.585645	234.44924	313.382485	208.2537	258.25656	350.056455	281.17017	398.261925	551.909455	190.67556	238.17876	272.028	291.06231	256.014035	214.179445
AR	16.416163	14.07280455	9.46741135	23.250069	56.033962	23.250069	3.20673082	31.93481	18.674423	52.631086	3.690472165	9.00024975	11.6306877	18.166775	21.255654	11.3857327	16.0297125	12.5652174	20.9553815	20.752184
ARAF	430.602245	277.265665	327.309035	377.930685	491.687015	411.72917	367.431235	356.06236	390.007115	603.720175	225.24439	247.482245	352.41377	396.30072	369.51109	306.54622	349.46994	356.886105	396.89108	318.572555
ARAP1	106.7869565	112.0211	78.510937	87.267956	74.584294	64.013779	73.949922	75.5539145	98.304698	119.4218845	205.95549	114.205361	128.699115	155.3655	100.2824695	55.942601	89.3687565	83.7135355	93.4409635	143.68676
ARAP2	46.8451165	69.2135405	115.873064	76.5450195	46.8451165	89.8686565	91.9648905	101.275863	48.7116	63.7482635	48.255369	41.1428185	65.5573965	96.577967	73.448947	77.120315	77.1866175	87.106723	78.4026645	74.3357075
ARAP3	327.5635	250.067675	232.01585	349.791375	266.642995	75.714701	330.12088	136.992525	369.755885	333.68778	166.794595	388.751685	226.426915	390.007115	321.756165	143.343845	182.06829	140.850205	107.89903	227.514945
ARC	-4.4102799	7.904433	6.9175197	39.792795	2.86320118	17.0288605	21.6278575	6.69634365	15.599536	3.786991115	2.814588985	-1.378367032	-6.48972905	7.61294095	2.801545045	6.83471265	0.876670257	16.309858	19.9762685	4.5601838
ARCN1	1163.273505	882.038335	975.199885	946.734895	1709.7256	943.3259	895.15443	977.991435	1027.631285	1483.03645	870.496755	1108.121785	1174.140755	971.36398	1050.73139	870.98951	611.007375	895.68274	1338.38395	747.18818
AREG	-12.09841745	-11.1645902	-15.59222	-11.9164	-19.988075	-9.20222815	-14.1551895	-14.5101875	-12.60529205	-19.760546	-11.6486156	-16.482161	-10.4379835	-14.786651	-11.9763274	-12.09841745	-6.66606325	-10.46021495	-11.8967256	-8.7180185
ARF1	2095.38175	2095.38175	2570.381	2035.87045	2375.39815	2010.05805	1893.07875	1998.37485	2325.11445	2770.803	1918.1945	2013.1039	1982.513	2406.92995	1867.7484	1633.7218	1424.879	2718.1692	3730.40355	1956.72905
ARF3	334.21533	268.883065	232.5202	308.43727	360.87681	302.677355	261.373045	319.239845	332.269185	351.536565	376.42529	417.13002	377.7044	330.597235	465.37176	368.767655	278.061925	486.52309	422.299505	286.02663
ARF4	3703.6161	2383.56225	2325.11445	1816.9449	4701.6675	1944.36855	2687.80075	1912.2078	2214.4659	2935.1743	1452.54875	2406.92995	2228.01645	2236.2967	1798.2722	1575.1008	1952.631	1831.65965	1419.82415	1613.481
ARF5	598.56278	964.21886	937.113115	970.775205	569.742685	734.514395	681.311475	811.45227	1034.206505	634.24566	1067.95356	757.572315	929.5549	1185.80603	742.53847	1023.052045	1234.04925	1039.615155	1004.704665	728.827585
ARF6	3.263870955	7.04699635	5.10781155	-3.88352765	18.674423	1.581818415	1.52692244	4.8824971	6.9175197	11.7854111	9.98731415	20.025483	9.7442653	3.362149803	2.167578117	11.3446475	8.8151253	11.3767692	14.28255975	-0.535977857
ARFGAP1	397.43745	213.06607	186.266	605.16892	293.54757	212.297385	390.007115	154.91431	428.58922	391.459015	178.45239	234.638365	409.37364	813.12917	357.033255	219.31265	172.543195	214.05377	426.95273	320.467865
ARFGAP2	271.29802	237.87487	258.63312	349.169195	214.4243	250.9422	172.690325	231.221725	282.48021	221.616485	315.26093	204.158265	283.539175	393.0494	205.529955	139.373505	212.41969	176.389625	151.5975	185.12511
ARFGAP3	632.952835	277.17437	399.613785	343.273135	1366.5737	437.275435	663.664925	350.5537	608.590855	835.93284	475.867235	544.641625	570.627445	540.43887	362.04649	332.35756	487.60883	564.635455	406.05951	422.03259
ARFGEF1	344.93275	466.02535	554.76712	309.61366	338.724245	402.978645	460.438235	398.629785	337.54936	442.87371	391.98202	376.600875	375.485625	343.944635	279.07032	509.66158	433.23855	342.95379	327.430545	345.31134
ARFGEF2	51.7332215	88.127579	64.9320235	81.699262	39.489682	62.717611	39.813693	28.83602	60.503498	39.3595675	104.516918	63.839397	88.874141	45.2034175	28.116069	91.813386	40.8403495	176.015805	91.6250135	57.7882385
ARFIP1	275.904735	280.04635	356.757245	163.68221	305.67158	229.651265	371.15639	298.32332	264.548335	345.22743	158.61596	261.56862	228.68328	169.221315	295.845705	349.611975	254.306135	284.891315	149.59142	247.9809
ARFIP2	18.288599	13.304938	14.8343645	43.004894	35.9536245	16.436531	7.4328769	10.53192575	11.99106155	14.29137425	14.0933071	16.058339	17.050819	26.7935155	19.99092	11.7854111	9.3314015	2.4325129	29.1282925	13.69702555
ARFRP1	6.0050884	6.4319236	25.9088825	23.725885	-1.479243015	-1.825486134	10.82893985	-0.018591828	2.64423139	18.236603	11.120945	15.829627	11.69807345	43.604786	2.149325094	0.348087005	4.37858575	8.17912455	-2.76101256	6.27439325
ARG2	25.52114	39.909722	56.008467	206.72763	230.679	30.7230225	34.928911	39.8905125	33.623668	61.255146	77.959326	22.673561	30.470656	50.3551125	10.460225	42.241771	34.19512	31.32293	44.718962	39.4116405
ARGLU1	1605.54665	1756.3301	1248.69105	1862.6135	1962.63415	2697.45035	2077.6217	2179.9629	1819.25965	2531.5914	889.93161	1074.48507	1426.60755	1647.07645	1400.9929	1059.498095	1774.70525	1756.3301	855.02075	1793.852
ARHGAP1	920.87185	910.876	899.5161	852.80132	726.64579	879.22942	891.68955	845.679275	967.62891	848.612665	879.22942	762.862215	883.15653	942.21241	856.46723	570.39465	657.375515	512.18631	810.34983	803.328415
ARHGAP10	53.245036	371.441925	272.539525	198.624555	88.0466005	131.10742	83.596908	127.402175	101.357517	72.3778785	69.6802315	127.299325	129.81942	139.48007	119.5592185	213.96275	124.604955	63.4979795	85.3720115	82.8888985
ARHGAP11A	-3.70990285	0.726947505	-4.3509964	-6.93349695	-4.9527741	-1.796164994	-6.7808018	14.12816395	-0.851961735	-1.284301598	19.1658295	0.90416106	12.4510511	-3.05266225	-1.614299013	7.7844993	10.2254387	5.6319608	27.1456245	12.84612835
ARHGAP12	221.2924	188.30717	217.330175	106.900461	337.130765	141.874115	195.648045	191.125975	110.292754	246.88654	136.884935	171.70137	116.5731105	123.688005	110.21762	148.86962	221.8862	162.029935	133.572515	159.53619
ARHGAP15	174.263315	136.675845	96.348835	104.2255445	137.89309	924.848715	177.22104	809.522005	279.58738	149.68543	74.4465155	127.45749	191.18969	218.091695	248.39621	72.1319355	102.2126515	290.90664	91.3641275	176.262285
ARHGAP17	630.67258	774.808745	713.638545	817.03202	620.40192	965.047435	797.571025	1088.614165	784.989565	636.641205	491.48866	545.660915	663.226095	1013.979315	715.526735	455.06088	608.35279	588.76123	432.52443	530.83392
ARHGAP18	2.31542348	10.14167515	4.2340649	0.793247685	12.15208405	16.755781	25.6456965	7.89792155	28.914544	31.770855	-3.83435465	5.787873	2.70830427	1.56067987	11.80215075	6.9549701	-2.42821053	11.10597925	-0.07176582	13.94308175
ARHGAP20	23.611097	50.043799	18.0168495	7.0794556	47.373617	3.227647765	28.116069	5.41125425	17.344778	23.9125755	7.39237395	12.3637693	11.7854111	7.87720425	4.62278545	6.60300165	5.41582955	16.766466	22.944895	9.34520825
ARHGAP21	779.73486	588.466195	446.93576	526.77258	1215.20642	307.171275	1358.1071	434.018455	625.25804	793.03892	472.277485	1125.65944	667.10509	577.625495	758.329975	977.991435	1086.420645	577.625495	1201.02352	910.876
ARHGAP22	31.131574	54.0922025	28.193149	6.529981	25.572502	48.255369	52.016857	56.15687	27.749536	34.761535	21.205684	82.33842	75.4350675	64.227106	162.962765	13.68854975	46.5925105	52.2392015	15.866691	90.5795185
ARHGAP24	108.028121	46.8661975	66.991188	74.5462075	20.0393605	281.53518	107.693517	238.17876	151.022375	83.2461115	186.44629	54.2652845	45.265053	184.39233	39.7765625	280.482645	159.261345	158.810775	135.711345	161.92109
ARHGAP25	124.74537	98.421944	69.3634975	92.7762595	80.7439985	464.55038	82.4100575	522.889255	230.679	110.9328905	74.368729	127.126015	207.51885	375.723805	158.659925	69.2135405	75.906558	175.3903	81.7616475	132.7373
ARHGAP26	42.254149	4.17512785	5.64918495	7.32638955	56.299507	37.120354	34.8709855	14.4789628	24.204183	33.871369	13.31468235	1.44898307	12.1702103	11.5532561	20.2900295	41.22543	4.9728437	34.6090005	18.8391005	7.7222561
ARHGAP27	48.0688475	132.574115	128.467485	122.218065	58.496074	65.8514245	49.205985	69.2689235	77.120315	24.7724535	117.312395	58.326431	59.509967	94.3610695	42.3372305	208.722185	143.343845	358.723315	107.8144635	71.3498625
ARHGAP28	13.8258112	26.7935155	8.4357486	19.931272	5.57433825	9.95124655	9.38812435	2.255698378	1.411629762	4.8175361	48.0688475	34.3583455	16.690879	24.256884	17.0052105	64.0405105	11.54261675	29.4328585	-8.0437116	61.581569
ARHGAP29	-9.6870001	-9.57803115	-12.84021825	-9.02070675	-10.4875012	-11.58282575	-4.9774885	-6.13775235	-8.28316755	-13.4240992	-7.4204391	-7.70863885	-9.3215496	-6.0800071	-6.78908205	-19.174387	-9.88927555	0.96523308	-11.6637812	-6.80938915
ARHGAP30	196.549805	328.382925	248.29744	584.55277	119.9508	919.638575	201.84342	746.694025	341.952175	170.452705	111.0176098	155.423315	321.377	564.635455	325.38763	138.17145	97.8671455	386.29766	85.623136	258.08308
ARHGAP31	12.06588333	11.278252	9.8537998	0.99994291	6.3716848	22.030187	23.643255	20.2438835	4.6929672	4.1387754	-4.33445545	16.7180925	30.050815	9.48195685	41.8336525	9.25437215	15.545954	23.1142105	-4.07338415	14.5346363
ARHGAP32	463.116165	746.26823	1014.58016	775.132775	390.959325	250.145115	555.944715	354.79553	363.62702	524.77045	296.77045	278.44446	279.200845	619.231335	242.795525	215.5721	180.033395	162.35919	185.704505	210.08388
ARHGAP33	232.67944	215.8951	241.393615	123.73165	147.280005	185.787195	82.8888985	164.27186	139.094735	190.510505	92.30986	94.188576	158.110445	132.952515	132.915135	170.663895	76.769953	124.545685	83.350035	254.14458
ARHGAP35	-3.0113598	-3.5582898	5.6847888	-8.3774623	13.2576214	-10.8186627	-3.59749195	-3.3071486	1.24396282	-2.188759255	1.861032505	-6.6921078	-1.425126171	-13.55126975	-2.98450725	5.0538633	-0.218055836	3.48666132	12.1702103	6.19817305
ARHGAP39	212.966785	70.4731245	86.029043	148.33976	65.79919	20.875935	161.92109	24.00787	265.564505	210.445335	86.342611	85.0399265	50.420681	137.72264	46.403699	303.173755	155.78434	63.782306	269.744365	68.530588
ARHGAP4	204.158265	102.632964	71.73484	103.1622195	104.516918	634.58163	167.333575	593.52591	289.88062	142.538415	42.4432895	117.653103	259.120135	595.96649	308.43727	67.10063	100.478142	201.14382	78.8500715	168.068985
ARHGAP44	183.315365	46.403699	99.791946	70.4387825	319.239845	77.1866175	42.522607	93.040283	118.292718	247.482245	14.26473615	15.0466895	38.246157	24.7724535	19.964598	96.796854	40.5061435	13.85023865	0.341449505	27.942173
ARHGAP5	18.355227	32.0951895	17.3221565	15.0127215	21.8850975	21.045786	21.5315905	16.2900345	19.999386	21.0042685	15.128567	21.4520395	12.7843449	17.071558	3.95082557	12.86122455	11.0926896	31.871439	34.9033	12.32040595
ARHGAP6	-3.4347502	-0.604473764	-0.07176582	12.6727381	-11.1241374	13.5298313	1.276039017	-1.156403875	-3.34406625	7.03916885	-0.44174853	8.4069413	-3.70241595	23.753298	-4.68072575	6.7107501	3.53531799	2.906427705	4.19377525	0.312881945
ARHGAP9	197.456305	114.232773	83.832182	47.8796805	73.557521	784.606575	144.15672	766.9529	217.47225	115.538068	70.375107	183.583645	365.02292	372.49147	358.303505	45.812085	102.0352655	248.07975	87.4066415	170.75287
ARHGDIA	688.760055	813.61979	745.86174	1886.66625	713.638545	814.27709	771.252985	918.40923	1098.9359	803.328415	716.59892	878.196925	1282.27225	1630.31025	1028.206385	836.95638	976.468435	774.808745	1714.17305	675.695445
ARHGDIB	2837.0932	2325.11445	2733.596	1889.0437	2013.1039	7939.99135	2650.67195	8158.9751	4401.6315	2564.3194	841.038685	2149.88285	3715.82315	5022.123	4401.6315	1464.76455	2162.9965	3528.82535	1020.489635	2958.1393
ARHGDIG	14.17664815	16.058339	8.7160352	18.947266	21.295878	5.35094195	4.28463975	1.501027351	19.8558095	35.443423	20.9008635	16.4954515	14.7070755	40.998467	16.7463335	10.99956725	22.6975015	21.700671	21.3678595	11.93725585
ARHGEF1	127.45749	138.89958	100.882708	214.05377	321.012	257.98585	97.669247	209.56494	253.152905	391.98202	88.3755655	121.697665	182.763025	409.802505	130.76885	170.452705	142.538415	213.260085	170.83348	148.599605
ARHGEF10	247.910615	161.794765	206.6737	212.73511	301.693685	135.275345	214.51101	155.681065	162.804255	181.844075	120.623735	119.1850375	142.99749	160.34014	307.986205	106.6192855	207.162265	56.348383	265.75129	203.77614
ARHGEF10L	2.188912287	50.028286	66.687338	136.884935	9.712624	11.3857327	17.8430605	11.3446475	45.666914	25.6604435	3.61870265	22.8763045	27.909893	48.6213295	6.76318585	4.5449225	7.40043215	6.4476682	9.26205905	24.5718375
ARHGEF11	40.4738595	51.961277	31.352868	56.9478315	9.85964775	7.9474191	28.0096715	22.1586915	26.0774705	37.5370065	50.279985	48.3499085	46.269788	23.5055895	49.1533395	41.500927	44.565935	59.608079	44.950079	44.81779
ARHGEF12	64.227106	87.7206805	83.1919915	78.612553	37.771039	61.4048135	69.8410135	62.498692	48.371108	75.362334	47.373617	38.56365	39.142394	47.929328	41.075936	76.6526575	40.580975	40.867652	43.55122	52.5010745
ARHGEF15	4.9428843	18.0903185	7.6537531	32.0951895	5.2375222	-5.56440925	15.970772	-7.84833155	5.59063925	-2.31473826	-4.52254065	-5.27378745	9.7828607	9.24079045	4.074091245	-4.05026855	-8.3336048	-2.748352085	2.163127317	-2.31473826
ARHGEF16	310.87001	134.387805	154.541505	357.356075	251.950085	124.447205	386.939215	193.91354	416.22595	331.968665	167.681595	131.34253	244.11092	313.65652	17.3003495	115.032788	92.2745595	136.675845	230.679	915.1197
ARHGEF17	30.9435715	39.0569535	36.8558335	63.640886	61.127789	15.1564935	46.2861965	25.602825	39.792795	40.8403495	114.232773	50.028286	59.3143145	31.6012815	58.154697	25.1078425	19.3680625	5.219148	7.1987071	43.1920005
ARHGEF18	553.420025	988.38649	710.530855	951.442175	462.93807	1772.02705	798.68106	1190.598255	953.628355	624.43048	1125.05799	635.243775	765.98824	1078.847135	975.199885	428.780215	751.313555	895.15443	946.734895	553.68527
ARHGEF19	333.04404	321.489785	320.222905	288.795885	212.78563	121.481	227.861425	129.39734	220.943325	352.236095	507.637845	440.840895	283.183535	255.084185	108.9636215	222.63344	131.76983	198.69677	227.08452	489.043405
ARHGEF2	1389.5739	965.641715	1110.013945	2085.17225	1335.9477	1871.03345	1782.80025	1840.0047	1353.62755	1435.08005	915.61648	932.42732	1520.13995	2216.928	1523.25875	1078.847135	1322.78245	1452.54875	1334.4852	1253.5694
ARHGEF25	3.77590549	3.63433396	9.87854595	10.5250079	18.61025	14.7296385	2.79410057	7.06381855	1.62749966	10.1955404	4.9483803	9.81646805	11.84363435	13.2156679	8.97763905	9.2876746	10.2651606	13.71659965	4.6428533	12.05117965
ARHGEF26	-4.0594551	0.067454854	9.03607945	1.989562195	1.641539225	-11.99727285	-3.92036255	-0.490106521	-7.7429825	1.115531075	4.7604418	-6.5308235	-3.8206731	-1.731783975	-2.665513235	14.06266655	12.80643175	-0.475096518	-5.7569724	-5.7761094
ARHGEF3	513.982075	843.635225	590.04407	677.788325	587.881045	995.692785	930.403755	930.403755	816.257435	689.957485	400.2112	405.092265	549.073945	807.15312	652.88415	411.46998	326.31012	661.518425	343.273135	516.101995
ARHGEF37	362.189045	170.61134	158.403475	129.240895	365.02292	61.189466	58.1220155	90.782317	130.367375	367.2364	112.053948	80.78555	127.892225	128.03514	79.7455075	41.996021	32.8488735	58.5708105	79.662145	84.213647
ARHGEF38	-0.159348349	9.85964775	5.08121585	2.722142785	-1.26848834	-7.25763585	2.591760975	-4.2647631	3.190215125	-4.05026855	12.8306998	-1.904966365	9.2126299	9.63543265	6.05949105	-7.2790208	-1.401048388	4.01365803	1.861032505	3.50637403
ARHGEF4	20.875935	304.589385	140.063805	267.589475	6.58018225	8.5736286	75.362334	41.22543	59.89245	20.466303	234.638365	302.565885	52.062915	74.9322715	57.124361	201.48452	136.314415	83.1083535	147.690645	241.10923
ARHGEF40	29.530389	13.6007057	17.0977975	52.3575925	63.31309	12.64470005	19.346971	16.474043	4.62278545	19.122901	17.3067075	20.9954635	18.9091035	13.4822628	31.3731525	1.24396282	8.00131985	8.2149586	32.828654	12.65165715
ARHGEF6	331.799235	321.756165	191.578895	177.90822	395.190775	976.468435	247.6556	1104.130385	460.0383	433.40736	83.350035	223.015685	471.44096	451.78576	663.664925	147.58893	170.02681	408.772605	71.110403	402.396385
ARHGEF7	562.03418	547.91987	537.167	650.653455	492.273085	717.57917	548.810745	667.10509	575.52916	460.438235	298.55879	359.988675	582.715225	615.352405	490.680915	406.90533	635.243775	499.26073	433.79673	497.43319
ARHGEF9	29.468694	24.735624	29.3041275	35.761211	56.609625	24.8324815	9.1562172	25.547297	16.690879	23.539968	35.083439	14.8343645	23.1270165	40.9686565	25.880857	12.40626375	31.871439	25.003807	20.6780155	14.923896
ARID1A	555.944715	857.0806	737.704605	457.993585	566.695685	1030.54607	743.37362	906.76011	760.899905	767.743355	684.543645	615.994945	752.20634	537.38858	440.321915	662.02719	447.089995	531.58501	580.79742	1053.369925
ARID1B	11.93067315	0.56078746	3.566325885	35.9277215	13.13375305	9.61484485	0.37551253	11.82915665	2.671490545	13.46242675	5.45044705	3.552435205	14.31797745	16.3484855	3.566325885	-2.0746371	7.4328769	7.40043215	-2.38107498	-4.545601
ARID2	26.988028	57.3159805	39.142394	53.412937	54.8186605	68.754659	60.39302	84.6690465	37.177459	30.267523	61.8720535	46.269788	32.9428325	10.56284555	40.8403495	80.3724645	87.863753	73.723118	52.0767195	114.5738545
ARID3A	148.304615	184.10489	134.830285	113.1095175	141.81956	264.12796	98.7074115	259.071245	218.891005	153.9272	235.66911	180.105895	234.44924	215.717905	260.7264	205.86961	109.495087	336.401065	197.65496	254.026645
ARID3B	80.5870905	135.0847	145.21176	257.620115	135.0847	233.47	81.988529	218.53105	188.839395	136.147045	118.20553	115.725202	151.24703	210.767025	135.711345	193.48472	245.54518	196.38877	228.874895	112.806289
ARID4A	46.141394	69.876716	68.0415445	51.411977	70.315548	113.4099925	41.075936	81.117441	41.4091985	112.204344	80.7439985	60.039698	66.174534	48.9082075	59.530966	67.369484	46.450624	88.7623845	52.785294	73.0105215
ARID4B	139.094735	105.1654485	105.333867	180.700275	74.9322715	94.188576	68.9694965	106.5199465	69.508849	85.7701315	93.776722	87.5801255	116.930744	116.209307	117.691734	74.201418	96.5424545	108.691253	125.499815	76.519043
ARID5A	20.264073	10.49889525	0.28427645	33.7254615	8.83715915	34.3583455	8.3447346	30.6501775	13.31468235	2.52087471	7.50096365	23.250069	31.131574	46.117957	33.529605	15.797834	29.5161825	12.7522577	13.65534135	16.7463335
ARID5B	839.327515	889.12422	826.30918	555.25363	839.800975	1254.9231	913.746385	1212.802405	896.201515	625.01615	631.52111	526.18844	690.664575	836.95638	886.559195	916.22382	551.093695	920.299155	255.34276	884.453975
ARIH1	64.3798225	187.502	132.85432	158.86679	75.3416465	105.225887	100.6160445	98.5820595	76.732005	44.2058995	166.05343	116.789941	115.032788	39.000943	126.323595	135.137605	241.213215	249.05214	224.30792	132.15731
ARIH2	575.18226	403.956725	375.485625	770.03877	747.536175	586.038385	525.988075	575.79476	677.221475	715.526735	241.978865	412.33669	472.816875	928.40162	373.763675	292.45317	295.00253	387.66691	254.14458	428.58922
ARL1	836.95638	366.045255	531.787875	423.596295	1144.347475	420.463335	571.863235	476.49424	386.51211	932.42732	324.53213	348.98891	270.07955	281.17017	281.958485	301.20992	494.89943	380.32223	309.22363	338.854905
ARL10	-5.7569724	-6.2357083	-5.8241998	-1.89625362	-1.07752137	-7.78453495	1.20052376	-3.16794585	-4.66207965	-8.588516	-5.4561756	8.0664018	-11.5481099	-0.612005918	5.96404465	-9.38783605	-1.540757028	-3.45646035	-1.540757028	-10.5977065
ARL11	-5.2302416	-0.484226341	4.7803825	-1.744657072	2.255698378	-3.94494445	-2.188759255	5.14663065	9.2126299	4.91297265	-1.309245045	-5.7092326	8.9921435	-0.65571401	1.66685292	-6.59973505	2.294812097	2.496841065	-2.02605433	-1.365657689
ARL13B	18.665556	17.0052105	19.7728625	11.75972505	34.424919	22.848276	26.358733	9.5170935	0.089477827	43.0763185	38.8252115	26.334221	48.4609585	4.2572009	21.39502	94.15009	53.4649515	24.4652555	27.2559965	44.2673965
ARL14	-13.40563085	108.6138485	33.195019	13.5555253	-8.0437116	55.0733915	6.19817305	31.4996285	4.106328835	-3.7588861	-4.15884685	2.496841065	35.292955	11.20837395	13.1071465	-12.18947305	-10.08843825	10.0796208	-2.041099275	-14.2513115
ARL15	48.3499085	64.5183185	46.2040715	37.6633985	63.4629395	28.9715045	33.0137585	35.361938	34.19512	48.6028655	44.5892955	39.456156	39.375442	37.120354	41.750891	73.5008015	31.5623255	44.718962	68.2252335	54.798045
ARL2BP	519.33158	741.53239	936.256975	434.490225	521.469045	921.78982	573.308325	859.02214	669.16275	571.32366	516.63317	565.2788	785.509485	426.95273	823.300315	994.206225	1447.7915	821.256715	609.964305	749.03289
ARL3	27.2676555	15.9930535	36.206101	29.256346	27.0068245	28.4518955	45.087341	20.7882975	45.911545	57.154805	4.08025225	23.3235365	19.122901	9.34520825	34.6585895	19.5300445	78.650248	25.880857	22.3782915	48.638571
ARL4A	192.56688	401.622935	727.89802	219.96832	220.423615	302.136485	334.353935	317.151375	417.13002	419.26821	191.18969	332.6423	165.89765	120.721895	247.910615	343.60085	145.52514	220.23343	567.426635	279.969815
ARL4C	5.8498648	25.242648	26.2078895	6.33487025	-5.5966674	42.254149	33.7254615	55.9209875	18.194499	7.88408485	11.27268015	39.000943	36.377757	-2.678808855	122.189	54.233775	14.6487665	43.702789	47.023951	19.6194825
ARL4D	25.75374	47.9895145	58.496074	190.013345	16.0297125	39.955651	30.4048405	42.3372305	30.6868935	49.6377345	51.298018	16.3252065	21.3678595	116.3034223	31.022102	20.529857	23.5129255	27.374505	65.653447	40.282021
ARL5A	1968.2796	2306.78975	1800.154	1962.63415	2464.3497	3095.97275	2166.52255	2917.1713	2697.45035	2817.97115	4413.3597	2564.3194	1690.05035	2162.9965	2067.9422	2650.67195	1789.43425	2119.07385	1443.65655	2748.36605
ARL5B	31.705641	63.657318	41.038141	98.2301025	27.3396465	38.456963	67.679434	59.368453	23.6533655	12.4236918	82.909614	64.396911	31.040109	70.595264	46.6148995	94.62943	162.161245	86.543042	69.641955	64.7576365
ARL6	9.46741135	9.9061705	5.9105119	12.1702103	14.7296385	0.63528131	17.94217	-5.27378745	6.97962755	19.2405705	10.6886145	13.4822628	-2.8903545	23.0157175	11.673589	10.09540865	9.2477593	8.83715915	4.85884425	6.82742615
ARL6IP1	1607.22265	1720.2449	1865.30565	937.113115	1924.36545	1676.44125	1581.97455	1723.5079	1297.5096	1693.80835	3999.51535	2228.01645	2541.99735	1195.4752	1774.70525	1533.83855	2687.80075	2479.4611	1344.34245	2099.6305
ARL6IP4	746.694025	412.00635	414.55693	606.37516	584.0446	439.596925	325.651015	414.72216	535.140995	611.940615	319.695645	324.39226	407.533075	741.1524	562.5513	278.276585	267.70442	386.81047	359.67783	386.410245
ARL6IP5	2596.44335	1262.4708	1040.88794	725.48137	2697.45035	1959.7241	2032.5327	2784.0309	1633.7218	2670.97905	598.012535	1254.9231	1173.274455	1140.654815	1940.4643	687.85532	650.312225	1272.7645	468.32643	1294.48315
ARL6IP6	99.1131085	182.006435	210.08388	68.815406	130.85315	175.580045	168.832175	224.015	119.4218845	73.4703115	551.093695	452.934975	291.766015	60.635546	205.86961	278.54525	212.65482	225.32514	204.777085	256.2575
ARL8A	3.324146177	-2.9122154	-0.860280325	-10.00975795	3.025740345	13.2458239	7.82021885	4.03045019	-5.42793465	0.67223458	-6.07030825	-10.4109356	-5.0738184	-3.1131453	10.0019057	4.31758475	2.028963115	-0.581901961	8.50225075	12.76755595
ARL8B	384.84987	687.85532	790.573875	346.05917	533.06242	684.543645	591.97433	704.99026	620.81941	428.25951	707.30374	880.957925	455.94451	550.75682	541.586455	827.831345	683.4085	948.457075	664.024	615.686005
ARMC1	206.082575	191.578895	149.52783	236.234295	297.102025	223.238355	274.65674	252.997765	212.78563	346.21702	184.8414	219.31265	305.5344	200.71163	203.937795	206.585425	329.3033	247.57341	303.694525	360.87681
ARMC10	315.852705	395.982495	505.35417	222.32009	277.51176	294.80148	387.8048	316.444975	338.093425	258.812865	795.590515	415.77272	414.72216	227.33296	341.011625	546.3304	698.230905	461.558775	322.986285	337.80608
ARMC2	132.85432	16.1199795	18.5043	36.016198	24.6518745	12.5380469	37.177459	20.0158575	42.8038125	91.3641275	17.2018205	16.948855	7.54414605	27.692804	5.83809365	15.705636	32.9208985	24.7724535	26.17071	19.7396995
ARMC3	425.529315	-9.5922198	2.31006275	-2.135638195	11.0220361	-11.6637812	198.947355	-6.01913525	311.512325	293.346955	-3.694145	-10.54008595	-3.91223775	-7.68490745	-5.25898155	-10.96938435	63.657318	-1.394460499	17.967169	-2.460378195
ARMC4	142.19521	-11.0318378	-6.8495865	-7.90513215	0.046276867	-13.969272	70.375107	-8.31138175	60.067256	79.3716845	-8.28316755	-3.042534	-12.9948169	-7.65612005	-10.7046664	-0.851961735	24.319052	-7.64121325	0.548342125	-13.0294642
ARMC5	14.112144	29.8580325	45.992027	98.388276	-1.223089386	23.539968	31.5513405	25.357001	20.752184	6.84842035	27.07868	8.82909285	25.0606325	68.295297	24.7724535	25.948227	56.0973115	39.3908005	37.6411545	16.671879
ARMC6	61.01228	58.979442	71.413166	119.4218845	80.0983255	52.103559	46.5925105	41.6068555	75.201936	72.5413995	97.379391	95.4563275	92.1730715	159.035725	70.661288	124.05097	64.8044195	45.911545	96.8400515	52.5687415
ARMC7	87.5064545	105.834698	118.5428265	103.3802945	86.141734	94.894131	111.262888	91.4412395	130.76885	122.148975	302.76872	136.24905	138.696605	146.38154	78.207879	143.52213	129.87562	107.02426	199.092245	143.6387
ARMC8	58.879008	86.029043	87.5064545	75.1667195	69.1936725	61.999969	62.362595	63.640886	54.2865625	45.1623915	167.393925	145.32044	105.5210715	69.0955825	21.348244	95.2264845	91.8887745	120.200665	80.6666875	102.2466105
ARMC9	3.276576865	2.366788935	-2.33057415	4.14333985	5.75654015	4.25091155	5.6624985	-9.39633495	5.2057552	-0.581901961	-3.3157686	7.72885895	-0.351129332	-1.186900329	15.639348	14.7070755	0.335259075	2.382532535	3.85137361	2.913218745
ARMCX1	167.05158	101.574573	109.6695055	60.010179	234.98723	61.4723515	32.23464	42.3072975	29.3942095	94.3021945	175.135125	67.745596	62.389912	35.668086	78.246008	66.6216785	66.524264	73.4703115	0.53494241	23.2990535
ARMCX2	468.10121	160.128215	155.736105	87.863753	1880.8999	116.6678935	172.85845	232.935535	127.747215	822.652225	276.120385	100.186684	72.3526635	49.1686585	213.146265	338.330155	81.530182	80.217787	-2.24139103	70.7312835
ARMCX3	413.23605	118.006205	162.408075	161.44019	899.5161	144.40593	223.129365	180.320245	173.37909	482.183345	160.511085	89.578195	114.7221065	57.4374135	211.91109	184.39233	187.16307	153.685445	24.3622815	72.1319355
ARMCX6	246.665895	195.35717	202.057545	146.137145	462.07525	213.260085	149.91909	193.40375	184.39233	394.601765	343.129255	140.35936	103.1622195	185.84481	147.22625	212.574445	186.35055	273.14725	37.819168	81.237251
ARNT	15.639348	32.720787	20.1585435	15.3174535	0.253989055	22.0555255	20.529857	38.926812	17.333354	-3.694145	19.1767415	15.9139535	8.63614955	7.32086215	36.1575775	5.8565042	18.5906405	6.97962755	42.4649915	16.631788
ARNT2	18.1209915	28.2240635	22.3038695	20.253881	20.025483	27.069092	32.159436	44.81779	46.22158	30.6639105	28.619069	32.97506	13.1440688	33.1081695	12.7522577	17.3067075	80.51264	15.768243	8.77921835	30.873519
ARNTL	148.485275	207.04566	72.8713425	118.7353405	36.501081	162.73713	119.770089	148.53843	114.504172	244.41029	144.40593	163.169415	128.8538	123.595975	112.503963	126.62777	150.811975	109.7205535	197.342515	135.91956
ARNTL2	-2.02030723	17.8197005	9.6213181	4.6428533	-0.987274565	28.0395415	2.81055975	14.31797745	3.77590549	2.568294095	10.15632185	9.8991408	15.850538	13.85023865	9.64504115	6.4476682	15.5702095	18.704045	20.2776855	-8.50517305
ARPC1A	1341.9686	1510.6004	1739.1145	1464.76455	1096.75204	964.21886	1262.4708	1097.847785	1136.309175	1009.57457	2681.2001	1772.02705	1793.852	1551.18145	1312.78385	1055.823065	1540.52925	1516.1416	1437.2104	1667.4901
ARPC1B	248.07975	231.15553	155.19911	103.19629	89.6106025	519.670295	232.44866	453.59607	234.736885	146.032845	411.72917	453.7914	399.26114	180.59862	408.334095	192.75249	126.361655	168.068985	196.33726	229.89602
ARPC2	3260.67375	6463.85425	5772.98705	5271.33175	2434.02425	5577.1454	4483.74055	6234.8301	4579.23975	3113.6589	3754.7053	5005.6152	5772.98705	4521.76035	6189.73515	4064.7072	3932.2566	5168.8801	2935.1743	5220.8429
ARPC3	764.792275	691.067985	869.7526	287.922165	1140.654815	1252.6731	1577.32885	1010.34314	1201.02352	944.683935	572.3614	478.7821	503.104955	388.50899	848.116875	1440.5931	625.25804	750.227345	1435.08005	1028.92099
ARPC5	729.65648	1240.6468	1504.85055	821.256715	769.10576	2352.94225	1800.154	2316.1276	1341.9686	1041.51846	1374.16955	1241.827	1179.927135	960.63907	2214.4659	1346.91925	1837.334	2190.494	2784.0309	1769.66735
ARPC5L	353.919845	572.69289	689.224075	745.370975	305.445195	682.37855	731.66828	687.47714	762.862215	387.47069	792.18446	733.137885	590.896635	743.37362	946.734895	1182.157755	671.51007	1110.013945	770.44705	554.2737
ARPP19	198.69677	194.473795	193.74892	322.06596	406.39748	486.351625	533.815175	404.935745	428.780215	510.53985	243.770785	282.342795	215.123955	299.392595	466.57919	477.477185	550.071185	484.800645	562.5513	887.38141
ARR3	-7.0750983	2.98267344	-1.527747605	-5.01174865	-2.23364227	4.4500064	8.56870975	1.05545178	-2.420448595	9.1322487	-0.049600831	5.14663065	-0.128438349	1.391220119	0.715244635	-8.63276075	2.906427705	7.904433	1.23279318	-6.398965
ARRB1	144.40593	170.83348	158.9765	50.625395	240.135385	113.862029	90.878313	142.11003	114.5738545	162.679295	65.313601	58.398405	86.1041035	82.4707415	108.523419	82.4100575	56.8322405	57.2274465	29.506893	128.358135
ARRB2	12.80111775	8.0395946	30.4225405	1.21586463	3.960106205	13.99713485	15.6725515	19.2950465	25.11660375	-3.65412485	21.431826	40.527911	35.838572	12.47612175	25.0440915	9.1682266	10.39170275	5.2057552	17.3542595	34.530973
ARRDC1	32.9621775	36.56494	50.476008	62.0901645	12.6002558	21.5520555	26.17071	19.6823015	48.2835565	4.020994965	35.8562105	16.461147	40.998467	61.50326	33.300669	35.4248705	22.030187	36.9111275	29.602916	13.96919585
ARRDC2	23.7784445	93.995527	118.331674	65.3453315	62.362595	109.054943	76.2879895	94.15009	89.121775	77.708548	71.3782675	72.0685705	46.0789495	51.280076	78.280105	101.7106005	82.234165	93.1654915	135.86191	76.097177
ARRDC3	69.748629	60.8198195	92.1730715	65.582339	112.426474	85.2029935	84.0902675	76.403303	38.299565	34.4594015	65.713202	72.259554	75.2356125	90.0345575	46.141394	47.023951	72.0102945	79.2448995	45.911545	39.4714545
ARRDC4	54.9737905	57.9898345	50.1490715	27.8341065	37.214803	49.543685	115.4837325	45.418026	42.5635455	52.454123	49.5236305	43.3342995	41.9189285	48.371108	138.27692	72.5413995	37.4308415	45.4981915	59.048775	76.90403
ARSA	202.480305	108.691253	97.321983	86.878975	187.233855	219.241445	85.8624235	100.5556545	222.09589	158.33522	92.71583	102.4217945	81.0178385	151.40708	140.570985	88.483235	93.6200965	157.10534	117.833464	75.906558
ARSB	41.5513655	71.9718755	29.256346	28.056506	40.2990805	62.668724	49.90047	40.637241	54.1796635	21.6415315	51.1880815	95.579685	76.464408	19.219443	81.3700645	32.543077	58.2566605	50.494684	34.674153	54.0691065
ARSD	652.28353	373.625855	482.606775	332.6423	844.680515	180.8894	573.849635	265.66712	407.533075	699.072815	183.583645	185.405195	195.648045	239.670795	364.056485	138.990785	412.535705	148.44278	140.850205	224.490365
ARSE	-1.486344355	-13.125221	-5.5280384	-14.677499	4.9541328	-7.5919713	-12.2277574	-8.02462425	-8.4951576	-2.665513235	-5.29000805	-8.07166765	-18.038495	-18.6255345	-11.63225485	-17.5717375	-10.54008595	-15.227097	0.800121875	-6.7318531
ARSF	6.4319236	36.377757	28.83602	1.359607451	-13.28443265	-1.757509777	-5.4113208	23.003696	4.85110085	-5.4561756	-7.2507038	-5.0064924	-8.67226755	3.20673082	-15.338504	-7.25763585	-6.33094625	-3.694145	-9.3292711	-3.57794535
ARSG	39.307295	26.444874	53.502233	58.3045845	51.097051	34.928911	25.268976	29.915409	41.938221	64.0780025	25.139348	12.1419881	17.861112	9.65217215	8.7160352	19.285471	33.1707025	14.8343645	11.2166684	27.879947
ARSI	-10.57273105	-6.19556345	-9.86386915	-8.6080343	-14.8512705	-12.2103258	-7.4941468	-6.84120885	-8.588516	-12.8580405	-1.441122055	22.444596	9.9591225	-5.95509545	25.268976	-7.15895	-13.969272	-14.9528665	-8.08524985	-11.9763274
ARSJ	54.4622905	31.352868	17.238581	39.3223865	51.86162	1.92395196	47.929328	11.06222	24.515627	48.0345115	41.6198465	146.137145	66.1176335	44.6076645	54.233775	59.157445	13.6797526	27.5066695	94.511828	35.235152
ARSK	11.7315506	23.7784445	16.84693	7.3430929	20.768207	3.89430353	8.19092095	-0.17662766	2.37716587	16.8115055	20.6464935	31.584701	23.477021	1.20052376	19.999386	16.929535	20.5903585	2.450040805	6.0367503	11.23274
ART1	13.5398947	18.2470195	21.588056	11.25095485	27.866512	30.4548115	32.638015	26.963839	33.826697	15.4399625	19.0877245	17.935132	24.1661095	4.45734035	25.318895	25.630305	16.267983	31.040109	20.148859	25.880857
ART3	218.253905	-3.49519975	-3.3788227	20.044474	192.914155	4.42477645	-3.16293075	1.18719616	3.83338433	138.740345	-3.9045269	14.5587827	12.9290002	-4.94738275	25.1078425	1.22250866	-1.904966365	3.95082557	-9.9773509	-7.7429825
ART4	10.0482517	5.37970275	8.17912455	11.4185558	12.9036494	12.1922123	2.77646849	12.1231619	7.8556153	23.040887	-5.1513775	-3.0195647	-3.6246871	-2.188759255	4.7567348	10.51162615	4.2628553	0.296129295	8.3903615	-1.846059871
ART5	3.24180001	-11.13829855	-4.3434334	-8.55778135	15.3314845	-8.3774623	-8.6457802	-1.181748065	-10.63135615	-1.174228855	1.264551285	-13.646771	-11.0318378	-2.08419047	-0.317419907	-4.805183	3.529963855	-1.06967502	-1.953119205	-9.50991405
ARTN	9.63543265	-2.1426644	2.33487821	48.6213295	-6.2624837	-10.6115828	41.485851	0.836235236	45.0682815	-2.302290645	114.374617	129.75553	52.479654	9.3637756	17.2879845	237.2323	273.67139	49.402244	378.01525	131.045465
ARVCF	3.60233137	-1.846059871	-5.83171265	2.37716587	6.58828365	-0.78068903	2.230269754	-3.3788227	0.506510315	-6.4414324	14.6022785	13.47554075	12.7522577	18.405276	8.2212068	15.2720975	16.0992265	7.38613005	0.194768055	13.40716615
ARX	-3.54993935	-11.51433115	-6.4414324	-11.3516083	6.1126278	-3.51028385	-2.401131605	-4.294621	2.62711649	7.2046424	-2.98450725	-8.6560736	-9.03019675	-4.06777385	-1.763611482	-8.05424895	-1.223089386	-2.148741695	-4.6891088	1.79382336
ASAH1	95.839324	99.411759	116.209307	61.7627185	125.86408	100.915662	88.7319055	74.162381	62.308752	70.816854	67.4004435	80.456747	61.8720535	74.4465155	55.86723	65.0484475	80.4890105	52.7463685	69.990991	45.992027
ASAP1	508.468935	598.80181	428.03222	641.61516	365.640155	1090.137035	958.5917	959.86301	1036.735105	497.80078	456.36211	817.76559	943.3259	816.257435	920.87185	1226.58215	737.704605	689.5257	940.82725	1151.880005
ASAP2	287.20105	294.555105	274.38054	302.042235	279.29292	142.574205	354.699375	161.98176	229.322245	338.22544	361.002875	608.35279	234.34229	209.111795	141.294155	565.560895	396.508845	254.9663	185.63305	407.875695
ASAP3	1078.847135	676.757625	1619.3757	1112.8713	731.66828	348.84262	377.3444	500.770015	369.32157	890.41541	403.81806	212.297385	482.183345	468.10121	211.70043	246.665895	205.95549	243.040615	280.677645	426.85967
ASB10	5.6789577	4.22748935	-2.96407805	6.205517	87.8977785	0.739269095	3.50637403	-2.351023915	5.4223053	11.05453145	1.9950692	-2.43502243	-4.81471985	-3.80750275	34.10658	-0.820127638	-4.7876363	6.84246075	17.1714145	-0.529839002
ASB12	-0.79379968	-2.188759255	4.60607085	-5.6919605	-3.2599777	-7.15023165	-10.039394	-3.22305165	-11.01597955	-3.24572225	-12.50579255	-3.63439395	-6.84120885	-0.043970807	9.37092935	-1.731783975	-9.041309	-2.21004996	-10.83695945	-6.17653785
ASB13	83.6792425	76.150985	77.4711335	106.9891775	98.669973	131.684545	60.712676	93.690434	80.78555	72.9036845	95.3760945	160.715245	49.375026	89.6106025	43.1920005	55.287359	84.3000265	26.809254	114.279427	27.692804
ASB16	15.7758765	6.90015585	9.279506	9.45037865	31.188212	75.942805	0.35444005	25.6604435	107.3126025	60.067256	5.71450325	3.370409546	37.6411545	12.5771125	34.162311	-0.172180533	6.16046545	187.67974	-2.93388295	96.6060895
ASB2	-2.77885297	-4.906921	3.980477655	2.217150586	20.2900295	16.7180925	3.980477655	17.730129	10.6794128	3.341632928	1.62749966	7.10054285	11.61574695	6.2315099	21.19148	-0.72477681	0.95314092	15.5251465	1.779622875	-4.5876689
ASB4	-0.47107349	-3.042534	-8.91614375	-2.21918288	6.3401174	-4.3794149	-5.3942339	-3.63439395	2.850991595	11.65391475	0.466178995	12.44348435	1.80701201	-0.823907539	1.238293205	0.700820095	-0.460455964	-2.509200175	6.87342575	3.77590549
ASB6	90.5459085	64.9320235	86.672474	165.70227	65.966553	67.4951635	73.4703115	55.665215	82.1301845	45.992027	89.6475765	64.466724	82.369588	213.4217	76.960692	139.48007	83.596908	49.543685	66.5978115	71.73484
ASB7	-0.317419907	14.8164925	21.6278575	3.652848585	-2.188759255	15.61475	22.316681	20.5165395	15.829627	2.230269754	32.6924895	21.543069	24.870026	-2.53927023	22.5642725	40.5563895	41.292475	15.2299775	55.4864185	17.2540845
ASB8	154.669985	186.131025	260.61356	157.56958	503.6077	306.68141	213.872535	351.406495	225.45487	265.857485	137.25685	119.907375	109.9938115	99.612282	219.31265	192.914155	176.389625	233.0456	154.249375	218.72267
ASB9	70.315548	55.7022145	39.7765625	20.3120015	30.3475395	0.19983032	36.3141405	32.4628555	34.5625425	34.3315105	64.130942	40.746058	29.059764	40.028573	14.1204397	13.5298313	75.4350675	32.6240935	20.98228	30.6868935
ASCC2	1000.859455	1857.52135	1672.38765	1901.96795	759.139045	2035.87045	819.178995	1654.71025	1011.3235	831.85421	1457.669	1162.101695	1370.86815	1859.5253	882.038335	838.870095	997.25218	837.608645	964.21886	788.485015
ASCC3	99.728043	192.08034	169.740505	126.928315	124.999235	245.464265	183.15499	201.391005	116.6190705	152.62965	276.3026	166.742315	181.71845	123.863475	279.29292	204.47031	177.669545	236.34151	165.298165	206.95778
ASCL1	24.7724535	-2.639731695	-12.60529205	-7.8839449	-4.47349395	-4.66207965	39.990441	-5.80783735	18.5377045	42.857476	22.3038695	-10.139653	-0.404974598	-5.4183043	5.77513305	6.41427895	28.418485	0.868648412	13.51875895	9.58050465
ASCL2	187.61869	154.86952	146.202355	100.882708	355.680465	91.043959	117.2702645	111.861784	128.40932	420.64746	286.9244	117.929409	244.6382	91.8887745	253.49853	290.20761	306.54622	168.57879	349.29712	219.128585
ASCL3	2.845820145	18.329733	4.35916335	5.8498648	17.781033	2.81980519	4.9673852	12.76755595	0.435687585	5.0138556	5.32645585	3.318644302	7.50686225	13.43553765	3.348947972	6.1863032	-3.4829357	-1.731783975	-9.4583165	-4.7756047
ASF1A	102.969057	106.935705	113.495029	52.785294	114.026988	160.128215	115.590562	132.22864	42.8327305	94.544212	253.06617	153.17405	88.0466005	68.1691335	93.776722	160.34014	259.283335	69.1936725	122.88383	227.95426
ASF1B	61.255146	134.234625	93.6200965	120.391755	8.13101995	152.62965	67.776576	138.17145	80.5513245	31.306604	401.622935	270.39475	246.13604	136.613985	176.09497	130.367375	344.08224	171.18964	303.79648	212.14099
ASGR1	80.6666875	94.666679	49.4742725	63.4979795	6.9607463	36.894538	61.6539285	42.1335295	62.2476955	22.239716	33.1707025	50.0001405	75.0898115	29.2368085	131.968095	28.149576	38.3572675	58.8180645	10.88352445	41.6198465
ASGR2	8.73293885	9.5170935	-0.17662766	12.8867592	8.5270414	9.46237455	8.70809415	4.6528577	14.0827737	5.2810052	-2.27338628	10.88352445	8.62879685	5.9036577	13.2669083	2.393706545	11.774482	-1.056291475	6.02312025	7.33119425
ASH1L	10.7498467	15.110396	17.730129	-1.181748065	7.9474191	35.9536245	1.829610895	14.609463	0.882510475	8.89964415	17.344778	19.5085995	15.6946735	31.0955645	9.93532855	11.1852644	11.10597925	-3.7659646	8.0097343	20.84967
ASH2L	490.442985	595.96649	579.04677	285.41292	505.855495	591.196095	490.442985	579.04677	354.257035	444.670195	1229.0197	464.71321	517.805675	411.72917	655.039645	569.26623	450.060285	651.388685	391.089635	517.43034
ASIP	-14.364672	-5.74842735	-11.73833515	-6.31324585	-12.50579255	2.353683245	-10.57273105	-6.7717726	-10.0771747	-14.5101875	-8.4847977	-5.32469925	-12.09841745	-3.27802865	-10.6115828	-11.51433115	-2.420448595	-19.174387	-19.760546	-5.8896898
ASL	23.7168545	54.5384275	55.5074955	103.082241	43.504096	46.6148995	35.605176	37.0552365	40.853725	21.228577	26.38625	30.886585	50.7673275	87.377209	44.7436495	45.2034175	52.2919285	51.248572	17.223844	22.014823
ASMTL	220.143515	130.274575	137.41032	206.257205	256.16617	195.648045	151.73358	163.169415	171.068775	204.86253	99.945519	93.556532	102.7573605	289.18166	110.754191	110.292754	87.756251	107.776674	54.835239	175.818735
ASNA1	7.4110017	5.41125425	17.7613825	17.3901915	11.433632	37.0236655	29.059764	23.635649	2.82595787	31.871439	16.7463335	20.6780155	9.34520825	4.68524055	44.0836185	8.97112685	18.968365	49.251244	39.834721	23.4347985
ASNS	1416.7807	329.114685	723.6202	1161.01741	869.14234	422.882195	460.0383	576.90775	474.328195	825.15163	1032.537915	433.1383	826.30918	988.957525	236.898045	1772.02705	1267.70345	1138.326015	668.22547	641.92418
ASNSD1	508.05455	446.77403	467.89901	516.101995	831.85421	605.58578	632.952835	602.60159	486.203595	545.95699	872.55866	641.34533	528.77827	368.767655	593.168865	657.375515	581.581305	363.448175	598.012535	543.869785
ASPA	19.829764	28.538202	12.32040595	12.2453877	16.010531	-2.003912545	11.60924405	1.875557355	15.173047	6.27439325	3.698291015	-0.875573888	-0.84578819	8.78694025	5.10781155	2.05679506	8.2149586	7.7602574	-5.43801855	9.32267175
ASPDH	-11.04460275	-8.96559335	-2.81343353	1.881427585	-9.23830595	3.665498645	-5.86153655	-14.8512705	-7.58297395	-13.55126975	-5.7898127	-6.10849905	-9.35641925	-6.2101383	-10.2961571	-9.91312645	0.008739833	3.82139227	-2.484274585	-4.6077992
ASPG	11.58283635	707.74673	1359.2182	401.226095	-1.084919955	437.643885	59.530966	513.982075	100.42851	83.1083535	65.1778675	12.960124	123.283345	205.812625	14.740126	105.011141	-4.66207965	147.280005	23.2260135	24.8910615
ASPH	24.878486	13.8896648	15.9604225	7.440961	31.584701	16.8115055	14.1854312	9.67930645	14.609463	19.4354285	11.61574695	17.164606	9.67930645	15.094866	16.228443	23.93036	42.548446	20.9954635	104.821563	53.1830265
ASPHD1	5.61336615	2.46785824	6.1804879	-4.39565495	-12.84021825	13.857534	3.51673273	-0.750830117	3.072797855	1.481388308	11.41216675	11.83605205	5.1854994	-2.401131605	18.416844	16.913813	12.50050995	14.5073329	16.40683	7.18083925
ASPHD2	37.3740375	30.245658	22.687451	33.983114	24.783977	83.565561	31.9710925	82.1989505	60.4700665	44.81779	0.77010584	125.9223	89.8686565	97.9192565	70.883821	49.402244	45.282925	87.7206805	53.7000575	59.080322
ASPM	90.710344	348.08399	163.935025	163.60458	9.84837705	452.21786	108.9004125	297.744655	101.9291815	21.061312	372.769035	306.21404	303.017605	93.727338	418.71055	397.04247	464.996785	393.81088	544.387825	497.112995
ASPN	-10.10088035	-12.8580405	-16.659512	-6.7318531	-10.718561	-11.3087702	-7.7919805	-17.642776	-6.50487335	-7.10784655	-15.6725315	-5.4561756	-10.1692978	-12.6860204	-14.6126295	-9.66096185	-9.114279	-11.9763274	-10.37885355	-3.3788227
ASPRV1	11.9764046	12.01969385	21.6415315	2.43868335	16.1199795	7.74111695	2.965352905	13.304938	10.2651606	15.811184	340.816425	13.7111942	20.09173	23.7168545	4.2628553	263.432065	12.555762	953.628355	4.3101599	52.7042455
ASPSCR1	1011.3235	544.387825	662.375825	921.78982	825.78473	720.529295	783.48648	693.03572	918.40923	952.10129	938.41946	812.59961	997.96331	767.743355	781.42399	964.21886	883.15653	969.14289	1019.29298	1127.46558
ASS1	1231.39035	437.96567	585.04384	485.948695	1787.0525	227.25546	1559.6946	333.934295	1185.80603	1466.313	1248.69105	1088.02896	580.449455	737.704605	433.40736	1268.7156	626.53415	425.81161	218.329475	625.67565
ASTE1	50.38229	73.7910285	81.727756	34.5941755	78.0968575	104.097807	93.5890215	80.5513245	64.423831	107.069142	82.77555	73.7910285	76.869349	58.514329	83.596908	73.5287335	68.1691335	129.75553	65.0484475	117.833464
ASTL	-4.23666445	2.089339485	-4.68072575	5.83809365	3.437551795	1.292188212	-7.1381413	-11.6486156	3.690472165	4.46787065	5.88279835	1.298848924	0.984495875	6.0367503	4.22045655	1.331972339	4.5012952	5.2141934	-6.05789445	-1.835503984
ASTN1	26.6579045	9.65217215	-3.07157995	9.03607945	6.81495205	18.947266	7.36660755	13.4922858	9.51122395	15.633114	-2.819873225	-7.7919805	-2.8740244	-0.311677456	11.0694602	6.1912991	0.28427645	0.941245907	7.125177	9.9061705
ASTN2	110.0266855	24.952572	18.0797505	42.020316	106.2253075	11.7663578	26.0381495	31.188212	44.180744	74.619049	329.021795	9.0288306	9.6718682	32.2544415	16.6428415	28.418485	6.1167488	234.55925	13.37686975	45.652031
ASXL1	201.84342	152.41337	180.415245	274.38054	204.073975	213.60813	178.12267	167.681595	232.5202	158.15157	146.032845	168.46092	249.25884	380.478365	178.64389	147.690645	199.76904	186.21384	254.026645	194.64021
ASXL3	-2.466273185	-8.4459247	-8.18172705	-4.99184735	-3.87627035	-2.62610361	-6.32174675	-6.5308235	-1.629091313	4.025409655	0.95314092	-4.1000115	-2.9280397	0.29209551	1.15897045	-7.4204391	-6.22430255	-5.29000805	-6.66606325	-7.43075745
ATAD1	147.17926	185.405195	197.120465	128.467485	176.8925	172.0848	168.52669	203.937795	154.86952	138.27692	213.60813	216.286015	164.911655	122.495795	297.430175	182.69907	340.708185	205.657675	187.7902	162.35919
ATAD2	60.7908455	113.554179	118.9140185	63.810669	6.5227289	118.604725	52.72426	73.197978	24.1784165	43.462029	306.345705	380.32223	301.20992	63.31309	88.943811	280.867215	265.48735	200.84386	323.095235	155.78434
ATAD2B	25.09233	41.332258	42.624052	59.6618575	33.5795275	51.163216	45.054028	23.846229	32.9208985	39.456156	56.886122	44.3233085	29.2368085	40.595078	27.3396465	34.2141105	36.1575775	40.2990805	50.653631	29.1854025
ATAD3A	133.77965	151.40708	144.232115	503.391755	124.70252	106.743544	153.85757	77.4711335	129.81942	118.06881	121.1527	178.69249	293.346955	433.40736	89.895549	147.441775	168.38708	81.727756	309.73837	139.52075
ATAD5	8.6866802	5.46140215	18.0998205	23.786562	40.746058	15.454022	21.607795	9.0740297	0.02200902	21.6278575	19.718016	8.6866802	14.9993145	20.6780155	4.60607085	19.6483515	16.948855	9.1682266	31.6421305	6.90015585
ATAT1	28.3363625	8.518629	8.8151253	12.6906424	7.2353297	4.04439597	26.4833385	-2.27338628	18.3965695	12.47612175	29.8849485	21.1212155	14.27433645	12.52211395	3.552435205	19.3261305	34.1437555	16.474043	-5.7761094	22.7398195
ATCAY	-14.7337025	-6.04000435	-3.82923705	-10.64112285	-4.07338415	-5.86942885	-5.13754335	-11.1571461	-0.928470328	-5.0738184	-7.64121325	-13.55126975	-11.51433115	-7.13016555	0.026399095	-2.787186665	-7.10784655	-6.01913525	-6.7607389	-1.378367032
ATE1	15.3215825	40.145318	36.8780835	33.300669	18.461363	12.26267163	20.7391185	24.5313015	13.58289265	10.80014515	63.35904	42.090408	38.6673305	27.4178845	22.219103	44.3233085	57.2788335	59.9311525	60.205398	19.907256
ATF1	15.2023695	20.716794	17.312881	23.429662	29.872784	27.866512	29.0137705	24.216444	32.583907	30.3310855	18.9312345	22.777719	28.8596085	12.50050995	41.265954	30.470656	48.30296	37.628688	51.280076	31.8320455
ATF2	32.0455405	35.7108485	34.1229285	14.8765075	23.0756825	20.7882975	23.279842	54.5625425	28.0096715	21.922674	102.969057	111.4902575	86.575688	27.374505	33.7420265	34.810913	56.9098875	64.5666465	77.0422525	33.623668
ATF3	622.36387	2790.2518	509.20173	409.979725	157.519385	71.8974325	189.41779	283.539175	203.56421	465.14107	404.935745	448.645055	294.448515	302.262005	231.33013	247.241285	445.77291	397.85007	308.127745	2264.55735
ATF4	4579.23975	2748.36605	3517.68025	5871.26265	6835.7863	4738.18135	6189.73515	4378.7894	7190.75865	6301.93235	2570.381	3452.33275	2691.55685	4917.88335	4645.8662	6267.9503	6550.8488	5667.28495	7266.5841	7190.75865
ATF5	340.18969	215.63665	203.337025	387.47069	290.20761	431.9381	417.624055	515.679555	379.36516	431.769365	1185.80603	265.48735	368.398335	451.977305	494.244435	545.95699	916.22382	662.375825	283.742925	324.20408
ATF6	384.371875	424.03094	387.8048	373.196835	370.76153	356.886105	388.90052	427.241455	435.021	340.18969	511.945135	568.7269	432.52443	266.535665	440.840895	675.695445	552.684825	747.842455	471.628445	366.27912
ATF7	7.86250865	12.0438676	5.52241795	14.964368	11.46811665	21.85141	-0.517649197	18.3965695	7.3131595	-2.56371755	14.625035	0.104571932	0.755325475	4.7240145	16.766466	19.4251195	9.26904105	2.953430995	22.030187	21.045786
ATF7IP	0.96963874	10.56284555	7.84072925	14.89819	4.9612096	20.98228	16.3782915	0.041007695	11.363842	27.987031	15.6483115	12.20027995	19.0877245	14.964368	21.7662875	-3.65412485	13.71659965	11.16301835	11.09875875	12.43616295
ATF7IP2	101.5155045	50.8059485	41.714703	70.315548	59.509967	112.3251715	33.8559325	101.842374	76.49505	103.330893	72.0329205	49.067456	82.909614	103.082241	63.28568	60.738585	60.861567	93.2557015	-1.453530905	53.20946
ATG10	307.57993	238.380365	282.04325	245.726615	303.017605	279.969815	227.95426	232.01585	295.675945	271.203295	164.55138	178.910625	214.179445	301.585645	337.54936	196.2685	149.68543	200.04609	171.47284	288.13608
ATG12	675.695445	440.321915	338.330155	678.642185	625.957095	755.256455	642.3084	615.352405	659.919735	678.642185	378.69567	432.890495	542.727225	664.683505	987.774145	680.773145	308.747625	477.715835	451.78576	571.863235
ATG13	40.028573	14.0933071	30.0315095	48.7622365	34.4594015	24.6101495	26.949785	28.4046965	18.5297965	29.3458035	48.18472	29.285963	29.2023635	28.8596085	19.4532115	31.3848945	22.957233	25.242648	27.1783795	21.216652
ATG14	285.300595	286.10953	229.103725	286.70443	211.261415	258.7463	271.203295	293.84855	284.408145	260.7264	361.10508	189.06883	239.93012	281.958485	298.846455	174.031385	141.61958	257.45182	344.56458	276.53972
ATG16L1	448.645055	280.482645	306.345705	422.78085	390.814355	437.08255	395.58372	362.41935	443.2104	529.15997	282.132315	323.70045	458.25702	630.67258	371.96705	402.602865	296.554615	308.747625	524.244085	357.63599
ATG16L2	144.024845	183.8983	121.74739	235.7397	72.0102945	161.2071	70.6938895	127.855565	123.64577	117.19567	216.217795	88.9079655	148.193465	335.6239	81.7942545	56.3918125	85.962827	105.4181255	67.721551	83.063357
ATG2A	150.057085	158.26965	170.194865	183.84715	127.157555	125.96994	136.947005	114.446156	187.16307	148.771145	151.73358	147.933065	213.47668	244.02011	132.46165	84.213647	138.52545	154.491245	208.121495	119.652672
ATG2B	22.3576255	8.4219856	11.1421887	14.6552875	18.0456845	24.993081	6.79133905	10.2254387	15.0581355	4.05917452	23.740108	6.58018225	19.6289265	7.73531685	36.036063	20.945793	14.9051405	14.6487665	24.5039095	8.4576295
ATG3	565.560895	619.978685	686.799595	320.57977	584.55277	517.43034	497.112995	562.5513	446.93576	480.907405	746.694025	935.55533	726.18098	396.508845	554.76712	711.996905	514.267755	746.26823	559.900185	633.201765
ATG4A	305.789695	168.25716	213.146265	239.93012	522.41109	175.512125	172.75919	193.616115	223.500645	420.33315	154.750375	131.923185	218.53105	236.898045	154.319765	140.67814	134.387805	220.7288	116.45773	209.638275
ATG4B	87.680634	194.14624	202.480305	94.2650685	170.61134	234.889015	205.46479	184.39233	206.6737	106.3609795	204.777085	183.458505	111.821046	48.6565855	179.84649	324.8915	165.9938	172.543195	221.38039	205.41131
ATG4C	120.036055	125.96994	107.8144635	61.051685	147.103675	160.20901	59.0010775	151.73358	81.117441	141.294155	106.5199465	147.22625	149.999925	83.565561	113.17084	65.3453315	144.460945	167.247375	101.0965465	81.485942
ATG4D	39.8905125	79.002344	93.64866	112.426474	50.67708	47.102058	43.7653175	46.169624	37.4517855	61.10113	133.44447	45.791985	55.9615105	99.86926	51.900846	57.598368	107.693517	61.687639	92.7762595	60.7908455
ATG5	99.0031635	53.1830265	61.10113	99.689658	107.473232	86.5183785	103.431031	89.799425	70.962139	119.387501	41.332258	44.9026485	37.9452235	86.878975	74.7245705	86.1658315	68.4962445	43.661657	88.6861625	74.225711
ATG7	373.196835	244.02011	245.14286	287.446315	314.127475	293.346955	255.717055	242.246515	286.80889	336.69316	148.823765	396.65867	234.55925	310.984925	296.77045	145.97245	121.5233	227.33296	152.823045	202.1796
ATG9A	273.28169	294.12229	251.670515	318.97999	248.29744	178.57556	189.48432	130.89218	334.0993	175.818735	149.243435	196.62093	223.33947	370.33007	240.135385	178.404415	232.386975	177.11699	227.861425	242.08308
ATG9B	1.911536705	96.2733435	89.8686565	131.155535	-17.935411	6.1329757	-2.0746371	16.0814035	4.85884425	6.47075765	29.07413	-5.5801841	8.2982351	30.1823325	0.296129295	25.8623765	6.49459885	9.48195685	-9.23830595	-0.902556268
ATIC	1208.329955	836.95638	703.66667	638.302425	962.966605	997.96331	939.399415	1074.48507	993.33198	896.88899	977.991435	1403.89525	1518.0745	1237.4409	1274.34555	1365.4002	994.91599	739.548005	1194.278255	1132.18851
ATL1	146.38154	103.708263	161.75732	78.0359915	165.16551	41.7952775	74.9051505	53.750019	55.86723	180.415245	22.275646	71.0598805	61.127789	14.0517811	40.746058	27.5066695	67.4629545	28.3914875	8.01335325	63.436813
ATL2	100.42851	238.27425	189.94578	142.19521	135.98148	115.9060195	178.258595	131.923185	85.493299	86.7344535	308.900975	159.53619	177.07362	84.334005	57.7614255	192.001895	211.978205	207.11176	143.39981	128.8538
ATL3	201.767515	636.957275	553.117425	476.68005	156.622075	311.512325	273.77129	364.76356	340.92428	134.830285	237.2323	536.408635	1307.2055	406.528195	373.06288	205.812625	699.529215	447.38807	569.979025	289.547115
ATM	512.78077	255.084185	221.2924	149.68543	568.7269	879.627445	229.570745	820.08407	225.9902	573.568355	192.18394	255.52496	387.91933	371.020795	298.96204	155.92286	149.79284	277.926955	182.93683	352.236095
ATMIN	48.0890695	100.159304	136.54549	93.4004855	77.7520845	75.0898115	78.975393	112.2309325	33.7852225	57.337691	69.3867575	62.1160375	49.0466265	59.988151	38.8252115	82.739956	125.28067	85.6605695	58.1002185	54.385632
ATN1	179.78189	163.351885	134.630845	360.593455	127.402175	85.962827	108.9636215	80.956557	138.79085	188.24402	116.6190705	135.67086	116.6190705	178.83908	104.097807	71.8686155	200.28318	151.894	84.688523	145.674655
ATOH7	-1.796164994	8.692077	1.842799125	16.867842	16.396437	11.59840665	-4.2647631	6.58018225	7.93116255	8.6041919	-6.83316535	8.0315519	10.6794128	6.2557668	-7.6682102	2.366788935	8.0097343	7.69239875	10.2484766	13.426343
ATOH8	37.0552365	30.4548115	28.670107	26.125596	58.879008	23.4173595	20.664837	13.31468235	85.3720115	53.0381585	11.3767692	4.4500064	25.2869565	59.818534	8.4357486	10.37585885	5.06248605	5.57433825	-5.6630965	11.0856562
ATOX1	869.7526	914.417875	913.746385	757.98211	981.61435	1000.102885	628.4914	1129.45804	878.57988	765.98824	611.007375	1036.735105	1283.5002	803.328415	1487.61375	1007.873605	509.20173	527.832675	1079.69953	588.144635
ATP10A	44.5452085	29.998531	28.4518955	55.372633	34.8490105	63.28568	49.498716	50.3551125	58.5708105	20.409914	61.4048135	55.170117	48.9082075	30.267523	52.0767195	65.0730125	47.563415	47.9012355	108.2949705	27.4030845
ATP10B	321.89009	441.291835	878.196925	341.804845	98.472609	258.812865	415.049855	576.645075	130.89218	270.74979	181.844075	46.996003	211.31384	593.52591	29.915409	206.441195	50.653631	378.01525	143.070195	260.92347
ATP10D	3.500460235	15.2299775	22.001513	4.90079845	-8.79079175	2.53951099	9.3381013	5.625379	-2.8344995	0.084871277	1.331972339	14.6417695	15.599536	13.7111942	19.6289265	7.50686225	12.84612835	-3.67735665	12.3981981	-5.92684655
ATP11A	-13.8033865	-8.7479137	-8.1412036	-7.28701365	-12.7963348	-3.6394719	-2.658670855	-8.2232704	-4.1897763	-9.62103725	-10.8812103	-13.37762535	-4.31912005	-3.6246871	-8.47547755	-1.694083647	-5.0566762	-2.440905875	-5.7173577	-13.52307075
ATP11B	26.358733	62.8076285	91.726123	110.754191	67.163866	60.8785225	106.09692	80.914515	59.96802	67.442609	139.16842	49.498716	40.6546025	48.3499085	74.4465155	244.73228	236.81282	117.833464	136.314415	158.26965
ATP11C	44.057249	43.932479	37.4224595	11.94689055	66.0878625	90.309713	63.535564	110.21762	49.846349	64.703234	47.7358745	40.216894	45.1043385	5.79920535	77.985796	88.9079655	84.688523	54.94762	119.0171745	83.6792425
ATP12A	914.417875	223.500645	1932.4531	101.677128	244.57077	365.640155	569.49238	245.826045	531.58501	413.547105	55.114685	184.600765	147.441775	94.233903	-5.5966674	93.2557015	89.992131	263.140025	28.4685235	214.872855
ATP13A1	345.505855	106.7869565	119.0171745	202.396775	110.857211	146.260905	106.049862	116.45773	151.203965	110.807109	320.88314	127.234565	127.586745	216.540505	121.74739	116.789941	165.45424	111.572389	131.204205	119.5962975
ATP13A2	146.989655	56.0973115	86.840395	128.358135	141.775905	55.437053	50.700325	68.392573	87.2303935	77.8661795	59.988151	76.3416365	66.242389	132.401885	63.535564	52.525631	40.9183535	56.0973115	95.1396375	85.127837
ATP13A3	5.49383825	17.914959	3.786991115	7.86250865	7.33119425	0.720322085	19.7535635	11.23274	8.1978239	3.60233137	16.7260695	17.2879845	16.7000355	-7.50542195	9.85964775	16.461147	24.0407245	18.644334	26.6457885	13.1171222
ATP13A4	17.9535075	52.2135695	84.457596	108.5775815	12.29398205	37.493067	12.38230015	47.079486	13.3231604	16.535953	49.692144	2.412664635	13.15271655	38.625435	7.4175345	61.3106125	4.01365803	43.4044515	39.3908005	16.535953
ATP13A5	38.56365	-10.73072805	-6.13015865	-7.8241606	-0.505460781	-17.1161815	1.14853275	-7.62915295	4.2572009	-1.904966365	140.02295	-10.28125085	-1.67749751	-11.1097105	-8.51657805	-5.0382536	11.076975	-4.00033905	16.8398025	31.538568
ATP1A1	2099.6305	1619.3757	1469.28725	1865.30565	1968.2796	931.010285	1918.1945	848.116875	2208.38305	2190.494	1577.32885	2240.66995	1854.5377	2291.2099	2035.87045	1561.0528	2154.14265	1365.4002	1536.7331	1594.8972
ATP1A2	1.20052376	11.72315435	12.03840135	13.6797526	282.48021	-7.5998703	0.548342125	-7.65612005	11.27268015	24.515627	-8.27137405	1.23279318	-14.003911	-9.5188967	88.3755655	-16.0153435	-13.843438	-14.786651	-23.444455	-0.934127759
ATP1A3	26.6457885	17.3901915	26.1933965	39.229925	26.6457885	40.6546025	21.700671	13.1972567	21.407156	17.344778	26.963839	18.761863	10.7498467	48.0345115	22.0445005	24.878486	19.06541	42.3800925	20.025483	27.361466
ATP1A4	-3.21556015	-7.72659395	-5.97629275	-8.6457802	-10.25268075	0.529387	-8.96559335	-4.258459	-6.1201781	-8.96559335	-7.52315365	4.3027411	-10.7046664	-6.6238317	-2.55426536	-9.6953873	-7.3903616	-13.15328465	-7.36887565	-1.140844575
ATP1B1	1776.6166	2135.0668	2908.3923	1433.25575	1779.9163	1650.9957	1553.39365	1751.5737	1642.72565	1540.52925	2138.5812	2434.02425	1369.1234	1359.2182	1319.934	4413.3597	1623.94835	1637.7573	1078.847135	1873.8578
ATP1B2	6.2190033	52.544533	51.6263455	76.373275	14.8343645	21.069307	8.88631875	25.1078425	18.405276	26.696816	16.913813	6.408287	6.99698505	18.461363	5.08121585	4.7886586	-13.8252145	1.67837587	3.54677593	7.3376171
ATP1B3	249.848405	650.033895	650.312225	196.44977	220.576895	179.251715	627.507025	236.34151	523.395725	195.982595	2439.82415	2119.07385	942.21241	255.34276	617.228935	872.55866	899.5161	844.10082	379.36516	1125.65944
ATP2A2	792.18446	718.713595	791.21175	787.551575	3051.47195	483.91433	862.028165	603.440615	681.311475	1194.278255	736.71021	943.3259	692.60577	691.38195	1103.581815	856.46723	1042.668195	597.29	694.447555	1183.0107
ATP2A3	549.073945	14.6797525	16.0814035	53.8945225	391.60671	170.34224	59.17143	170.02681	125.28067	475.867235	10.82057865	13.62836365	54.0922025	109.245147	35.746404	18.214088	14.588145	51.6839835	18.2470195	51.4939425
ATP2B1	13.68854975	19.2267515	8.9065192	21.6918015	46.809422	46.0279145	39.271536	42.857476	21.8957425	44.7652055	53.68179	24.077201	16.4845295	6.42143965	40.3722035	76.2879895	62.850932	30.516649	49.564428	44.836181
ATP2B2	2.423860235	2.094787425	-1.703342877	7.6457563	1.22250866	4.59324305	-5.2406887	-7.3326902	0.258971495	10.51162615	1.85408865	0.21420811	4.90694225	7.6049623	5.69887625	-5.10821535	-0.07176582	-5.1608896	9.3022259	-1.216215564
ATP2B3	-12.97227785	-2.6444899	-7.51645155	-3.6163014	-4.08093125	-2.86768495	-9.57803115	3.49448904	-8.3774623	-3.18553555	-3.16794585	-6.72278	-9.57147685	-5.1739791	-1.125210445	0.430318155	1.95879798	-3.076961	4.2340649	-2.9213999
ATP2B4	423.8779	473.586085	585.700735	663.664925	312.680035	477.715835	898.200815	374.91941	628.207935	267.589475	434.6792	843.635225	671.51007	953.628355	791.63552	428.999815	295.270305	490.680915	733.137885	500.770015
ATP2C1	90.8425215	139.96148	98.052497	98.5820595	138.12005	121.96103	147.78239	147.103675	116.27658	114.205361	166.235105	227.514945	155.976325	81.560224	251.51181	359.05842	243.28538	194.64021	147.441775	304.73512
ATP2C2	411.72917	24.1922235	31.743242	50.066039	130.629435	18.1559925	90.23681	10.96298205	79.989239	131.715785	52.897311	29.468694	36.825266	19.346971	9.2477593	8.8683005	25.1490195	43.043178	13.61945935	34.6585895
ATP5A1	5456.58655	5074.9737	6983.50385	3788.97685	5971.19535	5667.28495	4413.3597	6340.0853	5039.0613	5483.2335	2655.597	3244.5939	4124.8965	2650.67195	3779.44935	6189.73515	2946.00935	4556.99985	5483.2335	4679.7077
ATP5B	7731.40895	10762.40625	10262.9963	10994.88345	8615.30255	9218.94195	8807.58145	9656.1391	9218.94195	8088.86305	13978.201	12696.0035	11542.5205	8393.0239	8807.58145	10994.88345	9829.578	11604.4177	11864.701	9924.6368
ATP5C1	449.71125	683.634975	814.27709	290.4741	1087.147495	836.539725	885.07984	893.031855	763.69711	760.899905	543.327065	745.370975	314.763905	273.99442	684.82595	593.52591	868.550045	829.677225	765.98824	941.16166
ATP5D	1753.46395	2125.7112	2216.928	1685.56315	2204.47575	1810.56255	1282.27225	1883.80735	1739.1145	1800.154	1251.30145	1118.693925	1358.1071	1821.9743	1632.09605	1414.1813	1312.78385	1349.9872	1526.1699	934.623145
ATP5F1	2320.3243	2645.36295	3185.4881	1146.61669	2655.597	2702.246	2422.4592	2985.3597	1816.9449	2422.4592	1683.37735	2464.3497	2306.78975	1405.4884	2042.0746	1690.05035	2607.468	2142.63065	1566.4703	2618.9824
ATP5G1	1290.5294	1299.9978	1442.6305	1523.25875	1518.0745	1337.0305	864.940135	1237.4409	634.24566	1101.582935	2244.4786	1349.9872	1141.53338	1198.063055	821.256715	772.6822	1506.5783	1120.428145	1155.19681	1472.43955
ATP5G2	4886.2344	4013.39205	4262.77085	3366.3537	4556.99985	4079.4923	3468.67075	3870.64835	4499.2177	5168.8801	4051.8588	4378.7894	3452.33275	3946.2421	2038.69985	3196.68465	3452.33275	3625.09075	3136.45495	3158.7881
ATP5G3	20.0393605	36.2647435	44.565935	17.445626	13.98998465	17.4825355	23.786562	29.059764	7.66982835	0.253989055	48.971741	37.234692	23.4600695	5.74254765	33.7852225	47.280095	36.501081	7.92205055	58.5966145	40.2990805
ATP5H	2733.596	3779.44935	4161.24645	3826.5734	3779.44935	3946.2421	3244.5939	4051.8588	3870.64835	3625.09075	5667.28495	3578.4964	3040.03775	2664.26855	3024.55145	4826.20605	3309.15325	4413.3597	4826.20605	3833.2435
ATP5I	5483.2335	5039.0613	5642.529	4870.3016	6234.8301	4401.6315	4248.6403	5271.33175	4842.4673	5220.8429	4401.6315	2455.31145	5137.1269	5074.9737	4842.4673	2784.0309	3357.4581	3815.4292	4719.0854	4316.5382
ATP5J	2670.97905	3730.40355	3833.2435	2256.43365	4051.8588	3861.8791	2674.60825	3779.44935	3151.2183	3002.2305	2531.5914	2879.2941	2564.3194	2427.3611	3330.5794	2042.0746	2135.0668	2917.1713	2110.60585	2406.92995
ATP5J2	1461.94595	1873.8578	1847.65305	1531.82675	1621.78795	1546.86095	1168.82231	1403.89525	1360.6013	1414.1813	2104.20235	1430.2378	1700.02775	1561.0528	1354.7612	1406.5117	816.257435	1709.7256	1370.86815	1800.154
ATP5L	4401.6315	4360.3967	4391.68165	4262.77085	4956.67485	5741.06	3432.71945	5022.123	4413.3597	5271.33175	4467.17745	3847.43545	3917.1705	4332.98115	3338.05025	1660.58875	2763.8166	3730.40355	3452.33275	3388.99065
ATP5O	2260.38195	3235.87685	3205.47555	1975.64865	3452.33275	3330.5794	3078.01895	3528.82535	2886.5782	3292.56435	1980.1918	2343.5231	2596.44335	1852.4408	2600.3303	1812.76235	1581.97455	2388.11095	1484.74695	2050.609
ATP5S	174.32809	259.169025	340.816425	171.47284	164.55138	207.311615	180.105895	243.57017	119.6983045	156.74449	315.49012	235.410555	164.85262	115.7888175	134.78538	143.39981	108.028121	147.833055	208.806215	143.343845
ATP5SL	402.856785	371.80952	414.434515	536.631835	538.767755	436.526345	323.70045	422.78085	412.00635	432.67522	387.188445	441.884335	436.526345	406.39748	485.058595	1174.140755	260.36612	310.26618	456.929965	399.7394
ATP6AP1	4296.72055	2670.97905	2658.96475	3024.55145	3657.48915	2199.42245	2107.5711	2375.39815	2776.43875	3788.97685	3309.15325	2050.609	3101.84765	2564.3194	2843.91835	2615.10145	2790.2518	2635.07485	3251.90105	2581.5267
ATP6AP1L	69.920199	25.1954035	55.372633	52.9252975	37.120354	35.4909875	21.4910985	32.8488735	35.292955	80.456747	21.74583	20.4403555	39.042221	8.79463375	36.7677205	5.8704689	16.5259485	29.690285	14.714039	52.0007475
ATP6AP2	1744.2408	1952.631	1756.3301	1264.0158	1840.0047	1865.30565	2417.3126	2142.63065	1469.28725	1637.7573	1944.36855	1759.9151	1720.2449	1182.157755	3078.01895	2183.2722	2311.6935	3095.97275	1572.87485	2375.39815
ATP6V0A1	767.743355	777.314495	691.067985	787.055025	947.70008	731.66828	857.694695	853.394875	1031.44743	1042.668195	787.055025	844.10082	765.55169	873.234115	862.028165	933.084895	830.245755	1124.42273	784.15818	1061.930145
ATP6V0A4	171.807005	522.889255	508.468935	235.48957	208.982455	174.80551	82.263221	223.562755	90.2009535	181.8978	22.2638525	17.0608435	61.4317405	97.204111	-8.2337682	9.7763295	22.142943	30.995058	11.3351432	35.555922
ATP6V0B	1918.1945	1152.74479	1247.7041	1406.5117	1900.30025	1541.66055	1506.5783	1376.23905	2119.07385	1814.98435	987.774145	1568.8256	1772.02705	2515.74345	1639.3693	1229.0197	2199.42245	1878.47805	1656.41535	1912.2078
ATP6V0D1	662.7904	660.314195	780.25221	407.385305	453.350805	495.164475	538.767755	451.398595	522.147585	466.93445	484.800645	636.957275	697.575795	358.303505	520.918675	288.13608	462.93807	400.596755	506.525505	334.615915
ATP6V0E1	3151.2183	2343.5231	3002.2305	2135.0668	2587.13685	3031.612	2434.02425	3024.55145	3418.3259	3031.612	2994.50555	3031.612	2708.89095	3128.321	3267.76695	2406.92995	2600.3303	3260.67375	2154.14265	2664.26855
ATP6V0E2	656.272485	194.868685	345.66919	240.57148	1174.140755	797.131625	219.410015	609.29047	328.774325	1140.654815	148.64822	88.091993	204.412525	248.575025	153.685445	516.87408	403.583965	213.374875	79.028964	160.128215
ATP6V1A	1116.84946	1396.0092	1276.9058	656.64092	1186.98576	1231.39035	1173.274455	1276.9058	885.823435	1080.33022	1150.139475	1643.9684	1200.344845	738.602085	1440.5931	1200.344845	1205.757455	1698.55315	819.178995	1324.771
ATP6V1B1	83.503689	19.099312	218.16906	133.393045	253.06617	0.89980536	126.165725	40.6707605	135.8035	185.704505	130.367375	10.38504745	6.37650115	65.966553	48.4377545	25.3445645	83.3166305	64.308166	154.03612	67.425825
ATP6V1B2	1013.979315	1311.8354	1481.42885	1145.629235	1150.139475	1393.36945	1127.46558	1438.33485	1503.0113	1086.420645	1266.33	1821.9743	1679.68935	1650.9957	1535.43105	1267.70345	1008.798935	1518.0745	884.453975	1338.38395
ATP6V1C1	136.54549	121.798785	61.9003245	118.006205	109.8956945	94.4039995	104.858375	136.147045	93.6200965	97.5161835	105.942315	133.87073	132.46165	105.7862885	113.338051	125.230915	107.27529	92.30986	253.83005	168.38708
ATP6V1C2	6.2315099	4.1688715	11.3713033	2.6586278	-1.718548256	-4.96043955	-2.7351822	2.953430995	-9.91312645	2.607966945	12.97992945	-3.82923705	-2.43502243	1.79034631	3.058825495	0.19983032	0.836235236	8.2032616	3.89936883	3.52562923
ATP6V1D	1317.4358	2211.7238	2022.0322	1209.49039	1232.33495	1183.973525	1036.735105	1594.8972	1240.6468	1377.9744	1705.4311	1281.23985	1613.481	1332.9416	1261.51005	810.854305	624.139775	1282.27225	1422.77175	1166.321865
ATP6V1E1	1774.70525	2271.3587	2383.56225	1952.631	1723.5079	2291.2099	2214.4659	2244.4786	2162.9965	1873.8578	2908.3923	2923.7566	2917.1713	2244.4786	2338.2073	2624.48555	2558.92265	2271.3587	2973.9292	2479.4611
ATP6V1F	2375.39815	2330.94745	3196.68465	2501.26165	2607.468	2348.61165	2058.4351	2733.596	2170.62365	2575.34515	2411.4058	2007.96365	2297.70355	2240.66995	2325.11445	3158.7881	2635.07485	2958.1393	2733.596	2013.1039
ATP6V1G1	1772.02705	1579.86725	2131.59955	1607.22265	1793.852	1837.334	1909.84905	2022.0322	1607.22265	1823.99875	1645.54835	1802.65595	1079.69953	1422.77175	1739.1145	2249.4385	1995.3109	2061.3853	2300.74515	2007.96365
ATP6V1H	274.38054	401.88977	483.43087	247.759115	243.477805	262.121305	287.20105	242.795525	239.76309	249.546925	328.679905	502.19999	406.05951	228.519415	276.367905	233.0456	500.770015	371.15639	376.600875	375.88176
ATP7A	21.1812785	72.3526635	49.564428	4.74566795	8.4278007	28.299206	17.276054	30.579262	-1.596846672	30.485232	44.9026485	42.624052	23.764156	-1.703342877	23.764156	61.4317405	37.253746	31.260827	25.6847735	36.8780835
ATP7B	277.41518	24.5812745	47.9012355	30.2312365	136.73434	2.66416436	150.43452	22.944895	179.729075	341.804845	10.78339595	5.60654535	11.88707275	23.8837755	24.719296	11.7315506	27.1941375	29.735214	19.6289265	46.5020565
ATP8A1	16.4845295	2.814588985	3.49448904	9.37092935	20.913482	33.7254615	-3.46276375	16.8852005	2.230269754	43.702789	2.503240225	12.5104924	9.75055505	4.7803825	15.3012835	3.652848585	6.2190033	10.0019057	6.0289762	2.353683245
ATP8A2	-0.84578819	9.9670481	3.28456424	13.62836365	10.64483605	15.3105625	11.7315506	13.8258112	17.935132	7.1862522	2.401374185	7.39237395	3.552435205	2.55022953	1.930848965	8.3186846	5.82003585	4.17790425	26.125596	11.278252
ATP8B1	36.1211275	22.8220705	29.3942095	39.042221	26.313859	31.743242	30.9602465	6.97962755	37.0754145	17.935132	42.4204985	27.65293	20.264073	40.527911	4.9382613	138.57039	38.606134	38.4441705	40.746058	6.90599595
ATP8B2	131.889285	105.261496	150.32616	186.57814	214.05377	442.1152	214.4243	300.67303	258.180025	217.002225	106.9891775	215.63665	213.146265	177.83608	227.787765	124.49112	81.988529	196.549805	158.027655	178.404415
ATP8B3	-5.86942885	1.22250866	-12.0804131	-7.99452715	-1.112730925	-10.5258479	0.3615808	-10.30586595	-9.36831395	-8.02462425	25.8269115	-2.42821053	-6.65510655	-3.5848941	0.59881663	-10.4009939	-11.0318378	6.8611745	-2.71495881	-2.283767235
ATP8B4	115.873064	86.878975	53.59218	84.9133365	85.418481	140.531335	71.193665	147.057005	109.446321	114.026988	37.253746	86.029043	117.6066905	69.4723165	199.44721	70.143662	62.4168195	132.98398	81.340601	106.743544
ATP9A	1709.7256	867.87592	745.370975	1002.22489	2252.85435	408.207665	1609.1524	377.3444	1452.54875	2798.52015	940.36456	916.22382	775.994645	1031.44743	641.92418	793.03892	848.116875	1072.0844	721.05386	1221.44821
ATP9B	61.7426575	39.252211	52.5010745	60.372669	66.8727555	23.3875675	36.8558335	44.45454	47.373617	76.464408	28.380897	25.8122565	27.8029085	70.7962185	35.115118	60.635546	29.824086	27.9538	64.340832	16.8852005
ATPAF1	555.05077	370.33007	450.51517	248.07975	603.440615	332.50133	284.05387	447.38807	328.553715	407.385305	409.802505	385.809295	267.07242	195.287175	284.605035	310.46888	484.800645	487.840925	315.378875	351.97814
ATPAF2	31.306604	29.963291	44.7844825	44.343641	23.699174	48.18472	24.719296	34.5941755	22.316681	19.5542545	53.5445635	73.121787	43.8570785	13.9576296	29.61908	85.7383615	115.873064	49.5943365	34.4594015	34.3583455
ATPIF1	1096.75204	659.919735	617.228935	543.594505	819.178995	788.090285	645.35876	652.88415	924.848715	1005.90999	330.92523	463.295145	566.165135	595.30719	417.13002	298.63412	449.22798	580.449455	502.922805	775.132775
ATR	8.86078935	2.38830337	-0.049600831	-0.404974598	-1.211159565	-1.643522499	3.769316565	-5.32469925	-7.4007828	4.50725715	8.93356435	3.52562923	0.623469485	25.206187	8.4069413	8.47315475	3.84525304	1.81601954	-1.174228855	10.30495645
ATRN	166.923205	198.457745	184.31658	155.55523	182.93683	97.463994	152.62965	117.041919	130.726445	206.441195	329.200685	238.469155	192.316995	198.69677	173.50523	195.00492	195.064515	226.75818	395.58372	308.747625
ATRX	13.9494069	18.7939185	12.43616295	25.0440915	10.1876791	19.8764335	6.62462865	14.5270054	7.36129	23.17525	17.848441	8.1159507	10.14167515	43.7653175	17.527318	15.6946735	13.0645814	6.2190033	8.65175405	18.682198
ATXN1	176.82322	136.80731	143.070195	148.64822	197.422355	176.458195	209.75145	177.669545	152.823045	185.28492	232.67944	197.209505	191.894155	142.299035	183.078035	188.69092	267.15699	178.78079	156.450515	267.5152
ATXN10	65.102861	64.396911	67.776576	75.201936	86.481336	60.372669	69.6802315	40.853725	62.668724	64.9320235	68.653549	53.092606	37.757159	67.312705	43.043178	53.245036	88.1572175	56.259532	46.5925105	27.866512
ATXN2	1226.58215	931.88726	947.70008	857.0806	1172.36379	638.04205	1079.69953	779.73486	1054.867085	1396.0092	817.03202	1007.873605	799.353035	1076.477165	835.93284	729.65648	697.27509	863.34379	802.82801	888.097505
ATXN2L	28.1014635	36.206101	38.1778845	134.630845	12.94070695	13.40716615	28.2713815	35.0605675	47.5164865	35.083439	79.090582	46.7944515	47.8796805	101.7106005	33.195019	61.7627185	66.0063595	37.8919135	59.157445	31.333641
ATXN7	-8.9881455	-1.703342877	-6.398965	-7.58297395	-11.45492365	-6.15997835	9.737479	2.64423139	8.26257815	1.66685292	4.6929672	-11.70050055	-6.7022157	-13.619897	-2.202921595	-9.1381627	1.67837587	0.895004437	10.76463135	-5.29000805
ATXN7L1	11.120945	16.5537615	27.5571005	2.46319888	-9.4499403	27.778795	0.793247685	4.82425125	3.258470045	1.634271425	9.42693135	4.68524055	9.99246245	7.2353297	3.57119483	1.518019302	-6.398965	4.35916335	-6.3696141	2.97051311
ATXN7L2	26.696816	33.8410795	43.9893685	104.9061135	16.615356	33.195019	39.5652935	29.530389	19.5198885	19.7952215	26.444874	43.877934	31.789531	87.021472	40.998467	38.5329465	64.248911	23.3744905	59.690327	63.28568
ATXN7L3	200.333285	307.040445	330.92523	513.545115	129.07047	243.93516	255.62773	261.2722	345.66919	222.09589	282.90852	228.874895	281.17017	606.62259	219.86007	225.07678	244.41029	286.70443	375.598715	217.949565
ATXN7L3B	581.157005	352.96659	440.68576	509.43518	510.97551	489.743315	451.398595	459.907935	400.2112	531.787875	446.60136	434.26962	377.3444	394.1938	412.143855	473.79233	415.77272	480.907405	401.622935	510.23902
AUH	246.34412	101.677128	114.1166395	80.51264	279.87169	102.1374415	135.91956	121.568385	120.46732	244.73228	161.794765	160.511085	91.5023025	59.39886	117.4042215	116.2373455	124.230295	131.41562	76.49505	93.915989
AUP1	337.962365	258.325765	261.93843	503.6077	408.537475	280.58901	326.496695	230.252045	297.32112	257.214525	241.749195	369.32157	321.267555	431.9381	310.797745	311.879905	259.73513	275.766105	388.347965	247.16509
AURKA	78.975393	178.18402	175.301965	169.440455	15.705636	248.29744	77.393758	237.15917	105.8875275	41.163666	318.020305	366.045255	558.229375	130.58689	300.898525	429.811975	216.414645	283.183535	367.2364	346.360865
AURKAIP1	1720.2449	1649.2104	1707.3682	2304.20085	1873.8578	2061.3853	1540.52925	1598.43135	2274.7618	2104.20235	1144.347475	1559.6946	1952.631	2058.4351	1589.3831	1326.6574	1065.097065	845.116125	2058.4351	2256.43365
AURKB	80.636579	164.911655	137.55867	173.213615	-5.20949655	252.75795	96.745972	194.93588	120.85251	5.3861697	474.838845	519.88	438.56911	161.75732	246.440185	462.26796	725.48137	369.120975	479.930765	498.9638
AURKC	2.913218745	6.17372505	14.866871	10.54507845	19.964598	32.2544415	6.56426765	10.95383335	5.219148	5.43993345	5.43513995	15.173047	7.473412	18.9091035	8.9130956	0.993574705	15.5251465	11.1333811	4.5244647	-5.0566762
AUTS2	827.831345	516.63317	530.83392	390.47415	896.201515	222.44897	1073.040605	264.788285	636.094945	980.347485	413.063145	457.993585	342.39447	525.501745	587.254335	611.57065	1141.53338	515.679555	385.148185	819.178995
AVEN	38.456963	39.4402155	53.68179	29.9006435	46.8661975	39.792795	45.282925	42.702045	63.015731	37.9609395	36.4509955	38.039487	25.979426	0.44663824	60.9151565	63.436813	49.3433755	58.7568855	76.150985	60.2734025
AVIL	27.5066695	24.9637395	29.915409	28.13348	10.1038359	17.967169	14.6487665	8.6656717	22.329858	20.4535575	30.37918	25.9636515	32.344547	27.07868	26.0486955	19.7611135	26.1479615	14.163166	16.427203	31.6421305
AVL9	29.3458035	81.174079	83.3166305	105.378555	7.0794556	41.6768885	25.8269115	56.236483	32.0455405	12.1231619	102.524851	143.84217	108.479387	57.598368	46.3057515	45.265053	53.721837	103.283664	77.790381	68.4514655
AVP	102.6917045	65.582339	76.403303	96.745972	70.5461895	33.684185	36.93016	38.456963	41.6576335	59.4818545	35.038157	26.4833385	52.5010745	120.084485	28.5660515	21.6831575	24.1370295	45.992027	15.1185835	27.7897275
AVPI1	794.286225	868.550045	959.33172	1998.37485	801.602305	398.99072	532.37842	455.761425	556.65302	1100.47303	998.71325	991.54011	867.377045	835.326395	980.347485	789.544395	851.295705	579.31461	1561.0528	718.945835
AVPR1A	-15.130414	-14.6126295	-12.6737267	-12.44330875	-19.4847865	-15.8725785	-8.55778135	-4.68072575	-16.529536	-17.3723335	-13.8252145	-13.34578015	-15.1767065	-10.8812103	-15.0511695	-15.59222	-8.80633385	-18.5067945	-12.7781722	-15.2636005
AVPR1B	16.1199795	-9.3126945	-5.6919605	-13.8252145	-0.829591697	-7.64898155	-3.84426995	-3.7659646	-16.809842	-14.8833815	-8.35730315	-15.0511695	-12.6384603	-8.20578595	-3.3935982	-4.19875035	-8.31138175	-6.5708335	-6.83316535	-4.6017243
AVPR2	45.791985	32.0805825	23.003696	37.979173	205.26952	71.494373	44.7436495	44.284083	54.0691065	234.98723	30.857733	33.8559325	25.2967345	28.1648545	33.9275555	55.642072	79.5175045	122.110305	56.3702745	66.408586
AXDND1	3.613344365	5.60654535	3.769316565	4.5012952	3.749962585	-5.7173577	-0.165391991	9.3637756	14.5443197	0.380813985	8.0522895	-9.16690805	-0.311677456	5.8123251	-4.48651225	-2.58790978	12.05654685	-0.860280325	13.09843965	56.9972145
AXIN1	210.61411	304.822	195.709565	410.811805	207.65598	331.968665	388.751685	272.11932	285.92646	222.32009	432.890495	298.32332	202.562905	393.936635	278.371865	518.32239	601.42563	304.062375	409.979725	289.318945
AXIN2	171.62318	189.169205	255.34276	106.307054	176.66647	104.649207	269.634585	124.83014	156.40258	198.173055	132.093725	134.830285	121.85409	72.259554	137.25685	164.05563	158.15157	109.9938115	28.4983505	171.47284
AXL	216.414645	247.04978	241.45793	293.84855	250.145115	246.88654	393.211195	160.128215	281.88376	220.7288	77.7520845	427.43529	435.221245	191.25805	684.066765	192.08034	180.97881	206.6737	145.097915	275.904735
AZGP1	2304.20085	77.393758	63.6903855	382.568805	2939.57255	-10.3206744	26.222299	84.7821975	97.971408	2393.1449	28.193149	17.238581	44.7844825	233.536305	11.7854111	9.58050465	26.1933965	-4.7651298	-6.38816605	-7.3603702
AZI2	121.0056	126.928315	94.7720855	95.683047	182.06829	100.2268235	91.813386	124.92245	73.3953675	163.935025	40.8403495	77.120315	65.740987	46.809422	80.126677	54.681219	67.346116	72.424467	69.4723165	97.6410185
AZIN1	1201.02352	895.15443	864.33153	1035.246775	853.92416	968.3162	1416.7807	1083.32991	865.406745	1358.1071	1065.097065	1055.823065	1025.30532	728.827585	659.583445	1007.216435	1463.1472	962.966605	1358.1071	1020.489635
AZU1	10.62610585	1.386200628	12.7592157	16.8309125	9.2876746	3.50637403	18.761863	12.1702103	15.8975095	18.0367835	6.62978015	5.32026715	4.51854975	5.5105675	0.094509856	-2.12180502	3.291148283	-3.82923705	4.4293522	1.9056151
B2M	10486.4786	3898.18715	3565.9397	3377.09245	8988.03495	7782.6127	11604.4177	8211.1561	8749.6382	11240.56315	4937.08515	7542.87155	11316.9888	5939.54045	12108.3215	4521.76035	7873.6679	14138.8245	10364.2687	11316.9888
B3GALNT1	154.150565	142.86561	130.43429	87.544354	179.57613	61.627819	112.0211	100.6160445	69.5854405	173.213615	46.096649	126.012735	50.7195765	123.33628	89.687214	82.8888985	174.16516	86.924147	4.17512785	73.5008015
B3GALNT2	18.857597	45.614214	41.7952775	94.475084	43.4044515	18.644334	29.0464475	13.9766772	17.038759	27.2829565	120.23644	65.5072835	50.8268995	66.1176335	53.6079295	72.5195425	97.6017805	101.357517	192.75249	60.761271
B3GALT2	9.5170935	7.3131595	13.86430735	14.1532078	14.1204397	8.3844432	15.094866	8.0315519	3.49448904	9.3022259	5.46140215	2.76933585	4.8391899	12.5652174	9.1256318	9.229569	21.8313465	18.2470195	11.20096575	3.577626615
B3GALT4	162.35919	174.87719	298.190245	144.51244	142.05651	105.4181255	116.3302645	122.88383	133.572515	151.894	131.889285	62.946964	91.1779465	173.652005	112.7360205	85.418481	125.54908	102.608635	33.8410795	121.0056
B3GALT6	79.5689095	105.4181255	108.523419	205.26952	104.9061135	127.49386	139.96148	80.3724645	123.595975	106.2253075	117.4603155	182.93683	144.34302	168.25716	97.0049165	88.2995815	53.3895115	80.456747	161.75732	170.880165
B3GAT1	1.00744258	5.49383825	-1.013245375	0.58072968	4.89526695	19.8987005	-5.64033595	9.98731415	-10.50138245	11.7315506	1.52692244	3.394111501	-3.08921205	18.761863	-3.7326831	-2.099372405	-0.288931105	-4.4102799	-5.99902615	4.8391899
B3GAT2	-16.867762	-7.05367405	-13.10428215	-8.8638324	-16.0153435	-12.5913418	-10.95702635	-8.06188675	-7.52315365	-8.15082885	-6.3513224	-6.86755205	-14.364672	-9.18104155	-9.5388619	-12.7558021	-7.17937195	-7.30157	-1.829877738	-13.237064
B3GAT3	52.454123	44.0095775	39.0569535	70.5461895	27.8513445	44.3617735	47.3068485	27.01829	78.280105	48.419338	58.398405	77.7520845	55.942601	118.20553	78.9481105	33.76641	132.574115	17.454464	113.2522835	46.944102
B3GNT2	51.603274	92.639915	95.4862415	23.6697975	32.895472	51.9770405	61.6031155	68.653549	40.4353455	29.468694	87.970697	93.28391	69.3634975	9.3074627	43.369748	59.109346	115.209496	69.3634975	46.8798265	79.1186155
B3GNT3	99.612282	66.524264	212.14099	132.62504	94.9373445	11.86254215	65.3453315	63.839397	35.1389875	87.5064545	49.543685	15.621361	46.706141	55.372633	13.98998465	44.3617735	22.5642725	20.09173	11.8941949	17.8736215
B3GNT4	-2.52211808	19.8645985	9.75481505	9.61484485	12.03840135	6.1912991	8.338547	18.9091035	14.7589175	1.14853275	31.9157325	16.0198765	19.907256	9.58864195	30.245658	24.9637395	1.419137065	19.2267515	20.768207	21.077155
B3GNT5	-10.1692978	7.61294095	2.814588985	-7.5919713	-7.8241606	-9.4583165	13.2220158	-0.037061624	2.195267761	3.318644302	24.00787	29.643092	-8.21371645	-10.3206744	21.3678595	59.725092	44.3617735	26.587714	63.871901	36.627975
B3GNT6	174.588585	56.275376	98.7074115	60.2734025	158.928335	38.804342	63.810669	57.5596805	31.6745745	144.668595	0.111731789	3.72958368	29.872784	45.376675	18.3374205	13.2769109	14.20335925	38.1122775	23.846229	25.2967345
B3GNT7	1.67294129	-3.1131453	-0.339682172	6.66574745	8.04532985	-4.5143341	-3.19227095	2.901722915	4.73530985	-3.40173765	-1.16886353	6.3652391	-7.32579625	12.64470005	-2.77885297	1.20052376	-0.866668815	3.8565109	-6.48972905	-2.02605433
B3GNT8	6.7275248	136.54549	205.95549	214.70015	24.216444	83.5366175	36.9697515	73.0960525	47.055524	5.8967685	40.6166445	27.5334075	38.887836	108.816863	32.516027	45.0682815	25.7884225	52.81056	61.189466	14.2494441
B3GNT9	11.9258504	1.440034995	9.53766285	2.58205295	17.3542595	9.26904105	3.53531799	9.42693135	6.62462865	19.672452	20.5594335	16.7935955	14.923896	6.1066413	14.625035	14.6797525	4.5449225	-0.535977857	8.13101995	3.110221485
B3GNTL1	53.5445635	18.513585	19.7952215	58.5413465	30.70496	9.83464875	12.988606	13.3231604	30.9756985	11.3446475	50.8059485	38.804342	13.43553765	48.328379	26.540303	15.128567	33.7254615	22.1074055	17.7149055	8.3844432
B4GALNT1	6.90599595	1.21586463	-2.466273185	9.695925	4.37858575	-0.360071069	23.270494	-0.922428433	-0.836125863	-2.11547802	32.638015	124.777865	5.43513995	-0.018591828	25.9216745	28.3128285	204.68869	5.17767455	183.79435	60.205398
B4GALNT3	5.5458548	8.0268264	6.33487025	18.682198	0.836235236	3.11538135	11.61574695	-10.5860808	-1.290316855	17.5007595	27.894093	8.8930347	0.44134107	40.115494	6.77946735	7.74111695	30.01191	1.481388308	6.04906875	18.74525
B4GALNT4	13.0301158	32.873952	30.6072585	45.1043385	22.9771215	21.9661135	44.428922	29.4836595	19.9190695	9.7763295	69.3311305	53.5445635	22.848276	59.4392665	44.3617735	75.063015	39.5226575	67.776576	102.792944	27.778795
B4GALT1	245.969515	187.32378	266.77666	417.4687	458.79135	248.07975	288.249655	234.638365	284.605035	273.77129	128.538255	143.89502	214.70015	432.52443	358.723315	289.04915	111.347584	180.2413	351.663835	165.09485
B4GALT2	25.0606325	46.6809775	31.5203235	117.19567	40.8403495	32.895472	65.0244605	53.293181	75.964088	39.834721	60.172305	113.959145	23.310157	121.10911	51.356605	44.565935	116.209307	40.052874	182.48535	48.30296
B4GALT3	504.829275	340.37235	309.22363	400.720605	410.476165	410.811805	223.95023	482.183345	419.06637	567.96177	276.95521	385.510435	400.04983	271.29802	294.229205	379.86788	375.88176	482.3705	388.202995	298.124645
B4GALT4	370.49198	337.80608	338.47987	404.935745	271.901995	247.406155	653.56285	270.989145	640.68061	345.31134	538.767755	458.79135	192.532205	249.947965	181.05173	522.65115	1185.80603	610.265	829.024725	503.79538
B4GALT5	1403.89525	1084.577665	2427.3611	851.295705	373.91818	653.56285	2291.2099	1087.147495	1521.84165	1015.3131	552.16376	633.201765	767.743355	700.79992	633.503075	1516.1416	703.66667	954.272085	801.602305	1054.867085
B4GALT6	2.01494383	8.3040384	12.4134245	0.35444005	-2.69396046	-3.44219355	16.7935955	3.384065953	4.28463975	6.25006245	-1.67749751	1.97507445	-8.1412036	-2.3080251	6.1229215	15.2023695	11.72315435	-1.580071689	28.9993945	6.529981
B4GALT7	347.94381	362.04649	268.385695	360.44539	388.60566	298.190245	346.21702	378.01525	430.602245	377.183885	396.89108	434.490225	411.267675	517.14389	397.04247	221.0775	270.74979	409.08407	276.53972	236.636445
B9D1	259.92764	43.043178	88.091993	83.2873845	82.739956	34.4594015	147.22625	51.7975215	129.56546	190.954305	87.5064545	106.435176	73.335609	61.3483275	38.56365	84.688523	255.256365	77.2177875	51.322688	93.1197605
B9D2	284.51373	105.225887	142.357175	89.018809	92.639915	126.62777	216.540505	112.1066195	335.6239	256.16617	73.4230405	104.2255445	91.5948925	110.5379315	264.682495	251.950085	86.2256685	103.6310455	115.9956435	156.0344
BAALC	101.3113055	26.0608755	17.1387295	33.607776	50.959641	18.0367835	51.34158	8.24182505	59.109346	39.489682	172.75919	20.664837	11.80215075	34.2141105	16.133674	380.961855	30.1126635	23.7168545	77.151246	44.45454
BACE1	26.125596	34.9564835	20.5713925	7.14504075	18.783797	11.65978355	35.443423	15.9604225	8.4219856	5.37970275	13.98998465	33.9994185	18.2785015	0.806576227	90.710344	14.01960405	10.71164015	20.264073	43.462029	27.465697
BACE2	534.07068	317.151375	223.731265	279.200845	311.512325	201.06938	315.49012	231.33013	298.00157	312.46393	151.45564	274.26745	229.190005	308.900975	209.28089	73.8461845	121.74739	149.47224	189.56444	76.769953
BACH1	-7.64898155	-3.1362532	-7.3162007	-18.825928	-7.17937195	0.70905604	-1.670587519	-7.2507038	4.71650745	-1.91111116	-3.57794535	-1.534136064	-5.3435849	-5.85529325	0.145668877	-13.50290795	10.53192575	-2.99170555	-4.906921	-12.286592
BACH2	6.06586285	-0.890066748	0.529387	-0.392842951	-0.57469733	215.05303	33.402076	131.00401	27.4357875	4.8878076	16.0486425	0.841523258	-0.934127759	16.2482585	16.039813	67.312705	20.9553815	-4.7183876	-8.0162764	39.874421
BAD	294.85543	314.598415	357.909545	196.05532	251.576355	180.76405	201.767515	165.45424	210.656755	189.636375	397.43745	395.81393	390.319195	158.33522	233.798725	187.502	163.80011	241.213215	184.18624	226.34841
BAG1	29.1520785	55.437053	154.03612	109.1010305	16.3887485	14.7663755	87.106723	30.770263	86.696267	31.188212	23.5736725	22.1495095	44.7436495	88.874141	46.996003	58.0787685	20.1196495	6.3293777	101.461386	31.4388855
BAG2	4.110282075	-1.07752137	7.13226735	6.7859931	-0.619638825	17.333354	18.1754605	8.8683005	4.6992029	5.31248925	24.398546	40.392587	6.56426765	8.6187196	12.84612835	19.466125	58.4286405	7.82021885	87.789229	29.8342125
BAG3	677.788325	1431.1999	1172.36379	1162.101695	776.4815	850.82475	1504.85055	889.12422	883.483665	668.60658	1204.45527	1287.8015	974.514165	1193.09919	1467.85285	1442.6305	1852.4408	1086.420645	848.116875	1396.0092
BAG4	72.5195425	46.052924	38.4095585	86.1041035	24.735624	38.6673305	36.726454	29.3458035	55.790566	58.5966145	151.40708	52.454123	57.124361	67.870788	81.301249	65.8514245	62.5418485	91.043959	80.8780355	59.4392665
BAG5	489.043405	674.76212	799.03132	610.69532	622.872605	716.99251	707.74673	618.439475	694.76261	561.24158	1097.847785	503.104955	735.093055	520.512635	595.050655	2119.07385	895.15443	630.67258	1394.48455	602.60159
BAG6	212.73511	256.014035	250.42151	409.08407	199.092245	200.333285	170.27104	192.75249	239.215345	212.21521	203.46983	166.235105	310.87001	460.990935	141.442725	133.669125	231.221725	199.31618	133.393045	228.116675
BAGE	8.92040315	8.47315475	12.06311775	25.2967345	18.0367835	20.430608	9.89428955	8.8437874	22.08348	-1.303807991	12.6064171	26.569573	11.12745645	33.8410795	14.6630325	14.1008477	22.606079	1.634271425	20.539161	7.2789845
BAGE4	0.47235546	0.657938795	-0.492840229	0.060103805	1.981529785	-5.27378745	6.7275248	4.01365803	-7.2001797	-4.64641305	0.39281838	5.52749135	-1.751009156	17.398999	-10.63135615	4.106328835	-7.76403955	9.37092935	-2.9122154	2.99435358
BAHD1	24.3622815	24.8324815	28.2563035	16.29774	10.7432227	14.889587	24.050857	29.357207	-2.58790978	12.1135558	25.231812	13.8034792	12.7944949	18.7939185	23.9125755	7.32086215	34.707832	5.4868414	37.2894115	9.45037865
BAIAP2	404.57306	790.12034	816.257435	730.661245	320.57977	526.77258	675.442835	366.435705	627.507025	396.30072	370.209295	498.496475	426.85967	412.00635	322.42032	787.055025	323.095235	418.71055	775.994645	587.008605
BAIAP2L1	514.267755	672.246825	794.88105	856.46723	237.6791	288.67325	663.226095	343.273135	490.442985	392.12378	873.234115	521.190625	448.197005	534.319835	380.61779	566.165135	406.528195	807.710545	979.627115	379.67907
BAIAP2L2	23.404763	134.44357	207.51885	152.13207	11.7315506	132.34746	37.4140775	69.2492215	100.832279	28.602664	56.299507	462.679	333.04404	36.7081995	371.441925	132.016915	190.67556	90.11456	671.51007	307.040445
BAIAP3	24.105657	10.38504745	6.77946735	12.06311775	20.4848735	5.5458548	6.7203584	23.6697975	18.761863	33.7852225	4.1526144	9.229569	5.865573	16.336508	9.76645735	-1.546949076	-4.23666445	-2.43502243	11.076975	-7.73434925
BAK1	20.3989965	28.116069	35.0605675	95.9548265	25.1807335	86.696267	61.3106125	77.0718095	88.091993	52.7042455	49.8176635	86.61037	101.6387755	79.1186155	238.79809	65.582339	58.8180645	64.3798225	58.4286405	39.6407245
BAMBI	233.47	51.2224265	97.7460555	257.45182	272.76207	49.3172395	480.700835	77.8661795	310.38717	392.849125	588.76123	221.988435	60.738585	337.648525	134.32222	637.206415	3007.748	335.418115	658.781855	224.853485
BANF1	1121.29062	1157.03551	1575.1008	1107.050075	1141.53338	1383.68125	1592.8844	1297.5096	1272.7645	1060.03896	1716.2463	1909.84905	2870.2152	1419.82415	1546.86095	1871.03345	2114.56195	1645.54835	2042.0746	2114.56195
BANK1	7.0201787	8.9130956	3.263870955	6.6365903	6.42143965	153.42716	13.54793165	195.57288	8.338547	12.6365078	-1.694083647	1.411629762	10.75841135	32.344547	6.69634365	-0.005663779	17.4825355	16.671879	-7.70863885	6.08850965
BANP	1374.16955	1199.60739	1293.2454	1038.7613	1276.9058	1391.4152	799.03132	1264.8554	1189.36121	1039.615155	1194.278255	1847.65305	1796.7272	1663.21215	1106.37985	1172.36379	1061.930145	1083.32991	984.381375	1409.98235
BAP1	185.9847	232.764795	216.142865	374.91941	135.37832	126.224975	106.5199465	107.2207535	126.361655	118.1114275	245.826045	179.068345	326.31012	469.596595	133.045495	132.274075	170.52222	175.469135	200.394755	208.2537
BARD1	135.61965	304.73512	260.19591	275.688655	93.556532	245.249575	208.669185	199.61689	163.99172	128.977245	139.373505	176.607285	151.96897	176.340695	252.75795	201.391005	226.192235	173.861085	173.652005	235.7397
BARHL1	-11.79053795	-11.3399565	-15.546906	-9.4583165	-12.9439289	-4.9682924	-8.9881455	-5.1186783	2.67872846	-7.34393785	-19.0027365	-4.2690408	-8.8340198	-12.72529585	-16.0590555	-12.034474	-4.03434415	-12.7963348	-11.9763274	-12.24587565
BARHL2	-10.50138245	-3.6864468	-2.9280397	-8.51657805	-5.7844221	2.76933585	1.566178945	1.95879798	-10.73072805	-6.4671457	-4.5876689	-5.95509545	-7.84110585	-7.0677191	-7.11451435	-8.41152285	-8.3774623	-0.218055836	-8.51657805	1.209224165
BARX1	-0.682639275	24.878486	1.506514708	2.122282722	4.586611	21.4433565	3.313120295	14.50119575	7.83647005	11.25095485	53.4649515	16.993525	1.779622875	-0.662340439	0.116992379	99.945519	6.3716848	-3.7326831	7.06381855	2.845820145
BARX2	74.130163	417.7743	572.69289	373.473445	238.080435	73.140429	50.67708	110.5016625	49.0924075	147.057005	-6.78908205	107.567039	60.39302	120.036055	54.15266	-4.1657007	-0.98214033	2.360304235	-2.460378195	19.6587435
BASP1	1849.21145	749.729635	627.7009	385.95618	946.734895	3007.748	1570.9506	2166.52255	1925.98375	1564.48845	659.583445	823.300315	1847.65305	1270.1724	1564.48845	426.85967	1035.998475	1241.827	4278.211	1725.21755
BATF	145.32044	4.17790425	8.62879685	11.00610415	14.5710593	189.56444	84.0145895	248.86419	86.5183785	42.5807995	16.8762525	46.8451165	120.200665	198.0525	118.1114275	52.372652	24.0902825	141.48426	15.1974795	57.598368
BATF2	76.097177	2.79410057	-10.039394	1.1674417	18.5906405	-4.28572655	16.8214465	10.56996665	18.0280045	38.0765885	3.362149803	122.717125	175.301965	28.5135605	195.42134	3.79992699	10.90639385	51.280076	10.38504745	-2.6142167
BATF3	47.079486	2.50910209	9.4149894	46.0147785	11.9691149	85.623136	83.5366175	61.9003245	57.8113335	-3.780915	12.22484045	51.322688	68.815406	33.359193	73.6157665	56.538223	48.0688475	17.5084095	27.608705	22.957233
BAX	218.72267	257.02024	251.217285	352.41377	192.18394	413.71184	241.10923	282.97796	363.94524	182.113595	398.629785	428.404035	295.60812	425.010005	542.47921	243.93516	261.77034	329.84445	429.67843	437.96567
BAZ1A	245.464265	432.52443	281.62476	491.167645	151.65981	377.930685	550.071185	412.143855	328.382925	158.86679	709.51658	475.33941	529.999695	406.90533	409.979725	340.061955	320.33984	590.54589	651.72494	457.993585
BAZ2A	0.39888262	18.5906405	13.2576214	31.4495455	4.4948416	4.3453294	0.993574705	13.94308175	18.9580145	26.552316	16.220162	15.61475	9.23441785	12.1419881	13.46242675	4.50725715	10.33005975	16.065251	30.9602465	11.10597925
BAZ2B	578.18353	463.75079	491.167645	395.81393	644.785065	324.80526	334.9642	326.698075	288.590985	828.524315	399.42705	294.80148	232.935535	348.48174	373.625855	230.924415	145.780235	296.217165	225.531805	444.463975
BBC3	50.3551125	40.336868	46.8798265	73.197978	227.08452	88.2995815	56.0973115	67.870788	88.6073525	135.317515	49.498716	48.2306175	39.5448135	50.396823	76.464408	70.4731245	75.8760185	90.6694235	96.381086	68.9909755
BBOX1	34.9932995	124.95935	229.190005	112.2309325	0.35444005	-1.056291475	197.120465	45.634338	43.6729525	25.893941	31.32293	14.9786675	121.620925	28.2884295	35.68925	48.4609585	33.6584345	32.0271005	12.7843449	43.824737
BBS1	357.794275	141.48426	171.18964	195.287175	240.69326	117.1010985	142.299035	90.5795185	167.05158	310.154505	160.886435	187.233855	140.89304	155.106175	137.776195	104.609138	131.889285	86.2700875	83.7135355	137.66714
BBS10	30.245658	34.3700935	52.525631	36.4509955	42.713986	75.1667195	27.65293	60.5597135	25.1807335	57.4374135	68.152638	85.8941855	58.277433	28.380897	43.10305	54.2144555	45.1623915	61.2212955	35.795173	49.5236305
BBS12	36.206101	0.720322085	22.9912525	4.73530985	22.3782915	17.5839495	14.5710593	15.924985	31.113402	40.9183535	16.5259485	35.746404	27.6661825	-1.802842672	27.2231705	29.569024	14.6797525	10.76463135	0.430318155	11.80215075
BBS2	333.934295	302.76872	324.8915	214.757765	347.028335	179.50465	295.974945	309.43462	238.62049	383.13007	178.78079	179.67579	212.41969	168.068985	212.78563	212.966785	390.319195	174.081855	152.88419	247.6556
BBS4	265.31776	114.9915505	96.2733435	77.2563805	122.533985	87.8977785	149.37009	101.7106005	121.35334	206.30995	67.163866	138.27692	100.516516	138.45742	134.830285	84.5243675	112.998952	114.026988	168.775255	161.01133
BBS5	16.5901655	3.09381319	17.333354	14.7296385	28.738062	2.953430995	16.5537615	0.27746784	16.267983	24.666022	20.6248165	10.15632185	10.99956725	14.6552875	8.86078935	19.335143	5.99459445	10.14876305	20.6464935	2.957550395
BBS7	59.287373	101.228451	83.503689	69.536774	100.832279	78.207879	91.1434555	84.417609	71.653357	100.7823225	51.8856165	31.4844215	74.684937	62.3323735	108.7706115	93.5890215	110.1687525	66.298181	63.9289895	69.536774
BBS9	88.233245	59.026383	45.540452	51.6263455	62.850932	42.3072975	64.130942	28.2563035	77.4711335	66.928787	49.976496	56.1825495	51.6602575	42.68334	45.6938685	42.254149	34.396164	38.039487	41.075936	29.3458035
BBX	549.48822	391.60671	336.947765	261.67008	645.9906	524.447665	454.360775	458.79135	385.95618	611.32958	481.142955	502.02825	483.07459	337.54936	452.726495	470.72367	402.978645	417.624055	367.53238	381.698175
BCAM	14.07280455	17.5704475	21.321833	20.264073	14.7496995	4.3668916	19.0145695	8.89964415	-1.89152472	-0.025045564	12.25186575	8.59694875	17.8820335	31.6170375	3.370409546	34.628044	10.78339595	18.3053045	0.479437815	31.789531
BCAN	3.306769784	8.59694875	-0.233739272	5.55344885	26.597635	6.17372505	16.766466	5.8704689	7.904433	3.190215125	12.2164617	8.378583	1.391220119	14.6417695	13.04348735	11.5691104	24.050857	3.356790617	17.8303305	3.62653708
BCAP29	180.64764	316.36966	422.03259	120.85251	94.894131	127.299325	115.4330635	182.82307	102.448908	69.3038885	266.324565	269.55219	300.191805	70.512568	200.28318	138.79085	76.732005	154.03612	98.749623	127.892225
BCAP31	1837.334	1759.9151	2406.92995	1720.2449	1562.9513	1163.273505	1367.9494	1232.33495	1930.39855	1510.6004	3346.10415	1630.31025	2449.8157	1995.3109	1930.39855	2087.69205	1798.2722	1627.9935	3226.26365	1890.59865
BCAR1	105.225887	84.1756995	102.448908	156.685365	119.4657265	28.7824285	185.508955	51.6839835	138.696605	67.745596	92.1730715	135.275345	141.294155	193.300725	121.055625	118.781382	256.811885	99.4585725	276.120385	60.861567
BCAR3	156.226595	226.426915	293.54757	213.47668	220.7288	180.320245	240.24049	255.717055	177.75486	256.374885	62.946964	319.45193	312.969825	165.39902	297.32112	81.237251	227.08452	124.95935	462.679	162.962765
BCAS1	215.176655	179.50465	300.67303	143.96644	178.69249	96.745972	172.47961	95.0222295	131.10742	164.55138	41.348247	11.23274	31.188212	114.7221065	0.81433841	77.440106	25.167747	37.4140775	11.66925295	55.942601
BCAS2	23.8673915	16.7935955	28.182651	-0.709839209	28.380897	32.6924895	24.482978	37.9984335	23.0546745	10.41098565	43.7840495	26.6317185	34.6585895	2.80655948	60.996674	26.761954	20.6464935	18.857597	39.813693	25.6456965
BCAS3	10.49889525	-2.195587535	9.94431205	-7.2790208	-13.4240992	-7.3796289	6.205517	-15.0511695	-0.902556268	-13.34578015	12.0438676	2.280868792	3.71048011	-9.0532804	3.769316565	-0.992656905	4.6528577	0.000451775	-10.92261595	-4.7183876
BCAS4	182.82307	35.1569265	52.103559	42.109796	80.5870905	747.842455	107.473232	562.94199	150.28206	148.70233	264.682495	168.314525	92.980913	291.178985	175.580045	514.85844	167.16472	189.68311	140.194735	153.85757
BCAT1	109.7558625	42.6665815	36.726454	15.2023695	355.809865	148.247075	430.02642	130.58689	103.9885075	208.121495	420.64746	209.88588	138.52545	106.4032465	288.488355	450.314175	2173.8351	242.604025	61.687639	207.162265
BCAT2	470.508165	305.5344	323.470405	271.203295	365.34994	340.816425	202.61853	237.6791	265.93827	414.434515	454.576115	334.353935	237.54265	275.41136	149.063925	257.214525	161.849995	261.373045	216.932995	254.306135
BCCIP	644.785065	479.7016	555.555595	727.54616	908.389015	548.277155	830.245755	577.625495	821.256715	805.454145	650.312225	779.73486	729.235405	640.01231	538.22057	642.89228	853.92416	536.408635	814.71332	603.720175
BCDIN3D	256.0804	170.880165	347.200425	145.280155	273.99442	241.273385	168.636815	266.77666	256.811885	266.967635	180.80954	223.562755	217.002225	206.585425	176.458195	188.4733	184.78796	236.234295	407.181585	264.548335
BCHE	14.7496995	23.17525	11.2166684	22.4663055	37.4517855	3.93647946	13.36293065	20.2303115	25.003807	5.08121585	377.930685	30.0796845	8.82909285	28.0395415	7.4485432	259.92764	20.7285105	33.5672735	302.76872	71.0249875
BCKDHA	374.078105	561.84994	529.78239	480.907405	418.90587	372.347825	204.96169	345.872195	315.378875	332.77161	94.0802795	254.89949	311.512325	331.69967	415.215105	496.607335	140.303025	301.80822	198.947355	234.260905
BCKDHB	384.591415	78.650248	133.09169	79.2448995	262.360445	56.813467	66.7082415	88.943811	52.3575925	197.510355	82.5997155	60.095379	57.4374135	46.944102	30.6639105	34.2490935	135.91956	40.9686565	12.4587477	45.0682815
BCKDK	1326.6574	737.40408	614.796845	724.75094	1626.2645	736.13393	714.08293	705.40625	797.571025	1446.28355	839.800975	756.84085	833.778565	611.940615	1115.41895	533.815175	639.345355	1094.656165	659.919735	703.928545
BCL10	10.79002555	121.20438	60.53611	27.2948635	6.89148565	48.2306175	74.368729	37.6140825	21.6278575	2.60137508	44.9703865	89.8686565	49.7112075	10.3614135	58.694891	36.501081	58.5413465	29.413295	36.603394	57.8850345
BCL11A	246.88654	806.703865	591.459265	187.233855	341.260025	1062.663375	335.26217	1007.873605	419.75759	441.02246	409.979725	286.44617	204.47031	429.138235	678.642185	801.602305	424.54258	492.822645	156.93988	694.100885
BCL11B	119.1001375	276.3026	199.020595	137.62167	20.609436	530.83392	169.440455	398.99072	261.118915	104.266611	570.39465	313.15199	439.20917	348.98891	203.2267	413.063145	253.57921	351.97814	853.394875	633.503075
BCL2	163.11862	90.7460465	163.169415	106.155833	182.880045	598.012535	127.855565	484.125855	200.84386	199.36957	120.55388	46.6148995	100.186684	152.31094	108.374822	523.63585	149.52783	175.934695	66.267567	126.782175
BCL2A1	3.89936883	1.69243328	2.301186521	3.769316565	9.0119485	5.37222215	6.1229215	16.984985	4.6428533	15.3012835	9.81646805	6.05949105	11.16301835	21.9107055	20.9668725	-2.02605433	10.26070865	22.434582	1.83508762	6.49459885
BCL2L1	935.55533	920.87185	1189.36121	1271.3503	809.522005	983.552205	1088.02896	931.88726	1880.8999	1305.77965	736.13393	580.03713	947.70008	1440.5931	1002.22489	1047.209715	1334.4852	1249.773	1332.9416	1051.73053
BCL2L10	6.73392525	26.38625	38.2795605	22.5123255	-0.896326881	4.2064684	17.0288605	7.0794556	20.253881	8.5349249	52.103559	64.48818	14.588145	42.4432895	2.874170025	31.17484	18.9210275	16.0992265	20.5165395	26.7327475
BCL2L11	9.39463485	22.5237365	21.652032	36.56494	83.3166305	36.3957875	14.9138385	14.5191169	33.3747935	11.6306877	79.425992	24.1661095	32.6924895	9.06762945	49.7514595	41.5133775	37.628688	25.8122565	30.995058	42.548446
BCL2L12	214.872855	297.102025	213.96275	280.482645	235.410555	443.43095	186.85755	339.094255	300.07442	265.93827	467.89901	387.66691	449.050915	249.35994	445.473005	241.034665	243.770785	350.31233	439.725755	337.648525
BCL2L13	875.229095	877.73369	806.049375	611.32958	616.365565	540.63023	827.446865	784.989565	505.10386	666.361105	1006.53903	1553.39365	1232.33495	753.23702	974.514165	803.933505	1457.669	587.881045	1035.998475	1086.420645
BCL2L14	4.1688715	-1.034100375	1.00744258	4.5244647	7.5125663	-0.159348349	9.1397939	-0.823907539	5.0953517	-0.17662766	3.541484635	2.858120175	12.0131091	7.9377531	3.426626045	-3.6693107	8.9130956	11.774482	8.5427783	3.041713615
BCL2L15	58.0214865	22.2520235	11.8561649	41.8956695	6.205517	8.4278007	47.079486	6.02312025	32.1246255	7.96866725	-6.20420165	1.930848965	2.407652435	34.5471555	-7.2001797	2.91909812	4.67683035	-3.1131453	4.87008695	4.08658422
BCL3	687.47714	443.43095	319.824685	1142.58518	209.689525	211.78224	645.9906	486.203595	184.600765	188.384065	280.58901	382.31449	288.030205	793.982155	371.29326	156.16664	244.02011	236.81282	249.25884	251.11584
BCL6	1372.7516	905.49952	638.697965	773.781925	529.434885	970.775205	1040.88794	910.480215	962.966605	991.54011	1237.4409	546.608725	449.22798	835.93284	671.1012	1483.03645	1027.00523	849.8093	896.88899	1299.9978
BCL6B	65.313601	79.865364	72.5413995	71.441429	68.152638	25.6456965	117.36162	47.5406795	59.530966	42.254149	54.0922025	35.591882	88.7623845	81.237251	85.995591	38.299565	80.8780355	41.5513655	35.083439	58.914594
BCL7A	4.85110085	10.91256575	14.07280455	14.95116775	18.0606885	30.770263	20.067869	17.0052105	21.382834	5.17236525	34.5625425	18.6363225	11.4599325	0.104571932	11.95362475	50.0929645	26.9046055	20.2303115	73.0315505	48.9949045
BCL7B	62.8076285	75.6719815	96.0342445	83.8931455	60.7908455	85.4474695	90.6304405	68.754659	57.4374135	50.2024305	91.6250135	91.848237	77.393758	73.8794565	82.5113535	118.1624605	290.282325	65.419648	125.28067	79.5175045
BCL7C	148.115755	220.143515	216.540505	177.83608	260.61356	281.30541	288.590985	226.951595	233.844045	163.080285	265.66712	179.1844	175.072435	163.80011	286.34461	248.39621	359.275885	170.27104	278.95415	219.410015
BCL9	117.558547	107.53037	120.623735	159.414345	127.49386	103.7575935	96.796854	109.9938115	140.194735	173.169015	107.9988115	125.67103	100.478142	132.652865	85.0399265	128.288745	89.832639	143.160555	65.582339	99.91306
BCL9L	28.929297	77.959326	104.1834515	122.148975	29.0137705	18.74525	44.3233085	39.229925	40.595078	23.235828	75.581778	66.8727555	82.935765	70.5654905	49.3172395	23.1588175	30.5652435	32.516027	101.842374	33.8410795
BCLAF1	800.81399	918.40923	902.99275	689.5257	1264.8554	1326.6574	821.6033	1268.7156	849.191075	1598.43135	809.034985	582.424015	626.53415	602.31429	902.136165	977.247885	1093.930145	780.8891	694.76261	1225.2603
BCO2	-10.8042997	-1.056291475	0.887955044	-7.0677191	-10.90518605	-7.84833155	-4.03434415	-1.731783975	-4.48022995	0.941245907	-7.36887565	-9.0021352	-7.55423825	-9.57147685	-11.3399565	-3.3512377	-4.9992165	-6.7318531	-13.50290795	-15.3842275
BCORL1	9.99246245	27.2676555	31.131574	50.0929645	22.92577	13.2862136	16.598933	16.29774	19.390886	12.9290002	35.9536245	35.3105935	15.9139535	35.724886	37.5581655	21.98046	15.0858405	14.40334485	23.93036	5.4288068
BCR	74.0950155	82.9989435	113.76305	183.509045	39.4714545	25.268976	34.810913	27.5066695	50.420681	23.5055895	82.168598	148.304615	94.7720855	150.55337	34.1766945	49.185188	43.252217	25.8269115	107.27529	40.240841
BCS1L	202.396775	215.334705	244.8867	422.299505	245.249575	192.001895	193.990615	187.105155	217.99252	216.286015	115.6240365	152.823045	267.41744	294.376495	166.54484	161.076485	139.732825	116.537321	159.074225	164.50159
BDH1	195.88615	216.414645	187.860955	147.833055	71.9718755	76.464408	103.9431515	114.7221065	85.995591	131.204205	450.51517	139.04523	57.866838	56.259532	20.609436	238.981805	198.006195	175.512125	174.263315	147.833055
BDH2	-8.3336048	-3.7659646	-2.62085458	-8.81471665	-5.6630965	-6.0649435	0.567373935	-1.230039662	-6.63169245	0.041007695	-13.50290795	-11.3773504	-11.86430565	-5.64735395	-12.0128833	-2.86768495	-6.01913525	-8.4459247	-0.672151524	1.316829647
BDKRB1	5.55344885	57.617839	66.524264	149.408605	-6.63169245	9.3074627	39.5226575	15.9043135	15.3314845	-2.420448595	34.530973	32.671546	108.175468	63.4054775	49.185188	3.176153605	4.5656451	32.6924895	114.5738545	0.44134107
BDKRB2	38.863145	64.1759025	82.845905	104.821563	37.138236	24.319052	38.606134	48.0345115	45.882556	42.090408	37.0754145	35.6210635	76.373275	127.855565	34.2865215	23.857462	14.1008477	29.3041275	96.1836855	25.331067
BDNF	16.7738435	19.6072125	13.39627405	5.934687	7.38021095	-5.32469925	36.1211275	0.64765704	0.160647411	27.879947	65.102861	8.33431565	7.32638955	6.6557159	-4.8887051	206.863545	125.73393	66.3372315	13.58289265	41.385601
BDP1	41.3074455	30.6501775	27.9538	58.0787685	41.4658385	34.475847	31.6170375	46.6480755	22.8763045	27.361466	22.229213	35.795173	34.530973	52.0007475	39.1164965	37.9126825	23.4483755	30.4998685	39.5652935	19.335143
BECN1	355.00124	520.512635	593.912445	358.92148	416.979935	439.33636	442.25268	391.3505	310.87001	296.86373	524.77045	567.716215	407.181585	340.18969	478.7821	455.27324	360.593455	422.18715	319.239845	321.89009
BEGAIN	6.98482075	5.625379	12.85538565	23.539968	3.20673082	5.82548405	6.1863032	10.99956725	12.0131091	4.7933555	-3.0195647	9.60332565	10.09540865	26.444874	1.488461415	-1.926043895	-2.135638195	-1.738211957	23.5517785	11.0694602
BEND3	22.5760505	43.130487	31.32293	119.5592185	25.5068905	32.97506	50.916742	20.264073	38.334136	28.3128285	105.205731	90.710344	61.255146	105.942315	42.965421	88.127579	79.154675	22.0555255	109.319114	56.886122
BEND5	188.24402	58.5413465	55.9881175	26.500136	86.3735565	161.51262	77.2842155	115.9551435	119.150678	116.6190705	41.059174	14.3682732	11.7370381	58.979442	25.3791845	12.7458777	146.609085	27.1288185	-2.80687905	88.483235
BEND7	271.901995	80.956557	82.8086535	83.350035	344.93275	37.138236	164.911655	51.7332215	111.912054	392.38606	12.2453877	34.2865215	45.7366265	112.7360205	53.0610405	89.4143095	280.371375	15.6946735	29.285963	27.9293325
BEST1	16.7180925	10.51162615	9.3381013	23.832751	17.3221565	15.9043135	3.150964425	10.2805422	14.3870142	16.58275	29.0137705	13.6797526	16.598933	8.13725275	25.4571315	22.194822	65.1778675	20.7391185	18.0903185	18.0689655
BEST2	-11.07030295	-8.28895445	-7.7184731	-5.99902615	-5.6712933	78.510937	-6.4833073	38.225401	2.217150586	-2.99170555	34.088111	-8.2426328	0.44663824	-5.9464274	3.318644302	28.7987365	-4.48022995	-4.48022995	3.160878505	0.60732131
BEST3	23.597789	31.871439	12.32834335	39.8905125	20.191604	27.01829	9.75481505	14.44002805	2.52087471	8.13101995	14.824343	23.9688465	13.6374485	51.603274	17.7731435	6.1804879	4.85110085	12.3367608	20.687165	15.0783415
BEST4	71.7023185	6.1912991	13.37686975	12.3981981	21.1212155	18.0998205	58.467687	19.638338	63.334192	97.1409995	16.214575	16.278023	22.673561	39.4402155	10.80014515	10.82893985	11.79604265	5.2249163	14.7948585	18.5457475
BET1	88.0466005	83.7567955	80.031919	21.8313465	280.677645	98.7074115	85.818336	99.689658	59.509967	247.241285	111.821046	81.0646145	87.789229	22.617025	96.106681	111.2150085	101.992147	157.467205	140.063805	105.8875275
BET1L	81.340601	26.587714	46.7724525	82.8888985	100.42851	54.2144555	56.1355115	34.8912665	79.591266	117.558547	60.9151565	64.9977565	46.8661975	94.0802795	50.420681	43.1920005	61.581569	63.071421	64.5183185	45.9242965
BEX1	76.6737235	87.611534	90.878313	46.450624	154.249375	36.6900265	101.3113055	63.28568	103.082241	123.949405	280.371375	146.468665	93.915989	47.5164865	114.026988	163.02558	123.595975	211.44761	202.793485	262.487755
BEX2	358.53312	182.113595	151.45564	166.172285	419.922235	284.605035	264.12796	213.32047	257.8904	504.06061	986.85404	110.292754	89.0444405	230.60751	225.854175	823.805665	682.909565	575.18226	128.790435	252.86285
BEX4	299.392595	333.197445	350.89056	158.198525	602.31429	163.080285	382.420615	259.283335	227.787765	467.6472	379.154855	65.634929	84.3000265	107.89903	143.21651	39.2057345	434.87352	350.89056	14.0111828	84.9133365
BEX5	213.06607	21.170972	42.7575045	87.756251	414.434515	55.757319	34.796037	60.503498	89.6475765	339.384285	6.8047881	9.6878132	79.1186155	34.530973	21.662289	24.870026	14.9138385	149.408605	8.33431565	28.52649
BFAR	168.710235	158.515725	129.972645	293.54757	350.31233	265.75129	198.457745	171.62318	185.575915	231.580535	279.87169	241.273385	266.070345	162.56492	267.07242	227.162595	191.38887	164.188665	198.31042	228.221865
BFSP1	12.1922123	10.4935792	10.0861525	5.66689885	-5.8481711	8.5427783	15.6483115	6.90599595	2.490118045	13.0301158	31.154044	10.5747813	18.882795	17.3542595	-0.612005918	38.2795605	72.3526635	24.9213065	21.9107055	9.79245315
BFSP2	-8.51657805	-11.4707037	-6.86755205	-8.47547755	8.143467	63.123578	-1.346037169	1.81601954	1.09187092	-2.9981198	-6.4286451	1.276039017	-0.890066748	-3.67735665	12.0438676	-3.93729655	-1.840357494	11.433632	-1.211159565	0.720322085
BGN	5373.7111	3887.6438	966.169785	2013.1039	2071.9752	1627.9935	6949.7008	1852.4408	3616.00785	1865.30565	1516.1416	7670.9422	6414.58485	1321.46875	10320.94635	3488.84165	5194.7239	3292.56435	1008.798935	4806.19905
BHLHA15	12.715936	-2.819873225	-8.2232704	0.026399095	2.742764045	6.89148565	-7.51645155	-1.614299013	2.341720455	19.9762685	-5.25898155	-5.2406887	-2.47696925	1.545760275	-3.67735665	4.26866225	-5.51300475	-1.346037169	-0.460455964	-1.346037169
BHLHE22	64.423831	110.857211	162.029935	53.7000575	129.50166	120.46732	143.52213	115.725202	78.684064	128.40932	25.167747	21.0949625	32.1413875	44.406102	25.2967345	36.377757	27.5838445	43.8435565	11.5691104	55.86723
BHLHE23	-4.41664055	-6.78908205	2.53951099	-6.79936815	-2.80687905	-13.22048995	-6.2761898	-10.4248851	-10.9456335	-8.00667005	-1.744657072	4.91967545	-0.558361457	-0.96034608	6.6557159	-5.56440925	-9.23830595	2.141167942	3.613344365	-20.6693925
BHLHE40	2110.60585	5604.20025	3110.2116	4391.68165	770.852075	2001.6171	2864.44645	2804.5869	2249.4385	1130.095805	1893.07875	2718.1692	1878.47805	4826.20605	1484.74695	1072.0844	1370.86815	2162.9965	1487.61375	1383.68125
BHLHE41	50.744633	7.2926049	18.829427	6.71640655	102.3201565	42.4649915	45.1043385	74.7245705	37.253746	57.598368	-2.388666255	49.4742725	38.018615	24.204183	60.761271	18.8984355	8.6866802	58.1866935	4.46298065	34.8709855
BHMT	3.299845434	11.8941949	3.92258756	6.5227289	-5.56440925	1.03260523	5.2549355	-8.3774623	8.27175985	-6.04871415	18.5377045	25.3791845	6.79772585	3.263870955	0.341449505	46.8451165	-1.45902605	29.2023635	5.83078965	5.14663065
BHMT2	17.706709	16.913813	23.0756825	-3.6394719	14.48543865	4.4948416	13.37114705	6.9175197	12.47612175	-4.3434334	6.87342575	-0.030580526	11.96139425	10.48659545	-2.69396046	-1.11999497	-1.694083647	0.41114804	0.99994291	1.13880557
BICC1	212.490435	77.534213	77.151246	43.369748	163.2131	67.8006585	195.761125	102.4217945	84.111957	91.4015165	24.6408815	118.440896	111.710074	11.06222	195.709565	81.6696025	90.409459	127.157555	19.122901	157.56958
BICD1	10.1702691	8.3508211	10.7432227	12.27669245	4.59324305	47.764691	18.5043	20.430608	8.12376905	17.050819	13.2669083	27.4178845	2.76064241	18.541726	32.1246255	-1.13301454	9.5951194	42.8038125	8.92780775	22.2520235
BICD2	94.188576	388.347965	333.68778	304.062375	137.776195	293.98234	260.7264	414.434515	435.505335	190.30426	761.35838	402.978645	275.150805	586.311995	853.394875	2038.69985	514.626375	1202.357855	727.54616	799.03132
BID	87.756251	73.335609	59.725092	90.5459085	61.627819	163.27874	450.314175	162.524795	191.72739	72.807821	184.78796	212.05365	99.565538	159.58537	181.585805	354.570665	315.59641	147.17926	196.05532	341.6647
BIK	148.247075	26.2078895	16.993525	34.646908	14.5443197	124.545685	211.86209	73.3034705	219.410015	84.334005	129.464705	30.756788	71.5157795	167.58272	54.4787905	159.314365	294.376495	129.972645	309.61366	176.09497
BIN1	349.791375	199.092245	244.98929	210.767025	778.65761	541.28853	237.6791	492.822645	286.64364	320.88314	124.999235	369.51109	397.59013	454.80487	754.01786	135.711345	136.992525	164.55138	212.878975	167.681595
BIN2	-16.9582985	-14.699343	-16.9582985	-9.57803115	-2.665513235	-6.25309945	-7.3603702	-7.8704581	-7.9852019	-7.7919805	-14.8220525	-10.5977065	-11.49667145	-15.738624	-4.99184735	-17.4733505	-12.265878	-8.4847977	-12.60529205	-15.0511695
BIN3	83.350035	69.5854405	76.125773	89.3687565	41.8741075	42.647435	63.198073	36.073418	61.189466	49.3172395	66.74532	44.9703865	51.823816	104.4245165	28.619069	36.00179	66.0646465	21.8230675	31.9524215	43.972162
BIRC2	333.41122	373.763675	295.13544	266.214525	585.04384	480.393485	968.3162	360.70912	433.23855	486.203595	269.634585	324.53213	225.45487	237.54265	737.40408	410.16907	2300.74515	378.55783	446.38465	602.876605
BIRC3	921.78982	522.147585	491.687015	841.61651	743.37362	1463.1472	1472.43955	1324.771	1090.137035	640.335525	316.03234	309.93681	568.7269	944.683935	1011.3235	558.229375	539.04632	846.667285	706.20248	917.870065
BIRC5	49.94018	140.063805	64.1950315	132.79678	10.34005205	135.039185	92.2745595	134.1763	97.204111	2.167578117	558.229375	404.935745	365.34994	115.4330635	158.26965	345.66919	456.929965	362.631585	499.908395	232.315445
BIRC6	96.9234725	91.464716	95.075712	117.041919	132.34746	131.34253	138.57039	144.30933	83.5366175	112.7360205	76.822482	80.0638115	83.5366175	119.907375	126.62777	139.25951	148.193465	91.014732	79.5689095	98.421944
BIRC7	-1.726504594	1.772774755	-1.769859689	-7.4606617	10.36808745	-3.694145	-5.9377212	7.9615629	-13.754877	0.44663824	-0.589709272	0.515978765	-6.53851315	14.3959364	4.51329145	0.247661215	-1.670587519	4.86441	5.45044705	2.407652435
BIRC8	-15.304709	-9.50991405	-11.3914222	-14.7337025	-10.2658503	-8.9276661	-9.5388619	-3.6064187	-4.72774715	-9.26425605	-5.83938985	-7.3903616	-9.4764376	-8.50517305	-9.48654565	-8.18172705	-9.2230552	-3.94494445	-15.4608155	-12.6507725
BIVM	146.92443	126.782175	115.6240365	121.392785	151.96897	168.57879	150.49273	128.790435	162.621395	259.92764	74.9051505	82.845905	113.990178	72.9382545	160.38773	97.287861	168.636815	221.988435	103.082241	168.710235
BLCAP	528.06252	881.50146	740.030865	1168.14942	474.838845	264.788285	495.89424	462.679	733.838105	591.684615	652.28353	799.647685	1163.273505	1457.669	784.989565	593.912445	295.403565	570.39465	709.06351	582.034995
BLK	1.352925714	-8.10610035	-11.9296057	-7.73434925	0.49836475	571.863235	14.9051405	415.215105	175.512125	12.52211395	-8.6560736	-9.42466145	13.18126975	141.99466	-3.37130935	0.406605335	-15.490868	25.6147015	0.63528131	6.9549701
BLM	19.8558095	31.078639	11.6914364	17.8820335	28.6560745	105.7862885	18.2470195	51.778066	31.352868	85.418481	103.1622195	60.1200415	72.678486	17.1890075	37.696177	112.678814	110.9604265	57.617839	104.9061135	53.657787
BLMH	60.1200415	142.451635	135.49481	157.3261	142.91905	142.616395	82.6652715	142.91905	179.50465	79.662145	269.08562	141.874115	104.1466275	106.27007	77.393758	536.631835	309.93681	221.504185	257.45182	171.068775
BLNK	8.0097343	6.61413545	5.9400811	9.6718682	22.4226705	21.1212155	10.51937805	11.5532561	20.9553815	15.210764	14.2386392	10.72740665	14.5443197	55.0969905	13.68854975	8.5270414	-2.21004996	19.931272	0.657938795	5.26555595
BLOC1S2	13.2576214	20.0393605	22.673561	33.467803	12.25186575	44.428922	17.656123	1.434289576	15.5358645	19.705756	48.398575	32.7396465	18.0280045	37.343399	26.963839	25.8545985	37.4727345	23.683159	16.993525	24.4296075
BLVRA	615.105945	1061.04373	1205.757455	857.694695	722.75906	900.93761	872.0289	1047.209715	1006.53903	970.11502	430.821835	769.10576	839.800975	625.01615	1199.60739	752.747325	595.64087	671.1012	1093.930145	720.529295
BLVRB	41.4438285	133.98964	110.637716	121.20438	57.905504	52.7042455	96.676006	83.3872595	52.5010745	74.5275275	87.2303935	63.657318	35.7108485	45.942584	95.4563275	144.51244	76.869349	44.7436495	299.942215	43.2751465
BLZF1	1829.8846	1245.4294	1203.373985	1785.34385	2935.1743	3158.7881	3051.47195	1975.64865	2946.00935	2300.74515	726.64579	802.126535	1244.1036	1975.64865	3744.211	1959.7241	1695.7123	2570.381	1504.85055	2708.89095
BMF	47.7358745	36.786285	5.17236525	7.33119425	-2.167664105	142.736485	11.120945	82.739956	164.36239	44.284083	31.131574	42.1854675	40.7105385	30.9435715	39.5226575	18.4293865	12.1312498	38.8252115	1.386200628	72.2797255
BMP1	102.90008	211.5693	235.48957	431.007965	59.026383	71.84187	333.68778	70.0303725	221.8862	76.9891845	249.723625	268.66784	237.95181	242.34523	588.76123	214.611265	167.333575	209.75145	261.67008	282.590235
BMP10	-2.416034475	2.114159995	1.411629762	6.64787155	-0.773404226	4.3397437	-3.19744015	-6.9818714	8.49326135	-11.3773504	-2.135638195	-1.034100375	3.63898717	5.1228495	1.276039017	0.417763345	-8.29703275	-3.3071486	-6.40987145	1.69886985
BMP2	79.662145	135.86191	41.500927	195.57288	14.01960405	44.155931	127.586745	41.365165	61.2212955	28.852953	202.057545	187.728385	222.63344	282.590235	237.87487	80.5513245	63.052385	1063.219315	103.7575935	103.283664
BMP2K	15.6602315	40.420307	34.231065	8.04532985	9.72923125	107.9988115	33.9994185	69.819345	34.928911	2.260195458	55.9209875	48.6213295	60.9151565	32.058283	37.343399	61.627819	82.909614	24.150391	83.1919915	25.8122565
BMP4	-6.90867705	-2.81343353	14.5346363	-2.9213999	-11.23687945	-12.325025	-3.6864468	-3.3230221	-12.325025	-13.0294642	-4.3714702	-6.9818714	-8.7300396	-5.25116835	-2.47696925	7.88408485	-12.97227785	-10.66406475	-1.573030857	-11.29289185
BMP7	20.664837	197.342515	297.66881	217.806045	3.75658091	87.544354	228.76954	177.438255	134.387805	42.064354	348.168155	320.57977	137.32355	127.690325	38.909073	533.574705	331.21299	118.5428265	321.89009	208.806215
BMP8A	1.894372005	-0.172180533	1.57314685	8.80092495	-6.07030825	2.107406556	1.703479885	-4.74194765	4.72951345	-9.37878655	6.4271772	-0.147722464	-1.093250645	-0.896326881	-10.66406475	-0.120342438	4.28463975	-10.05185075	-8.76987905	-1.986791955
BMP8B	-0.525112206	-1.441122055	8.722889	0.67223458	3.698291015	22.968211	16.6830145	11.012839	12.9290002	-1.46350012	37.722523	-4.805183	3.150964425	4.32926955	7.03916885	33.5672735	15.446407	31.17484	15.579205	25.939032
BMPR1A	92.743703	105.6996065	78.8500715	61.189466	124.777865	92.9469435	102.7573605	52.2135695	53.68179	152.88419	139.77251	109.8062305	106.3609795	55.6103085	82.9562865	117.558547	216.766545	99.1795145	90.925292	130.726445
BMPR1B	53.20946	3.01350102	17.9269465	25.268976	11.88707275	3.54677593	60.53611	3.887692825	32.2890385	65.5573965	-0.07176582	21.618471	15.262596	7.25337535	12.3010746	13.81098885	19.951998	12.7592157	6.49459885	29.530389
BMPR2	229.89602	196.86922	192.08034	150.38889	285.845195	209.809345	497.43319	285.115185	340.816425	336.401065	279.200845	251.312435	191.25805	154.249375	378.13302	278.73541	176.13812	280.371375	196.712315	338.98122
BMS1	785.509485	677.788325	732.6556	1372.7516	908.97642	823.300315	981.61435	821.256715	1007.873605	854.505745	806.703865	888.097505	1183.0107	1816.9449	870.496755	656.272485	1099.71741	919.118665	1284.8709	848.612665
BMX	13.18126975	2.965352905	14.0307744	7.02769235	17.492357	15.797834	2.62711649	-3.18553555	17.0877105	-3.2718556	10.0168543	9.50460265	2.490118045	23.3235365	8.36347235	2.353683245	12.85538565	5.82548405	7.95373195	11.03060855
BNC1	37.819168	166.69663	93.4964865	132.652865	7.1932687	20.025483	97.0049165	69.711252	73.121787	16.40683	219.71957	403.81806	333.197445	76.150985	276.47061	125.54908	74.7654065	160.645725	656.272485	124.098
BNC2	51.163216	38.926812	49.0280405	11.52966985	30.6639105	26.1933965	55.7022145	31.9031685	4.7803825	10.80777235	-1.45902605	41.292475	12.0811682	5.45044705	58.5413465	4.3905135	18.5999795	19.466125	-2.420448595	19.6975715
BNIP1	108.7706115	75.1667195	79.341443	106.2253075	121.697665	67.1919715	82.168598	92.9469435	64.308166	48.68723	82.016917	95.6523065	100.5556545	90.710344	47.7056665	60.8198195	56.886122	68.2631165	71.682539	43.130487
BNIP2	231.83751	329.48507	275.904735	211.384155	257.620115	441.571315	331.083365	319.695645	228.221865	199.020595	392.38606	307.171275	288.3688	245.54518	362.9791	334.492985	262.25532	454.148685	422.62966	373.625855
BNIP3	903.52099	1047.209715	223.500645	221.45321	1411.40435	259.071245	386.29766	330.220075	394.38559	1240.6468	410.476165	356.45227	433.53158	118.6489345	968.3162	479.7016	1365.4002	607.994695	665.535235	686.055455
BNIP3L	464.55038	426.02824	272.9537	115.873064	461.173935	348.08399	341.260025	327.309035	180.59862	344.169505	493.12992	286.9244	207.589935	116.417424	381.08196	469.596595	287.083535	413.063145	206.72763	385.95618
BNIPL	259.169025	3479.38245	3870.64835	3064.5794	86.672474	907.18269	658.781855	1370.86815	573.849635	458.79135	1111.011795	113.454385	643.33637	1221.44821	55.9881175	924.129115	175.879745	1477.91075	166.05343	655.793565
BOC	62.850932	78.317019	63.4054775	31.0955645	54.714201	1.989562195	17.6480695	13.83222495	12.80643175	41.059174	-8.21371645	-7.00694025	11.41216675	-0.99851289	0.657938795	7.125177	-8.8638324	9.65217215	-13.34578015	26.540303
BOD1	439.33636	483.43087	383.42448	607.994695	474.64661	302.565885	438.19335	291.06231	356.45227	442.656565	776.4815	616.7872	440.17151	413.71184	468.10121	413.23605	446.77403	314.3482	518.831175	392.849125
BOK	57.3159805	119.5962975	156.829225	313.99836	76.789134	74.9322715	99.4929065	59.988151	121.20438	78.3721305	81.6696025	134.387805	108.9636215	239.486135	89.5013535	105.667604	60.436055	63.372628	96.414	87.0748055
BOLA1	53.750019	33.1266665	41.096852	14.4951768	24.0599025	21.077155	15.820595	15.745704	10.45432745	44.428922	63.071421	61.5235445	13.9231527	18.0998205	25.547297	21.990811	52.323639	30.857733	29.07413	50.248735
BOLA3	1010.34314	705.40625	976.468435	660.314195	1328.36435	799.353035	815.031715	859.60128	857.0806	841.038685	1230.1461	1389.5739	966.169785	468.570945	1057.522685	1372.7516	1663.21215	1256.1724	1085.612935	964.21886
BOP1	240.69326	475.33941	452.550875	858.46272	245.464265	536.933005	593.52591	535.27609	938.41946	175.879745	503.79538	942.800705	1097.847785	1287.8015	696.904115	1449.3365	1074.48507	542.727225	2483.80695	563.67007
BORA	29.80433	80.7439985	71.7023185	89.7188525	60.8785225	129.56546	72.2797255	108.926509	101.275863	75.3416465	132.274075	182.69907	208.02531	76.373275	175.35233	127.9384	335.800805	123.557365	155.26162	121.20438
BPGM	54.9928295	142.99749	248.13905	196.549805	88.447312	110.1687525	108.175468	190.82063	124.447205	46.5020565	146.202355	229.651265	259.653445	150.748665	486.96861	208.982455	107.2207535	374.078105	292.133285	337.37708
BPHL	202.1796	318.572555	281.760295	210.558395	175.766845	138.360875	157.56958	147.17926	225.673935	154.187765	239.0619	257.620115	224.55097	147.441775	194.38368	131.458145	157.61978	113.4099925	258.180025	172.99756
BPIFA1	1102.6808	10.23322095	94.894131	67.2463085	707.30374	0.124573735	5.5990111	3.658743145	2507.45235	1331.4957	25.939032	6.17372505	360.44539	85.3720115	2.272595591	4.90079845	10.35584605	4.6583853	198.69677	10.3614135
BPIFB1	19863.691	3754.7053	3007.748	11739.909	22064.2585	14.0307744	6793.4187	5741.06	14297.6225	19863.691	1753.46395	224.40294	2798.52015	13757.051	525.05606	412.143855	990.072455	1305.77965	719.465255	961.525235
BPIFB2	3932.2566	232.315445	21.255654	791.21175	1918.1945	-5.92684655	9.8991408	935.55533	192.532205	2142.63065	21.6415315	13.38334235	82.3078745	237.621215	20.9954635	2.814588985	19.0571245	13.02034325	1.456326838	2.103367365
BPIFB4	0.959908515	5.9225017	-9.84897165	3.500460235	2.34799634	-0.475096518	-17.5717375	-2.748352085	2.613206565	-0.829591697	-9.1924762	-3.95195455	3.44931216	-2.8344995	1.647692055	-6.13775235	3.334555234	-3.6107997	6.01684385	-3.51028385
BPIFB6	141.01727	3.245977325	0.515978765	30.3676755	14.89819	9.39463485	1.610296995	-9.20222815	-10.1485509	5.3358262	-1.553259457	-2.52211808	-3.59749195	5.4559746	3.276576865	-10.90518605	-8.685192	-7.3903616	2.38830337	-17.21633
BPNT1	58.5966145	54.8557725	42.3800925	20.664837	196.33726	181.646185	63.4629395	47.4849675	41.636765	37.138236	60.7908455	43.932479	48.57654	20.5165395	185.12511	29.748307	53.657787	225.673935	110.0838535	39.375442
BPTF	6.50096485	13.44604	25.318895	5.2309765	9.0288306	14.866871	16.0992265	23.984404	14.0051829	29.375695	22.0555255	13.5555253	17.978641	5.3928537	22.8110345	20.7983275	18.857597	21.242522	4.025409655	8.4069413
BRAP	-12.04547965	-5.01174865	-8.26015205	-2.249432485	-5.46169095	-1.346037169	-5.40051195	-1.303807991	-8.6080343	-6.5708335	-3.9795354	-10.21309575	-5.46169095	-9.9681777	3.299845434	-12.2277574	-0.465280105	2.533224115	-11.85268165	-3.54993935
BRAT1	525.32983	329.84445	249.46465	374.668905	449.050915	459.46765	468.570945	464.71321	494.244435	566.165135	548.810745	818.26972	590.04407	477.93192	418.325105	506.525505	586.311995	504.544405	606.92525	573.568355
BRCA1	28.4344345	47.230647	33.319579	33.716084	22.957233	69.2689235	21.8420945	60.8198195	35.68925	39.507487	123.389255	103.1622195	80.2474185	37.234692	88.4165435	148.70233	86.3735565	59.080322	142.574205	67.442609
BRCA2	-14.699343	-14.8220525	-9.7855482	-8.00667005	-16.7453985	-7.9852019	-10.89606325	-14.3275855	-13.37762535	-13.870841	-13.870841	-19.280666	-11.83270295	-12.6384603	2.64423139	-10.1692978	-12.367809	-8.03224695	-6.15325635	-7.84110585
BRCC3	85.1510555	118.0334375	108.028121	67.9500235	65.599668	86.543042	86.187379	87.106723	46.2861965	80.6666875	136.73434	98.669973	97.379391	44.180744	75.714701	61.6539285	131.458145	70.4125285	127.747215	48.7812715
BRD2	1609.1524	1157.83923	1287.8015	2029.3993	1672.38765	1352.6421	1579.86725	1398.689	1653.0789	1886.66625	1498.89425	1123.705005	1806.25995	2267.72865	1570.9506	1152.74479	2010.05805	1258.90045	1005.278405	1518.0745
BRD3	369.625895	280.76523	337.648525	319.35623	262.121305	259.81851	439.725755	237.54265	276.22125	317.151375	690.664575	380.042035	340.92428	496.949905	455.94451	473.037235	438.366885	345.872195	299.69209	444.24004
BRD4	-2.174107185	10.6886145	19.5400925	17.7731435	4.6428533	6.68626025	10.91955175	7.6537531	12.7592157	12.2164617	22.183128	12.8867592	23.6697975	10.99956725	6.9231191	25.1954035	10.91955175	8.4069413	20.2303115	14.635576
BRD7	195.826465	350.460085	337.37708	418.71055	297.32112	306.937755	428.25951	389.52444	377.03153	324.53213	237.54265	203.68678	200.130295	196.81171	298.190245	480.700835	794.286225	408.94286	318.42106	390.007115
BRD8	-18.5067945	-18.2570155	-15.828607	-10.39075915	-13.40563085	-13.870841	-14.003911	-13.5772225	-8.4847977	-15.59222	-6.72278	-11.7196324	-9.1924762	-18.038495	-13.50290795	-9.7773359	-5.0189637	-14.2760495	-12.265878	-8.4184638
BRD9	802.82801	583.077485	446.77403	915.1197	672.246825	857.0806	889.93161	842.253175	790.573875	754.610195	603.720175	548.559445	1005.278405	1535.43105	753.23702	564.635455	1007.873605	805.454145	1169.849185	754.610195
BRE	232.08275	251.825375	308.127745	264.87317	207.252025	255.91797	273.99442	204.073975	244.98929	239.287935	216.36238	233.272025	213.260085	213.60813	119.1850375	229.4108	295.509885	249.627885	160.452395	228.41048
BRF1	35.4909875	37.5218745	30.995058	86.7654375	11.35307435	35.292955	28.4818225	20.2900295	25.9636515	29.915409	73.0960525	35.9693005	66.654761	85.2029935	26.976673	50.5769125	54.035043	28.4983505	104.1466275	38.6996235
BRF2	122.803235	93.1654915	124.87603	126.50045	131.824985	42.1335295	98.626794	62.99475	43.369748	87.200094	491.167645	147.280005	87.756251	162.962765	75.581778	192.532205	155.615155	87.970697	152.31094	56.609625
BRI3	1209.49039	759.139045	832.78768	455.761425	955.81998	537.167	595.96649	639.116705	735.74148	924.848715	1438.33485	1073.040605	663.664925	484.125855	704.20239	825.15163	937.113115	644.99749	1031.941705	776.4815
BRI3BP	236.97833	323.803595	316.98886	394.1938	168.775255	492.273085	284.18432	373.473445	309.092855	192.914155	507.33856	288.883555	363.62702	346.4962	279.419015	277.926955	277.65739	323.205805	469.596595	373.196835
BRIP1	2.34799634	0.7626818	10.9734216	7.0201787	25.586227	-12.265878	-5.3861073	4.92570945	8.6187196	83.0349155	9.0288306	3.9756143	7.0794556	-4.96043955	-0.689884574	4.020994965	10.82893985	13.64648285	-2.408518035	5.5053085
BRIX1	339.384285	554.76712	503.391755	624.43048	342.63978	613.353815	906.14036	564.8291	587.008605	347.53926	839.327515	771.90803	917.870065	488.291445	706.20248	971.36398	1130.095805	775.132775	1442.6305	765.55169
BRK1	878.57988	635.243775	793.03892	355.11639	696.05624	449.529365	651.72494	591.684615	515.06178	781.83881	298.00157	594.364855	391.3505	261.118915	319.35623	338.98122	324.39226	338.22544	205.657675	400.925185
BRMS1	127.07205	123.25159	126.106275	228.295265	167.05158	180.2413	132.15731	119.984985	156.292015	126.255355	201.14382	244.28392	503.391755	297.50182	222.799225	129.116525	191.810245	147.441775	246.778895	183.315365
BRMS1L	68.653549	128.977245	119.322545	91.043959	91.9648905	50.476008	78.882998	97.5639255	73.4230405	71.0249875	294.671955	116.749213	150.245915	68.530588	113.21105	135.86191	126.012735	508.867975	206.783295	77.790381
BROX	-9.54953115	6.16046545	3.89430353	-3.03204375	-4.18183765	2.79410057	6.97161485	-11.8967256	-10.83695945	-6.25309945	24.319052	-5.7569724	-11.80954635	-13.10428215	1.292188212	-1.492437095	1.66090385	26.976673	17.238581	-5.1739791
BRPF1	618.72372	559.36942	657.375515	975.199885	859.60128	891.68955	873.59486	813.12917	770.852075	800.81399	496.18454	758.723465	588.966005	945.852345	543.327065	586.679405	674.20365	594.364855	598.56278	628.939
BRPF3	366.435705	290.20761	261.373045	217.237595	411.870945	252.60443	245.54518	170.107	285.41292	354.699375	328.553715	207.589935	197.120465	188.09132	159.70058	257.620115	388.07247	210.445335	150.55337	244.02011
BRSK2	-2.33057415	1.83508762	5.88955155	5.0042985	91.243832	11.433632	12.6685074	9.5313365	-1.534136064	2.77646849	-5.36858165	-3.7909148	-12.84021825	3.769316565	14.27433645	-1.588635398	6.14501105	3.88127801	-0.917668502	2.801545045
BRWD1	249.05214	203.859895	181.38259	195.648045	185.63305	203.859895	181.186915	212.966785	133.669125	209.88588	232.44866	134.27152	157.846155	265.21145	161.640565	119.1001375	185.405195	203.337025	96.796854	173.580765
BRWD3	-10.64112285	8.2149586	11.65978355	3.28456424	-6.7318531	10.96298205	6.0289762	4.05917452	-7.308917	-2.94214855	9.37935675	-2.76495755	10.3220392	-4.9992165	1.468010479	10.1702691	-2.686943325	3.762988675	-3.53579325	0.05300784
BSDC1	737.40408	595.30719	629.90822	727.03379	928.901515	585.700735	634.24566	609.640955	696.05624	761.872895	676.757625	587.254335	592.32074	1123.705005	544.641625	553.117425	591.97433	1095.57676	528.06252	765.98824
BSG	1725.21755	1226.58215	1463.1472	1605.54665	1224.05095	619.723115	1158.772165	693.43105	1235.86085	1347.9305	1220.06919	1331.4957	1663.21215	1543.07285	1449.3365	721.05386	1179.927135	994.91599	998.71325	736.13393
BSN	-5.4728573	-8.3705926	-4.6281529	-6.2624837	-9.5388619	-4.11147935	0.067454854	-17.1161815	-9.9255399	-2.81343353	-7.2001797	0.67223458	-4.17429295	-1.744657072	-7.061131	-4.325699	1.953857995	-10.718561	-13.943457	-2.57514846
BSND	-3.780915	-8.0162764	-3.84426995	8.76554945	5.73674835	-16.3532665	0.386988815	-0.323159875	-6.42003075	-5.0302306	-9.7632679	-7.2283475	-5.7844221	-0.529839002	6.1863032	13.38872465	3.025740345	4.9728437	2.036173065	-1.441122055
BSPRY	178.12267	203.337025	366.779275	386.410245	201.84342	77.5644545	152.88419	120.822715	106.4032465	143.89502	175.934695	64.6269885	90.23681	175.818735	11.4883441	241.978865	60.39302	82.052933	59.3143145	48.85444
BST1	0.984495875	13.2220158	22.6582815	5.58270105	10.4379324	-1.763611482	9.1682266	8.6041919	0.145668877	1.9192446	4.3027411	1.386200628	11.6225158	4.8456183	7.2864374	0.145668877	-11.096377	2.266011041	-0.005663779	-4.66207965
BST2	462.07525	135.91956	96.241696	85.8941855	239.486135	590.896635	309.02079	492.273085	692.14262	258.08308	230.924415	1709.7256	1564.48845	363.448175	1950.3729	176.015805	332.269185	1789.43425	1893.07875	389.33511
BTAF1	386.67884	513.783585	377.7044	623.47404	498.496475	645.9906	505.10386	601.661885	297.430175	487.193975	328.078595	317.738085	407.6882	510.97551	511.151215	369.755885	566.695685	541.586455	371.56388	561.51951
BTBD1	177.37063	164.965055	181.46319	152.94529	259.653445	196.05532	210.020645	234.260905	131.41562	166.098875	161.98176	178.78079	166.098875	49.864825	231.15553	155.3655	222.32009	193.557205	267.70442	165.89765
BTBD10	176.607285	415.37339	423.386265	233.619455	151.5975	276.47061	398.629785	282.132315	265.857485	148.38265	988.957525	310.701415	286.70443	331.32769	280.482645	362.631585	390.62084	310.701415	353.755165	315.852705
BTBD11	-2.82849985	-9.9773509	-6.55916895	-6.99205785	-13.780888	-5.6712933	-13.898548	-6.63169245	-11.0318378	-14.786651	-0.460455964	-7.76403955	-12.4069077	-3.6693107	-4.27770905	-11.63225485	-10.2658503	-11.40325875	-11.6486156	-12.81811905
BTBD16	-1.920797	-2.388666255	1.875557355	-0.97549971	-0.367422606	-4.7651298	-0.57469733	-6.99751935	-15.6241605	12.7592157	-9.7855482	-12.1560173	-10.25268075	5.725314	-12.6860204	-3.28679055	1.18719616	5.14112445	-16.529536	12.8940655
BTBD2	831.237165	1256.1724	1117.8969	1240.6468	829.024725	1013.979315	1064.20094	968.3162	920.87185	1316.0005	1518.0745	1156.29181	1118.693925	1074.48507	809.034985	1623.94835	1302.607	1048.33355	1549.0428	990.75608
BTBD3	262.121305	163.935025	137.32355	112.154908	220.64441	37.5370065	177.37063	109.363138	135.17522	226.546865	186.266	82.4100575	160.511085	117.691734	157.27605	141.99466	159.314365	170.52222	176.262285	166.421235
BTBD6	691.38195	780.25221	884.0498	803.933505	1100.47303	637.625555	892.41184	651.72494	822.652225	841.61651	1177.140805	693.43105	863.34379	723.6202	700.407505	1073.626575	863.723955	481.77188	1253.5694	909.565245
BTBD7	84.6175895	124.098	143.780925	108.926509	116.2373455	80.2474185	80.0638115	108.028121	77.2177875	115.9956435	248.575025	106.577302	133.83023	137.32355	93.1654915	59.080322	60.372669	102.9312165	116.2373455	120.036055
BTBD8	8.290044	9.38812435	9.85964775	12.84612835	28.299206	4.60013775	4.42477645	2.729224065	4.46787065	12.40626375	1.81601954	3.50637403	1.72982756	18.5906405	4.2975539	7.63770155	3.82139227	1.44898307	13.857534	-0.367422606
BTBD9	11.81084495	3.89430353	11.120945	21.045786	28.1014635	19.4251195	16.309858	9.79245315	6.14501105	17.1291315	5.74254765	10.2386231	9.7763295	16.84693	14.6797525	5.364363	14.724254	26.822902	22.5123255	11.32975955
BTC	125.9223	33.983114	78.975393	80.7439985	39.856307	10.79002555	23.093451	12.2089122	16.366581	67.071574	-3.7588861	58.0787685	10.40262395	48.18472	-0.152840112	16.091472	16.065251	4.64703025	15.713075	12.5652174
BTD	59.157445	29.059764	31.3848945	26.0259345	64.466724	30.9602465	27.6661825	56.8601875	22.0555255	45.614214	7.3131595	31.9710925	17.445626	1.298848924	24.077201	26.0259345	15.850538	31.4844215	18.0168495	30.4548115
BTF3	5115.6318	8988.03495	8685.3274	5058.1062	5483.2335	6340.0853	6653.19235	7266.5841	5971.19535	6234.8301	6949.7008	7782.6127	5247.89235	5971.19535	6793.4187	8527.2451	6234.8301	4937.08515	5137.1269	6523.02395
BTG1	2464.3497	1816.9449	1540.52925	855.02075	1503.0113	5834.0287	4064.7072	4209.22035	2864.44645	2755.64415	3461.7605	2664.26855	1474.53825	2479.4611	3205.47555	4432.62645	4360.3967	4432.62645	2591.649	5005.6152
BTG2	881.50146	787.055025	451.977305	278.16515	447.79832	757.211605	221.988435	891.037195	804.809935	1033.499745	433.1383	346.4962	544.387825	514.626375	283.262695	155.78434	313.65652	1070.182125	348.168155	924.848715
BTG3	615.352405	540.007215	335.418115	493.61256	352.81834	276.367905	942.800705	351.172635	379.86788	320.73282	1048.99199	1043.60847	380.32223	546.608725	871.606735	615.994945	751.75937	786.504245	567.16444	738.937395
BTK	54.0922025	46.269788	21.4520395	13.15956965	48.4609585	580.03713	38.6673305	470.01779	183.8983	75.8208565	22.9001315	52.062915	106.4032465	182.93683	125.499815	41.292475	46.403699	178.57556	30.470656	81.271639
BTLA	-2.420448595	-7.0370879	-18.038495	-1.818803511	-0.097180067	261.118915	9.63884735	90.0771215	35.668086	17.5953325	-6.38816605	-2.65259311	9.9670481	5.24751455	20.4535575	-2.494353205	-1.105772265	15.639348	-9.7855482	15.8975095
BTN2A1	291.46375	262.94598	233.536305	260.468345	299.529025	447.60045	342.236665	450.060285	325.519535	362.04649	252.67423	291.06231	337.80608	284.05387	363.62702	206.783295	493.61256	358.022785	193.40375	327.813805
BTN2A2	65.79919	22.08348	23.643255	2.195267761	18.1559925	49.976496	23.539968	59.7958555	24.232061	48.534645	32.2890385	37.0116315	47.329526	22.434582	44.836181	14.5270054	44.221548	39.375442	4.1857935	25.586227
BTN3A1	318.33624	120.55388	107.3126025	52.1871865	172.28659	175.21979	110.754191	216.49151	152.492935	154.429005	52.785294	143.68676	292.355285	215.8951	331.48911	46.117957	159.79551	267.70442	47.836058	120.767325
BTN3A2	693.837505	214.611265	191.039345	103.8719385	242.53677	452.726495	276.95521	379.67907	320.88314	513.545115	180.8894	365.34994	553.117425	221.2924	435.505335	93.0777215	220.64441	588.144635	139.83777	314.99911
BTNL9	-7.7429825	-2.80687905	5.35094195	-3.6619276	1.461380507	45.473227	-1.007698505	25.405718	-8.1931558	-7.5919713	-9.60377425	-19.174387	-10.8186627	-3.694145	-11.86430565	10.6344737	-6.48972905	5.0953517	-7.4106817	-12.30527835
BTRC	98.797129	59.725092	63.198073	101.146998	95.0222295	65.3855925	88.0466005	57.4692155	39.6407245	89.5489295	35.4909875	55.642072	41.4091985	89.0444405	46.2512775	34.8912665	57.2274465	47.230647	46.918986	41.265954
BUB1	22.1495095	57.4374135	32.994558	14.2221051	-7.6211828	120.55388	32.583907	115.538068	27.6358725	-3.40862965	181.38259	169.35773	146.321095	23.3875675	124.545685	180.8894	210.37857	140.742905	186.44629	171.70137
BUB1B	3.51119211	29.0464475	13.29496725	18.6924135	3.51673273	32.2707175	13.58289265	35.8562105	23.029444	35.668086	33.607776	47.280095	37.214803	10.91256575	39.3908005	56.008467	71.73484	52.323639	62.158122	73.7607735
BUB3	1566.4703	2091.84175	2029.3993	1821.9743	1511.94945	2166.52255	1944.36855	2402.30645	1901.96795	1454.3155	2194.1872	2474.91985	2729.1101	2271.3587	1988.9882	1617.80205	2596.44335	1656.41535	1810.56255	2564.3194
BUD13	142.736485	116.4877765	112.154908	193.616115	131.715785	173.50523	148.64822	145.097915	203.46983	126.323595	131.30337	114.026988	128.467485	184.98213	159.885925	171.96001	115.7888175	150.6851	279.419015	139.48007
BUD31	1149.13704	1104.130385	1553.39365	1062.663375	817.03202	985.982985	1028.92099	1012.01217	1012.514395	971.36398	1564.48845	872.55866	1262.4708	1421.0634	1097.847785	1302.607	765.10577	1040.099185	1359.2182	1124.42273
BVES	34.5625425	28.2563035	21.85141	18.2470195	63.782306	37.394672	19.0793965	16.3484855	16.6535995	47.6501135	20.7983275	72.328292	39.252211	20.38188	61.051685	24.346476	92.0540755	13.33323285	31.113402	25.09233
BYSL	60.5870035	152.62965	135.67086	310.984925	45.030137	137.72264	244.73228	91.1434555	181.844075	15.9409055	264.332135	415.37339	303.45097	243.57017	224.746685	266.642995	426.20213	122.218065	877.73369	147.54063
BZW1	2.412664635	23.6533655	26.46539	1.153111545	9.9061705	28.538202	39.489682	37.8919135	39.834721	-7.56226665	23.8673915	16.8762525	13.2576214	12.94070695	36.480671	37.928999	16.515895	15.2023695	50.5262165	21.9661135
BZW2	422.882195	761.872895	965.641715	1131.082435	473.037235	718.945835	815.728635	836.95638	849.8093	401.05341	1090.137035	1293.2454	1066.969665	799.353035	698.706075	765.10577	789.544395	620.40192	951.442175	554.549105
C10orf10	379.86788	131.34253	125.230915	713.638545	391.98202	248.86419	523.63585	268.474	172.41447	62.621689	79.989239	225.24439	185.05236	312.56842	135.37832	186.05005	146.83696	76.6526575	56.7047975	66.3372315
C10orf11	75.063015	23.3600675	14.7070755	19.1567765	73.4703115	22.8110345	42.3982985	15.3903895	36.7445135	71.265462	2.036173065	19.6975715	14.4500992	7.6996121	80.456747	23.786562	9.9131061	47.5894875	11.10597925	17.967169
C10orf12	21.6278575	49.734672	36.365239	59.5542995	34.8709855	32.7073585	8.4498308	31.6598875	27.866512	32.2544415	44.0355415	37.5738505	46.918986	72.5413995	21.295878	28.83602	33.607776	25.3445645	44.5452085	33.059956
C10orf2	27.65293	54.233775	68.680419	200.333285	23.563712	84.995376	128.790435	59.080322	70.6314055	42.713986	156.74449	121.055625	95.9548265	129.81942	119.4218845	104.821563	175.469135	67.163866	247.16509	85.995591
C10orf35	141.53588	106.0092425	108.175468	90.8425215	113.17084	98.3445695	120.036055	92.5795465	95.606599	126.50045	207.82318	260.36612	126.569065	75.307363	120.28848	281.30541	508.67705	251.89505	61.16166	233.0456
C10orf54	141.191725	329.989575	486.52309	322.509545	123.059525	378.69567	217.728265	326.496695	227.25546	139.48007	107.5050985	169.440455	206.6737	168.57879	181.106435	155.615155	298.32332	250.75164	153.17405	152.75679
C10orf62	-23.444455	-17.2770255	-11.1241374	-5.7569724	-17.735725	-10.8042997	-8.6640047	-6.5133726	-11.6821631	-13.0526086	-10.8042997	-8.62060355	-10.3453067	-12.325025	-5.2828956	-15.0511695	-4.8271494	-7.1919932	-12.034474	2.832193725
C10orf76	185.787195	301.056875	309.289135	286.34461	120.767325	283.876885	177.50013	235.897705	123.13357	160.34014	189.104845	172.005825	187.7902	263.140025	186.131025	163.080285	171.18964	181.646185	128.202775	151.283445
C10orf82	-7.2507038	7.1932687	3.08006171	-1.425126171	-10.23952165	-0.836125863	-3.6394719	-0.836125863	3.826232245	7.0026547	-7.32579625	1.8459342	-0.165391991	-4.99184735	14.28255975	14.1446368	8.49326135	-1.89625362	-5.9904411	16.214575
C10orf88	9.37092935	31.6012815	23.6533655	14.95116775	19.2082685	57.8430485	43.208153	43.043178	28.9020255	40.1645215	15.0127215	25.4173155	22.554686	-3.20505755	42.647435	31.883613	43.702789	69.0241435	44.6076645	38.165269
C10orf90	22.4539945	-8.76987905	-12.062769	-6.10849905	0.194768055	-12.97227785	-9.66096185	-13.52307075	-16.9582985	7.6260815	-3.8206731	-11.096377	-9.6953873	-7.5717945	-8.80027815	-16.809842	34.9932995	-13.843438	-8.9276661	-8.5956046
C11orf1	518.831175	467.89901	505.855495	296.554615	536.631835	412.33669	394.1938	360.306935	385.148185	562.03418	383.234895	256.71338	214.961315	263.0347	293.24654	235.897705	516.63317	281.17017	287.814615	231.580535
C11orf16	21.3678595	-6.90218315	-9.2496547	-5.6796367	-8.6080343	-4.1516544	14.0051829	-7.2790208	14.163166	9.98731415	-14.699343	-13.2559832	-11.29289185	-13.40563085	-0.730363152	-13.690881	-5.0738184	-8.9486438	-11.23687945	-10.1485509
C11orf21	14.6022785	-4.75759555	-0.011061885	10.14167515	3.89430353	34.088111	6.7859931	51.5535305	24.6518745	15.349729	-2.0582521	10.1038359	29.1282925	24.675692	14.8164925	1.14327792	9.2126299	17.471687	-0.492840229	20.3887345
C11orf24	98.669973	47.6219815	41.332258	96.1836855	118.292718	57.083347	62.592147	50.916742	96.6060895	76.93819	139.652815	94.666679	84.2633405	101.992147	85.962827	53.9363995	93.727338	65.2029935	131.923185	84.374593
C11orf31	9.81646805	19.285471	31.789531	13.79368285	39.456156	25.076974	39.142394	28.418485	24.5812745	16.319289	14.43084265	4.86441	8.97763905	45.087341	29.55251	13.4922858	58.84561	6.41427895	22.4775295	44.565935
C11orf40	-1.629091313	-3.427043	0.21420811	4.2007384	7.2864374	-1.453530905	-1.726504594	-4.7756047	-2.96407805	-6.1123735	6.13844055	0.174728683	-1.835503984	2.141167942	-3.16794585	12.0686489	-0.254249009	1.90010187	3.10333126	-10.6115828
C11orf42	-9.20222815	-2.9213999	-16.31611	-6.7808018	-14.034811	-2.8903545	-1.802842672	-5.5361142	-7.0161791	-14.034811	-4.23666445	-7.0677191	-7.3903616	-5.0566762	-15.3842275	-12.24587565	-14.583406	-10.2658503	-16.0153435	-17.031043
C11orf45	2.513862755	45.3289975	21.7959	7.8263143	-2.33057415	-0.112209007	-10.0250988	-1.877309175	2.08342402	6.294756	4.32554575	46.2040715	41.8336525	1.468010479	17.8736215	1.298848924	4.2441091	3.60757263	21.3118105	11.8709404
C11orf49	104.858375	65.0730125	54.1242245	42.624052	42.3982985	44.233722	96.6060895	57.6775505	78.914444	132.652865	81.875115	57.154805	54.9737905	34.707832	79.273594	88.0042195	47.329526	52.544533	38.225401	73.4703115
C11orf54	191.039345	170.27104	163.80011	96.143258	240.873875	246.988585	181.8978	185.63305	124.999235	270.07955	76.227071	105.205731	111.6244285	107.9531255	94.9373445	217.99252	178.64389	109.6400325	66.374221	146.989655
C11orf57	122.495795	146.83696	157.913345	190.88416	206.35208	195.709565	134.387805	169.8104	136.73434	232.85042	123.491	95.0222295	138.17145	187.92676	159.414345	175.3903	112.6397245	137.62167	202.057545	118.604725
C11orf58	-3.2519245	-2.29570952	5.2249163	-13.2559832	-3.1219972	10.85430205	1.461380507	10.51162615	6.88699635	5.73674835	34.475847	3.51119211	7.61294095	2.563334265	13.58289265	15.210764	20.2035085	7.32638955	4.67683035	11.96139425
C11orf63	56.7213555	41.714703	59.5542995	125.28067	72.2131875	195.00492	238.79809	101.4892885	109.319114	15.030121	44.284083	46.403699	73.3034705	98.797129	282.80371	115.391734	87.267956	140.570985	121.96103	128.03514
C11orf65	21.922674	12.7765924	11.75972505	28.205206	23.764156	12.20027995	9.54367155	25.331067	19.4354285	27.5571005	22.142943	23.291473	15.9409055	3.415573787	9.5247223	14.28255975	3.815600075	16.7935955	15.149219	11.30286605
C11orf68	120.200665	94.511828	90.8425215	128.977245	168.38708	112.053948	126.012735	114.920281	125.147255	112.998952	91.5023025	115.8338345	119.82361	164.105565	119.858811	76.1840485	145.4778	98.1197545	139.16842	92.131069
C11orf70	682.37855	16.710233	37.0236655	26.8596235	24.6248525	15.3590225	300.67303	28.116069	291.86973	318.84895	12.2667366	9.7442653	17.421154	13.5555253	8.61135125	45.7139955	62.8076285	18.1559925	40.984462	11.55900985
C11orf71	37.5370065	23.0756825	35.175322	19.8764335	44.428922	34.973757	17.9535075	21.228577	15.3903895	29.690285	35.68925	24.6248525	23.4347985	15.6602315	18.1363825	30.2180385	27.237589	27.493462	25.206187	11.7454142
C11orf74	742.148385	258.900725	236.73116	105.096836	335.11459	104.9525115	358.022785	127.34023	406.05951	632.952835	214.4243	193.346035	251.312435	74.966879	223.856545	221.616485	258.25656	236.73116	117.9604935	168.46092
C11orf80	137.379045	242.693535	229.04502	249.140345	119.5962975	221.0775	138.52545	217.330175	245.645145	156.972485	145.031155	150.32616	236.73116	152.69963	189.06883	157.10534	166.172285	311.2705	163.080285	332.35756
C11orf84	19.6975715	28.025429	16.2575185	34.733006	20.7882975	25.724269	18.704045	21.5127825	13.61945935	19.8048935	32.7567185	27.749536	25.8269115	16.7463335	23.040887	21.321833	39.813693	25.253443	25.995149	27.209721
C11orf86	-1.835503984	-1.346037169	-0.730363152	5.37222215	6.9453795	-10.4248851	-4.08093125	-6.0649435	-4.74194765	2.217150586	-1.284301598	-8.56721725	7.05465565	2.496841065	9.4352885	0.882510475	-4.9863218	-7.061131	22.9912525	11.4395137
C11orf88	833.32473	2.89776743	7.2353297	5.3358262	59.96802	-8.93837525	356.591585	4.4365226	411.72917	619.723115	8.58983915	-3.6394719	-9.50991405	16.065251	-1.492437095	10.3146425	90.7460465	16.17203	51.5753825	5.219148
C11orf95	62.445183	90.0345575	78.914444	140.405775	72.8713425	90.973247	102.3874355	69.1701585	100.123162	73.4230405	98.749623	104.383616	75.1667195	105.225887	144.460945	157.27605	227.861425	106.835844	137.450875	140.67814
C11orf96	475.09446	453.163875	440.321915	1518.0745	637.206415	189.81436	885.823435	389.656455	671.89522	204.68869	113.1095175	396.89108	534.319835	859.60128	496.406265	367.13849	497.9857	187.99861	374.91941	555.944715
C12orf10	686.055455	609.640955	665.535235	752.20634	719.968305	649.162845	457.993585	660.74195	788.485015	779.73486	616.365565	838.870095	744.80098	715.071185	620.40192	1053.369925	732.125475	665.535235	856.46723	598.012535
C12orf29	122.88383	176.742815	302.262005	101.357517	234.736885	268.24727	165.298165	281.40613	126.82032	226.10658	110.1687525	163.27874	104.682707	77.120315	129.116525	256.45913	162.524795	128.790435	174.80551	173.733355
C12orf4	94.115146	114.6704535	109.2781945	156.93988	89.992131	135.61965	66.74532	75.8208565	97.1409995	106.049862	75.964088	154.60605	146.544915	97.7460555	135.91956	64.423831	107.3505055	58.7215225	52.03177	83.1919915
C12orf43	90.4918695	77.5644545	54.429783	123.44707	78.3721305	99.5229365	94.9373445	116.8810715	94.4039995	58.644828	113.9260135	128.358135	63.657318	64.6269885	135.0847	174.263315	79.8477855	111.390912	194.803945	77.7520845
C12orf45	118.3810585	99.689658	120.391755	257.8904	178.78079	264.332135	142.05651	165.16551	149.17138	170.663895	188.55339	258.43731	184.019205	186.85755	177.576715	179.251715	188.384065	258.63312	219.96832	126.361655
C12orf49	36.840447	43.5766445	72.617826	51.381914	34.9033	74.162381	52.7463685	56.259532	41.485851	23.3744905	89.992131	49.251244	51.4939425	24.305607	69.641955	109.446321	66.8077045	74.9051505	67.442609	56.633958
C12orf54	62.737958	176.204375	130.07531	187.7902	1.56067987	55.642072	153.17405	56.033962	111.083596	40.690654	166.856455	67.226657	130.136235	344.169505	114.1166395	85.088004	42.7379925	306.11683	182.23373	161.076485
C12orf56	82.935765	202.61853	251.11584	136.613985	95.579685	29.963291	177.11699	95.3760945	86.61037	130.136235	290.119425	182.62641	65.102861	71.8974325	60.5597135	482.3705	117.4603155	123.491	137.49415	202.396775
C12orf60	6.23705935	15.262596	21.7850475	-3.0976531	7.6457563	2.217150586	10.7704775	6.4431855	6.30939375	0.63528131	9.75481505	14.9993145	21.5127825	-1.303807991	8.41171175	5.6906199	24.596088	8.09913135	14.9051405	-0.517649197
C12orf65	125.037055	86.0645985	109.544757	103.7835645	83.9666875	164.05563	92.0874255	137.66714	114.409077	73.58419	132.652865	130.07531	107.8560885	104.649207	153.75126	117.2702645	81.3700645	159.987815	176.340695	147.875385
C12orf66	13.67160445	30.6729615	30.43625	11.30286605	30.312144	13.0139469	32.6924895	17.3221565	19.638338	24.5039095	48.0345115	73.335609	30.6501775	16.1199795	25.979426	71.1681095	46.379364	79.183664	58.398405	30.1823325
C12orf74	4.37858575	2.036173065	-6.31324585	-1.971458355	1.01561201	-7.81024665	-4.38882205	-3.80085	-2.249432485	6.6365903	3.60757263	-8.26015205	-2.12180502	1.250079335	-1.040718405	-12.8580405	4.712511	4.017376945	-3.15662415	9.3022259
C12orf76	137.979075	56.633958	79.7008315	38.6996235	64.703234	121.662305	97.1409995	87.544354	105.096836	135.49481	187.233855	150.811975	77.0718095	53.4370645	120.41746	138.27692	96.646566	96.888435	105.942315	105.667604
C14orf1	-1.252533289	-5.623201	-7.56226665	-4.0594551	7.63134175	-10.37885355	5.43993345	5.4732866	-2.26852209	-6.93349695	-8.0162764	-7.34393785	-13.22048995	-11.1571461	2.294812097	-5.42793465	5.780818	7.2789845	-4.22898425	-2.39451865
C14orf119	-10.0250988	-8.51657805	-4.41664055	-7.45235965	-3.4829357	0.847711709	1.641539225	-4.28572655	-4.96043955	-6.44919665	-2.43502243	4.6992029	-8.75458855	-4.7876363	0.386988815	1.08526835	5.14663065	3.63433396	-3.9045269	-10.2961571
C14orf166	548.810745	561.51951	628.4914	451.596885	814.27709	920.299155	1050.73139	974.514165	817.38349	962.316835	745.370975	698.230905	779.73486	316.78773	783.48648	643.79521	645.72345	915.61648	1074.48507	873.59486
C14orf169	111.7898635	119.4657265	140.570985	220.82317	171.76611	183.94654	150.11194	204.96169	116.111858	127.34023	274.38054	196.549805	243.664645	211.70043	199.61689	107.8560885	127.49386	176.340695	397.301485	132.093725
C14orf28	85.227451	52.631086	72.7393735	67.4951635	157.3261	70.768603	40.7105385	81.0178385	38.978928	126.012735	47.764691	49.611877	43.208153	54.3391025	66.3372315	40.052874	3.399306634	27.894093	40.3188455	71.469199
C14orf37	157.27605	62.946964	123.688005	48.4609585	25.0312735	19.1086995	116.111858	50.9835515	57.099706	68.323361	144.73617	53.9999305	49.864825	36.56494	59.6365725	34.162311	69.9661875	147.389075	30.255555	50.8268995
C14orf79	191.496925	96.7113555	81.144596	114.1166395	100.6941145	46.8451165	158.110445	51.900846	188.30717	171.47284	123.18489	139.315395	69.3038885	147.78239	81.9090835	174.588585	83.8931455	68.392573	197.209505	98.528267
C14orf93	237.87487	168.710235	175.818735	134.830285	144.15672	275.766105	162.73713	197.036205	201.391005	285.517205	191.039345	145.031155	193.20171	156.36236	110.857211	112.379628	126.698125	166.54484	215.05303	198.788045
C15orf39	71.110403	182.62641	224.30792	272.539525	67.9701545	99.689658	165.51173	118.6489345	200.22328	101.677128	182.93683	98.749623	161.38579	156.685365	156.74449	144.557665	169.66042	183.79435	248.39621	129.92709
C15orf40	25.2967345	23.8965325	44.45454	15.829627	69.536774	67.9701545	52.454123	71.0249875	22.5642725	33.948694	51.9255605	40.724439	34.7821475	32.478542	42.020316	54.357549	44.1111035	48.85444	60.258594	43.7653175
C15orf41	22.2638525	96.5424545	83.641275	86.5183785	37.9452235	41.859933	38.9436415	44.5452085	17.445626	29.588132	75.8760185	26.257998	43.043178	73.557521	13.5676216	49.1346145	69.4723165	53.8248805	46.574688	48.1661365
C15orf48	1366.5737	1984.8778	4209.22035	1200.344845	114.232773	772.273285	2393.1449	1157.03551	1403.89525	558.229375	1023.052045	863.723955	1155.19681	658.491445	770.03877	544.147025	368.00562	1741.95795	285.21504	582.424015
C15orf52	521.74761	1020.489635	1823.99875	771.90803	502.922805	391.089635	304.73512	506.08497	258.7463	506.525505	177.22104	132.274075	452.726495	461.94622	211.78224	223.238355	115.3398955	280.96122	53.245036	142.19521
C15orf57	663.664925	283.183535	327.93797	319.96241	573.308325	741.1524	380.61779	625.957095	540.43887	582.424015	290.4741	356.591585	348.722055	482.80386	412.905925	312.969825	309.61366	479.7016	226.32076	279.07032
C15orf59	26.3503085	279.62537	372.19702	597.022865	38.152242	56.15687	49.1686585	132.274075	35.209322	22.132523	56.9098875	20.3693175	53.7000575	132.34746	44.925938	51.5535305	149.408605	12.76755595	106.049862	61.712394
C15orf61	172.99756	187.57024	225.614935	190.30426	347.200425	105.732806	132.85432	110.1687525	148.485275	234.44924	177.185315	198.457745	129.39734	162.804255	151.96897	217.330175	262.487755	214.961315	290.90664	269.816015
C15orf62	7.17349285	119.770089	269.91047	184.74858	12.76755595	67.346116	24.856267	89.6106025	13.1972567	43.9485135	38.804342	23.683159	30.0638425	50.279985	5.82548405	43.9893685	24.2652075	53.412937	4.39878315	19.3261305
C16orf45	47.3936545	28.52649	26.4833385	55.732677	55.2307705	15.2720975	49.734672	13.4822628	31.9157325	19.1567765	14.635576	29.588132	21.74583	29.55251	25.839924	30.485232	10.13406585	19.7396995	8.8212262	24.7070295
C16orf54	7.7602574	8.2334701	5.43513995	29.7688225	8.8212262	26.7108755	8.4576295	21.045786	11.22688425	12.29398205	17.792076	8.97112685	5.219148	17.739442	10.38504745	17.8103095	7.23028995	15.149219	11.63764625	23.8015785
C16orf58	1168.82231	817.38349	800.81399	962.966605	1581.97455	704.99026	767.320615	867.87592	820.08407	1238.62995	799.03132	494.69031	704.99026	676.757625	621.567325	658.491445	1034.206505	898.200815	677.506045	619.723115
C16orf59	7.8263143	41.996021	25.1954035	2.54444787	-9.03019675	47.148363	21.618471	52.841928	27.374505	-7.81024665	69.3634975	89.4143095	107.122113	22.2520235	64.3798225	144.40593	147.6349	125.817815	121.798785	92.501401
C16orf62	43.369748	35.1389875	54.2652845	26.358733	14.3870142	29.0464475	37.2748435	31.333641	29.8342125	25.939032	32.219508	26.0486955	18.329733	8.7719577	14.1925014	30.637353	10.1702691	22.8110345	11.9258504	16.4954515
C16orf70	29.506893	62.4682075	87.544354	51.0700155	12.73615125	50.325779	33.8052	43.7446095	34.4594015	36.3141405	80.183187	68.1249675	61.4048135	48.0890695	41.038141	61.687639	76.097177	47.2059295	76.3416365	55.56749
C16orf71	13.39627405	-8.433566	-8.1133652	-3.70990285	-6.8495865	-10.3325056	5.79103125	-3.82923705	-0.07176582	6.1912991	-18.825928	-12.034474	-8.17150315	-5.3435849	-12.84021825	1.09853135	4.6992029	-6.38816605	-5.9377212	-12.6860204
C16orf72	229.103725	291.565385	238.79809	218.253905	211.384155	209.20501	206.441195	285.41292	144.34302	190.72887	241.10923	217.002225	256.2575	216.60703	301.476545	224.63785	227.162595	209.638275	231.023425	189.748085
C16orf74	10.0415346	33.5672735	33.5672735	80.9917035	9.7207743	41.938221	31.853245	23.5055895	70.595264	12.01969385	140.12514	169.953315	132.85432	76.6963835	28.182651	69.4162515	112.775187	109.866322	148.193465	63.6903855
C16orf78	6.7021274	12.44348435	4.3514314	16.7180925	15.505705	4.5382242	3.54677593	-2.494353205	1.20052376	-0.500247512	4.3321962	-0.283438375	1.581818415	8.1850563	-0.025045564	-8.02462425	-5.64033595	-4.65207485	5.28597765	6.9387042
C16orf86	32.2033095	21.0042685	2.280868792	7.70703035	15.4678435	25.800869	4.48758585	17.656123	22.92577	6.04104735	-8.6640047	1.760670455	17.276054	0.3615808	20.3379045	10.76463135	-0.57469733	23.17525	-0.043970807	14.4727653
C16orf87	39.6166315	77.985796	57.9566815	47.329526	32.906966	161.076485	90.7460465	173.309375	64.7576365	48.638571	95.4862415	101.228451	81.6696025	25.75374	101.9668025	148.115755	236.167245	123.059525	105.7862885	73.448947
C16orf89	20.98228	5.83078965	3.9049181	4.08658422	-2.547022505	5.83078965	-0.196471333	-1.809890766	8.4069413	-1.499892435	-3.82923705	-8.80027815	-11.1885045	-3.004101	-0.475096518	-6.86755205	-7.15023165	-4.56731205	12.16220495	-10.00975795
C17orf105	-4.7489404	1.946831175	0.341449505	6.1863032	6.90599595	9.3637756	-0.705530496	-10.3453067	-15.3842275	3.217917945	4.62278545	3.32900693	-2.42821053	2.89776743	-23.444455	-13.843438	-10.6909884	5.364363	-3.82923705	2.953430995
C17orf50	2.490118045	11.03060855	4.7240145	25.1954035	5.61942165	5.2141934	9.85964775	1.785082435	4.82425125	1.371943858	6.68123745	7.58063225	4.1476473	10.0731116	3.724170335	7.2789845	3.51673273	6.1167488	6.81495205	9.2876746
C17orf51	5.2375222	9.7207743	20.9954635	25.6147015	43.2751465	3.49448904	19.1567765	24.8324815	6.42143965	14.7663755	18.0689655	21.607795	17.1556035	29.8342125	8.58475165	24.050857	47.783286	24.6408815	32.97506	16.8214465
C17orf53	81.591445	121.35334	82.263221	130.136235	27.4514025	111.390912	67.425825	87.8977785	62.4168195	30.0796845	405.509205	259.81851	184.8414	62.639433	169.881685	290.82322	216.540505	259.444055	298.124645	146.420655
C17orf58	279.6969	383.871245	488.291445	202.480305	361.928145	262.94598	338.98122	437.08255	318.572555	376.079385	404.740525	293.068045	183.583645	211.5693	204.47031	302.042235	559.36942	274.072615	247.330895	382.568805
C17orf62	326.826715	198.173055	200.130295	237.6791	98.797129	541.830245	263.332465	449.529365	506.08497	247.406155	334.21533	342.39447	432.67522	572.3614	286.44617	277.03307	242.246515	442.87371	293.24654	347.94381
C17orf74	15.514981	16.7000355	6.82742615	32.873952	19.5855105	21.9318245	23.3235365	18.6363225	9.4149894	8.70809415	14.6552875	16.984985	13.7839952	25.405718	17.1800775	24.7070295	14.866871	16.3887485	36.9697515	21.8957425
C17orf75	22.769227	10.0731116	19.3806385	5.2549355	0.089477827	6.99112555	14.5191169	18.576668	3.19984443	12.006718	21.3118105	14.40334485	11.0856562	-2.09249375	10.8142226	40.028573	25.09233	-5.3942339	27.01829	18.9580145
C17orf80	36.2423365	40.200323	62.5189605	38.585914	23.9563045	61.01228	37.6140825	27.9971725	45.540452	35.292955	178.12267	110.4254725	86.3735565	28.7006325	46.8451165	72.678486	63.4629395	57.8430485	58.3481185	47.960147
C17orf96	18.45023	43.824737	13.6095445	281.0467	41.7952775	108.731578	75.1299285	108.433154	104.9525115	18.74525	135.711345	121.427495	132.7373	206.863545	120.10906	145.280155	142.958585	77.645082	334.615915	84.726024
C17orf97	506.08497	179.84649	150.11194	115.209496	84.417609	140.63447	478.7821	70.6938895	460.990935	354.053825	80.956557	136.613985	65.419648	73.0105215	72.0960555	368.587025	192.001895	54.2652845	498.26136	195.88615
C17orf99	10.38504745	18.655041	5.17767455	10.56284555	13.51875895	60.067256	1.065756655	22.7398195	6.76999245	28.369491	39.813693	17.4079665	10.6119976	14.28255975	24.847356	53.4649515	30.9435715	23.4600695	44.6762425	31.4844215
C18orf21	143.160555	156.36236	162.679295	139.77251	140.35936	223.129365	146.321095	184.98213	138.740345	139.373505	96.0342445	142.574205	135.37832	114.504172	331.609195	351.252685	93.8823705	285.517205	323.92063	218.329475
C18orf25	329.84445	1015.951435	1311.8354	902.99275	339.614235	667.51152	446.77403	740.514255	321.012	402.856785	247.406155	259.169025	347.33879	598.56278	681.311475	863.723955	420.761825	460.438235	547.91987	519.670295
C18orf54	25.318895	29.3942095	27.1552495	17.5181545	30.1823325	26.291374	17.038759	36.1722045	21.19148	32.720787	29.690285	34.3700935	42.1624045	31.6876355	48.255369	73.121787	32.543077	25.948227	44.565935	30.9051835
C18orf8	327.049305	350.18412	334.615915	399.914895	356.45227	444.24004	358.303505	478.7821	356.886105	323.92063	717.57917	410.811805	338.22544	452.21786	422.882195	699.072815	588.76123	493.61256	534.604575	370.49198
C19orf12	381.48434	222.55959	210.836615	282.342795	443.034335	441.291835	363.62702	349.611975	282.590235	318.10964	166.923205	380.478365	360.593455	342.39447	551.093695	1108.121785	354.053825	329.631205	291.964305	398.82387
C19orf18	12.8867592	4.19377525	4.05917452	0.64765704	6.0536598	3.559571945	12.80643175	2.360304235	4.01365803	15.737196	-0.630152098	-8.28895445	-0.233739272	10.9921768	19.7611135	-0.018591828	-8.28895445	-0.097180067	21.417949	6.73392525
C19orf24	264.00997	181.05173	183.240895	221.2924	238.02725	183.078035	105.1654485	116.9714445	159.207375	148.44278	169.66042	210.767025	245.14286	275.00112	188.69092	190.593105	154.429005	161.70423	321.267555	112.1066195
C19orf25	46.918986	36.480671	47.836058	48.971741	67.679434	63.9014815	50.279985	64.308166	64.592166	52.2392015	73.121787	38.0938785	36.6569055	73.8461845	72.588574	58.3481185	63.9014815	48.6213295	52.372652	57.8113335
C19orf33	422.299505	1762.1471	3174.74885	3057.33875	245.826045	747.18818	1046.731188	827.07041	1433.25575	644.99749	557.59661	455.94451	1248.69105	2691.55685	1040.099185	551.909455	134.541775	784.606575	498.743545	498.496475
C19orf43	1032.537915	827.446865	942.21241	1093.930145	841.038685	1159.830305	925.287845	1023.754955	1262.4708	1021.59137	1119.537905	1221.44821	1073.626575	1514.28285	705.40625	606.02877	1054.867085	874.41396	917.447155	884.0498
C19orf44	65.449276	15.3215825	19.0877245	25.253443	19.122901	29.2023635	26.9046055	34.5055185	53.794062	54.5058615	29.256346	47.858883	27.5334075	23.707183	28.4046965	25.268976	27.07868	20.4213315	51.8856165	21.417949
C19orf48	235.410555	429.811975	291.86973	738.602085	158.9765	409.08407	365.471625	387.91933	373.91818	231.488285	1000.859455	543.594505	406.784845	566.165135	522.147585	602.023525	491.167645	441.571315	839.327515	465.603405
C19orf52	100.882708	126.106275	177.37063	146.420655	66.687338	100.832279	81.340601	79.7455075	132.69883	37.59726	419.75759	174.081855	128.202775	99.3068195	106.117878	136.48022	173.169015	172.813695	185.895525	78.551584
C19orf53	1007.873605	710.127855	716.99251	1013.0415	722.42889	815.728635	631.08112	817.76559	866.04565	808.070035	1038.7613	1173.274455	961.525235	1005.90999	668.60658	611.32958	750.227345	647.413085	1064.20094	682.37855
C19orf57	17.7731435	21.5995555	37.138236	27.209721	25.391767	14.3870142	8.6187196	25.8269115	24.7070295	1.109962365	36.7081995	18.214088	23.683159	23.477021	15.9043135	19.8764335	24.482978	18.1087315	27.3093335	30.1691295
C19orf60	913.746385	556.34544	604.099715	498.496475	772.6822	833.778565	668.60658	753.572915	1023.052045	916.73105	927.58346	848.116875	605.16892	622.36387	691.067985	1028.206385	665.535235	984.381375	509.66158	803.933505
C19orf66	241.10923	157.785595	157.467205	204.158265	138.02433	154.429005	160.452395	200.333285	238.469155	234.34229	86.1658315	189.41779	268.24727	470.72367	325.072785	45.1810635	86.61037	165.298165	263.92521	108.1346375
C19orf68	-5.97629275	-4.5065086	-4.01545305	-2.70062737	0.69389497	1.566178945	-3.427043	-4.72774715	-2.76495755	5.83809365	-10.7733023	2.114159995	-6.19556345	-8.81471665	-1.51459795	-8.62060355	-5.2828956	-7.2093692	-8.97682195	6.25006245
C19orf70	1029.78265	919.638575	1106.37985	1024.3289	1541.66055	1177.140805	1039.615155	1335.9477	1676.44125	1383.68125	911.379385	726.18098	907.774695	794.286225	1433.25575	1088.614165	980.97622	1085.612935	1562.9513	1299.074
C19orf71	-1.809890766	6.08850965	0.678271025	-4.325699	19.144947	-1.260665718	-0.011061885	7.6597136	7.73531685	12.48863725	-2.81343353	0.715244635	0.78739982	22.1218755	0.067454854	2.613206565	2.55022953	-1.855063155	4.87472255	4.9382613
C19orf73	1.92395196	-7.7528662	7.7222561	4.8318886	-7.6682102	-2.42821053	-7.16952145	-2.509200175	0.548342125	-14.583406	23.310157	3.61870265	-5.42793465	-8.06188675	-2.494353205	-3.17796905	-2.665513235	8.3271336	9.70412585	-6.4753593
C1D	-15.338504	-5.0738184	-14.182135	-2.741073	-4.28572655	-7.0750983	-7.6211828	-4.6281529	-9.23830595	-2.62610361	-14.7337025	-10.64112285	-12.24587565	-12.0804131	-7.64898155	-6.917817	-15.304709	-7.3326902	-7.78453495	-5.6796367
C1GALT1	57.7024005	60.172305	61.4723515	37.177459	43.9485135	73.9097925	49.5236305	66.687338	32.368067	122.495795	14.2131971	40.420307	37.9609395	5.9225017	63.4629395	44.477709	46.7724525	28.2240635	42.965421	30.050815
C1GALT1C1	809.99267	412.905925	511.63805	194.05209	771.90803	410.16907	423.8779	405.329825	474.082145	697.575795	385.510435	369.95933	495.89424	204.158265	474.082145	414.434515	301.20992	504.829275	261.450685	420.12284
C1QA	175.072435	119.150678	52.5886485	9.17882215	72.0685705	124.95935	36.2647435	108.1346375	71.8686155	62.668724	46.0789495	315.59641	369.120975	70.5461895	340.18969	116.7060995	77.8996355	151.16818	86.481336	87.5064545
C1QB	1196.69871	833.32473	280.96122	15.850538	373.331995	1176.235085	422.18715	765.10577	361.002875	371.441925	357.033255	3002.2305	3110.2116	208.595795	3113.6589	899.5161	724.75094	1690.05035	639.345355	851.295705
C1QBP	730.122395	1353.62755	1561.0528	1020.104685	788.92713	1345.69825	987.774145	1230.1461	1136.849625	563.49681	1535.43105	1718.21855	1254.9231	858.46272	1066.144215	1626.2645	944.683935	1178.771645	2352.94225	1218.96971
C1QC	680.773145	890.41541	295.845705	37.394672	309.43462	940.36456	215.47376	642.89228	261.450685	328.553715	301.056875	2449.8157	2396.7778	228.05497	1779.9163	654.306345	453.7914	791.63552	612.6928	393.211195
C1QL1	-14.6126295	-7.8704581	-5.2406887	-5.3046774	0.26305831	5.17236525	1.57314685	6.84246075	-1.252533289	-6.217409	5.10781155	-2.8344995	-4.9236849	-8.09563275	7.79228735	5.79920535	-2.460378195	-3.2291972	1.153111545	1.981529785
C1QL2	5.43513995	14.01960405	5.0463489	9.7207743	13.5676216	9.6611703	0.57410949	6.25006245	8.4576295	-1.06967502	5.75654015	16.0814035	0.7626818	32.4226665	2.76933585	-0.647372544	4.7933555	6.260961	-0.211245235	9.42693135
C1QTNF1	519.88	214.05377	139.48007	237.87487	469.596595	240.49133	388.347965	277.41518	519.88	342.63978	357.63599	318.33624	312.827585	267.07242	919.638575	136.675845	164.188665	170.452705	148.06939	332.9172
C1QTNF2	8.15972	4.3453294	9.48195685	21.565804	5.32645585	5.99052395	2.67872846	-3.780915	5.17236525	21.265092	7.6760787	4.5012952	4.5786239	10.96298205	5.6847888	4.57202285	5.98207785	6.1863032	14.41309995	6.323907
C1QTNF4	-2.42821053	-5.9659955	-1.507026535	-11.1571461	0.27746784	-7.05367405	-0.043970807	-2.84042485	-8.08524985	-9.0879366	-5.74001555	-11.3399565	-9.6426593	-9.20222815	-8.06188675	-9.27571455	-3.20505755	2.133505371	-1.825486134	-4.294621
C1QTNF6	45.634338	33.8559325	13.1972567	4.3514314	8.2212068	29.3142635	154.03612	40.4567075	55.5313785	16.913813	41.938221	257.1314	293.69643	31.2054315	201.9214	51.322688	61.3789575	43.0202005	33.529605	91.3641275
C1QTNF7	1.04063992	24.783977	60.415969	5.74254765	36.2747705	-10.46021495	0.941245907	12.8147578	-0.475096518	5.40173325	7.93116255	10.8433334	10.7432227	13.38872465	6.64293055	-0.612005918	-2.09249375	6.37650115	2.32163347	4.63520415
C1QTNF9	-3.08921205	-3.40173765	6.90015585	5.0538633	-3.173374	-7.2001797	-6.942689	-0.928470328	-6.5133726	5.69887625	-2.3080251	2.212735404	2.393706545	1.610296995	2.957550395	-4.48022995	0.138134806	-2.28780767	-7.73434925	-3.1362532
C1R	777.769585	651.388685	349.791375	123.595975	295.974945	431.64388	459.46765	331.083365	532.1111	141.53588	218.891005	915.1197	519.88	218.392585	884.453975	124.70252	232.315445	404.18049	220.82317	367.66619
C1RL	207.65598	180.415245	117.6066905	91.114756	331.799235	135.49481	180.64764	97.5161835	124.05097	175.072435	138.89958	266.070345	158.9765	115.074825	198.23739	74.225711	144.61843	91.3169305	63.4979795	201.391005
C1S	1890.59865	1449.3365	1005.278405	396.30072	858.46272	1012.514395	1294.48315	1013.979315	1572.87485	641.34533	696.05624	2058.4351	1909.84905	831.85421	1800.154	481.377295	771.661255	1751.5737	518.668505	972.63285
C1orf101	157.519385	14.5346363	30.0638425	20.2303115	13.347011	3.4805406	38.018615	17.2115185	32.564789	54.589071	13.7723545	31.078639	16.40683	43.043178	30.8030635	24.2652075	19.0877245	11.14725365	24.346476	29.135327
C1orf106	424.76543	866.85208	1331.4957	716.59892	167.95819	339.852975	662.02719	405.092265	869.7526	448.197005	555.555595	814.27709	556.65302	913.746385	368.587025	376.42529	413.23605	861.500485	1042.668195	623.1414
C1orf109	49.4742725	81.424932	107.7324845	162.029935	116.9993395	116.209307	100.123162	97.9192565	91.571216	102.0736795	122.717125	148.38265	106.307054	118.2504945	99.4929065	121.798785	210.558395	132.401885	173.109075	140.303025
C1orf111	-3.18553555	-1.243362736	-13.1882288	-6.398965	-6.65510655	-2.3080251	5.5053085	-4.47349395	-8.6457802	0.491806655	-1.394460499	-6.3513224	-9.4583165	-5.17895025	-2.58790978	-2.135638195	-3.694145	3.685342995	10.7321539	-3.23733655
C1orf112	69.3038885	110.4254725	56.562205	109.8956945	43.5766445	156.226595	60.9151565	133.669125	67.2463085	45.666914	142.05651	189.169205	267.29336	94.666679	122.273925	130.224565	153.48745	200.71163	206.6737	169.740505
C1orf115	639.345355	166.794595	133.14761	119.984985	435.90506	165.83337	169.501985	171.388825	252.67423	633.503075	204.158265	82.9562865	80.914515	125.592685	86.7654375	363.310395	148.247075	157.519385	45.030137	118.9140185
C1orf116	457.14204	2674.60825	4360.3967	2615.10145	290.82322	1039.615155	745.86174	1707.3682	827.07041	558.513265	273.370795	530.83392	1015.3131	1693.80835	359.45242	408.94286	555.555595	958.5917	1170.51993	297.66881
C1orf122	465.14107	219.5478	267.851545	270.07955	468.735075	171.279245	222.63344	148.44278	266.967635	326.698075	232.85042	272.9537	285.624445	201.84342	208.877895	183.94654	263.796185	254.306135	260.36612	220.497625
C1orf123	441.884335	431.007965	630.67258	581.581305	571.863235	499.48542	326.826715	372.769035	215.47376	445.05797	244.57077	338.98122	528.601345	473.26816	514.267755	246.219885	308.43727	308.559315	282.22812	413.547105
C1orf131	225.45487	344.93275	284.99689	278.061925	238.70777	346.722095	338.63634	325.28019	256.374885	182.006435	498.26136	392.53334	299.87423	260.7264	454.80487	448.197005	333.68778	462.07525	738.602085	421.128615
C1orf158	205.344095	2.885470275	6.2823593	1.340709888	34.3132145	0.841523258	90.409459	6.260961	132.952515	185.575915	2.107406556	-2.77885297	8.24182505	8.33431565	1.44898307	9.64504115	32.30434	8.94993195	7.5566698	8.1159507
C1orf159	44.0355415	67.999726	66.7653425	123.008225	11.65978355	47.430874	42.920339	44.836181	56.050403	22.777719	49.5943365	66.242389	80.636579	53.8248805	36.802184	65.234588	30.857733	76.5712635	92.3401385	73.9097925
C1orf162	610.69532	358.303505	198.457745	161.849995	222.39556	991.54011	259.81851	762.270835	498.496475	356.216125	163.99172	263.332465	456.16389	495.523125	745.86174	256.811885	286.64364	362.189045	231.221725	491.687015
C1orf168	49.205985	6.4271772	-4.1361577	5.1662844	42.4649915	-1.809890766	17.861112	-0.245705972	10.2117362	77.5644545	-0.360071069	18.857597	0.084871277	7.36660755	-1.062955035	3.258470045	-2.466273185	-2.21918288	8.3508211	-6.53851315
C1orf174	243.477805	295.00253	332.9172	241.978865	388.90052	257.02024	260.51815	274.46055	237.621215	357.033255	306.54622	411.870945	277.78906	262.94598	234.889015	251.576355	284.270655	256.0804	281.40613	387.47069
C1orf186	13.347011	13.76056945	19.6289265	2.141167942	7.74900675	16.220162	6.323907	23.1588175	22.014823	29.824086	67.5153025	8.4576295	70.6314055	19.466125	34.8490105	7.18083925	9.10772785	23.310157	-2.302290645	20.497073
C1orf194	14.7948585	15.459666	9.19942915	7.88408485	24.305607	10.29075975	41.3074455	10.5747813	26.4129955	22.498371	61.6539285	104.9525115	5.9036577	17.8430605	15.0858405	58.644828	94.9789605	16.4954515	93.727338	119.0171745
C1orf198	208.669185	223.95023	267.21734	418.90587	250.75164	120.28848	230.924415	133.83023	283.07461	228.874895	275.150805	200.333285	205.95549	360.70912	164.73449	195.761125	151.40708	216.679485	266.070345	188.24402
C1orf21	87.5801255	139.22227	128.74798	100.42851	103.508963	36.036063	80.8376265	38.7579345	77.534213	101.146998	21.6746825	29.61908	59.725092	59.842014	43.349854	27.894093	104.572324	20.945793	75.1667195	103.7575935
C1orf210	18.576668	14.7754425	1.518019302	14.31797745	27.4030845	46.450624	16.6060315	19.1658295	9.01942215	131.00401	10.41750915	7.440961	18.0689655	35.535297	21.6918015	16.671879	13.41631745	12.4134245	12.6135189	11.363842
C1orf216	48.7812715	49.291798	45.265053	88.3755655	89.9499275	71.29156	82.845905	57.4098665	77.708548	49.272183	42.020316	167.905995	114.409077	61.8430295	87.923271	70.2578115	59.8635385	62.3323735	63.724592	64.423831
C1orf27	12.50050995	9.76645735	7.2864374	17.5953325	1.209224165	1.391220119	8.79463375	-1.6568103	7.79228735	30.1399115	9.6611703	8.26257815	2.637767725	25.572502	-2.174107185	9.37092935	8.04532985	11.5740982	19.999386	9.10772785
C1orf35	115.6240365	143.73294	198.395665	250.5908	182.006435	149.47224	113.9260135	147.78239	157.61978	198.006195	172.212235	135.54065	153.685445	212.574445	121.35334	192.397545	147.280005	196.33726	447.38807	176.66647
C1orf50	377.183885	315.59641	316.36966	392.672345	340.57634	390.62084	258.43731	336.69316	319.239845	331.21299	276.367905	369.625895	346.865695	370.59219	389.05019	255.144545	319.239845	402.396385	286.64364	292.81447
C1orf52	208.982455	224.63785	219.96832	279.62537	154.10664	183.00487	289.88062	199.092245	178.404415	206.783295	240.873875	166.54484	235.410555	204.777085	328.679905	335.26217	470.92132	209.39839	257.796925	253.83005
C1orf53	85.623136	92.8628915	130.85315	51.298018	126.782175	45.5184675	104.1466275	76.93819	81.530182	119.279435	220.23343	160.82141	51.1880815	67.745596	130.274575	125.085275	131.715785	222.32009	234.889015	59.5542995
C1orf54	340.4763	343.80978	164.105565	235.897705	259.169025	492.05572	355.680465	435.021	354.053825	197.65496	196.2685	512.18631	466.93445	254.89949	747.18818	260.7264	296.40138	396.15094	202.1796	394.38559
C1orf56	33.8846585	50.7886705	85.818336	27.1288185	6.070685	32.543077	49.1533395	28.3128285	26.6579045	41.5330335	50.7673275	44.0095775	28.3914875	18.968365	19.6483515	121.0056	72.588574	32.720787	41.7952775	42.944809
C1orf61	9.683559825	1.276039017	16.565165	12.73615125	15.61475	4.38464035	-2.771801755	17.8430605	10.0659989	8.7575848	8.4357486	11.49528905	5.5332945	0.63528131	-0.07176582	10.00862855	1.85408865	19.6823015	21.6278575	-0.851961735
C1orf64	85.5213955	9.21670455	-5.3312865	9.34520825	101.7463475	4.2975539	5.17767455	28.3363625	10.7704775	50.653631	16.867842	0.544190125	-4.5876689	10.87329535	9.9670481	-1.355836456	2.5559243	4.74076175	8.59694875	-5.81561445
C1orf74	48.9082075	233.536305	120.46732	195.064515	62.639433	53.4370645	126.984325	67.4951635	144.73617	58.7568855	92.5795465	111.390912	93.556532	194.05209	91.2737735	111.747885	109.7205535	126.984325	539.665645	109.9938115
C1orf87	340.37235	6.6189092	3.72958368	11.363842	33.7420265	2.33487821	124.447205	0.35444005	212.490435	238.17876	6.43728205	10.5371456	2.341720455	18.1209915	9.1322487	3.46256845	38.978928	4.8175361	2.671490545	-0.311677456
C2	274.46055	59.4392665	26.8394275	32.7396465	251.825375	65.102861	37.8499945	60.1200415	69.3634975	276.628165	28.4344345	189.94578	241.868195	102.7573605	188.75773	34.8272115	41.5910925	117.691734	32.002951	69.8410135
C20orf141	14.25449765	25.6847735	12.6727381	23.4347985	6.4476682	15.514981	6.60300165	13.45430655	15.030121	16.0814035	2.08342402	3.20673082	11.00610415	31.757405	13.5762318	11.95362475	14.8343645	9.79245315	24.319052	2.141167942
C20orf173	-3.47148815	-6.09112775	1.264551285	-0.137685997	0.31982086	0.44134107	-12.4680014	-4.8510644	-16.0590555	-6.5133726	4.86441	4.00743779	-0.96034608	2.76933585	5.73134125	-2.819873225	-2.86768495	2.41916242	6.1912991	0.69389497
C20orf194	82.1301845	93.040283	94.3021945	63.724592	72.588574	42.5635455	53.4649515	50.38229	46.403699	84.5243675	131.56655	72.767803	72.458303	87.312562	64.248911	91.689684	74.9322715	110.2629565	105.6341805	111.17097
C20orf196	44.343641	29.413295	52.72426	32.478542	15.0581355	67.5153025	25.442428	61.7426575	38.7579345	52.03177	64.6269885	16.133674	40.8193275	36.016198	22.7398195	20.9954635	6.4431855	214.4243	10.0861525	47.7358745
C20orf27	103.548945	164.188665	163.080285	206.30995	157.467205	213.02191	175.724705	221.616485	231.33013	113.8117525	473.79233	233.682805	275.688655	193.616115	207.917905	394.1938	343.46663	211.70043	623.735135	215.05303
C20orf85	1262.4708	-2.8516339	15.5702095	3.57119483	46.450624	1.88716204	510.790145	8.2032616	621.567325	723.6202	-5.2406887	-2.75568594	-4.2690408	15.5358645	4.35916335	9.46741135	133.572515	3.559571945	56.427877	0.300349745
C20orf96	17.549101	4.4500064	4.81173225	7.56377615	1.17503685	19.5855105	6.3451868	11.25718485	6.8785762	6.4893547	14.579123	10.13406585	5.4559746	7.9429092	-2.9533626	7.8034329	-1.499892435	6.62462865	-0.240680705	3.324146177
C21orf2	150.43452	97.824841	83.8064845	269.165185	227.43307	140.850205	128.699115	119.907375	159.70058	211.50569	88.9831665	54.2144555	64.8386585	276.53972	83.5366175	49.291798	63.2506245	96.796854	15.279993	109.1010305
C21orf33	1241.827	880.957925	1133.91026	1027.631285	1400.9929	1135.678255	874.41396	1077.29186	978.803485	1155.19681	776.8872	765.10577	760.424285	677.506045	988.957525	608.35279	759.49583	963.775125	583.660535	634.972475
C21orf58	1800.154	1605.54665	2075.1838	2316.1276	2067.9422	2479.4611	2824.52995	2763.8166	2645.36295	2125.7112	997.96331	1312.78385	1409.98235	2935.1743	2025.433	1421.0634	1854.5377	2085.17225	1153.51232	2236.2967
C21orf62	-6.4833073	-6.22430255	-12.1352892	-11.3399565	-10.73072805	3.9756143	-3.9703104	-7.4941468	-3.84426995	-1.09986096	-8.0437116	-6.7607389	-5.13051565	-2.819873225	-5.3744437	-13.780888	-6.15997835	-10.3453067	0.726947505	-2.1426644
C21orf91	20.5807955	30.787529	16.4845295	13.347011	28.8596085	28.8847565	44.0355415	31.9157325	19.718016	14.33893835	43.2751465	36.4509955	18.3053045	64.0405105	32.0951895	63.614932	70.7312835	51.823816	44.284083	71.110403
C22orf15	356.06236	-13.646771	-12.034474	-9.38783605	10.17865315	-4.27770905	127.49386	7.05465565	131.76983	182.23373	-9.36831395	-10.06309695	-5.21912075	-7.3603702	1.340709888	-9.6426593	27.7646225	-13.0294642	-1.553259457	-6.28869605
C22orf23	25.1807335	2.074299055	8.338547	4.4500064	7.86250865	11.3078815	12.16220495	7.18083925	31.705641	27.8029085	-0.896326881	1.434289576	0.56078746	6.61413545	-6.49790715	-5.6565446	-1.662448831	1.15897045	9.695925	1.03260523
C22orf31	-17.642776	-7.26928955	-2.21004996	-13.870841	5.2713133	-10.139653	-8.15082885	-2.75568594	-5.8896898	-0.189325722	3.5867179	-8.4573908	-11.27297685	-10.2961571	-10.90518605	1.66090385	-10.10088035	-6.79936815	-5.80166735	-10.66406475
C22orf39	31.352868	24.847356	40.4926245	15.3389145	34.9413185	53.1425185	27.3093335	30.245658	42.3982985	38.804342	72.678486	42.4649915	36.1211275	14.7869725	36.54283	48.328379	51.5535305	46.141394	46.556873	18.3053045
C2CD2	824.46028	685.27756	648.39918	640.68061	800.81399	608.868585	546.94683	414.55693	738.168265	875.82634	281.40613	557.59661	604.099715	649.540345	595.96649	180.033395	293.69643	258.812865	417.33062	298.63412
C2CD2L	31.8320455	30.595085	24.050857	19.999386	3.394111501	18.576668	15.737196	7.63770155	38.718391	9.4234029	10.29643595	2.97051311	16.0486425	16.73392	18.3830215	10.14876305	3.263870955	12.10616215	16.5901655	2.874170025
C2CD3	-5.31674345	-4.7183876	2.06125698	2.52087471	3.184489385	3.245977325	-14.3275855	-7.26928955	-5.29000805	-5.06551235	8.98633035	2.163127317	1.90010187	-10.7854847	-4.05026855	-3.20505755	3.93647946	-8.2232704	0.922355349	-1.650461618
C2CD4A	-12.6216089	1.653903515	2.107406556	-0.44174853	-3.0264182	5.63660455	0.145668877	-4.1361577	-4.1516544	4.68524055	-8.17150315	5.02682855	5.154465	2.360304235	-6.2761898	-1.013245375	3.960106205	9.94431205	6.8539964	-8.1931558
C2CD4B	172.47961	123.595975	44.3233085	89.5489295	22.554686	-4.40576015	107.9531255	87.1362595	37.9452235	108.6404505	12.1922123	14.635576	31.6876355	48.638571	10.98201575	18.8391005	38.246157	43.1535665	10.72740665	24.447901
C2CD4C	-2.771801755	0.168031827	7.30589125	0.678271025	1.316829647	5.515754	0.20545516	-0.056956689	13.81098885	7.7537569	14.3959364	6.1912991	3.59522854	11.75354355	10.66732045	1.359607451	7.6190369	12.2818899	1.641539225	1.703479885
C2orf15	42.779574	35.406788	43.130487	35.406788	66.928787	16.396437	42.4432895	21.85141	35.8283045	33.1266665	59.2287745	14.9561785	21.576927	38.2795605	13.71659965	62.668724	33.4345075	23.332968	10.91955175	9.04186375
C2orf16	-3.076961	4.08025225	1.14853275	9.75481505	-0.698225334	8.15972	11.673589	11.6306877	17.0977975	9.46741135	1.298848924	0.935001034	-6.3513224	1.15897045	11.63764625	3.28456424	8.05712	2.850991595	22.968211	1.540070245
C2orf40	707.74673	22.673561	62.0621295	95.0222295	308.900975	11.23274	198.31042	52.03177	181.186915	501.46761	-3.23733655	-0.647372544	11.8222396	-2.84042485	19.335143	2.32163347	23.611097	2.901722915	6.7021274	4.29052615
C2orf42	187.039495	183.509045	238.62049	170.194865	179.78189	227.162595	179.958785	237.34038	223.856545	224.490365	169.35773	179.44993	181.318145	195.064515	178.18402	258.180025	242.457685	240.78731	169.221315	258.7463
C2orf49	80.7439985	131.684545	108.816863	116.417424	75.785903	116.1512125	127.747215	102.90008	82.440708	75.755143	330.12088	253.06617	137.66714	77.440106	170.452705	169.953315	198.530865	202.93451	231.64935	149.999925
C2orf54	9.8107257	134.630845	106.686493	182.18093	14.20335925	41.0236125	0.96523308	39.715153	17.071558	32.583907	6.070685	12.6002558	13.46242675	71.9363345	18.3053045	7.36129	2.845820145	14.06266655	6.76999245	11.58283635
C2orf57	-2.98450725	8.56870975	7.4110017	13.304938	-1.318683268	2.01494383	12.73615125	-5.36858165	-0.672151524	5.6906199	11.93067315	5.07608475	1.468010479	-1.276921662	1.881427585	-0.801755301	5.49383825	-2.494353205	9.46741135	-3.13085835
C2orf61	2.401374185	-6.18493725	-5.58933845	-8.1412036	1.14853275	-1.309245045	-2.6728231	-2.36761808	-6.67405145	-12.6216089	-5.1972155	1.427053305	-8.97682195	-3.8130089	-2.8903545	-8.9881455	-8.6560736	-8.75458855	4.988778	-9.4139611
C2orf66	-4.19875035	-3.8968776	-5.64033595	-11.94280725	-6.04000435	-2.76101256	-2.8516339	-6.3079022	1.641539225	-15.338504	-4.12796	-1.835503984	-3.47148815	0.145668877	-0.265962607	16.8214465	-2.254566335	-0.043970807	1.461380507	-2.135638195
C2orf68	85.418481	78.0359915	124.65404	95.341253	164.05563	167.58272	113.6566865	83.565561	81.0178385	122.533985	128.790435	52.1871865	70.0303725	95.341253	79.591266	114.279427	273.55192	98.5820595	24.00787	95.5285105
C2orf69	2526.3218	1956.72905	2035.87045	2894.95745	4248.6403	5005.6152	4701.6675	4026.19345	4262.77085	4026.19345	1667.4901	1424.879	2085.17225	3260.67375	3616.00785	3319.0988	3633.8863	3826.5734	2697.45035	3744.211
C2orf70	8.338547	15.4124935	14.5117916	17.038759	38.8252115	22.343517	12.8787239	30.2312365	20.169358	37.711755	23.404763	17.633053	10.48659545	23.2990535	15.850538	17.935132	11.1333811	15.756691	9.63543265	5.154465
C2orf73	0.386988815	-4.7651298	1.396092968	8.26257815	9.64504115	0.335259075	0.325578945	5.63660455	8.748315	-8.2426328	-1.492437095	-4.294621	0.21420811	9.32267175	10.13406585	-2.388666255	11.5740982	-2.86768495	10.0168543	-3.08921205
C2orf76	57.4098665	62.621689	64.780526	25.8545985	87.3431595	60.971383	47.6219815	56.5849825	37.4140775	72.2797255	59.96802	52.479654	32.638015	47.5406795	33.8846585	87.4676515	89.5013535	50.8268995	65.3855925	114.1166395
C2orf81	-1.763611482	-3.82923705	-0.078424952	-0.233739272	4.4365226	12.555762	0.026399095	3.389701719	2.977504755	7.21216315	-2.188759255	0.325578945	3.46256845	6.8211521	-6.61810105	7.4865478	-6.2357083	-2.188759255	5.17767455	11.81084495
C2orf88	77.393758	15.2910565	37.234692	37.8919135	179.958785	52.650693	10.1648541	38.4793455	38.3170845	93.4004855	4.3453294	10.37585885	25.9216745	21.6918015	17.454464	-5.5966674	23.5055895	30.3475395	1.545760275	23.4173595
C3	453.350805	56.3918125	80.1528395	4.22748935	144.024845	194.93588	188.30717	173.733355	317.3976	71.3498625	39.271536	99.791946	180.415245	20.933101	74.225711	16.474043	46.117957	45.614214	7.25337535	49.734672
C3orf14	329.704915	610.265	738.937395	253.49853	244.11092	414.55693	312.827585	315.378875	352.236095	331.609195	171.96001	80.8780355	372.907235	205.171395	361.002875	297.744655	100.5556545	245.54518	15.857934	241.531385
C3orf18	28.4983505	16.181821	25.391767	22.944895	55.8433275	19.3261305	12.0131091	17.050819	11.3243141	46.169624	-7.55423825	17.3067075	7.6190369	9.02283055	21.382834	-0.351129332	2.393706545	17.333354	-1.971458355	2.89776743
C3orf20	-9.26425605	-10.66406475	-5.5966674	0.18802616	19.6975715	-14.2513115	-7.0750983	-4.67220875	-0.447883388	-7.5998703	-6.5308235	-8.9881455	-11.7553382	-14.8220525	-1.383333447	-7.8964081	0.341449505	-15.738624	-11.7196324	-6.99205785
C3orf22	9.82761105	21.618471	23.429662	35.175322	27.909893	33.3867485	14.9786675	21.74583	19.6587435	16.436531	15.3174535	17.5953325	22.001513	44.1111035	18.0903185	23.5839505	17.0877105	16.8398025	30.595085	7.73531685
C3orf33	8.67591915	-3.0264182	-6.20420165	-2.12180502	6.3293777	-2.799566075	4.4948416	-0.96034608	-6.19556345	22.9771215	17.6048425	12.2164617	-1.260665718	10.47241025	-5.17895025	13.8808932	31.333641	5.0042985	-0.78068903	-0.275135895
C3orf36	27.4030845	32.97506	16.7000355	40.8403495	30.637353	16.4845295	29.468694	30.485232	40.420307	46.117957	23.2027915	20.7285105	29.2223715	44.248014	21.6746825	28.0821915	19.7728625	25.3641555	10.02365	35.724886
C3orf38	96.1836855	147.6349	189.41779	94.62943	92.980913	174.16516	94.3021945	136.03796	117.5019675	94.666679	64.9320235	98.013348	116.7060995	98.1978625	91.689684	107.53037	96.143258	161.076485	100.186684	70.0303725
C3orf52	41.4658385	50.2024305	47.3068485	87.2303935	15.221001	28.182651	100.956783	29.285963	85.5213955	41.8336525	63.6903855	195.217655	78.0594555	131.41562	98.052497	118.604725	141.99466	123.25159	191.125975	63.372628
C3orf58	71.494373	173.580765	131.41562	59.080322	113.138649	95.288398	85.995591	111.4902575	75.063015	129.464705	502.02825	148.70233	62.308752	54.94762	64.130942	421.660485	313.87698	226.951595	82.909614	336.69316
C3orf62	32.0271005	40.984462	42.362919	49.1346145	24.7418505	44.2673965	27.597981	17.8736215	15.713075	23.0157175	52.3575925	30.245658	37.3740375	25.017095	30.637353	39.715153	15.8975095	42.491148	18.295497	32.159436
C3orf70	96.888435	42.5807995	43.7653175	102.7573605	298.190245	44.520934	35.761211	54.5058615	56.633958	183.15499	52.544533	31.8320455	69.1936725	64.1114195	90.5459085	83.503689	27.9538	98.421944	29.7688225	120.90736
C4BPA	95.5285105	-10.39075915	-8.685192	-9.8010865	-10.96938435	1.653903515	-0.182640084	-3.4829357	-2.43502243	-12.39039205	-5.40051195	-9.8224758	25.586227	-7.04590525	-9.9681777	-17.642776	-5.70125875	-12.18947305	-6.7318531	17.848441
C4BPB	7.6597136	-3.17796905	-7.832046	-3.3359865	4.32554575	0.247661215	8.58983915	3.041713615	3.541484635	-7.51645155	0.000451775	-2.342851135	-2.75568594	-13.5772225	1.79382336	-6.2101383	0.19983032	-4.3434334	-1.237317971	-0.759428983
C4orf17	-8.8340198	-7.52315365	-4.1000115	-5.86153655	-6.4414324	0.853775167	-5.7173577	-11.86430565	-5.86153655	-8.28895445	-4.2089633	-10.7854847	-10.30586595	-9.07929585	-11.2019433	-8.2426328	2.172161457	-6.3388373	-14.5101875	-0.952320846
C4orf19	182.69907	10.0482517	36.480671	97.7460555	237.15917	37.4727345	136.54549	29.256346	70.883821	204.777085	-1.211159565	4.1300918	21.736828	65.634929	5.4288068	10.1876791	31.404186	16.84693	8.2334701	7.6597136
C4orf22	59.080322	10.460225	-1.670587519	7.904433	-0.883414904	8.92780775	39.589442	3.19400688	37.678949	102.2126515	3.652848585	1.481388308	9.1919808	16.67744675	6.3716848	-2.547022505	11.6462261	-1.521785065	20.5807955	9.712624
C4orf26	-9.2966117	0.45263883	-11.32782045	-4.7183876	-7.15023165	-3.05266225	-8.42571985	-8.62060355	-7.15895	-0.120342438	-10.3206744	-4.86773035	-3.15002845	-2.408518035	-4.5876689	1.427053305	-9.62103725	-13.943457	-1.763611482	-6.04871415
C4orf3	349.985145	594.60606	554.00843	370.209295	298.32332	269.634585	249.848405	304.822	240.013885	191.53791	104.740596	276.95521	245.54518	323.095235	284.18432	222.55959	103.6661945	279.6969	100.123162	225.07678
C4orf32	57.2155495	80.0638115	93.010298	55.942601	60.172305	77.2563805	74.2615435	76.599128	26.181306	29.285963	44.8648155	118.1114275	80.5870905	59.5799785	65.0730125	36.4700415	41.8956695	72.0329205	47.960147	47.023951
C4orf33	73.0105215	79.183664	121.909835	48.0890695	38.6673305	90.273552	119.322545	90.4918695	53.0381585	111.1263795	24.447901	59.3143145	78.4026645	0.529387	82.6652715	49.734672	53.8945225	74.7245705	63.5790775	56.7047975
C4orf36	11.7854111	35.0605675	33.8410795	46.7724525	7.5377347	7.1987071	19.638338	23.5279855	19.122901	20.3557485	28.025429	17.739442	27.967191	22.5237365	20.134288	17.8029145	38.926812	13.4407678	34.928911	15.5702095
C5	119.4657265	102.448908	90.6694235	80.636579	118.8774485	91.6250135	76.3416365	83.2873845	90.4918695	114.374617	27.01829	47.6219815	30.9051835	39.990441	82.33842	112.1066195	190.24839	56.886122	74.4177675	121.798785
C5AR1	67.020318	53.0381585	30.1537695	8.19092095	22.5237365	66.8077045	41.6971085	38.978928	51.0371915	22.968211	59.4392665	73.0315505	89.799425	62.6988665	87.5801255	62.362595	33.2826255	47.858883	82.739956	47.3068485
C5orf15	1533.83855	768.707525	571.60065	563.67007	907.774695	738.168265	1460.5689	965.641715	923.12399	1077.29186	917.870065	1419.82415	1043.60847	790.573875	1486.40325	972.63285	846.667285	710.127855	421.660485	994.206225
C5orf22	39.834721	46.117957	43.10305	52.0007475	41.5910925	44.2058995	61.127789	55.642072	58.4286405	59.89245	81.0178385	71.29156	63.4979795	42.3372305	48.971741	85.3051715	97.463994	72.9036845	55.942601	48.68723
C5orf24	15.0209585	48.130788	35.9277215	30.1399115	45.992027	33.0137585	21.811083	27.7646225	20.98228	24.482978	45.614214	47.7358745	28.2563035	12.988606	28.6825315	64.9977565	36.6900265	18.783797	26.156984	31.5513405
C5orf30	27.7253065	42.3072975	31.9524215	60.067256	46.362284	36.2423365	47.8796805	46.096649	36.93016	52.372652	38.334136	61.687639	26.358733	53.5229885	43.8435565	129.87562	64.7305285	32.8488735	58.514329	36.786285
C5orf34	11.14725365	24.398546	22.194822	11.8222396	13.426343	50.5769125	11.3713033	36.581025	7.24595755	22.316681	32.516027	23.993231	20.687165	24.6248525	18.236603	15.2910565	14.89819	26.273365	45.2205925	25.7884225
C5orf38	-6.04000435	-16.7453985	-15.304709	-23.444455	-7.3603702	-14.13411	-13.1882288	-14.765055	-11.3773504	-10.7854847	-5.3435849	-11.32782045	-7.6211828	-9.88927555	-4.545601	-14.765055	-1.938496995	-7.44129845	-2.249432485	-4.86057555
C5orf42	9.75481505	6.43728205	-6.80938915	-2.6728231	17.527318	-4.18183765	3.98791576	5.5105675	5.11799295	23.993231	-4.3434334	-8.88626735	7.25337535	-9.4499403	-3.3157686	5.73674835	17.1291315	0.29209551	7.1541157	16.7260695
C5orf45	-0.410522925	-8.31138175	-4.4009917	-2.342851135	25.3445645	2.155937577	3.690472165	0.046276867	0.862196237	2.155937577	0.876670257	0.82849353	-3.8968776	0.485455885	-0.698225334	-2.77885297	3.993434445	-2.547022505	1.411629762	1.56067987
C5orf46	496.406265	39.856307	36.345153	320.73282	4870.3016	-4.45195325	60.415969	49.9183995	97.463994	1508.79795	31.7221105	71.265462	40.9380265	62.5189605	73.3646335	71.0249875	10.38504745	40.336868	4.474902	114.7221065
C5orf51	169.440455	321.151225	328.553715	341.6647	269.08562	365.471625	217.237595	264.87317	287.922165	287.702055	335.11459	277.03307	381.08196	219.63247	409.37364	468.32643	307.835955	494.008955	444.02591	526.51281
C6	-4.4615238	13.426343	38.909073	0.959908515	50.700325	10.33005975	25.948227	1.495350607	49.7734865	32.531776	4.01365803	4.6428533	5.8704689	41.6576335	3.399306634	20.2035085	5.19293415	15.0379895	12.69720055	9.1919808
C6orf1	32.219508	59.509967	53.358875	50.043799	48.550548	67.898512	31.4388855	71.9718755	37.59726	26.1133955	96.888435	57.337691	74.8362855	58.496074	67.020318	93.350391	70.4125285	75.8208565	66.3372315	87.3431595
C6orf10	-3.80750275	0.325578945	-4.4615238	-12.84021825	-0.224651438	-6.37456855	0.868648412	-5.74842735	-10.96938435	-6.1201781	47.230647	12.03284845	-4.11985805	-10.39075915	42.28288	-2.6728231	69.508849	22.8907495	21.7090905	6.3019629
C6orf106	117.19567	109.7558625	86.878975	228.98315	148.64822	115.1682965	118.20553	133.77965	172.75919	162.35919	208.171605	128.15584	221.988435	251.670515	211.5693	190.24839	181.8978	175.072435	157.56958	149.11491
C6orf118	-0.807734722	-1.63520429	10.29643595	13.83222495	-1.629091313	0.65238671	0.160647411	3.394111501	9.5313365	21.358566	2.222611525	6.60300165	-7.95623885	17.5839495	11.25718485	-1.41516301	12.2453877	0.194768055	-6.581323	1.69243328
C6orf120	10.1876791	8.1661792	14.7663755	0.53494241	40.984462	46.379364	28.9715045	16.8214465	11.1852644	21.7090905	26.8730275	20.4213315	3.839103205	-3.82923705	23.857462	39.834721	25.2869565	20.191604	25.4173155	19.1767415
C6orf136	325.072785	308.127745	497.112995	469.80797	286.558885	359.275885	402.723745	341.952175	354.699375	290.6081	356.591585	229.71623	326.395815	439.725755	207.65598	294.555105	562.5513	305.221455	209.046135	345.22743
C6orf15	18.5297965	13.38334235	31.17484	119.0171745	215.47376	22.5922055	24.761493	27.6358725	12.555762	29.55251	1419.82415	1714.17305	87.106723	15.4049815	11.3767692	1176.235085	71.653357	263.23928	47.373617	37.9126825
C6orf203	17.050819	13.7512349	30.886585	27.692804	40.4353455	57.6399395	35.361938	35.115118	55.1942155	69.440778	36.627975	27.493462	27.9538	18.4740975	63.052385	46.450624	37.042452	35.1389875	46.8451165	41.4658385
C6orf223	-1.223089386	6.04906875	-12.6216089	6.9549701	2.753860945	-6.55916895	-8.76295095	-4.01545305	-2.254566335	-3.5240392	34.9932995	-1.687129751	-2.70675747	-0.715757947	-10.3325056	-1.409724392	9.93532855	13.8808932	-1.298521414	9.5247223
C6orf25	-1.338686083	0.515978765	-0.410522925	-4.0446958	-7.09464525	-3.7485822	14.8164925	-4.65207485	1.66685292	-0.99851289	10.9921768	-1.953119205	-3.82923705	-1.780271749	1.403901032	7.37456575	12.1135558	5.71450325	16.5537615	-2.29570952
C6orf47	195.35717	220.89095	291.31474	457.361585	262.25532	257.8904	267.5152	315.852705	323.095235	242.693535	257.8904	213.60813	337.962365	329.631205	272.028	265.398735	343.80978	243.664645	239.670795	256.811885
C6orf52	101.0965465	25.75374	20.109282	9.23441785	20.253881	14.6889935	37.0754145	13.1722633	44.1347895	46.6809775	23.4600695	17.8430605	5.50070975	21.618471	4.75163655	18.7939185	41.6971085	25.405718	1.8010988	29.2023635
C6orf58	18092.402	712.57687	169.049645	1469.28725	20531.1965	0.104571932	28.7006325	3158.7881	1386.52735	12850.649	170.663895	37.4727345	354.257035	197.036205	317.852165	123.33628	342.777585	153.75126	56.661089	8.89964415
C6orf62	727.03379	617.797385	690.664575	634.58163	1159.830305	1131.082435	907.774695	1066.144215	697.575795	953.628355	777.769585	607.994695	1061.930145	805.454145	1124.42273	866.85208	1169.849185	590.04407	898.200815	818.26972
C6orf89	89.0444405	97.971408	125.631015	88.1572175	106.4032465	67.65098	57.124361	66.5623125	79.273594	107.625228	129.6354	87.611534	133.499615	73.0960525	68.8392205	49.8176635	80.712492	102.448908	73.121787	58.2133505
C7	225.24439	87.789229	38.734737	45.2205925	75.581778	198.120755	60.635546	142.19521	135.225705	241.868195	-12.0128833	-6.53851315	10.25612935	-0.490106521	6.16046545	-10.8042997	8.65175405	-12.1352892	-3.042534	0.78198707
C7orf25	103.082241	138.84612	160.20901	87.377209	111.6244285	96.676006	86.878975	74.0950155	122.384065	99.3808895	110.4254725	238.981805	133.14761	114.793137	152.31094	82.052933	92.5795465	124.05097	93.010298	133.87073
C7orf26	234.55925	236.81282	267.41744	377.03153	309.02079	335.6239	235.113565	312.827585	274.46055	314.763905	162.08574	247.9809	266.642995	452.550875	212.878975	249.546925	290.6081	290.37676	273.370795	227.861425
C7orf31	7.52382375	13.76541515	6.87342575	-2.93388295	16.89533	4.46787065	-4.81471985	0.7626818	5.40173325	6.30939375	14.9138385	8.748315	-2.135638195	-0.647372544	-2.420448595	10.395973	8.2032616	10.5885879	5.99459445	6.9122907
C7orf34	0.39281838	-6.04871415	-0.120342438	0.47235546	-7.4941468	-6.8798704	-0.311677456	-4.7876363	-10.66406475	-4.9682924	-4.4102799	1.69886985	-2.167664105	-0.297321369	-9.469008	4.038044145	-10.85061305	2.490118045	-8.4951576	-1.303807991
C7orf43	105.302896	98.9643605	143.96644	159.885925	81.591445	121.74739	83.452041	96.308156	134.27152	49.976496	127.747215	95.2574015	115.9956435	238.380365	98.3445695	70.7312835	120.90736	64.340832	151.96897	89.7188525
C7orf49	77.708548	83.2168185	85.962827	88.7623845	99.0823235	114.232773	100.159304	114.6704535	111.679345	76.1840485	105.6341805	164.85262	95.075712	96.0551455	161.2071	122.148975	202.002955	219.7811	273.14725	211.64287
C7orf50	1577.32885	816.73176	850.306625	923.12399	1690.05035	911.92736	898.68789	926.03303	1198.063055	1617.80205	838.256355	1596.532	1359.2182	1055.823065	1220.06919	510.53985	910.480215	790.573875	770.852075	808.070035
C7orf61	6.58018225	6.88699635	11.17158955	0.56078746	12.7080722	-7.5298397	-4.64641305	0.36761202	0.296129295	-10.66406475	14.1925014	10.6040716	4.32926955	25.602825	-4.8510644	-2.454740565	-0.801755301	5.291214	-0.204415727	7.04699635
C8B	8.722889	9.58050465	7.5377347	5.49383825	8.26643695	6.7203584	-0.367422606	-0.297321369	5.75654015	9.05239905	0.300349745	13.0501185	10.17865315	4.85884425	-2.59547895	10.96298205	3.252406995	4.48758585	12.6685074	9.0740297
C8G	9.56687065	19.3261305	16.29774	24.1922235	12.06311775	22.3782915	12.7843449	16.3559995	9.1142597	6.4476682	18.166775	5.5332945	5.75654015	19.572307	5.5615877	1.59094048	4.2975539	7.03916885	4.6992029	8.2982351
C8orf33	334.353935	320.33984	319.695645	680.37844	404.368055	312.145615	385.809295	369.51109	472.06928	385.63609	320.33984	483.91433	498.743545	483.650315	305.334975	1124.42273	670.721215	346.05917	840.34189	439.596925
C8orf34	32.97506	4.23878635	11.4883441	7.0350211	7.10603025	3.685342995	23.4483755	3.334555234	38.4095585	5.45044705	5.61942165	6.13844055	6.7275248	0.27746784	12.32040595	13.9817149	18.624504	0.65238671	6.8611745	6.8047881
C8orf37	5772.98705	3166.4295	3418.3259	5772.98705	7145.58455	6463.85425	6892.19005	5313.55375	6301.93235	5435.12225	3151.2183	2994.50555	3779.44935	6234.8301	7542.87155	5096.00515	4842.4673	5220.8429	4579.23975	4983.13225
C8orf4	541.28853	207.97493	125.9223	185.84481	743.740705	49.692144	242.90011	134.73367	374.91941	693.43105	378.934645	813.12917	191.578895	184.019205	55.468895	99.612282	92.743703	345.056015	52.631086	259.444055
C8orf46	-5.9184299	-4.24698285	-6.97048385	-3.5896232	-13.619897	-6.0081842	-5.5801841	-2.8903545	-9.5620161	0.072693945	-6.961931	-5.0566762	-10.5860808	-10.46021495	-8.685192	-16.9582985	-13.40563085	-11.2019433	-16.2806755	-13.6720105
C8orf58	33.623668	35.4248705	36.9435165	100.6160445	33.3747935	15.128567	35.4687115	15.841774	28.3534885	25.7747395	35.838572	39.1864065	34.033667	49.9183995	46.918986	47.177195	18.717465	2.82595787	46.721818	33.250097
C8orf59	547.362065	647.87135	569.979025	405.65168	1151.1513	953.628355	1009.57457	1093.930145	891.037195	1013.0415	594.60606	476.961545	494.008955	405.092265	1000.859455	798.16616	988.957525	1035.246775	1257.39035	978.803485
C9orf116	1157.83923	44.7652055	42.4204985	23.7168545	117.558547	11.8222396	470.72367	31.260827	590.54589	671.51007	89.7188525	29.6577445	32.368067	27.2829565	112.775187	54.8557725	90.4918695	73.9097925	45.9242965	25.708313
C9orf131	-2.15757617	-4.9992165	-2.50097503	-0.224651438	-10.3453067	-6.581323	-7.26928955	3.110221485	-4.0594551	-2.77885297	-0.662340439	-0.866668815	-2.81343353	-10.5154626	1.981529785	-6.0649435	-5.3744437	-6.89174655	11.1922154	2.482846925
C9orf135	883.483665	10.6119976	4.038044145	-0.011061885	60.53611	-6.72278	459.907935	11.1421887	470.72367	529.999695	2.50910209	-3.57794535	-1.156403875	31.2399855	-2.38107498	4.1387754	89.472907	1.73712892	45.634338	-2.8815362
C9orf142	611.007375	540.63023	649.540345	845.679275	553.117425	895.68274	642.89228	706.62432	795.590515	524.244085	793.982155	580.449455	827.446865	1103.581815	751.313555	988.957525	756.327715	757.98211	752.747325	473.26816
C9orf16	151.65981	96.888435	196.81171	115.4837325	78.510937	95.2264845	80.3292105	109.408268	85.088004	58.277433	154.669985	91.9286525	68.4962445	166.794595	93.208598	165.588555	46.0147785	96.498974	60.095379	116.8810715
C9orf24	2417.3126	25.3445645	93.4409635	74.162381	180.185825	21.6746825	823.805665	43.55122	1457.669	1376.23905	23.1142105	18.674423	20.7882975	51.5535305	14.8343645	22.8374245	219.63247	18.761863	85.3051715	23.943593
C9orf3	77.5644545	314.127475	231.101695	191.039345	53.657787	76.069751	154.429005	80.8780355	131.155535	74.5462075	200.130295	243.770785	105.975164	143.780925	353.130775	226.64778	76.069751	234.04214	179.89985	303.602645
C9orf40	35.443423	38.8252115	54.9928295	31.4702715	17.0877105	53.20946	21.3118105	63.724592	24.6915355	36.036063	66.8727555	68.7899915	64.703234	20.539161	116.8810715	80.0983255	34.0707885	18.312716	67.346116	60.258594
C9orf43	5.83078965	-7.6132326	-1.09986096	2.366788935	7.5984474	10.4935792	7.4793754	7.9429092	2.028963115	6.3502962	-3.2599777	4.8391899	-2.494353205	-8.6560736	10.6119976	19.3806385	19.907256	-7.9649157	13.6374485	-4.94045115
C9orf50	10.41098565	9.1016329	13.1171222	9.8223341	19.06541	7.2709149	-2.484274585	3.27075387	18.6924135	11.39684455	6.2136761	10.5526318	9.21670455	28.8178425	-1.013245375	13.04348735	4.038044145	12.03840135	7.21883885	-1.703342877
C9orf64	79.425992	63.35904	77.9377835	42.8730205	90.519532	63.5790775	45.942584	61.4317405	80.1528395	99.754567	113.959145	125.86408	113.4099925	86.3735565	180.76405	71.607068	123.389255	85.127837	112.7360205	66.040241
C9orf66	29.569024	34.3836455	51.5535305	5.291214	23.4600695	15.505705	33.826697	22.673561	18.214088	66.9036545	7.1932687	6.83471265	21.481728	12.22484045	45.828087	14.0051829	24.150391	33.716084	2.141167942	10.69562215
C9orf72	77.0718095	44.301595	75.362334	49.611877	50.625395	49.185188	75.4350675	119.4218845	68.754659	133.71113	62.5621395	27.391203	43.661657	53.092606	45.652031	51.015002	68.1249675	83.063357	65.966553	44.9703865
C9orf78	772.6822	762.270835	782.18093	606.02877	1006.53903	1032.537915	656.64092	1052.560715	656.64092	758.723465	975.849465	797.131625	738.168265	601.42563	1144.347475	2035.87045	967.62891	900.44166	774.32545	1045.57223
C9orf84	9.1016329	7.83214625	3.227647765	15.164377	19.099312	2.874170025	7.81253495	11.7315506	-0.025045564	21.588056	-0.902556268	7.61294095	4.7933555	2.04163408	5.0324644	11.98437655	6.4633112	2.76933585	11.81084495	9.45839095
C9orf85	7.2789845	37.5738505	38.165269	0.720322085	23.404763	43.437947	24.551133	43.208153	24.273202	30.01191	77.151246	24.4652555	10.90639385	-0.147722464	85.127837	95.0511085	40.796822	52.430386	79.296298	37.6140825
CA1	-9.469008	-8.20578595	-6.8219859	-10.37885355	7.7844993	-9.5388619	-16.0590555	-12.4069077	-4.4102799	-4.00033905	-14.920428	-13.5772225	-11.8967256	-8.0437116	-1.560214038	-14.8833815	-7.26928955	-10.1802001	-1.527747605	-14.4729885
CA11	51.381914	43.7840495	81.7942545	55.4864185	20.809928	26.369297	23.3600675	34.8490105	41.24193	58.2566605	124.345025	56.8322405	42.8912115	42.647435	29.748307	93.995527	13.7839952	49.1533395	49.375026	34.475847
CA12	580.03713	3110.2116	1814.98435	2755.64415	400.04983	481.77188	508.468935	923.12399	1061.930145	583.660535	1840.0047	3007.748	1208.329955	1059.498095	1027.00523	219.042785	921.78982	2252.85435	2515.74345	1551.18145
CA13	43.824737	85.8941855	133.669125	83.8655035	46.6289935	45.666914	38.3572675	69.920199	21.205684	61.4317405	8.0315519	22.194822	37.866621	63.334192	58.879008	59.89245	26.8596235	20.890885	18.8984355	23.5517785
CA14	-9.88927555	-4.7028433	-7.11451435	-5.6336863	-7.76403955	-9.114279	6.1804879	-4.08093125	-8.88626735	-2.60402068	-7.67372905	-5.9464274	-6.15325635	-15.1767065	-4.9992165	5.46140215	-7.8964081	1.434289576	2.249556874	-6.71206365
CA2	2300.74515	646.767775	173.580765	615.994945	5005.6152	189.68311	159.70058	230.466415	392.12378	2127.9108	104.9061135	2330.94745	531.101695	377.7044	1585.7165	131.30337	326.608515	403.44511	507.33856	145.38047
CA3	11.1333811	3.27075387	10.03151925	13.4922858	95.4563275	17.1387295	2.637767725	-1.237317971	-6.63996095	53.0610405	2.58205295	8.02133715	-2.21918288	9.58050465	17.3221565	4.2007384	5.6789577	6.3451868	2.575731135	-8.26015205
CA4	65.653447	28.7824285	40.115494	28.0395415	125.817815	49.1346145	17.111728	29.468694	33.9275555	81.630758	10.91256575	10.8496754	20.1018805	16.091472	24.246509	27.9293325	9.8537998	8.9921435	26.7108755	12.97992945
CA5A	-10.83695945	-13.6720105	0.44134107	-12.1560173	-13.52307075	-21.9291125	-11.096377	-12.265878	-14.298593	-11.79053795	-10.3453067	-7.28701365	-13.870841	-10.7733023	-8.5956046	-18.2570155	-13.28443265	-7.76403955	-8.2426328	-18.825928
CA5B	34.267928	49.224752	48.534645	35.2769475	118.9603625	67.163866	68.295297	47.7358745	58.879008	78.551584	37.0236655	28.380897	21.618471	42.779574	43.2919575	92.9469435	50.38229	46.944102	48.7622365	58.1220155
CA6	4.4500064	-1.534136064	-0.65571401	8.7575848	14.4603018	6.37650115	0.42423805	1.930848965	3.577626615	8.0395946	1.981529785	0.911194751	0.678271025	2.5274302	-4.2690408	5.9684495	5.13465765	5.88279835	3.088761175	3.426626045
CA7	-16.809842	-10.85061305	-14.2513115	-15.0858235	-9.0625476	-14.4291875	-7.73434925	-10.7854847	-8.76295095	-7.95623885	-11.00101585	-17.735725	-3.28679055	-5.9904411	-13.34578015	-11.2483136	-12.48778435	-2.6728231	-4.56731205	-8.0437116
CA8	128.790435	-4.40576015	-11.7730219	-6.5478002	283.66189	-8.0437116	4.44232255	-5.6796367	5.8967685	276.22125	-9.6426593	-10.00975795	2.73496743	-9.4139611	-11.5648304	-18.5067945	-3.70990285	-7.4204391	-7.7429825	5.97672735
CA9	-4.3509964	-7.67372905	-9.4764376	-9.62103725	0.335259075	-5.6796367	-2.099372405	-5.3046774	40.4567075	6.51388995	18.0168495	54.2865625	38.334136	-6.8798704	604.850635	11.72315435	8.24182505	83.3166305	627.7009	20.9553815
CAB39	1642.72565	1835.4851	2110.60585	1810.56255	1568.8256	2138.5812	1873.8578	2417.3126	2001.6171	1679.68935	949.624165	1621.78795	2894.95745	1739.1145	2464.3497	1510.6004	1286.2897	1759.9151	1924.36545	1376.23905
CAB39L	98.388276	212.05365	200.71163	104.266611	150.49273	89.832639	72.8713425	116.27658	86.141734	113.554179	39.935117	59.9311525	72.1833515	110.0838535	33.268077	65.634929	42.020316	55.665215	40.200323	52.9252975
CABIN1	111.572389	72.678486	62.4682075	91.527857	71.73484	103.1622195	87.1362595	68.0415445	67.442609	87.0748055	97.4244365	96.498974	100.123162	123.059525	80.217787	89.0444405	66.8459515	52.454123	77.6652285	132.016915
CABLES1	59.048775	92.419186	68.413981	100.339297	68.815406	18.61025	50.420681	20.253881	84.213647	82.909614	155.78434	63.4979795	74.0950155	66.441965	32.478542	225.384305	20.5057135	38.431622	127.07205	64.0780025
CABLES2	30.312144	39.0963755	36.2647435	31.804052	11.7370381	44.45454	32.1069715	53.0610405	15.128567	25.076974	56.4457385	27.165495	49.3172395	15.3215825	49.543685	40.336868	59.6365725	56.5849825	41.332258	91.4412395
CABP2	10.6794128	9.2126299	8.94993195	7.0115266	9.1256318	15.1843295	1.298848924	12.0131091	-4.56731205	0.307246145	19.6072125	5.64918495	4.7987367	15.857934	2.450040805	7.0963798	-1.418712027	3.980477655	18.5043	0.959908515
CABP4	14.5117916	17.4825355	0.335259075	20.2776855	10.7948925	26.8596235	1.468010479	8.1159507	2.45542773	8.61135125	12.238017	4.2572009	19.2267515	27.6358725	4.46787065	11.23274	3.500460235	11.4527187	11.29237625	6.1329757
CABP5	9.229569	4.5656451	-1.07752137	2.360304235	-6.85837345	7.38021095	-11.2483136	-8.9486438	3.064516385	-0.425827879	1.566178945	1.02205991	2.423860235	0.077110899	-6.99751935	-1.394460499	-2.52211808	4.32554575	19.3806385	5.98207785
CABP7	4.3905135	8.05712	1.715271785	6.2315099	9.98731415	-0.44174853	-0.172180533	-8.1133652	12.95133435	13.4822628	12.0686489	3.184489385	3.980477655	8.49326135	16.73392	9.2242531	10.43034115	0.745574645	0.70905604	9.9670481
CABYR	35.0128885	12.05654685	1.868502435	2.01890499	4.7567348	-1.788720395	48.30296	34.267928	40.8193275	24.0902825	471.628445	60.2734025	14.55215255	2.163127317	17.6721765	75.999811	334.0993	18.4293865	258.63312	260.7264
CACHD1	110.673146	38.018615	52.7042455	28.9506045	82.9562865	22.8907495	111.17097	21.205684	93.556532	151.52391	72.7393735	54.5058615	14.4727653	37.394672	55.56749	130.318315	118.440896	51.533247	45.473227	204.86253
CACNA1A	8.17356245	6.60300165	12.5864044	13.72542625	22.239716	4.91967545	11.1544186	12.3110381	1.264551285	9.00024975	7.76456385	8.76554945	0.325578945	15.5702095	8.10633485	0.20545516	2.06125698	7.13936455	-1.751009156	5.0213056
CACNA1B	2.089339485	5.9036577	2.64423139	7.74900675	-1.492437095	11.83605205	1.506514708	6.2136761	1.703479885	3.793715935	7.11184865	2.503240225	-2.50097503	5.2549355	10.0731116	14.7543085	3.914464405	37.9452235	7.0963798	0.63528131
CACNA1C	15.221001	19.99092	15.784913	24.783977	11.39684455	29.6759965	17.9602215	8.2982351	17.6832755	7.0794556	22.4081605	22.9771215	17.6048425	31.113402	22.014823	22.0445005	16.143014	6.2891654	14.07280455	22.673561
CACNA1D	1.228306205	10.26070865	10.8496754	5.5394486	13.46242675	16.065251	10.43034115	13.0301158	11.012839	10.8350064	1.08526835	8.07933295	6.3828385	6.68626025	6.90015585	7.1541157	11.17806885	-0.078424952	15.484982	16.366581
CACNA1E	51.280076	-0.492840229	7.83214625	-7.3603702	6.62978015	4.4135051	-3.13085835	5.40173325	20.056293	7.93116255	11.0926896	3.72049924	4.5382242	18.1363825	-6.3696141	7.33119425	-5.21912075	5.69887625	-2.531056985	-5.5213262
CACNA1F	-11.05684675	-11.99727285	-10.8186627	-14.10682	-19.0027365	-12.1352892	-11.80954635	-10.19223205	-11.22304315	1.785082435	-12.16594	-7.64898155	-16.7453985	-8.39748805	-7.02457125	-9.21011975	-8.18172705	-7.2790208	-9.66096185	-0.224651438
CACNA1G	2.906427705	2.41916242	-3.4347502	1.61732762	8.17356245	4.29052615	11.076975	7.29944685	-3.6487539	8.722889	7.69239875	5.0953517	13.1171222	2.32163347	1.285001188	1.930848965	-8.1412036	-4.24698285	-5.86942885	-2.148741695
CACNA1H	15.149219	16.0486425	16.228443	42.9876205	24.802498	14.42169595	13.6374485	15.8738125	14.25449765	6.0050884	17.5007595	22.2111025	10.00862855	14.0307744	27.5334075	19.7396995	9.1562172	-0.511402956	6.1013573	7.52382375
CACNA1I	11.4055797	9.0288306	16.9768555	8.01335325	5.725314	168.46092	8.87990145	67.312705	56.033962	12.03840135	21.295878	14.26473615	6.4633112	61.712394	-0.715757947	13.2862136	36.93016	9.39463485	14.27433645	47.1322465
CACNA1S	15.6059335	6.8211521	16.214575	31.883613	85.0399265	23.725885	14.740126	19.346971	1.495350607	125.631015	20.134288	17.7731435	8.748315	15.3389145	29.4328585	27.1288185	30.770263	36.645248	20.478056	38.978928
CACNA2D1	-10.3206744	1.481388308	-6.50487335	2.753860945	1.321947861	6.8611745	-8.4184638	0.084871277	1.13256614	-9.91312645	-0.06337768	8.98633035	-3.0608784	5.37222215	4.7240145	2.74737412	0.307246145	-2.69396046	-5.7242192	-7.4204391
CACNA2D2	19.5198885	10.595432	22.8763045	24.870026	18.753132	20.3989965	6.35643895	13.54793165	11.31727175	28.4818225	13.2862136	13.73458265	4.31758475	6.9231191	12.80111775	15.030121	8.56870975	13.6374485	21.431826	10.89705815
CACNA2D3	10.8433334	36.1722045	29.0285635	18.236603	-6.5708335	5.9225017	21.5520555	26.6457885	19.829764	-3.01546225	12.4673621	8.36347235	4.5449225	-0.261414107	32.2707175	23.8673915	90.8053215	35.647572	14.1532078	52.0767195
CACNA2D4	15.4049815	15.745704	28.9872405	6.4030444	26.17071	38.4441705	26.125596	9.70412585	19.002792	0.046276867	7.8263143	6.24402315	12.97992945	-0.596147172	19.1996965	1.18210531	23.1022435	12.4236918	-3.05266225	4.6640696
CACNB1	8.1850563	15.713075	22.09345	47.4849675	119.1001375	17.94217	9.46741135	11.88707275	10.13406585	14.8765075	31.883613	51.754496	22.4539945	57.022144	88.091993	16.5901655	32.6019145	7.1862522	23.563712	15.6725515
CACNB2	-2.71495881	3.529963855	-0.689884574	6.6189092	4.22045655	13.7512349	-4.906921	-1.88538084	4.23878635	4.22045655	-8.9881455	-4.3569183	3.025740345	7.2789845	5.0042985	1.276039017	2.38830337	-0.490106521	6.9387042	5.02682855
CACNB3	253.93139	398.82387	499.26073	291.178985	132.7373	94.737668	199.61689	188.09132	304.31962	204.158265	232.01585	379.154855	226.858515	147.690645	195.982595	282.80371	165.298165	161.131775	196.549805	321.267555
CACNB4	16.220162	11.75972505	7.1541157	6.7107501	13.08171335	4.3905135	5.0953517	4.08658422	-1.02694086	16.942027	4.6312179	1.264551285	-4.9527741	12.97992945	-3.6246871	-8.4686173	-3.3157686	5.8967685	22.275646	7.79228735
CACNG2	-10.7733023	-11.94280725	-12.24587565	-11.9296057	-5.7898127	-7.8704581	-3.27802865	-12.97227785	-9.6870001	-7.25763585	-7.51645155	-8.16124155	-14.8512705	-5.1608896	-3.41430985	-3.3294485	-3.27802865	-9.71871895	-4.6195849	-10.64112285
CACNG3	-7.9165253	-7.6682102	-2.741073	-14.034811	0.993574705	3.861738	-4.25099135	0.253989055	0.82849353	-4.74194765	-2.6444899	-9.03019675	-9.54953115	0.623469485	2.913218745	-3.24572225	0.678271025	-5.10821535	-1.284301598	4.5244647
CACNG4	1.380362457	29.256346	46.096649	27.909893	7.50686225	5.8704689	-1.365657689	21.382834	17.9602215	9.20680715	16.112567	8.97763905	14.26473615	36.3141405	12.1419881	15.369312	35.7108485	4.12212875	19.7308605	9.4149894
CACNG6	198.788045	-5.4183043	-1.855063155	-2.771801755	194.32845	17.492357	78.470198	-1.355836456	197.342515	171.70137	-5.2828956	6.9122907	-0.549542313	-8.10610035	56.633958	8.4576295	33.9048935	30.8030635	15.6725515	15.128567
CACNG7	-14.003911	-14.8833815	-10.7562853	-16.659512	-8.9881455	-11.13829855	-12.4216027	-1.718548256	-11.23687945	-8.685192	-7.68490745	-13.40563085	-9.39633495	-15.9824565	-7.6211828	-13.0294642	-4.18183765	-10.7733023	-6.32174675	-17.2770255
CACNG8	-2.547022505	0.806576227	-3.868852	-2.47696925	-5.7242192	-1.46350012	-5.8481711	-1.904966365	7.96866725	-2.71495881	-2.302290645	-8.89365455	-11.1241374	-0.030580526	-2.63319407	3.72958368	6.83471265	-0.182640084	-6.8219859	-2.8597675
CACYBP	189.94578	366.59724	453.59607	133.77965	256.2575	363.15553	363.448175	346.05917	341.12107	203.291145	606.92525	817.03202	545.660915	155.736105	335.11459	737.704605	578.18353	551.093695	511.39549	317.738085
CAD	81.0178385	139.094735	154.983985	190.24839	78.803598	79.3716845	71.0249875	86.7654375	103.237831	44.0095775	186.35055	245.645145	276.53972	163.39316	95.579685	134.78538	173.06477	104.609138	197.746015	122.841125
CADM1	445.267745	86.404259	152.25233	275.41136	477.93192	111.1263795	128.288745	104.682707	160.715245	387.327075	29.8471785	86.696267	118.8774485	287.446315	99.91306	245.249575	27.778795	77.498178	50.8059485	72.328292
CADM3	11.3078815	5.6562861	15.3215825	36.603394	-6.13775235	4.74076175	3.60233137	11.278252	0.984495875	10.8634079	3.521164965	4.6693326	14.20335925	34.928911	10.8433334	5.11127025	1.760670455	-1.43342436	-10.6467809	4.4500064
CADM4	131.923185	108.523419	114.3125825	473.037235	97.287861	39.375442	184.8414	53.8248805	150.245915	120.767325	217.99252	48.0540005	45.911545	316.650235	89.09012	173.109075	65.653447	115.8338345	130.58689	136.369625
CADPS	9.02283055	11.7663578	18.295497	39.169621	15.173047	16.153326	13.03611055	27.8341065	7.8703225	25.839924	10.2117362	26.6579045	25.3086075	9.3148903	20.687165	16.9679025	19.5300445	35.0128885	53.566306	18.236603
CADPS2	507.637845	90.1693065	95.9164215	135.58303	725.8334	43.1535665	213.260085	74.060732	157.846155	880.957925	42.8327305	100.42851	96.143258	131.00401	72.0329205	120.28848	68.7899915	75.6719815	32.1246255	94.115146
CALB2	32.9428325	385.809295	200.84386	118.1114275	161.131775	149.733795	21.922674	130.726445	65.0244605	31.131574	28.602664	190.72887	46.403699	56.319501	91.4412395	77.0422525	19.5542545	46.8451165	11.012839	39.9703005
CALCA	54.4787905	4.68524055	-4.9863218	9.81646805	8.0097343	-1.89625362	5.66689885	1.7079606	7.4548238	8.92040315	9.85964775	6.64787155	1.554255565	2.327481435	3.613344365	0.99994291	9.24079045	12.06311775	7.33119425	0.935001034
CALCOCO1	196.44977	120.822715	146.092375	139.96148	157.980915	83.130624	82.739956	75.906558	131.6305	197.456305	89.182208	89.895549	131.155535	144.51244	86.696267	44.9703865	36.4700415	110.9604265	31.040109	126.62777
CALCOCO2	71.441429	81.560224	113.959145	46.403699	125.147255	105.302896	79.050676	103.124314	96.0342445	91.464716	36.56494	75.785903	39.507487	21.4520395	55.9209875	93.8823705	86.543042	114.1726925	41.4658385	73.8137555
CALCRL	45.812085	91.0773785	54.0691065	5.59063925	20.409914	7.96866725	56.236483	27.5729515	13.7512349	20.7882975	95.075712	157.690165	104.460371	54.835239	56.319501	50.2024305	67.8348065	28.149576	39.142394	63.979243
CALD1	712.84013	727.03379	602.60159	424.03094	857.0806	459.21304	1065.097065	502.02825	559.65107	516.87408	715.071185	1314.3366	902.99275	244.80182	2176.82555	1006.53903	1017.69142	674.98141	661.518425	988.957525
CALHM1	7.38021095	1.92395196	2.607966945	6.8539964	6.57247525	-0.233739272	2.5274302	0.82849353	2.04163408	-3.15002845	1.367426237	2.703257975	-7.02457125	4.4500064	14.4789628	-6.72278	7.6457563	11.99106155	2.868377175	2.38830337
CALHM2	58.5708105	73.197978	56.5849825	57.2155495	78.280105	75.3416465	64.968374	73.7910285	67.999726	70.1100805	33.506697	45.7139955	47.4849675	64.1950315	48.737995	53.4370645	51.015002	37.59726	41.859933	73.4230405
CALM1	3309.15325	2630.42245	2811.02805	2681.2001	2547.04915	1835.4851	2194.1872	2256.43365	2639.74635	3110.2116	2449.8157	1831.65965	2338.2073	2306.78975	2297.70355	1339.75055	2278.70735	1762.1471	2674.60825	2531.5914
CALM2	5194.7239	2939.57255	3260.67375	2252.85435	5667.28495	4278.211	4956.67485	4448.6402	3898.18715	5667.28495	3675.0589	4556.99985	3346.10415	2061.3853	3548.6547	4448.6402	7542.87155	4097.01585	3847.43545	5939.54045
CALML3	161.26046	5642.529	3847.43545	5168.8801	30.918826	2075.1838	990.072455	1739.1145	1170.51993	462.07525	2489.63905	8527.2451	1587.88725	5510.26895	545.95699	2304.20085	1381.9826	2733.596	1570.9506	3642.30435
CALML4	950.96727	134.5855	176.82322	281.40613	287.20105	88.0042195	563.67007	93.962546	462.44676	597.560865	219.31265	77.6652285	92.83384	224.30792	75.2356125	76.4342635	178.12267	112.0211	224.96172	183.240895
CALML5	25.3445645	286.558885	573.308325	390.319195	28.4818225	749.03289	64.7576365	323.095235	177.90822	198.624555	904.995085	1082.29584	154.60605	1854.5377	29.3942095	336.27079	71.441429	377.7044	142.299035	306.937755
CALML6	-3.40862965	-12.0804131	-5.0566762	-8.3705926	7.6996121	-4.6371395	-2.71495881	-5.5280384	-5.7242192	5.3591924	-3.2291972	-13.4240992	-3.6163014	-2.6444899	-0.233739272	-1.835503984	-2.351023915	-7.4007828	-4.3509964	1.434289576
CALR	1143.778445	826.30918	1013.0415	941.654425	1452.54875	799.647685	952.10129	701.37855	1101.582935	1190.598255	785.79247	937.113115	1317.4358	1249.773	883.483665	502.02825	1106.37985	862.028165	869.7526	971.954055
CALR3	3.09381319	-13.2559832	-9.38783605	-11.4198036	-12.6860204	-5.5709186	0.341449505	-7.3603702	-14.786651	-7.05367405	-8.39748805	-10.63135615	-9.7773359	-7.00694025	-18.6255345	-8.16124155	-9.57147685	-7.8036744	-2.8344995	-10.9885053
CALU	583.077485	271.395915	245.249575	252.997765	644.07113	189.104845	625.67565	253.640795	355.680465	486.96861	650.653455	646.767775	724.13721	240.69326	735.74148	547.91987	773.781925	435.021	882.44007	452.21786
CALY	-5.8800722	-2.36761808	-9.18104155	2.858120175	-2.39451865	9.76645735	4.106328835	-1.89152472	14.595273	8.12376905	-7.8964081	-7.30157	-11.99727285	3.025740345	-2.7351822	-8.3336048	-4.70960795	-11.175942	0.67223458	1.238293205
CAMK1	67.226657	69.3311305	55.0733915	60.8785225	89.0444405	78.0968575	46.5215195	45.828087	49.90047	77.498178	38.6824525	62.5621395	62.158122	73.6157665	78.8500715	35.1389875	49.8176635	64.7305285	19.562849	38.039487
CAMK1D	115.725202	135.37832	298.63412	285.624445	75.0898115	319.239845	351.97814	227.514945	210.26545	287.20105	200.84386	121.10911	135.86191	268.75206	138.696605	182.06829	115.6240365	147.22625	147.6349	314.896535
CAMK1G	89.3687565	11.3351432	21.956415	13.0139469	138.221745	258.325765	34.3132145	150.55337	426.32139	210.61411	22.777719	19.6072125	114.5738545	71.31671	112.806289	43.0202005	21.5221995	629.90822	55.9881175	249.947965
CAMK2B	14.9786675	12.28853395	12.82308295	49.272183	19.718016	24.878486	19.2950465	14.4500992	16.766466	28.7687235	24.1370295	22.3038695	17.471687	24.719296	27.5066695	18.3237685	29.602916	16.40683	21.6831575	20.025483
CAMK2D	27.692804	62.2476955	48.6028655	19.3680625	2.272595591	18.416844	16.8852005	45.1810635	31.32293	16.2575185	72.3778785	132.15731	104.299047	25.6604435	27.866512	43.385187	21.736828	31.4702715	79.865364	33.339313
CAMK2G	138.17145	356.886105	405.509205	165.9938	217.806045	183.583645	154.983985	256.811885	117.8847985	192.001895	194.64021	199.87573	234.04214	210.991035	201.213185	148.38265	186.131025	191.578895	102.2466105	419.06637
CAMK2N1	75.2728215	1334.4852	2065.3749	994.91599	227.0172	707.30374	188.4733	757.211605	198.530865	192.56688	71.9363345	383.871245	816.73176	533.06242	426.20213	919.118665	65.740987	153.17405	350.18412	297.2141
CAMK2N2	-10.5977065	-11.1571461	-17.21633	-10.83695945	-13.5772225	-6.16883985	-9.7773359	-13.34578015	-8.20578595	3.47361944	-3.19227095	-1.769859689	1.05545178	-5.54475995	1.59094048	28.0096715	-14.677499	-15.9824565	4.7240145	-8.51657805
CAMK4	10.45432745	1.79382336	7.59224215	-2.36761808	17.5007595	22.4539945	-3.95195455	15.850538	26.7108755	11.4599325	2.477782975	8.3186846	0.296129295	3.341632928	1.08526835	7.1862522	4.19377525	4.025409655	12.1419881	13.62836365
CAMKK1	20.109282	15.554503	3.217917945	20.3887345	5.12886235	6.53747235	10.53192575	6.4893547	2.074299055	30.0638425	10.35584605	7.91503455	14.42169595	28.193149	-0.398626477	12.5925057	1.18210531	16.3782915	-1.89625362	12.6135189
CAMKK2	62.592147	110.602832	87.970697	197.209505	58.514329	122.533985	59.608079	46.2861965	141.294155	106.686493	80.636579	206.863545	184.39233	212.297385	81.530182	162.679295	29.9006435	62.779488	244.48805	139.732825
CAMKMT	97.9192565	66.7082415	103.026966	101.574573	101.574573	69.990991	61.453809	78.3409135	123.73165	93.5890215	118.9603625	103.124314	83.7567955	88.943811	70.7962185	69.876716	55.2604855	105.942315	57.2788335	43.004894
CAMLG	1767.83405	1358.1071	1384.53695	1063.219315	1852.4408	1660.58875	1247.7041	1831.65965	1115.41895	1930.39855	1205.757455	1247.7041	1146.61669	1030.54607	1623.94835	1398.689	861.500485	1186.98576	723.6202	1202.357855
CAMP	109.009302	-4.8887051	-5.623201	46.2040715	-9.26425605	40.1645215	-6.17653785	27.597981	-9.5922198	15.579205	8.8151253	10.78339595	-5.5056832	415.049855	-8.696921	0.39888262	-12.2103258	102.8635685	-7.92641235	-3.36173595
CAMSAP1	137.66714	357.909545	410.679805	293.98234	109.9938115	179.67579	241.034665	189.00833	116.8810715	137.72264	213.547965	176.015805	152.9869	217.330175	198.530865	372.907235	215.97643	191.894155	189.886475	166.172285
CAMSAP2	178.78079	226.858515	192.914155	263.62188	270.213925	134.44357	318.42106	154.03612	165.588555	205.344095	286.20698	227.0172	230.679	164.05563	296.217165	496.18454	340.57634	347.200425	929.5549	363.448175
CAMSAP3	58.1866935	79.3716845	91.527857	123.13357	34.810913	9.21670455	12.91078385	17.5007595	30.3676755	38.133518	135.98148	18.730986	24.6101495	56.050403	3.258470045	34.3836455	30.70496	67.721551	54.7414555	8.4219856
CAMTA1	40.8193275	38.909073	18.513585	55.1379695	63.724592	2.172161457	45.5892295	11.83605205	21.543069	25.003807	62.288593	15.4399625	44.6762425	79.8477855	54.798045	17.8197005	21.216652	7.4793754	1.513580393	41.750891
CAMTA2	-0.261414107	7.6260815	2.91909812	35.361938	8.47315475	-16.0590555	8.26257815	2.155937577	-0.604473764	-4.38882205	-6.1201781	12.03840135	13.2862136	14.3099558	2.5559243	-0.65571401	-7.0161791	2.074299055	8.69784155	13.45430655
CAND1	123.13357	180.97881	202.61853	128.15584	161.076485	223.731265	217.99252	214.05377	146.70186	172.352385	297.86221	264.87317	138.990785	110.637716	234.09263	333.197445	323.333445	316.98886	221.188415	285.92646
CAND2	74.9322715	35.3105935	44.5452085	60.8438915	144.668595	49.113426	43.636559	29.1716265	50.959641	78.442078	81.560224	15.446407	25.253443	39.229925	34.628044	33.9048935	49.185188	49.272183	10.7948925	41.11974
CANT1	555.25363	359.566985	565.2788	359.275885	670.721215	243.57017	256.16617	316.36966	352.81834	608.35279	392.849125	455.27324	446.09031	298.32332	256.45913	238.080435	226.64778	242.90011	280.96122	326.395815
CANX	312.145615	199.24112	185.19425	200.28318	389.81823	329.200685	202.733725	314.452365	209.20501	305.67158	127.234565	216.766545	284.891315	217.88397	424.84993	134.830285	140.801745	211.50569	118.0334375	238.02725
CAP1	2575.34515	3603.42605	3556.6237	2939.57255	2515.74345	4842.4673	2923.7566	4542.14075	3906.99755	2748.36605	2824.52995	4064.7072	4042.46905	5137.1269	4467.17745	2790.2518	2980.6917	4701.6675	4870.3016	4161.24645
CAP2	134.78538	201.549975	112.3251715	64.8727775	413.063145	69.4723165	165.01913	95.606599	103.1622195	184.98213	125.28067	185.05236	98.2301025	62.158122	257.344055	37.343399	189.06883	26.6579045	60.5597135	100.915662
CAPG	55.2604855	114.409077	170.663895	164.105565	63.810669	128.74798	100.6941145	128.467485	112.8836575	54.637265	97.6410185	103.431031	147.17926	238.469155	210.445335	145.61434	83.8655035	124.49112	166.098875	113.9260135
CAPN1	413.547105	1021.59137	1144.347475	884.0498	626.865395	970.11502	994.91599	1114.24114	962.316835	606.92525	481.77188	530.520735	832.27071	634.972475	752.747325	659.583445	1007.216435	911.379385	813.12917	787.055025
CAPN12	115.391734	36.9435165	17.164606	111.533517	284.51373	46.2861965	38.648067	30.3475395	85.418481	134.09093	77.1866175	28.9506045	28.753925	144.40593	63.782306	60.172305	45.812085	38.246157	84.6175895	68.935099
CAPN13	272.76207	101.275863	-1.216215564	-5.5213262	4.00743779	19.2267515	804.809935	53.163446	1203.373985	75.942805	1.73712892	44.0836185	571.863235	157.913345	0.941245907	16.7260695	171.807005	10.0415346	50.5533355	205.171395
CAPN2	113.9260135	197.746015	138.79085	238.469155	98.052497	76.9891845	166.098875	90.8425215	139.48007	126.361655	76.5450195	142.299035	115.3398955	266.324565	132.22864	66.5978115	72.678486	76.822482	282.97796	86.878975
CAPN5	357.356075	390.47415	849.191075	442.1152	98.9247115	178.69249	382.31449	367.817925	302.565885	261.93843	58.1002185	69.1701585	147.833055	225.777445	39.834721	70.1626295	62.621689	120.85251	24.256884	107.3126025
CAPN6	22.7398195	29.3142635	6.45432725	16.220162	18.006096	17.0877105	24.847356	21.481728	0.623469485	8.3040384	12.988606	-5.83171265	13.18912305	7.89792155	11.90041395	3.184489385	16.7180925	23.623565	27.1552495	10.98201575
CAPN7	66.7653425	64.906047	90.3614035	61.9003245	124.230295	103.8719385	81.630758	82.4100575	50.744633	79.989239	79.028964	72.0960555	56.6851435	32.2890385	50.625395	80.1528395	57.3762545	73.643497	39.955651	58.5413465
CAPN9	294.12229	4.37858575	0.63528131	42.090408	168.131515	-6.8495865	-5.2675309	19.2712095	118.006205	327.049305	6.6557159	-4.23666445	3.19400688	14.27433645	-6.4833073	1.13880557	-1.216215564	9.70412585	10.03545835	29.468694
CAPNS1	1376.23905	2664.26855	2939.57255	3085.3645	1598.43135	1647.07645	2061.3853	1540.52925	1900.30025	1677.9904	1503.0113	1150.139475	1411.40435	3110.2116	1849.21145	2939.57255	787.055025	1626.2645	1077.29186	1753.46395
CAPNS2	46.424858	942.800705	1235.86085	156.36236	20.922211	318.33624	178.972205	365.471625	130.318315	192.611475	410.811805	60.6113125	174.081855	167.905995	146.137145	143.89502	55.790566	832.27071	48.57654	414.921175
CAPRIN1	142.3997	220.943325	229.48519	135.61965	147.78239	181.106435	242.53677	175.879745	177.438255	111.390912	502.736845	288.3688	322.8015	159.207375	211.978205	248.575025	255.717055	149.243435	315.49012	257.8904
CAPRIN2	182.321595	152.9869	130.49151	144.866875	149.52783	179.729075	158.86679	191.8522	166.622425	168.00246	99.97997	284.270655	260.92347	378.13302	180.80954	67.870788	239.0619	168.52669	420.12284	216.540505
CAPS	1982.513	93.556532	132.574115	138.12005	251.312435	99.612282	873.234115	170.452705	1310.72635	1447.7915	66.8077045	48.9949045	86.696267	159.79551	65.599668	54.2865625	258.325765	97.1409995	122.841125	80.78555
CAPS2	223.562755	96.962029	103.548945	176.340695	261.2722	174.031385	221.8862	137.14213	206.863545	420.94458	71.84187	89.1513445	87.643324	213.02191	125.409125	131.248005	139.96148	125.96994	139.77251	147.280005
CAPSL	1083.92808	9.48195685	13.51875895	23.8015785	60.1431625	11.69807345	464.55038	15.4124935	552.908995	629.402235	11.5100022	4.77362485	9.3074627	23.683159	14.5346363	11.6225158	90.0345575	27.1941375	50.028286	15.505705
CAPZA1	8.80743185	21.4520395	18.205229	26.976673	17.071558	39.073941	34.267928	43.174593	47.1322465	14.0517811	14.31797745	24.050857	11.2425599	37.8499945	44.233722	33.3867485	36.581025	37.120354	57.8850345	34.810913
CAPZA2	960.63907	840.34189	991.54011	1135.678255	1189.36121	1174.140755	1083.92808	1200.344845	933.084895	983.552205	1164.453865	884.0498	1037.60784	1374.16955	1284.8709	1155.19681	1311.8354	1163.273505	1066.144215	1359.2182
CAPZB	633.503075	841.038685	941.16166	934.623145	451.78576	963.775125	568.492785	888.491815	676.42213	378.13302	519.33158	685.27756	804.809935	920.87185	735.093055	521.74761	361.10508	625.25804	412.143855	495.737155
CARD10	153.9272	235.7397	171.70137	461.94622	188.09132	55.665215	271.768425	75.942805	265.75129	150.32616	177.438255	827.446865	502.02825	259.653445	386.29766	106.307054	347.779235	155.681065	800.81399	136.947005
CARD11	62.668724	37.138236	48.0688475	61.075862	47.079486	279.58738	74.9322715	281.17017	134.09093	50.3066535	46.721818	37.2748435	79.9349805	244.48805	56.21037	50.2289205	187.32378	69.5854405	38.505192	47.3531255
CARD14	50.8496585	76.097177	53.344219	77.985796	142.538415	138.0788	96.414	130.07531	98.013348	99.4585725	70.512568	43.1535665	50.625395	51.097051	73.121787	116.0633645	93.807119	132.7373	80.4890105	85.5967925
CARD16	28.2240635	13.7839952	13.04348735	8.3271336	1.868502435	36.581025	30.1126635	37.59726	8.2149586	20.6573395	47.5894875	47.055524	49.224752	2.81055975	50.916742	36.9893605	30.4998685	39.252211	29.588132	33.506697
CARD18	-11.94280725	-11.096377	-16.3532665	-8.02462425	-6.8798704	-10.06309695	1.545760275	3.362149803	-11.6080654	-9.5188967	-6.217409	-7.45235965	-2.254566335	-0.630152098	-9.66096185	7.9615629	-10.2260806	-0.78525686	4.14333985	41.3074455
CARD6	11.8561649	24.305607	19.886589	37.0552365	20.5594335	-2.70062737	11.7663578	10.35584605	9.5170935	27.6358725	12.05654685	15.1974795	19.309294	30.1227235	14.0933071	-0.037061624	10.9921768	26.696816	18.717465	14.804469
CARD8	117.5019675	110.0838535	78.010878	63.614932	121.568385	227.514945	53.721837	234.34229	127.19525	100.648653	49.0466265	75.964088	131.204205	168.52669	150.748665	25.4173155	38.7579345	139.16842	36.501081	117.1010985
CARHSP1	773.33457	2264.55735	1883.80735	1615.3029	457.361585	1798.2722	728.367195	1716.2463	758.329975	713.2489	2131.59955	940.36456	1422.77175	1753.46395	1730.45275	1009.57457	644.99749	1865.30565	679.512725	773.33457
CARNS1	16.867842	4.26866225	17.2115185	24.9785035	81.727756	45.652031	4.8878076	51.411977	16.396437	28.4983505	28.52649	-1.02694086	23.5736725	72.588574	24.4296075	-8.5956046	1.72227221	30.2180385	1.07982972	27.069092
CARS2	65.880254	49.864825	61.7930305	89.578195	92.71583	105.261496	68.867281	82.8888985	94.3335305	73.2407255	46.3057515	48.68723	59.7958555	109.446321	67.5832145	56.481001	93.690434	87.267956	91.571216	50.0929645
CASC1	439.725755	-5.08001715	4.89526695	-7.8964081	36.8558335	6.26804265	242.795525	8.13101995	257.796925	307.986205	-6.6921078	-11.07030295	-2.509200175	-2.58790978	-2.57998494	-14.583406	37.4140775	-9.0625476	2.407652435	2.360304235
CASC3	546.608725	468.570945	483.650315	550.75682	647.413085	408.94286	364.056485	373.196835	437.78803	563.2328	662.7904	465.37176	434.87352	409.240265	305.100585	464.06204	424.222525	451.205125	349.46994	430.602245
CASC4	179.068345	111.439149	129.30045	72.617826	204.412525	127.892225	136.48022	105.834698	109.5963035	180.97881	112.204344	141.61958	98.626794	63.7482635	90.1693065	110.0838535	135.0847	103.508963	101.574573	85.342156
CASD1	28.149576	21.607795	27.237589	3.807014525	33.826697	40.724439	6.294756	31.17484	12.715936	37.4308415	46.379364	52.7463685	39.3595675	21.464094	12.8787239	23.250069	16.8762525	18.979059	2.563334265	34.396164
CASK	118.20553	115.3094975	87.611534	82.7029185	122.562035	87.643324	132.52928	84.5243675	66.928787	89.7621205	406.528195	342.114105	140.24474	123.283345	110.894606	450.74927	273.370795	231.15553	420.33315	157.27605
CASKIN1	0.29209551	-9.041309	-5.1608896	-4.9774885	-3.1434136	-1.614299013	-5.6796367	-7.2283475	1.868502435	-3.22305165	-10.2961571	-9.0625476	-4.00820675	-0.566341963	-0.987274565	-0.709839209	8.1661792	-4.4615238	-9.752701	7.778522
CASKIN2	-8.87564105	-9.91312645	3.51119211	0.18161304	6.73392525	13.1071465	13.65534135	8.36347235	1.981529785	-3.23733655	2.55022953	1.04063992	1.340709888	-6.6921078	17.781033	5.6624985	-1.007698505	23.539968	16.5751285	-0.351129332
CASP1	377.546865	351.172635	266.070345	120.822715	149.11491	301.476545	335.6239	508.468935	306.937755	216.49151	231.33013	475.614425	631.810215	135.61965	890.41541	285.624445	276.47061	513.350475	310.701415	435.90506
CASP10	6.62462865	10.1955404	7.7722816	3.963471985	11.0694602	18.2234255	13.46857015	7.39237395	6.74711075	15.2497725	14.946157	2.450040805	16.2482585	-2.62610361	7.21216315	11.10597925	16.214575	5.4559746	27.5334075	11.3767692
CASP14	1.103781375	-2.05048051	-1.084919955	-0.801755301	-9.5188967	-7.08623255	-6.0081842	-7.67372905	-2.351023915	-1.331532894	-0.500247512	5.3358262	2.850991595	4.51854975	-3.80085	6.0367503	-1.971458355	0.39888262	9.06072455	-5.6712933
CASP2	909.565245	1004.704665	1170.51993	998.71325	916.73105	1492.485	1246.2937	1406.5117	1379.2909	1092.75695	881.50146	819.54376	1093.930145	1163.273505	1229.0197	1598.43135	1679.68935	931.88726	1242.92105	1690.05035
CASP3	543.594505	490.01669	612.297665	321.89009	324.089565	759.49583	721.90133	764.284825	585.700735	396.65867	295.974945	712.57687	464.06204	443.835765	634.972475	835.326395	485.058595	638.302425	598.221595	681.311475
CASP4	757.211605	603.440615	898.68789	523.09354	381.338735	702.723365	587.254335	924.848715	492.05572	602.876605	526.51281	699.529215	934.623145	640.68061	973.800775	356.45227	320.73282	516.87408	566.165135	622.872605
CASP5	0.466178995	-10.74108805	-15.0858235	-6.0649435	-1.687129751	-11.1571461	-14.364672	-4.38882205	-11.73833515	-20.6693925	6.3451868	1.209224165	16.6246085	-5.6919605	-2.8740244	-14.5101875	-12.84021825	-8.2426328	-13.969272	-15.4190535
CASP6	62.639433	66.1176335	69.0241435	31.4260575	87.4066415	124.18574	94.5915565	57.866838	76.125773	77.440106	83.8931455	117.7445335	70.4387825	26.6317185	87.680634	171.332325	87.923271	116.0633645	61.999969	157.690165
CASP7	272.340525	101.9291815	159.885925	162.56492	194.803945	69.1701585	202.396775	118.06881	113.138649	212.05365	160.128215	185.45516	234.80793	288.795885	265.31776	128.790435	179.44993	168.46092	106.117878	138.696605
CASP8	-2.0582521	2.167578117	11.03803395	-9.10824535	-3.54428955	27.5729515	17.421154	22.0555255	10.17865315	0.62999161	6.17372505	17.4629885	12.1419881	-8.3241443	6.7859931	9.7442653	6.9175197	0.27107124	-5.0302306	7.36129
CASP8AP2	-8.76987905	-10.718561	-6.83316535	-4.1657007	-4.64641305	-10.12783295	-5.74842735	-10.6115828	-11.86430565	-13.32500515	-10.718561	-14.4291875	-16.17947	-16.2806755	-13.10428215	-8.81471665	-11.8811884	-8.27137405	-3.7909148	-11.58282575
CASP9	150.55337	186.57814	244.6382	435.221245	231.64935	124.230295	118.1624605	146.260905	134.136245	162.883775	113.8117525	114.1166395	106.155833	280.96122	75.038749	103.124314	63.372628	125.462685	47.6663815	107.7324845
CASQ1	4.37401275	2.781457275	3.84525304	13.38872465	415.37339	21.321833	1.881427585	2.801545045	39.7503545	19.353426	13.4407678	6.1804879	0.466178995	3.94074076	71.29156	12.5380469	1.80701201	0.78198707	9.7763295	17.706709
CASR	-10.4739585	-8.16124155	-7.4106817	-14.920428	-15.338504	-14.4729885	-20.6693925	-14.062354	-13.237064	-10.28125085	-10.10088035	-15.2636005	-17.3723335	-7.6682102	-12.7781722	-11.5296369	-10.7733023	-6.0649435	-11.8811884	-10.0771747
CASS4	-7.36887565	-3.3788227	-10.30586595	-14.398715	-11.49667145	-9.60377425	-1.303807991	-12.7781722	-8.7300396	-10.8042997	-10.5860808	-3.07157995	-14.677499	-8.15082885	-5.83938985	-10.57273105	-6.7717726	-10.12783295	-6.59973505	-2.188759255
CASZ1	328.3174	446.60136	410.811805	612.98017	420.761825	238.02725	259.444055	309.092855	307.835955	415.37339	252.86285	164.50159	218.61144	430.602245	119.525869	433.692285	389.215905	305.334975	328.190225	402.243265
CAT	450.93077	230.382465	223.33947	120.721895	647.87135	309.092855	264.00997	284.408145	269.91047	482.606775	378.55783	300.765225	158.515725	126.50045	250.672925	187.105155	338.854905	206.033355	149.37009	289.18166
CATSPER1	2.703257975	-3.3294485	-10.5977065	-4.00820675	0.63528131	-6.4286451	-3.4829357	-1.825486134	-6.5708335	-9.5388619	-4.258459	-1.346037169	-0.492840229	-1.46350012	-3.23733655	-2.42821053	-5.6064517	-7.50542195	-8.7180185	1.79034631
CATSPER2	17.5007595	16.396437	14.3870142	50.898312	33.506697	17.697916	12.1702103	8.01335325	0.56078746	20.609436	22.239716	10.77570225	13.7512349	15.0209585	11.93067315	6.2557668	11.63764625	15.2720975	-3.15002845	20.7391185
CATSPER3	-6.5919307	-7.7000088	-3.08921205	0.19983032	-1.780271749	-1.744657072	0.22097646	4.86441	3.313120295	-6.09112775	2.068077825	-4.86057555	2.91909812	-4.4662684	0.96963874	3.03114901	-5.58933845	-0.637645257	-14.4729885	-0.302325328
CATSPERB	40.984462	1.072987705	-4.7876363	-12.7781722	-0.596147172	-0.103797522	23.2027915	-2.7351822	-1.351455061	-11.99727285	-0.910110983	-7.8241606	5.2549355	-3.42069435	-0.535977857	-6.1461536	-2.03211312	-18.825928	-1.394460499	-7.56226665
CAV1	585.700735	849.191075	997.96331	454.576115	1466.313	430.602245	1619.3757	371.29326	1442.6305	572.69289	920.87185	2843.91835	6793.4187	559.06686	3754.7053	1776.6166	1739.1145	692.60577	4645.8662	781.83881
CAV3	0.18161304	-3.2933758	-2.7351822	-3.3788227	-4.4615238	-3.36173595	-1.980817405	3.559571945	-3.22305165	-0.375702465	11.60924405	3.77590549	-1.6568103	-9.36831395	7.24108525	5.2810052	19.41683	-8.1279152	37.234692	1.09187092
CBFA2T2	67.346116	94.9789605	103.283664	87.818125	54.835239	65.419648	69.920199	67.5153025	39.3595675	111.036988	87.4066415	52.5886485	59.9311525	119.1001375	35.555922	90.519532	99.411759	68.935099	154.319765	103.431031
CBFA2T3	-1.156403875	6.2315099	4.6693326	17.6915415	6.3652391	11.5100022	5.2713133	4.9428843	-2.23364227	-7.58297395	13.7512349	0.084871277	0.111731789	8.15972	2.127859206	-4.57649035	2.941167045	18.2785015	13.058393	1.95879798
CBFB	151.96897	234.15396	274.46055	175.512125	145.21176	320.467865	265.75129	360.87681	174.588585	178.404415	166.69663	297.430175	239.287935	285.92646	242.457685	262.799275	596.352015	224.015	223.731265	234.04214
CBL	37.177459	105.8875275	65.2633595	55.2307705	94.188576	220.943325	78.010878	158.86679	45.6938685	63.614932	93.040283	95.2264845	87.267956	64.281002	182.409635	137.979075	70.293993	79.662145	122.924265	109.2074405
CBLB	471.628445	172.75919	248.86419	182.06829	343.129255	457.14204	326.698075	307.57993	306.429285	341.36442	330.692525	438.775845	444.24004	325.910025	330.220075	255.34276	325.519535	274.851695	559.36942	415.215105
CBLC	40.595078	192.56688	151.022375	470.92132	21.9107055	58.0214865	98.9247115	75.038749	111.390912	67.5153025	92.131069	153.685445	98.9247115	385.63609	198.006195	85.127837	41.636765	104.9061135	209.39839	44.1347895
CBLL1	112.3251715	150.32616	157.980915	176.958825	187.039495	249.848405	214.70015	243.853995	158.86679	122.189	259.007915	181.46319	237.621215	164.790725	224.63785	406.39748	200.130295	271.0728	378.69567	209.111795
CBLN2	-1.191995928	-11.08568575	-1.835503984	5.99052395	-10.85061305	9.09624455	-1.959927755	9.4418098	0.325578945	5.74989975	-9.18104155	-0.182640084	-11.8811884	10.1648541	9.50460265	-4.532076	-3.07157995	-6.48972905	-8.3336048	10.85430205
CBLN3	93.6200965	73.58419	45.5892295	29.3142635	76.227071	127.9384	84.887304	151.11281	87.8977785	93.995527	59.2100635	65.0730125	57.905504	63.6903855	129.92709	50.8268995	65.5573965	104.1834515	76.599128	84.6175895
CBR1	138.79085	271.29802	280.482645	252.03473	84.05429	48.971741	134.928345	157.467205	85.8941855	101.6150525	554.76712	369.755885	192.08034	175.639845	135.86191	342.777585	452.437005	155.736105	212.41969	318.10964
CBR3	744.26013	650.653455	405.329825	439.934505	663.664925	156.50613	403.583965	361.70469	172.352385	429.33269	361.28871	577.261925	302.042235	326.698075	302.677355	434.26962	320.57977	259.283335	329.84445	348.48174
CBR4	147.690645	142.299035	166.54484	89.832639	175.879745	116.930744	120.28848	120.95964	77.2842155	164.85262	74.476805	94.62943	81.117441	108.028121	111.262888	116.27658	122.533985	69.508849	134.997945	179.1844
CBX1	18.312716	46.7419295	48.68723	28.7687235	79.949849	87.756251	87.7206805	54.233775	69.0241435	189.169205	98.9643605	60.8198195	52.897311	11.00610415	102.0736795	265.857485	218.53105	150.11194	158.33522	416.599655
CBX3	183.8983	261.871475	245.826045	252.097025	187.728385	387.47069	240.391555	293.69643	211.978205	188.55339	277.65739	687.162995	624.139775	260.92347	459.648275	350.5537	326.19729	381.90446	455.06088	389.05019
CBX4	144.982245	261.67008	407.181585	271.29802	113.959145	208.121495	108.374822	195.982595	203.113455	208.982455	455.06088	238.02725	162.804255	189.312415	151.203965	240.57148	209.34068	216.142865	300.191805	241.749195
CBX5	67.1919715	94.62943	115.725202	87.970697	94.737668	166.622425	104.682707	136.80731	88.9831665	70.315548	327.69203	259.73513	167.681595	52.8711785	152.25233	195.88615	190.954305	240.638925	230.146175	116.537321
CBX6	315.49012	180.105895	275.475265	307.478985	340.18969	502.443255	592.32074	404.740525	467.15943	354.79553	280.677645	472.816875	207.311615	455.462115	273.04819	775.994645	636.957275	177.300025	624.139775	392.12378
CBX7	399.914895	201.29879	351.780445	232.174	614.097265	543.869785	228.221865	556.34544	471.628445	697.93645	90.23681	121.8819625	180.47369	469.351965	210.020645	248.13905	226.546865	277.51176	87.680634	327.69203
CBX8	8.93356435	24.018902	14.6487665	3.861738	7.23028995	16.6535995	12.48863725	7.88408485	11.84363435	7.13226735	47.960147	27.5571005	19.219443	13.76056945	19.1658295	29.6759965	21.990811	6.24402315	72.3526635	22.275646
CBY1	738.602085	429.46576	459.648275	444.463975	593.912445	268.66784	367.66619	228.519415	585.04384	659.919735	363.94524	649.540345	395.982495	349.985145	259.444055	467.89901	282.48021	238.537315	308.43727	345.66919
CC2D1A	40.9380265	46.706141	58.0214865	117.1010985	29.950115	24.273202	30.579262	39.3595675	54.714201	59.608079	34.10658	41.4658385	43.0763185	69.748629	43.702789	17.238581	46.0789495	50.279985	78.246008	42.8327305
CC2D1B	46.6289935	54.2144555	56.299507	51.603274	89.1513445	102.448908	74.7958085	64.3798225	27.5453725	28.4685235	28.06789	39.69256	50.0929645	42.965421	59.026383	53.9999305	79.2172125	21.5520555	19.219443	58.694891
CC2D2A	141.35184	58.6181975	64.396911	30.050815	46.0279145	25.405718	79.4540565	22.3038695	57.154805	103.082241	30.1227235	32.405752	20.253881	14.4789628	4.4948416	34.707832	51.6602575	20.5165395	40.240841	20.2438835
CC2D2B	-10.718561	-1.378367032	-8.27137405	-9.21011975	-18.4021055	2.341720455	-6.84120885	-7.00694025	-1.757509777	-18.825928	-5.623201	-5.7242192	-2.771801755	-12.8580405	3.222100215	-3.80750275	-10.95702635	-10.20286925	-3.84426995	-3.70241595
CCAR1	-1.63520429	-1.383333447	-3.46276375	7.84072925	5.74254765	6.2190033	5.4811237	16.8398025	7.13936455	11.88707275	5.63660455	5.2713133	-0.596147172	3.313120295	14.617249	4.67683035	13.13375305	14.7589175	16.6830145	12.2453877
CCBE1	638.697965	592.32074	767.743355	1215.20642	497.43319	2183.2722	1906.83415	1426.60755	1421.0634	124.87603	482.606775	424.84993	662.375825	1172.36379	2127.9108	1136.309175	1159.830305	1447.7915	949.624165	1326.6574
CCDC102A	146.609085	110.807109	84.6175895	61.5536765	95.2264845	139.315395	125.96994	140.742905	136.54549	143.39981	126.165725	171.18964	130.667705	77.790381	164.50159	110.754191	159.367165	142.451635	39.990441	111.4902575
CCDC102B	-11.73833515	-14.8512705	-8.93837525	-5.5280384	-9.48654565	-10.05185075	-13.52307075	-9.6531473	-9.5188967	-11.3087702	-7.0370879	-13.28443265	-6.8219859	-11.9296057	-5.6712933	-0.662340439	-8.05424895	-12.2277574	-8.4459247	-9.54953115
CCDC106	225.614935	123.949405	79.273594	97.5639255	266.324565	242.246515	193.20171	213.260085	211.20723	181.46319	149.52783	198.120755	88.483235	165.9938	171.875415	172.99756	72.2797255	183.15499	114.1166395	150.38889
CCDC107	54.637265	26.552316	53.9363995	15.745704	60.712676	37.59726	36.603394	31.7221105	63.4979795	63.071421	15.6946735	36.6900265	37.5581655	39.935117	44.38103	21.1212155	8.0395946	34.033667	61.7930305	19.2405705
CCDC110	53.7000575	4.70622295	3.334555234	2.304831795	72.424467	-5.3527975	4.001001365	11.076975	-3.38493135	27.608705	-5.910259	-6.4671457	-4.9339174	-6.37456855	0.755325475	0.806576227	-0.637645257	0.300349745	1.66090385	1.292188212
CCDC112	50.7195765	53.775881	68.9909755	18.882795	97.971408	56.0973115	38.926812	51.097051	44.5452085	80.8376265	57.8430485	38.246157	51.411977	43.252217	71.0249875	91.4412395	35.332895	47.6219815	35.647572	33.359193
CCDC113	38.6673305	4.82425125	9.34520825	-3.13085835	15.110396	30.09754	29.80433	13.4407678	38.196905	32.405752	8.1159507	10.29643595	13.058393	8.1978239	12.1312498	18.4405545	38.4441705	8.59694875	46.22158	-2.77885297
CCDC114	65.6867865	-17.031043	-14.4729885	-10.3584644	3.362149803	-16.867762	17.4079665	-19.760546	43.8570785	43.043178	-7.6211828	-18.038495	-11.40325875	-14.1551895	-10.57273105	-9.86386915	-3.03204375	-8.90197955	-14.003911	-14.699343
CCDC115	307.478985	361.002875	513.545115	241.213215	369.51109	493.61256	234.09263	392.53334	257.620115	298.449505	598.80181	231.422735	236.5298	254.14458	254.515135	315.118225	334.353935	282.590235	208.877895	242.795525
CCDC116	7.56377615	9.7828607	8.97763905	19.9762685	8.692077	1.352925714	-8.1133652	9.37092935	10.4445492	5.725314	15.5358645	10.1214936	-2.03211312	24.1922235	-4.81471985	8.35726805	9.84837705	2.46785824	21.061312	4.4197237
CCDC117	221.616485	192.68294	276.22125	172.543195	398.058435	477.477185	214.83542	394.38559	299.06691	348.168155	745.86174	383.74889	373.763675	163.99172	328.382925	428.404035	417.33062	413.23605	268.75206	377.183885
CCDC12	563.95789	665.131095	763.1852	1228.04945	366.779275	784.15818	730.122395	683.4085	622.36387	345.505855	494.244435	539.04632	556.34544	994.206225	347.779235	443.661085	352.56744	602.60159	497.112995	417.7743
CCDC120	58.514329	307.75055	311.2705	403.583965	113.495029	83.7567955	93.556532	181.46319	113.338051	82.33842	87.3431595	69.641955	69.748629	217.63749	68.653549	80.8780355	107.567039	105.6341805	76.6963835	95.796124
CCDC121	36.2647435	20.7285105	36.825266	14.5710593	22.8907495	28.738062	13.6095445	13.0645814	19.7952215	34.162311	18.45023	14.07280455	-1.06967502	-1.629091313	16.3782915	14.6889935	19.0252685	11.84363435	17.0052105	35.2769475
CCDC122	-2.08419047	1.881427585	-3.1434136	7.72885895	3.19984443	-2.494353205	-2.02605433	6.17372505	11.0220361	4.988778	2.76064241	12.94070695	10.88352445	13.46242675	8.7575848	9.85964775	-3.4501488	2.858120175	-2.56371755	10.33005975
CCDC124	58.2302955	141.294155	108.0929725	184.53437	72.155082	57.6775505	61.8187505	41.292475	65.292932	42.3982985	147.335605	134.928345	148.86962	155.854565	59.509967	175.818735	63.9289895	33.0416315	69.876716	51.900846
CCDC125	784.606575	527.324035	619.978685	940.82725	1070.89777	1329.8497	1307.2055	965.047435	1120.428145	730.661245	405.65168	368.398335	481.578955	1040.88794	1335.9477	672.80725	715.93836	1011.3235	638.697965	1003.855715
CCDC126	11.38928985	21.8957425	44.0355415	2.67872846	31.6598875	30.70496	27.9971725	18.3830215	15.3012835	26.273365	10.34688355	37.5218745	18.0456845	-6.42003075	32.5012945	32.0271005	26.2078895	24.6915355	11.96139425	33.9994185
CCDC127	83.2168185	84.8533885	169.13545	67.071574	125.592685	50.898312	55.665215	63.334192	53.502233	55.8433275	131.204205	97.669247	209.689525	47.5894875	127.07205	75.2356125	105.378555	75.999811	92.419186	71.84187
CCDC130	915.61648	888.097505	863.723955	1283.5002	1163.273505	1294.48315	1017.69142	1120.428145	1278.4782	1353.62755	733.137885	910.876	977.991435	1598.43135	916.22382	478.424025	958.5917	767.743355	777.314495	896.201515
CCDC134	17.6721765	1.20052376	4.3453294	1.04063992	11.59840665	13.38872465	1.311320784	6.2557668	1.596960995	5.56753785	19.6289265	20.38188	34.2490935	-0.425827879	6.2823593	22.5383795	7.84072925	13.83222495	11.8222396	-0.103797522
CCDC136	59.7958555	33.339313	41.265954	26.244344	71.3782675	64.780526	25.1490195	45.0682815	45.282925	80.217787	49.90047	24.6101495	34.973757	70.1100805	62.668724	113.138649	129.92709	47.960147	39.017667	69.5854405
CCDC137	17.62226	63.535564	45.614214	76.769953	19.6587435	36.7081995	28.8178425	24.802498	9.8107257	38.018615	61.4317405	72.713479	53.20946	72.97244	28.4518955	54.9928295	40.145318	32.344547	55.665215	32.828654
[truncated: 12,165 more rows]
