# Supplementary material for: lncRNA TMEM51-AS1 and RUSC1-AS1 function as ceRNAs for induction of laryngeal squamous cell carcinoma and prediction of prognosis
Source: PeerJ. 2019 Sep 10;7:e7456. doi: 10.7717/peerj.7456 (PMC6743450; doi:10.7717/peerj.7456)
Supplement: Supplemental Information 6 [file peerj-07-7456-s006.txt]

Gene.symbol	Normal_1	Normal_2	Normal_3	Normal_4	Normal_5	Normal_6	Normal_7	Normal_8	Normal_9	Normal_10	Normal_11	Normal_12	Normal_13	Normal_14	Normal_15	HNSCC_1	HNSCC_2	HNSCC_3	HNSCC_4	HNSCC_5	HNSCC_6	HNSCC_7	HNSCC_8	HNSCC_9	HNSCC_10	HNSCC_11	HNSCC_12	HNSCC_13	HNSCC_14	HNSCC_15
A1BG	7.279743333	7.284396667	7.500009667	7.168823333	7.483954333	7.469832333	7.582352667	7.509567333	7.670464	7.299078667	7.491362333	7.586829667	7.513123667	7.672897667	7.828981667	7.276366333	7.806732333	7.625243667	7.235949	7.317546333	7.430637	7.327259333	7.220975	7.458262333	7.358141333	7.802555333	7.910073333	7.658430333	7.982690333	7.519685
A2M	11.52011	11.31099667	9.777032333	11.67404333	11.02385333	10.59445333	9.693577667	11.40583333	11.09987667	12.22996	11.55562	11.00056333	10.16860433	10.54590333	9.983844	10.42677667	11.57959	9.251890333	11.63874	11.41765	9.783324	10.91954333	11.74317	12.58022333	10.97740333	11.11222667	10.85100667	10.51436167	11.19375667	9.959679333
A2ML1	12.84412	11.76342333	12.72965	12.33986667	13.11723333	13.09006	12.60049	12.85119667	13.05740333	12.67355333	11.34099	12.83323	12.88682	12.62674	13.04303667	11.00780333	10.41772333	12.45921	10.16301067	13.15754333	11.46839333	10.59553	12.13166	12.62674	9.820852333	9.771536333	11.28993667	10.02188967	9.549074333	12.40544667
A4GALT	8.571492333	8.580953	8.877989667	8.934414333	8.172025667	8.04564	9.024898667	8.394373	8.239725333	8.331170667	8.560411	8.733369	8.948511333	8.799833667	8.904544	8.389249333	9.113171333	8.988048333	7.981600667	8.753538333	8.993092667	7.672235	8.876188333	8.344037	7.951604667	8.718508	9.096151667	7.741207	8.207095333	9.073873333
AAAS	9.163733	9.581302667	9.207102	9.146775	9.481332333	8.892969667	9.266803667	8.467154	9.210174333	9.036410333	8.574668667	8.705524	9.091660667	9.091273333	8.883104667	9.101196667	9.550411333	8.966494	8.876188333	9.112179333	9.496673333	9.200676333	9.119534333	8.769784333	9.420045667	8.828231	8.724461667	8.984002	8.959564667	9.378332333
AACS	9.077030333	9.273879333	9.269424333	8.7867	8.769784333	9.147021333	9.904511	8.622602	8.940228	8.424655333	9.171367333	8.698658333	8.911523333	8.805470667	8.743453667	9.121685667	8.884664333	9.090922667	8.536734667	9.175069667	8.638135333	9.578695667	8.527192333	8.661746333	8.610899	8.51409	8.345850667	8.721871333	8.940935	9.026517333
AADAC	6.917886667	6.847014667	8.967215	5.877051	5.503976333	6.720000667	7.951011333	6.169789	8.179515	5.809977333	8.455012667	7.883041667	8.655166667	8.450409333	7.800995333	4.442963	4.508615667	7.46245	5.621487	4.836932667	6.801421	5.119197333	5.589471667	6.324507333	6.992700333	5.266927	3.935351	4.700392667	4.387536333	6.489388333
AADACL2	5.806258	4.920758333	6.325305667	5.242596667	6.26916	4.998925	8.200178	5.394926667	5.315748667	5.087944333	5.119197333	5.332127	6.341381	5.260452667	5.730900667	5.213244	5.224280333	7.861036333	7.200653667	4.82182	8.404231667	9.052206333	5.092808667	5.069921333	4.66352	4.50278	4.753761	4.455239333	4.594792667	6.094499333
AADAT	8.134085333	7.639739	7.538824	7.876907	7.154760333	8.155906667	7.648890333	7.972047667	7.649543	7.154366667	7.186376333	7.578763667	8.200086667	7.795725333	7.567047	7.822339333	7.925212333	7.030564	7.010064	7.487960333	9.476225667	7.895477667	7.153708	7.321016333	7.549164333	7.817304	10.111624	9.920226333	7.017053667	7.989917333
AAGAB	7.993833	7.930133333	8.190999	8.070975333	7.852001333	8.219848	8.221927667	8.243997	8.004130667	7.583219667	7.997128	8.132993333	7.888213333	7.931538	8.154296333	8.670332	8.399767167	8.353882667	8.103422	7.969358333	8.776995333	8.30826	8.489964667	7.883041667	8.811813	7.986203667	7.638723667	7.775522	8.108067333	8.694059333
AAK1	10.19735333	9.893009667	9.725843667	9.905	10.44845	9.855001	9.930447667	9.566427	9.783653	10.18067717	9.906561333	9.905489	9.82133	9.796525	9.906110667	10.4209	9.886170333	9.662996333	9.931161333	10.23266933	10.21182633	10.01862733	9.724796	9.896920667	10.21524667	10.28218967	9.912744	9.626502667	9.991735667	10.54282
AAMP	9.171367333	8.953313333	9.759291333	9.215253333	8.491418	8.923961	9.310700667	9.058894333	9.257073	8.902212	9.088904667	9.352348667	9.111363667	8.574896333	8.933440333	8.893270667	8.931795667	9.406017	8.625965667	8.818615	8.930206333	8.937423	9.140396	9.184763	9.230240333	8.996503667	9.249889667	8.889003333	8.984002	9.303769333
AANAT	6.756779	6.790201333	6.890083	6.452889667	6.771673333	6.742727667	6.769610667	6.499741667	6.878216	6.700735667	6.741910667	6.762653333	6.799004667	6.821445333	6.853782667	6.511425333	7.148376667	6.648606667	6.47461	6.469015667	6.457341667	6.688888333	6.655494	6.572129333	6.787692667	6.903467333	6.837067	6.703774333	7.24462	6.863823333
AARS	9.502205667	9.718751667	9.665894667	9.637266667	9.821731667	9.432438333	9.847216333	9.476986667	9.374373	9.941592333	9.802322	9.172529667	9.204461667	9.131983	9.462536333	9.852511	10.99660333	9.55543	9.734540667	9.910860333	9.557049333	10.85826	10.29768033	9.784243333	10.71171333	9.825494667	10.290246	9.515367	9.592099333	9.949605333
AARS2	7.726090333	7.400491667	7.339760333	7.163403	7.668422	7.470049667	7.298432333	7.106947667	7.533902	7.442885667	6.982000333	7.143921667	7.339004	7.336857	7.270996667	7.8255035	7.662416667	7.408466	7.199819667	7.370863667	7.585398667	6.914139	6.987603333	7.118619	7.216861667	7.137513	7.279454	7.721558333	7.221285333	7.54488
AASDH	7.655673333	7.288771667	7.781439333	7.813506	7.524257333	7.930704333	7.941929667	7.939954667	7.935885667	7.561665333	7.785885333	7.484652333	8.213346333	7.428375333	7.476157333	8.365645	7.644103	7.943966	7.972383	7.752532667	8.728693667	8.242796333	7.160971667	7.585398667	8.120502	7.273674333	7.022232667	8.184364333	7.457107333	8.676634333
AASDHPPT	8.818972333	8.950095333	9.098251	9.233397	8.960371667	9.012342	9.044497	8.879561667	9.219459667	8.740511667	8.983618333	8.89499	9.119859	9.129596	8.796171	8.801219667	8.730089333	9.1505	8.922087333	8.480052333	9.330338667	9.271453667	9.087632667	9.075230667	8.715880333	8.603798333	8.740279667	9.488541667	9.074658	8.576344
AASS	9.041272	8.529126	8.507238333	8.965902333	8.345850667	8.707374667	8.874849667	9.213709333	8.541682333	8.568118	8.954811333	8.123871	8.410823333	8.228536667	8.210042333	8.226209167	7.814234333	8.899940667	8.896704333	8.501917667	9.061606	9.073873333	7.704245	8.841209333	7.723820667	7.299384333	8.767968333	8.588338333	8.490273333	8.599652
AATF	9.215253333	9.543360667	9.380392	9.189388667	9.296575	8.809055	9.549475667	9.052728333	9.099987333	9.251645667	8.662909333	8.898450667	8.996503667	8.960371667	8.964699667	9.604419667	10.04941267	9.147344	9.684639333	8.805470667	9.854009333	9.951912333	9.896244667	9.226968667	9.984379333	9.543360667	9.340389333	8.822731	9.558673667	9.833500333
AATK	7.192767333	7.402706	7.459334333	6.955941	7.214234	7.267271	7.239354667	7.354177667	7.569014	7.198849167	7.302245	7.222581667	7.154760333	7.467983	7.192488	7.167011333	7.518484333	7.314196	7.056876667	6.996667667	6.945125333	7.174580667	7.140490667	7.136688333	7.191922333	7.569612667	7.665971	7.368943	7.751367	7.285792
ABAT	7.733091333	8.255722	9.02031	8.633561667	8.559695	8.845369	8.723564333	8.526685	8.592899	8.307516333	8.210578667	9.5816425	9.218334333	8.763364	9.474905667	8.277233333	7.860460333	8.677081667	7.314196	7.891602667	8.854943667	7.879572667	8.172279667	8.08042	8.643663333	7.255422333	8.694059333	7.958959	8.417905667	8.120981
ABCA1	9.307922333	8.488884167	8.486872667	8.396449	8.706446	8.731208667	8.9894575	8.579708667	8.481661333	9.152995	8.946746333	8.147875333	8.077159	7.981941	8.561982333	11.14601667	9.220601333	8.689194667	9.113171333	9.939386667	7.968605	8.963699667	9.121937333	9.636463	8.829573333	9.132641667	8.507238333	8.370725	9.765697667	9.654093667
ABCA10	8.666440667	6.962793	6.983803333	8.418738333	6.931621333	8.575982333	7.368671	7.844556667	7.174933	7.056368667	6.879325833	7.203033333	6.919962	6.890469333	6.51373	6.996667667	5.651508667	6.560438	6.538016	6.779364667	6.377571333	7.089044667	5.154332333	7.893025667	5.160513667	5.311764333	4.888340667	4.800775333	4.633460333	6.282297333
ABCA12	9.127481333	8.467154	8.126025333	7.664871333	8.565562333	7.367710333	10.36013667	8.834072	8.312121333	7.733877	8.381772667	7.086925667	6.605208	7.363411667	8.752658	9.636463	8.917072333	10.60880667	8.415486	9.172865333	10.46895333	10.13113233	9.012032667	6.507072333	9.034828	9.588896	6.910188	6.382936167	8.660895	9.800034667
ABCA13	7.195775333	7.193339	7.765676	10.74518667	8.906912667	6.443465333	9.040957333	7.156760333	9.246484667	7.997394	8.951984333	7.011395667	7.281958667	6.632641667	7.887426	7.946978667	9.608002333	9.469158	9.420845667	9.957868333	10.13655433	8.504709333	7.829749	6.858008	7.901660333	7.755308	9.197990667	10.52069667	6.29315	10.04899267
ABCA2	8.113918667	8.000929667	7.636806	7.818914667	7.859927667	7.46245	7.584560667	7.654736667	7.681531333	7.982329333	7.782342333	7.542023333	7.491006	7.696169333	7.696827667	7.341741	7.771825333	7.496049667	7.764861333	7.904536	7.179197	7.609815667	7.439168333	7.69822	7.898126333	8.096996333	8.271826	7.616206	7.434428667	7.581406333
ABCA3	7.449956	7.311012667	7.155347	7.502896667	8.298963	7.277046667	7.108693333	6.851370333	7.216549333	7.916543667	7.784206333	7.505242	7.347922667	7.348539	7.373218333	6.781289667	7.294009667	7.183050667	7.578452667	7.261054	7.302245	7.02545	7.200921333	7.363309333	6.870198	7.203033333	9.063068	7.991861667	7.269071	7.345601333
ABCA4	5.929481667	6.208562	6.097267667	5.867200667	5.875067333	6.23159	6.026968	6.093621333	6.067311	6.215555333	6.201066	6.154375667	5.875067333	6.079326667	5.752369667	5.990227667	6.271360667	6.229216	5.776064333	6.617311	5.957328667	5.926205	6.047966333	6.545142	5.998400667	6.05428	5.874221333	6.013652333	6.520083	6.053625
ABCA5	9.273879333	8.393880333	8.521701333	8.679155	8.545065667	9.286311667	9.449079	8.824804667	8.698089333	8.595910667	8.713476667	8.251802333	8.7467385	8.436069	8.453385667	8.428714	7.789477667	8.916666667	8.602761333	8.742088	9.263227	9.215814	7.088656333	8.349593	7.320086833	7.921600667	8.628851	6.792727333	7.819632	8.789102333
ABCA6	9.930447667	7.953034	7.555979333	9.575228667	7.831850667	9.547462333	8.408127	8.689723	7.825627667	8.629112667	8.669296	8.403968667	7.925840333	8.325869667	8.180202333	7.516537333	6.823734833	6.968249	8.168058333	7.838549	7.219283333	8.426381333	6.491252333	9.438775333	6.860804333	6.408143333	5.530149333	5.702741333	5.897457	6.087899667
ABCA7	7.670774667	7.633622333	7.755797333	7.669847	7.995667	7.717474	7.659808333	7.388849333	7.887645333	7.999112333	7.962147333	7.805192667	7.758807333	8.068350667	7.825127333	7.367088	7.939422667	7.712773	7.561019667	7.716877333	7.368185	7.300096667	6.930141333	7.534291333	7.170208333	7.895751333	8.004738667	7.302600333	7.659502667	7.671197333
ABCA8	9.416734	8.257225667	7.286144	8.641075	6.658142333	9.459183333	7.247478333	9.169564667	8.124525333	8.116248	8.180333167	8.654182667	8.049447333	8.396937333	8.055476667	5.248943333	6.660209	6.732576	6.6118865	6.630042333	6.790675667	7.065389333	6.817725333	9.444758333	6.511954333	5.315748667	5.132164667	4.960951	4.802504333	5.632937333
ABCA9	9.909876333	8.274173667	7.613989333	9.620862	7.196931	9.829099333	8.195905	9.128933333	7.406498333	8.227757333	8.065385667	8.8755455	8.428155	8.745015333	9.229206667	7.400868667	6.66522	6.887216333	7.760424	7.505886667	7.020663667	8.277233333	6.750736667	8.877109333	6.366168667	6.686228667	5.971313	5.924387667	5.820877667	6.348020333
ABCB1	7.127164833	6.914139	6.520083	7.451904667	7.492494	6.755189667	6.541245667	7.196931	6.837839667	7.145427333	6.845969667	7.206376333	6.529714	6.704151667	6.179334667	5.862497333	6.776205	6.311754333	7.111230667	6.915686667	6.162342667	6.588131667	6.603588333	7.442152333	6.335868167	6.001178333	6.152581667	5.991833333	6.119370333	6.107369
ABCB10	8.491677667	8.497490667	8.722773333	8.511628	8.618436	8.620504667	8.613532	8.592567667	8.592065667	8.507238333	8.503465333	8.658014667	8.482861	8.619087	8.253982667	8.440142667	8.763085667	8.667350333	8.542808	8.418738333	8.363770667	8.563623	8.652626667	8.624733	8.136663333	8.816788667	8.891957667	8.52429	9.079830333	8.750811333
ABCB5	4.868886333	4.659186667	4.933165	4.82182	4.795723667	5.201746	4.877833667	4.616828	4.833648	5.015789667	4.811915333	4.826087	5.0939615	4.818691	5.052784	5.308806	5.278095	4.883492333	4.82182	4.618298333	4.747034	4.68412	4.703140667	4.659186667	4.573633333	4.779764167	4.872128333	4.770508667	4.995842333	4.767203667
ABCB6	7.632511333	7.852001333	7.927322667	7.079103333	7.124734	6.838163	7.958741	7.261725333	7.424888	7.391142	7.29718	7.194273333	7.349273	7.378337333	7.545186333	7.371505	7.363514	7.822066	7.141383667	7.392632333	7.227083	7.526106	6.892644667	7.244246	7.564386667	7.337861333	7.904097667	7.563447	7.458262333	7.360415333
ABCB7	8.696987667	8.669758667	8.753797333	8.783483667	8.826450667	9.017515333	8.897481667	8.799139333	8.619087	8.53832	8.467762333	8.692749333	8.996116333	8.708649667	8.826450667	8.828231	8.211273167	8.946480333	8.609996	9.153306333	9.154464333	8.662909333	8.046118333	8.560726667	8.545634	8.802060667	8.453018	8.731424333	8.159709667	8.754915
ABCB8	8.588874667	8.551806	8.577496	7.977057	8.266962333	8.481418333	8.584576	8.042696333	8.263831333	8.240533667	8.136080667	8.535606	8.485531667	8.492439	8.560411	7.999352333	8.197596667	8.409099667	8.13903	8.258673667	8.123871	8.194713	8.115774333	8.139663	7.941929667	8.128489667	8.664430667	7.992623667	9.450614	8.399352333
ABCB9	7.017439667	6.808229333	6.855171333	6.586550667	6.826972667	7.012540667	7.031505	6.748935	7.060190667	6.790675667	6.609982	7.224140333	7.24213	7.184708	7.311358	7.123641667	7.124469	6.66522	6.751686333	6.919131333	6.947285667	6.865976667	6.775984833	6.686228667	6.974131667	6.862383	7.296466333	7.412396667	7.159389	7.343093
ABCC10	8.489964667	8.487140667	8.544100333	8.080684333	8.688554333	8.399882	8.568118	8.150696667	8.537575667	8.511050667	8.197397333	8.017391	8.418197667	8.409099667	8.30256	8.291041333	9.043215	8.451596333	8.139883333	8.579066667	8.270752	8.320660333	7.963307667	8.125266333	8.211913	8.522230667	8.907870667	8.729741333	8.504497333	8.770090667
ABCC2	6.339526667	6.097859667	6.155282	6.146274667	6.212371	6.064021667	6.551285	5.960325333	5.997573333	6.281502333	6.079326667	6.142372333	6.244959333	5.952101333	6.097267667	7.584560667	6.652998333	6.136305	6.329190333	5.996810667	6.37635	6.813947	7.045804	6.219339667	6.29999	6.151169	6.178683	6.178683	7.105266333	6.338976667
ABCC3	9.315829667	8.582325667	8.341982	7.022232667	8.551806	8.770090667	7.884934667	7.607996333	8.393207333	8.285168667	7.812565333	7.771071667	8.330414333	7.866489333	8.284846333	7.935047	8.079473667	7.996607	7.595468333	7.849635	7.296778333	7.607058333	7.593922333	7.908483	7.575696667	8.263831333	7.280324333	7.277675667	7.393270667	7.384942667
ABCC4	7.628316	7.690300667	7.713472333	7.409081333	8.459308333	7.569014	7.515251	7.879312333	8.134286333	8.445348333	7.813051	7.522228	7.414617	7.533902	7.463972333	7.514306667	8.478255333	7.883318	8.301197333	8.495199333	8.953912	8.173944667	8.479814	7.994737333	7.746360667	8.058672667	8.425489667	6.580966	7.473151	7.661217333
ABCC5	8.759100667	8.774245333	8.592335333	8.729741333	8.23264	8.746243333	10.50713333	8.489964667	9.071874333	8.336237	8.536494	8.068061667	8.592567667	8.409890667	8.482391667	8.904077833	9.337969	8.763085667	9.523309	9.310263333	10.49385667	9.758923667	9.376377	8.043253	8.200353333	9.446743667	8.642713167	8.034532333	7.705741333	10.2740535
ABCC6	6.458951667	6.545505333	6.930530333	6.450085667	6.572618333	6.942654	6.663514	6.712038667	6.860334333	6.690416667	6.794706667	6.651298667	6.660578	6.944848333	6.796403667	6.562041	6.807822	6.936077333	6.682938333	6.580384333	6.472673333	6.427242667	6.696078	6.699416667	6.740358	6.863399	6.865976667	6.682544	7.112135	6.896199
ABCC8	6.553189667	6.621720667	6.783535667	6.591669	6.635461	6.605716667	6.779364667	6.571642	6.780801333	6.547672333	6.642462	6.654846667	6.688444333	6.692224667	6.757696	6.647998	6.834642667	6.766855333	6.481393	6.510318667	6.500399667	6.590735667	6.537334667	6.549174	6.619296667	6.975306	6.895556	6.665766667	7.120285667	6.788158667
ABCC9	9.145392333	8.181140667	6.119370333	8.947976667	7.164590333	8.402920333	6.489388333	8.554897	6.540788	7.987203333	7.654736667	7.943966	7.541748667	7.716316667	7.860460333	7.798181333	7.317546333	6.195024	7.813506	7.239650667	6.422529	7.671197333	7.921600667	8.834962667	7.050812333	7.133082333	6.800420333	6.538877667	6.650467333	5.809977333
ABCD1	7.754782	7.365335	7.422483833	7.557071667	7.567599667	7.588567	7.423869333	7.326654333	7.526992333	7.557071667	7.655882667	8.103215333	7.889099	8.051322333	8.390328667	8.750199667	8.473044667	7.297702	7.627263667	7.545186333	7.529968333	7.558665	7.933701667	7.532928667	8.186022	8.096816667	8.549369333	7.796522	8.211704333	8.190999
ABCD3	9.484629667	9.004191	9.4458505	9.740523667	9.325563333	9.745245	9.465726	9.500156667	9.557624333	9.059144	9.338324	9.526237667	9.670759667	9.256409333	9.597668	8.67825	8.588051	9.962563667	9.383049667	9.342777	8.685478333	9.015780667	8.284295	8.981869333	8.878307	8.585219	8.706446	8.734585667	8.237954333	8.737825333
ABCE1	9.408011667	9.399025	9.518680333	9.216398333	9.118572667	9.250813667	9.491060333	9.450614	9.648035	9.204764667	9.681100333	9.147021333	9.471505	9.315587	9.232126333	9.505908333	9.202037333	9.712263333	10.07341167	9.326365	10.01926133	10.21478767	9.468146333	9.787707333	9.911424	9.856846667	9.023546333	9.507149667	9.727013667	9.202318333
ABCF1	9.203917	9.471505	9.398267333	9.022020333	9.196662667	9.028133667	9.420845667	9.161241333	9.381550333	9.468671667	9.327239333	9.276455333	9.103131	8.874171333	9.149258	9.620393333	10.294407	9.340759667	9.132641667	9.087856333	9.644541667	9.091273333	9.844050667	9.41605	9.819225	9.586877667	9.486081667	9.929425667	9.228912333	9.989204
ABCF2	8.321235	8.358698333	8.539174667	8.082692667	8.213656333	8.196446	8.698952333	8.191816667	8.288498167	8.249078333	8.459308333	8.082359333	8.025085667	8.0816785	8.130795333	7.989682333	8.391144	8.193343667	8.319807667	8.287864	8.625965667	8.841808667	8.743576333	8.533907667	8.233794667	7.819632	8.725102667	7.974840333	9.340389333	8.7843
ABCF3	8.750811333	8.983618333	8.806936667	8.456888667	8.686467667	8.458762	9.015780667	8.423333667	8.831269	8.630727667	8.587248167	8.551806	8.553718667	8.318872667	8.649042333	8.798614	8.915349	8.784860333	8.801842333	8.7899965	9.214069333	8.624447333	9.300472	8.641789	8.981539333	8.937423	8.843228	8.671463333	8.916666667	9.698260333
ABCG1	8.066425	7.582056667	7.600861667	7.806732333	8.316093667	7.505504	7.643186333	7.635128333	7.808259667	7.99884	7.589577	7.842009333	7.44036	7.636246667	8.153441	8.942933333	8.246003	7.913639667	8.042969667	8.811667	7.645845667	7.700729667	7.840268667	8.069626	8.093803	7.765910333	7.548027	8.356002333	8.353882667	8.783483667
ABCG2	7.164590333	6.604831	6.529007	6.733128	6.403838333	6.477050333	6.364441667	6.663962333	6.310033	5.935559333	5.827816667	6.960577	6.235749667	6.052841333	6.115503333	5.569253	6.404546667	6.150441	6.699416667	6.045727667	5.795255	6.273784333	5.950506667	6.516264333	6.527281	5.470658667	5.539971333	5.961134333	5.663342667	5.890618333
ABCG4	6.871008667	6.980964667	7.176873333	6.557731	7.146731333	7.107152667	7.282741333	7.000812	7.042805167	7.086341667	7.001921	6.979238	7.008339667	7.323019667	7.25119	6.724427667	6.943055	7.816931333	6.809628333	7.047647333	6.584665	7.446752	6.801421	6.966203667	6.811405667	7.082449	7.19391	7.174160333	7.18358	6.861880333
ABHD1	6.849395667	6.781740667	6.649649333	6.786768667	6.508127	6.543324333	6.650048333	6.474173667	6.5909915	6.765163333	6.696836	6.576727667	6.761151	6.862852667	6.916610333	6.634071	6.771673333	6.675327	6.502978333	6.520699667	6.336992333	6.478862	6.428846	6.462674333	6.394797667	6.763071	6.946607	6.873617	6.904132667	6.722201
ABHD10	7.932143	8.099243333	8.141845667	8.838824667	8.075260333	8.294059333	7.853415333	8.464066	8.129777167	8.264621333	8.619827833	8.099243333	8.063975667	8.082831	7.913908	8.679155	7.100899667	8.435429	8.622602	8.421165	9.139327667	8.531753667	8.406418	8.208157	8.331989	8.431321667	8.177122667	8.291769333	7.674877333	8.762825667
ABHD11	8.636397333	9.370596	9.2948465	9.628593333	8.829845333	9.205783333	9.312330333	8.952329333	9.188752667	8.789102333	8.678823667	9.358344333	9.512314	9.363648	9.701045	8.118394333	9.257073	9.035426667	8.637066333	9.143037667	8.862707667	8.901630333	8.713607333	8.440873333	7.780220667	8.308003	8.540791667	8.881092333	8.176273	10.02957367
ABHD12	9.252262	9.086231	9.345515667	8.726961667	9.484629667	9.510934667	9.324063667	9.448664	9.380392	9.235132	9.036410333	9.520859333	9.366721333	9.342001333	9.498909333	8.527493667	8.762825667	9.126223667	8.321235	9.505124333	8.482391667	8.889598	8.940935	9.063068	8.669758667	8.653530333	9.442650667	8.472649333	8.983305	9.148618333
ABHD13	9.391818667	9.354180667	9.612603	9.920826667	9.812679667	9.712263333	9.478909167	10.11220133	9.624736	9.989990333	9.598501667	9.676093	9.612603	9.474097333	9.649043	9.863881333	9.287483	9.760148	9.884506	9.635101	9.823862333	9.509824	9.776456333	9.839288667	9.705184	9.508207333	9.299648	9.562131667	9.620030333	9.472347667
ABHD14A	8.486068333	8.891082	8.320937667	8.731208667	8.729576667	8.379291	8.095713	8.5856535	8.567213	8.665242333	9.071563667	8.754405333	8.698952333	9.188413333	8.942349	7.730776667	8.764000333	8.208928333	8.267237	8.193106	8.004738667	8.010067	8.455520667	8.813209667	8.127407	8.318542333	9.09802	8.288087	9.606105333	8.305250667
ABHD14B	8.473684667	8.475921333	8.809853667	8.555514333	8.801219667	8.573398667	8.210042333	8.272416	8.469187667	8.344461667	8.278480667	8.625657333	8.696011333	8.768519667	8.716111	7.741207	8.245489	8.470981333	8.176548	8.150217	7.996607	7.913639667	7.968840333	8.330414333	7.819124333	8.309655667	8.485837333	8.324555	8.697750333	8.200178
ABHD15	7.746360667	7.808475667	8.003131	7.854731333	8.156857667	7.875789	8.106300667	7.575324333	7.676389333	8.120005	7.792957667	7.821767333	7.813506	7.87711	8.015263667	8.032632333	8.311847	7.825127333	7.565025333	7.717942333	7.998311667	8.009755	7.622411667	7.657134	7.984477333	7.959818	8.189266667	7.807989	8.224760667	8.040146333
ABHD16A	8.128263667	8.440142667	8.337920667	7.98887	8.214790333	7.938044	8.143189	7.886217667	8.157613333	8.061114	8.085544	7.973793333	8.126898	7.984477333	8.028145	8.32516	8.625965667	8.263513	8.020758667	7.979372333	8.243737333	7.768571	7.878368667	7.889099	8.153782667	8.011190333	8.218928667	8.674509	8.158965667	8.528485667
ABHD16B	6.865584667	6.708206333	6.943446667	6.870546667	6.812738	6.865584667	7.019449667	6.853782667	7.175604	6.801421	6.940304667	6.946607	6.952585333	7.204897333	7.150683667	6.961335	7.224878333	7.003087333	6.862852667	6.697701333	6.902593667	6.822321	6.859575667	6.946981	6.877371333	7.202045333	7.366773	6.999000667	7.481183667	7.066479
ABHD2	9.840748333	10.005567	9.697817	10.75112333	9.734197667	9.904511	10.34192	9.648035	9.377839333	9.486081667	9.642957667	9.848132667	10.18160467	9.718366	9.893934	9.358900333	9.812133333	9.652335667	9.621239	9.530548	9.903871	9.716807667	9.402858	9.188752667	9.184330333	9.64849	9.266465	9.168544	9.135785667	11.14090667
ABHD3	8.534173667	8.170998333	8.235957333	8.140366	8.352453667	8.248305333	8.310944333	8.653862333	8.659752333	8.508392333	8.255449	8.336568	8.207095333	8.404443333	8.604362	7.517373667	8.404734	8.086134333	8.282597	8.851711667	8.395634	8.668673333	8.225816	8.224760667	8.535032	7.796047667	8.484927333	6.822321	8.498064	8.759100667
ABHD4	9.347145333	9.716807667	9.681100333	9.065267	9.411513	9.455095333	9.277108	9.158204667	10.000582	9.596252333	9.287837667	9.751823333	9.664323667	9.921979667	10.41155667	9.225662333	9.928574667	9.782814333	9.052206333	9.193573	8.581431	8.89499	9.476225667	9.471505	9.285033	8.635559333	8.568683333	8.135583667	8.716991667	10.290246
ABHD5	10.94179667	9.942803	10.63021333	10.43375	10.17254	11.18349	10.86629	10.88613667	10.44728333	9.823862333	10.65722667	11.62206333	11.27162333	11.23558333	11.59494333	9.901662333	9.864822667	10.63557	10.00120633	10.78131333	10.61828	10.53276333	10.11717817	10.243591	9.711250667	9.613036333	10.92341667	9.757104	10.44486667	9.844050667
ABHD8	7.743340333	7.776871	7.896936333	7.683835333	8.048848	8.069156667	7.800405667	7.71151	7.950505333	7.890495667	7.989917333	8.242196333	8.12964	8.054896333	8.535606	7.957647	7.979372333	7.933927	7.625117	7.58263	7.620008667	7.543228333	7.728524667	7.768262333	7.990489667	8.054358667	8.288498167	7.920978667	8.076023667	7.823212667
ABI1	10.16163233	10.17835567	9.995794667	10.08684167	10.181975	10.3584	10.13160267	10.13898317	10.26703833	9.986113333	10.004446	10.47043667	10.36104667	10.29966633	10.33138667	9.652030333	9.969917	10.12608	9.682975667	9.942084333	10.45911	9.933266333	10.09359317	10.003837	10.00332533	10.65617	10.30541333	9.653045833	10.05784467	9.859018333
ABI2	8.939171	8.786056667	8.364145	9.154136333	8.775199333	8.484059333	8.856221333	8.721592667	8.651719333	8.917412	8.652002667	8.478501	8.777915	8.552126667	8.603023333	8.264874	8.6172045	8.336237	8.728693667	9.046418333	9.378332333	8.446783	8.630113333	8.855234667	9.075594667	9.188752667	9.025833	10.50504	9.000517333	8.459906
ABI3	8.088736667	8.437057	7.985665	7.551394667	9.297707	7.920978667	7.813297667	7.917457	8.566169333	9.202318333	8.290314333	8.124139	8.044218333	8.339686667	8.024604	7.787635333	8.606753667	7.902101	8.107448	8.569844333	7.331703333	7.638023333	8.431892333	8.489005	8.082117	8.341398333	7.752237667	7.690005667	9.077887333	8.103994667
ABI3BP	10.55877667	10.46069	9.314431667	10.78624333	11.32386667	10.77137833	8.875408	10.99434167	10.21852867	11.70506	10.69466	10.36956	10.13113233	10.30384	9.649928667	8.633803333	8.440873333	8.216365333	9.243313	10.46215333	9.140721667	9.272477667	10.27867933	11.41029	8.083281333	8.817373667	7.551394667	7.744354333	7.338212333	7.403278333
ABL1	9.191037667	9.163102667	9.030128	9.045756667	8.713104667	8.837624	9.042120667	9.151092667	8.607035333	9.420533333	9.381708667	8.870394	8.852261333	8.659752333	8.690824	9.450614	9.223049667	8.835955667	9.040957333	8.888517	8.751980667	8.860340667	9.191223	9.565659333	9.119534333	9.362730667	9.080096333	9.619089333	8.958357	8.822050667
ABL2	7.808986	7.696525667	7.788166333	7.717942333	7.936156333	7.556339667	8.020758667	8.329572	7.548298667	8.079725	8.519539	7.504976	7.155803333	7.351930333	7.361889667	8.08042	8.541916667	7.939422667	8.406981333	8.509652333	8.544497667	8.864179667	9.372928	8.433750333	9.125521667	9.482266333	8.527792	8.246003	9.413893667	8.571801333
ABLIM1	11.43396	10.76161333	11.21934	10.70860667	10.97628667	11.47380667	11.00927333	11.32004	11.44501	10.82571667	10.89668667	11.29235333	11.12581	11.08492333	11.21177333	10.16362467	9.565204	11.16379333	9.987983333	10.58222333	10.47397667	10.59102333	9.698260333	11.05729167	9.752369333	9.252641667	10.66677	9.015780667	8.953912	10.07284567
ABLIM2	9.872894667	8.852436333	8.753538333	8.293024333	8.017880333	8.482656333	8.273879	8.122062333	8.550512667	8.034290333	8.168968	8.776703667	8.409409	8.469187667	8.844694667	7.765910333	8.089013667	8.486324333	7.228269333	8.202889667	7.194528	7.809240333	7.764287667	7.997394	7.538177333	7.993109333	7.738836333	6.809269333	7.640829	7.519152667
ABLIM3	10.25329067	8.922087333	8.823214667	8.645923667	8.972544	9.973132667	8.904544	9.565204	9.615880667	8.912961667	9.165276667	10.18044433	10.307345	9.469484667	10.75678	7.830681	8.441891	8.096582667	7.346391	8.684432	7.530202667	8.021945333	8.165566667	9.355287667	8.175443	7.973793333	8.435429	7.634915	7.834304333	8.570442
ABO	8.194713	9.667542333	10.01145067	8.691918333	8.985849667	9.070807	8.486068333	8.687606	9.500921	8.994086667	10.12965883	9.495311333	9.758506	9.024898667	10.0684685	7.622411667	9.915590333	9.745759333	8.370250333	8.828231	7.368398333	8.051596333	7.701839	9.251890333	8.509652333	8.869274667	9.109756333	8.012044667	7.697739	9.064299667
ABR	10.030094	10.46446667	10.14837133	9.459183333	9.863881333	10.146089	9.776029	9.650452333	10.226131	9.944834	9.645944	9.705999667	9.711250667	9.827231667	9.683807667	9.428130333	9.727548667	9.751823333	8.961073333	9.376377	9.150769	8.889883	9.366343667	9.517671667	8.970017	9.335077333	9.330683	8.800143667	8.706446	9.372928
ABT1	7.733877	8.071503	8.493096333	7.788929333	7.901388	8.088218333	8.008751667	8.090302333	8.219180333	7.968082333	7.955056	7.955056	8.132993333	8.120755	7.955289	8.095713	8.667601	8.438182667	8.108067333	7.613151	8.247716333	8.194214667	8.353601	7.985947333	8.440534667	7.608514	7.630145333	8.228275667	8.308806667	8.559121333
ABTB1	7.881414	7.620008667	7.598797333	7.576211667	8.048290667	7.667848667	7.646646333	7.820712	7.777125	7.843238333	7.852001333	7.842215667	7.697739	7.873488333	8.229443333	7.801761	7.826627	7.400868667	7.530479667	7.831850667	7.673265	7.686699333	7.829536667	7.751700333	7.485291667	8.138514667	8.48072	7.507940667	8.413632667	8.026981667
ABTB2	7.983188333	7.293105333	7.332673333	7.234470667	7.556856333	7.749383	7.934279667	7.758426	7.459334333	7.316225	7.665492667	9.200014667	8.610767	8.877654667	8.522862667	7.950250667	7.273993	7.208057667	7.58263	7.343984	6.978589667	7.141383667	7.592259	7.000026667	7.553956	7.434792	7.336103667	7.944527333	6.907697	7.507940667
ACAA1	9.114195	8.803584667	8.970017	8.466310667	8.482656333	9.006207333	8.586755667	8.711906	8.868318667	8.529902	8.692250333	9.209545667	8.950694333	8.979875333	9.096549333	8.003756167	8.149277	9.076302	8.093555667	8.310944333	7.945099333	8.154067667	8.532810667	8.843893333	7.822634	7.730275667	8.624180667	8.422530667	8.664095333	8.056119
ACAA2	7.744354333	7.077656333	6.767941333	7.211074333	7.387234667	7.108091333	6.546628333	6.564684	7.306719667	7.295189667	7.417737333	7.170208333	6.976338	6.834918	6.846535333	6.983803333	6.578374333	7.157449667	7.220975	6.995473	8.192838333	7.16297	8.066425	7.66431	7.058371333	6.949008	7.526992333	8.095000667	6.716259333	6.042703333
ACACA	9.217999333	8.837624	9.09689	8.59309	8.487893	8.962128	9.546386667	8.487893	8.731743667	8.555244667	8.726388333	8.608655333	8.754686667	8.578379667	8.880754667	9.384216333	9.088191333	9.225026333	8.582567667	8.696324667	9.123079333	9.57966	8.503966667	8.658014667	8.826714667	8.707613	8.449443667	8.629112667	8.320937667	9.631027667
ACACB	9.077333667	7.421117667	7.062415667	8.170425333	7.788641667	7.838050333	7.657888	7.636246667	7.288771667	7.416759333	7.579329333	7.598304	7.321016333	7.343093	7.467622333	6.841096	7.157449667	6.749303667	7.315571333	7.707586	6.997941333	7.343680333	6.716977333	7.871658333	6.426654333	6.660209	6.450085667	7.121647833	6.822321	6.819068667
ACAD10	7.836746667	7.874571	7.828863167	7.791846	7.801956333	7.647162667	8.058372667	7.253176333	7.604538	7.852899	7.247219333	7.273234833	7.534778667	7.386379	7.321871	8.153782667	8.084489333	7.691811667	7.786711667	7.913908	7.803127667	7.868636333	6.940304667	7.604016333	8.061641667	7.428375333	7.889656	7.894921667	7.487960333	7.276732
ACAD8	9.281604667	9.308279333	9.017239	9.264346333	9.469158	9.569419333	9.077333667	9.074658	9.859226333	9.201086333	9.477925667	9.590847667	9.137115333	10.03786233	9.496204333	8.256399667	8.622924667	9.146368333	8.444195	8.905833333	8.203169	8.625341	8.126898	8.884033333	8.022783333	8.049930333	8.773258667	8.829299	8.757057333	8.245733333
ACAD9	10.23613267	10.03435233	10.035583	9.541907667	9.549475667	9.289051333	9.736697	9.51059	9.724347667	9.461587333	8.997450333	9.072873	9.310263333	8.986508333	9.387931333	10.30116	9.197640333	9.783324	9.512314	9.937630333	9.462536333	9.718751667	9.566016333	9.719981	9.620393333	9.640015	8.772192667	9.361233333	9.482715	10.24500867
ACADL	6.192986667	5.715106667	5.266927	6.492271667	5.012031	6.201066	5.683104333	5.614082667	4.859882667	4.513839	6.496775333	5.059141333	5.924387667	5.656919	5.846502333	4.914604	5.346696667	5.353544	5.942832333	4.709852	4.524806	4.518938667	5.038691333	5.426573667	4.888340667	4.535176	5.188169	4.659186667	5.156271333	4.132570667
ACADM	10.84696333	10.59219667	10.58222333	10.97740333	10.36356333	10.95851667	10.80967	11.53056833	11.07171667	10.164438	10.87503	11.10468667	11.6246	11.45854667	11.60804333	9.28561	9.701938667	10.65962	10.84327	9.816726333	10.22133367	10.207185	10.19735333	10.87128667	10.27966133	9.187326	10.72742	10.012983	10.03748	9.752869333
ACADS	8.005767	8.535905333	8.5887215	8.088615	8.079186333	8.292369667	8.163258667	8.075049	8.288498167	8.171513333	8.228275667	8.401461	8.415258333	8.669758667	8.486068333	7.897258	8.690824	8.453647333	8.223847667	8.097242333	7.808259667	7.931538	8.128804	8.241438667	8.063351667	8.198871667	8.664095333	8.121560333	8.807628667	8.551806
ACADSB	7.989799833	7.937041	8.276601333	8.813566	8.166459	8.359297667	8.431892333	8.297093167	8.057501667	7.440962667	7.940295667	8.562755333	8.514205167	8.218131667	8.049447333	7.987802667	6.983803333	8.482656333	8.131800667	7.970457333	7.880070333	8.486872667	7.856849667	7.735639333	7.082083667	6.214805	8.070124	7.485002333	6.526765333	7.493997
ACADVL	11.05818	10.42515333	10.58655	10.17528067	10.30255667	10.55974333	10.05669767	10.49297	10.54590333	10.59265333	10.291114	10.15089867	10.22291867	9.874528	10.15998233	10.09890433	9.980206	10.46168667	9.654924667	10.284161	9.642957667	9.339683333	9.529557	10.234787	9.682555333	10.57114	10.71264	9.594315	10.207185	9.943637667
ACAN	6.405659333	6.202978667	6.449641667	6.087899667	6.354282	6.348020333	6.360971333	6.350252	6.493233	6.330418333	6.356713	6.414445667	6.393714667	6.539458667	6.558237	6.369964667	6.825342667	6.307323667	6.461544333	6.388980667	6.986257333	6.287249667	6.409796	6.090427	6.589236	6.575106333	6.59316	6.767482667	6.764431	6.535842667
ACAP2	9.642542	9.386951667	9.785812667	9.643528333	9.775079667	9.953516667	9.759291333	9.921440333	9.900698333	9.606701	9.463669667	9.726175667	9.781271	9.711823	10.14177267	9.134842667	9.268230667	9.869058	9.937630333	10.21112667	10.62319	9.754193667	9.391372667	9.619626	9.374624	9.704299	9.695597333	8.647703333	9.582194	10.84443333
ACAP3	8.494923333	8.180464	8.298722667	7.864051333	8.148214667	8.394114333	8.139663	8.114097333	8.441415333	8.076304333	8.208722667	8.261836	8.215335	8.352453667	8.347685333	8.257832333	8.153170333	8.259775667	7.853415333	8.253713	7.854235	7.881981	7.687636	8.012527	7.879019333	8.266194667	8.731208667	7.925438	8.008515333	8.15449
ACAT1	8.497259333	8.187754667	8.140870333	8.750510333	7.480973333	8.887847667	7.907999667	8.796171	8.096348333	7.654396	8.591391	8.381234667	8.640317333	8.120387667	8.255449	6.424084	6.665766667	8.259224	7.895262667	7.482030667	7.645282333	8.209220333	8.093168333	8.512457	7.223000667	7.257002	8.337920667	6.567039	8.00548	7.379851333
ACAT2	9.057778	8.93607	9.216113333	8.029551333	8.205678	8.874525333	9.058277333	8.827970333	8.902874333	8.129914333	8.299790667	8.620198667	8.592335333	8.794490333	8.421165	7.227477333	7.914728	9.382590333	8.076998	8.567213	8.459906	9.539649667	8.497791	7.933701667	8.311520667	6.934188667	8.002848333	7.879572667	7.320755667	8.846975667
ACBD3	10.74577667	11.08931333	11.00512333	10.92876167	10.83257667	11.27411667	11.13570667	10.83967667	11.10863167	10.72045667	10.98186667	10.83866	10.85326667	10.93647667	10.86869667	11.34099	11.22540333	11.07296	11.17261	10.57528333	10.85949333	10.80294667	10.98017667	10.84222333	10.85418667	10.75678	10.53753667	10.68988333	11.10642	10.91739333
ACBD4	7.461514333	7.249646667	7.183334667	6.986257333	7.564727667	7.140490667	7.283323667	7.001058	7.305912333	7.339325333	7.243299	7.399163667	7.238711667	7.234470667	7.438220667	7.115411667	7.113965667	7.167011333	7.204671667	7.053744667	7.189789	7.1929555	6.955134667	7.074382667	7.093716	7.339325333	7.966904667	7.779624667	7.337344333	7.178234
ACBD5	7.811932	7.854731333	8.170425333	8.301855667	8.169277333	8.118944333	8.243016667	8.098355333	8.147315333	7.796273333	7.989112333	8.316944667	8.224100333	8.139214667	8.594654333	7.247791	8.719610667	8.655751667	7.955881	8.252699333	7.937862667	8.010973	8.167229667	7.979372333	8.077573667	8.483721667	7.513438667	7.763216667	7.357846333	8.364943
ACBD6	6.863823333	6.41935	6.726799	6.890083	6.718973333	6.495823	6.694316667	6.712724667	6.748045	6.893848	6.695070333	6.351322333	6.656499	6.388980667	6.489388333	7.572356	6.358945333	6.788531333	6.64154	7.280580333	7.065389333	6.873185	6.832117333	6.873185	7.217115667	6.832117333	6.572618333	7.350363	6.745894333	7.501698667
ACBD7	5.213244	5.247129	5.651508667	6.226007	5.588257	5.415037	5.367721	5.413462667	5.441704667	5.396995333	5.414249833	5.535068333	5.974404667	5.421865667	5.306805667	5.374366	5.228673	5.296252	5.328576667	6.677540333	5.951213667	5.169972667	5.047449667	5.219931	5.518043667	5.164291333	5.208890667	6.355463	5.394926667	7.081027
ACCS	7.373948333	6.713576	6.885851667	7.264726	7.069040333	7.352909	7.098764667	6.760730333	7.105266333	7.261054	6.986257333	6.765163333	6.969705333	7.042224333	7.112135	7.221964333	7.137513	6.682544	6.706557333	6.985862	7.409916333	6.858743	6.716588	6.859212333	6.844727667	7.003902	6.953601333	7.234470667	6.956296667	6.891624
ACD	7.685296	8.016344	7.768262333	7.477330667	8.109147333	7.775522	7.697948	7.613989333	7.804078667	7.728806333	7.580256	7.713472333	7.885286667	7.948686667	7.824052333	7.762269667	8.401093333	7.431926333	7.68894	7.602473333	7.587569667	8.302398333	7.879572667	7.602133	8.388078	8.295135667	8.095713	8.164387	8.363070333	7.602741
ACE	7.241342333	7.356873667	7.290547	7.129464333	7.107152667	7.301301	7.140490667	7.311012667	7.309744667	7.500303333	7.456495667	7.508564333	7.274637667	7.350653	7.301143	7.147045667	7.493127333	7.134538333	7.280908	7.314196	6.906358	6.932960667	7.441542	7.577095667	7.676631667	7.508564333	7.798181333	7.240442333	7.675729333	7.245834667
ACE2	6.946302	6.839790333	7.185042667	7.108091333	6.173159333	7.130121	7.761462667	6.964463667	6.885851667	6.047087667	7.584812667	6.937600333	7.205576667	7.751367	7.591283333	7.310742667	6.343436333	8.233596	7.177920333	6.067311	7.776131333	7.091138	7.323019667	6.717287333	7.832058667	5.852901	6.138804333	5.848853667	6.723082667	7.277343
ACER1	11.16899833	8.024347667	9.1505	6.954588	7.627026	8.568376667	8.638267667	9.845143333	8.968863333	7.378037	7.975983	8.965576	9.385841333	7.883318	8.487140667	6.189709	7.007279667	9.491911667	6.521857333	7.046512	6.669149	6.821992333	7.109418333	7.633622333	6.786768667	7.218966	7.029786667	6.929127	6.994781333	6.822156667
ACER2	7.609815667	7.186376333	7.492494	7.764287667	7.029786667	7.668422	7.453604667	7.221285333	7.366773	7.295480667	7.426724333	7.613456333	7.351584333	7.177430667	7.473935333	7.147618	7.746923667	7.482030667	7.838857667	7.494261667	7.463047667	7.460272333	7.303311667	7.534048667	7.397979667	7.870125333	7.721851	6.899650333	7.848523833	7.496654333
ACER3	9.439593333	9.497776667	9.752369333	8.932531667	9.225949667	10.09544067	9.284139	9.912248333	10.07341167	9.446006	9.934276	9.807319333	9.611730667	10.188997	9.853479	8.131041	8.47751	9.885138333	9.360879667	8.873592667	8.644663667	9.459650333	9.552475333	9.851202	9.393916667	9.182865667	9.364095667	8.548848	9.960156	8.957617
ACHE	7.349827667	7.118152	6.838163	7.089474667	7.309363333	7.136688333	6.822321	6.705606333	6.807369333	6.890838333	6.477782333	7.059839	7.212156	6.961774	7.726090333	6.559084333	7.498308333	6.873617	6.760397	6.833462333	6.670094333	6.659711667	6.66522	6.522730667	6.364441667	6.940775	7.917942667	6.666549	7.033360333	6.883815333
ACIN1	9.602422	9.120134667	9.314840333	9.274601333	9.399025	9.238276	9.438378667	9.054577667	9.252262	9.557049333	9.375448833	9.281001	9.360442	9.146368333	9.161525667	9.435660333	9.242489667	9.232126333	9.119159333	9.753737	9.139718333	9.217999333	9.268628	9.337969	9.166535333	9.259984667	9.231857	9.662605333	9.376008667	9.733878333
ACLY	9.974523667	9.963099333	9.712263333	9.505908333	9.785057667	9.121937333	9.791976667	9.385104	9.567386	9.827231667	9.964075667	9.384654333	9.360879667	9.473763667	9.373740333	10.226802	10.50167667	9.771875333	9.958391333	9.493624667	9.885642333	10.22258233	10.46480833	9.778065	10.19333633	10.127541	10.362	10.41241333	10.47963667	10.251038
ACO1	9.460821333	9.380009	9.716417333	9.993427	9.247942333	9.351442	9.085539	9.623829	8.96403	9.401183333	9.738762	9.248991	9.249199667	9.142675667	9.250813667	9.311460333	8.221927667	9.596252333	9.417517667	9.744709	8.963318333	9.237516333	9.922405667	9.747670667	8.609996	9.098584	9.130519333	8.155090667	9.748767333	9.217057
ACO2	10.68003667	10.83866	10.60519667	10.92561	10.59445333	10.15815433	10.704355	9.792543	10.32411667	10.35692333	9.851653333	9.687854667	10.06436	10.076647	10.16362467	10.12999533	10.86869667	10.49385667	10.13734433	10.24698133	9.644016667	10.10455967	10.02333233	9.936404	9.747670667	10.00946	9.767725667	9.786847	10.62602333	10.42212333
ACOT1	7.979047667	7.571217667	7.798534667	8.314423333	7.729895	7.847855333	8.088493333	7.907337	7.587910333	7.654082667	7.602741	7.801535	7.707067333	7.347922667	7.893894	7.499107667	8.642605333	8.112171	7.898126333	7.760593333	7.870418	7.727997667	8.188218	7.827431667	8.113432	7.833542667	7.915849	8.076023667	8.273879	7.989282
ACOT11	9.036063667	8.753797333	9.071199333	8.345377	8.119192667	8.984002	8.769442	8.360486	9.014929667	8.458762	8.060660333	8.798614	8.567506667	8.414479667	8.761908333	8.134764333	8.654558333	8.860076	7.732848667	7.779389667	7.676631667	7.588567	8.013683333	8.375694333	7.859927667	8.272717667	7.651589333	7.087927333	8.320117	7.898446667
ACOT13	9.272817333	9.513272667	9.729568667	9.917069333	9.028418667	9.550411333	9.758506	9.597668	9.88927	9.344223333	9.886170333	9.681100333	9.647111667	9.64849	9.321601667	10.34431333	9.44804	10.271757	9.989597167	9.729568667	10.39587667	9.841198667	9.786847	9.765077	10.41456	9.256409333	9.928574667	9.861692333	10.39736667	9.926495
ACOT4	6.053625	6.243640333	6.666155333	6.228579667	5.788823	6.156636	6.250522667	6.900007667	6.660578	5.885318	5.783224333	6.59316	6.227208333	6.253882	6.770815333	6.084195667	6.491252333	6.315599667	6.252048667	6.299214667	5.621487	5.801029333	6.110392667	6.137552667	6.638656333	6.113373	6.275904667	5.663342667	5.965254	6.356713
ACOT7	8.099586333	8.61573	8.447826333	7.887645333	8.180959333	8.213346333	8.311520667	8.085544	8.197832	8.036727	8.146326667	8.137169333	8.308518333	8.394641	8.227971667	8.381994	8.966147	8.350771667	8.182306667	8.038379333	8.087078	8.334438333	8.271826	8.048848	8.333682	8.935196333	8.774245333	8.375009333	8.700321667	8.564455667
ACOT8	8.537728333	8.636127667	8.528485667	8.214522	8.389885333	8.458196333	8.517612	8.123871	8.601303667	8.383579667	8.082359333	8.381461667	8.517108667	8.564752667	8.693263667	8.461010667	8.135583667	8.548570667	8.133192	8.835358	8.145815667	8.249374	7.992119	8.395262333	8.184098333	8.298722667	8.226613667	8.535905333	8.463807333	8.276941
ACOT9	8.511988667	8.691918333	7.847767	8.778516	8.569535333	8.290789	8.794835667	8.697246667	8.146873333	8.850933667	8.851711667	8.453647333	8.071810667	8.30256	8.368879	9.165276667	9.305287333	8.517612	8.969780333	9.225949667	9.176931667	9.423195667	10.02376867	8.918578	10.05669767	9.472006333	9.577136667	8.847370333	9.731542333	8.741
ACOX1	10.37735	9.732980667	9.883117	9.542960333	9.450953667	10.59366333	9.795974	9.875005	10.32724667	9.695597333	10.04748417	10.56069333	10.37139833	10.39341333	10.46168667	9.188137667	9.0197	10.15089867	9.461587333	9.312657333	9.400848667	8.966147	8.917412	9.844624	8.495792333	8.798614	9.345225333	9.506766	8.880432	9.512885
ACOX2	8.377723	7.827431667	7.456495667	7.807989	7.264977	7.855249667	7.044866333	7.445486667	6.975306	7.003452	7.277675667	7.243299	7.497222667	6.992066333	7.414291	6.409387	6.805871333	6.594432	6.663962333	7.142323	6.645526	6.784397	6.813947	7.358768667	6.763071	6.500797333	7.173342333	6.349140667	6.587553	6.517010333
ACOX3	10.24638333	9.80586	9.733436667	9.281961667	9.584564667	9.881960333	9.508629667	9.387208333	9.769023	9.386050333	9.094060333	9.363388667	9.421424667	9.448664	9.712263333	8.764415667	8.502185	9.681595333	8.697480333	9.222338333	8.256938	8.351672	8.414718667	9.297707	8.345619667	8.315554667	8.328173	9.550022667	8.728693667	8.849635
ACP1	9.363648	9.706492667	9.769023	10.08172333	9.402489333	9.683356667	9.844624	9.913253	9.576736333	9.555064667	9.872894667	9.611295	9.720742667	9.545006333	9.488541667	10.070868	10.28488667	9.863881333	10.18622767	9.779958333	10.49562167	10.21279683	9.84629	9.775552	10.03318267	9.398267333	9.795974	10.25662133	9.859913	10.05969467
ACP2	9.015212	9.773537667	9.479590333	9.548629333	9.753270667	8.829845333	9.28265	8.878616333	9.129295	9.471505	9.362989	8.561982333	8.907533	8.988714667	9.071874333	9.547462333	9.997055	9.017239	9.289904667	9.282335667	9.394377333	8.96669	9.385104	8.983031333	9.386647	9.450953667	9.125521667	9.29745	9.714658333	9.717365
ACP5	7.945605	8.149502	8.701536667	7.638274	8.680759	7.986735	7.618736333	8.330414333	8.505712	8.545943667	7.965727667	7.978210667	7.862836	8.043253	7.729482333	9.219459667	8.896414333	8.401093333	8.618436	8.895581667	7.733593333	7.934279667	8.696453333	8.587103	8.673601	9.546967667	8.190292333	7.246524333	9.348130667	8.359297667
ACP6	8.110152333	8.000298333	8.331989	8.710350667	8.281263667	8.249649	8.239725333	7.959535333	8.079994	8.070975333	7.799865167	7.964756	8.268916667	7.892481667	8.059323	7.854958667	7.42413	8.190815667	7.785096333	8.309053333	7.69822	7.504611	7.339325333	7.905955333	7.958460333	7.764287667	7.922882	8.63259	6.763531333	7.702475667
ACPP	10.43948667	10.087178	10.91954333	9.588896	10.26501333	10.7098	10.127541	10.37583667	10.50316	9.334027	9.863881333	10.23121733	10.43448333	10.244081	10.08587667	9.103131	8.523568667	10.32411667	9.043882	10.24834267	9.465034	8.594396	8.307325	9.841798333	8.062012667	9.200676333	7.431282	7.154073667	7.136477	10.65722667
ACPT	7.714968667	7.904840667	7.823009333	7.491006	7.578452667	7.809334667	7.899947667	7.499341667	7.745218333	7.501382333	7.700486667	7.777443	7.665492667	7.925655	7.946135	7.253176333	7.961048667	7.676048667	7.493713333	7.355531667	7.323019667	7.578763667	7.547680333	7.531533333	7.530202667	8.000070333	7.877415333	7.775292333	8.242196333	7.790858667
ACR	7.175887333	7.105898333	7.778846	7.027283667	7.089474667	7.380859333	7.16297	7.457107333	7.607996333	7.284034	7.130444333	7.458817	7.585136667	7.298066667	7.531533333	6.870546667	7.289076	7.499684333	6.867461667	7.254850667	6.929127	7.27044	7.026626667	7.624824667	7.104862667	7.345601333	7.214705	7.721851	7.494535	7.469162667
ACRBP	6.949314333	6.694580333	6.898288333	6.697327333	7.167442	6.953275333	6.639169667	6.974131667	7.060661667	7.158351	6.947285667	6.900828333	6.906358	6.994781333	6.905979667	6.928363333	7.138034833	6.959165	6.715855667	7.113649	7.16297	7.050545	6.945125333	7.202285	6.905183667	6.968985	7.270996667	6.989801	7.250536667	7.18358
ACRC	6.004886	5.666056667	5.867200667	5.423379667	6.169319333	5.535068333	6.504161	5.368798667	6.015794	6.352650667	6.068212667	5.651508667	5.655793333	5.606119667	5.757107333	6.590735667	5.928041333	5.500791	5.870037667	6.083623333	6.158183	6.561586	5.469429333	5.794021333	5.699151333	5.962530667	6.036109333	6.070060333	5.490392	6.149744333
ACSBG1	6.458547	6.377571333	6.647464667	6.740358	6.468523	6.718198333	6.708206333	6.371648333	6.474970333	6.349140667	6.587553	6.399586333	6.498103333	6.698692667	6.460008667	6.476508	6.670592333	6.607510667	6.534321667	6.097267667	7.319546667	6.329190333	6.443099333	6.384275	6.240618667	6.451795333	6.903467333	6.275904667	6.563602667	6.690416667
ACSBG2	5.206158333	5.302565333	5.296252	5.193679	5.334225667	5.409824	5.586553333	5.344938667	5.608208667	5.469429333	5.368798667	5.660917333	5.438472333	5.557099667	5.765744333	5.242596667	5.892952	5.447902333	5.041445	5.526106667	5.198648333	5.247129	5.087944333	5.377787	5.486292333	5.554368333	5.320621333	5.421865667	5.630759333	5.651508667
ACSF2	7.884606333	7.560501333	7.752237667	7.726875667	7.971733333	7.676886333	8.433500667	7.659218	7.640829	7.652315333	7.300896	7.565025333	7.921312667	7.653213333	7.383914333	9.091660667	7.734411667	7.653213333	7.447935333	7.439423333	7.260336333	7.976485	7.514306667	7.590362667	8.176273	8.060057333	7.027283667	7.982329333	6.450085667	8.032632333
ACSF3	7.665971	7.494896	7.652106	7.363514	7.873192	7.426142667	7.384259	7.273066	7.261725333	7.644727	7.421538	7.308247333	7.433178	7.374877333	7.159072667	8.209220333	8.252806333	7.466272667	7.532348	7.525880667	7.113366	7.849635	7.397570667	7.524892667	7.896267333	8.002654	7.786393333	7.869855667	7.451079333	7.503762333
ACSL1	10.49385667	9.936404	10.012983	9.919209	8.995123667	10.158667	10.02482667	10.65722667	9.893934	9.415338667	10.13801717	9.817571333	9.767306333	9.922751667	9.914703333	11.10642	10.09523067	10.20004733	9.874528	9.919738	9.381186333	10.034985	10.32330667	9.919738	9.142675667	8.888517	10.7098	8.064853333	9.679871	10.57905667
ACSL3	9.805415333	9.324063667	9.16449	9.732980667	8.697480333	9.442248667	9.724796	9.463669667	9.476225667	8.920824667	9.964514667	9.583591	9.446006	9.561369	9.809154333	9.19732	8.664937	9.376008667	9.408782667	9.348553	8.928440333	9.193573	9.262793	9.353734	9.448664	9.389400333	9.424872333	9.514028667	9.547462333	9.588896
ACSL4	8.188102667	7.806732333	7.746016333	8.036922333	8.032632333	7.866209667	8.328691667	9.072523667	7.645544667	8.479668667	9.094496667	7.651589333	7.729895	7.607363	7.374292	8.775710667	8.130795333	8.252806333	8.527792	8.536734667	8.171774	9.078199333	9.309011333	8.945586333	8.934831667	8.532810667	9.044497	7.405218	9.021213	7.774389667
ACSL5	8.598825667	9.251890333	9.167268	9.548172	9.856846667	8.751980667	7.900289167	8.937423	9.907627333	9.863881333	9.110673667	9.113496667	9.067924333	9.083808333	9.074160667	9.484629667	8.730696	8.615537667	9.861692333	8.910336	8.897769333	8.150217	8.816202	9.601560667	9.662996333	7.944866	8.955733333	6.907169	8.853013667	9.117660667
ACSM1	5.605173333	5.806258	5.542613333	5.61286	5.700571667	5.603768	5.806258	5.592611333	5.916476333	5.649086	5.671992333	5.650522	5.721515333	5.507056333	5.836759333	5.546172333	5.583049	5.739608667	5.443382667	5.696706667	6.182572	5.521784333	5.590642333	5.570576333	5.913473667	5.688668	5.643443	6.080634	6.059384	5.549107667
ACSM3	6.539458667	6.516264333	7.416184	6.924391667	6.481393	6.239932667	6.582024333	7.179565	6.781289667	6.416729333	6.353817333	6.176892667	6.888224667	6.847999	6.272462667	6.390298333	5.315748667	6.642462	6.699081333	6.210018667	8.439139667	6.249777667	5.764571667	6.390298333	5.88782	5.551841667	5.228673	8.355684667	5.484812	5.923191
ACSM5	6.750192	6.081402667	6.370764333	6.297567333	6.057341333	6.316107667	5.997573333	5.913473667	6.202978667	5.941048667	6.197123333	6.128986333	6.109782333	6.196515333	6.112688	6.095442	6.277931667	6.105384	6.093621333	6.034548	5.992632667	6.262645	6.134636667	6.465871667	6.061026333	6.420038	6.182572	5.903807667	6.489806667	6.170320333
ACSS1	8.091716	7.860736333	7.768571	8.101333667	8.340485	7.750270333	7.897767	7.637508	8.06274	8.190031333	7.809791333	7.60608	7.726314	7.617518333	7.769313833	7.838857667	7.908726333	7.360097333	7.739483833	8.261273	8.444810667	7.980825333	7.669202	7.644103	7.390351	7.656611	7.841731333	7.620292	7.838549	8.222495333
ACSS2	9.898540667	9.613036333	9.611295	9.156197667	8.514320333	9.331364667	9.514938333	8.942933333	9.412134667	8.903580667	8.989288	9.078199333	8.814798667	9.064633667	8.886257	8.769442	9.061018333	9.491471333	8.815163333	9.493265333	9.08449	8.963318333	8.555244667	8.983305	8.582881333	8.412825667	8.653530333	7.289958667	8.957791833	8.937423
ACSS3	7.903870333	6.925220333	6.880913	7.726314	6.832117333	7.513785667	7.001921	7.638723667	6.785942	7.320755667	7.726090333	7.227350667	7.569350667	6.822639	7.160192	7.359772	6.302269	6.323525333	7.155347	6.636271	6.044728333	6.645993667	6.967862333	7.867703667	6.046375333	6.340666	5.709692	7.514306667	5.935559333	5.889615333
ACTA1	13.42475667	13.25914333	8.600536333	13.52745333	8.543357667	12.93558667	8.264621333	12.21484333	8.610334667	8.558242667	8.512646667	11.97329	12.82404	12.55171	13.11723333	8.137916333	8.794135333	8.571274667	8.397421667	8.214790333	8.244712333	8.024817667	9.769415667	8.549369333	8.234899333	8.755507	8.931532333	9.629097	9.188137667	8.406418
ACTA2	11.44222667	11.38334667	8.389568	11.7524	10.24638333	9.850252333	8.360332667	11.12424	9.893009667	11.77373667	10.51714667	10.00120633	9.797136	9.915590333	8.884664333	10.53526	11.66484333	8.644906667	11.74118667	11.69893667	9.005350333	10.07221433	11.49927333	12.24921333	10.64456333	10.79606667	10.124035	13.10205667	10.91037333	8.852436333
ACTB	13.55531667	13.85607	13.58672	13.45754	13.82174667	13.4767	13.42475667	13.55531667	13.55531667	13.78904	13.42475667	13.55531667	13.55531667	13.6479	13.61720333	13.6479	13.82174667	13.45754	13.89055667	13.4767	13.58672	13.61720333	13.99314	13.6479	13.78904	13.94914667	13.85607	13.94914667	14.05557333	13.85607
ACTBL2	4.862346	5.038691333	5.188169	5.154332333	4.851532667	4.907999333	5.005224333	5.061834	5.055185333	5.041445	4.983636	5.125153667	4.998925	5.018939	4.599680667	7.040041667	5.882055667	5.166727	5.825891667	5.002014667	4.883492333	5.388523	5.375982333	5.052784	6.003011333	5.423379667	4.970146	5.368798667	5.480889667	5.154332333
ACTC1	11.96854333	10.92658	6.233721	11.80580667	6.071971	10.352	5.925234667	8.770562333	6.176181667	7.8512715	6.400555	9.598501667	10.4953	9.166535333	11.21315667	6.051418333	6.806216	6.093621333	6.345492	6.192986667	6.522730667	6.274559333	10.04400233	7.006120333	6.485672333	6.899205667	6.342755667	6.609244667	6.661532	6.280260333
ACTG1	13.45754	13.45754	13.40177	13.31826	13.4767	13.29597	13.45754	13.23943	13.25914333	13.49893333	13.31826	13.40177	13.29597	13.37784333	13.55531667	13.61720333	13.78904	13.40177	13.49893333	13.31826	13.76220333	13.42475667	13.82174667	13.52745333	13.15754333	13.58672	13.6479	13.82174667	13.78904	13.6479
ACTG2	8.964306333	9.664737	6.655494	10.35692333	7.265223333	7.030182	6.331644667	9.424046333	7.812565333	10.121973	9.362354333	7.264726	9.569419333	9.433141333	7.169870333	7.913344667	9.357939667	6.543841667	9.440037667	8.120502	11.00370333	7.408466	10.03043933	10.65617	8.178755333	8.138761	8.944962	12.99481333	12.37672	8.175443
ACTL6A	8.12964	8.375694333	8.581431	8.33097	8.043711667	8.426915333	8.536494	8.384484667	8.703638	7.836746667	8.279718	8.543647	8.687606	8.585350667	8.546451333	9.340036333	8.335321333	8.619345	9.462875	8.578116	9.916529667	9.376008667	9.104414667	8.393550667	9.449433	9.166535333	8.969283333	8.525824333	9.000261333	9.885138333
ACTL6B	6.335632667	6.469015667	6.474173667	6.451795333	6.324507333	6.510935667	6.494432333	6.099432333	6.488495333	6.424485667	6.525143333	6.513237667	6.428329667	6.604227	6.746451	6.010879667	6.702512333	6.382674	6.362688667	6.175717	6.460008667	6.313126333	6.328630333	6.433803	6.349651333	6.526192	6.591247333	6.526765333	6.772989333	6.592653
ACTL7A	5.592611333	5.590642333	5.83233	5.600362333	5.892952	5.916476333	5.703623667	5.760006667	5.799401333	5.875067333	5.687706667	5.675066	6.042326333	5.766955667	5.792986667	5.733029	5.875067333	5.990227667	5.739608667	5.815707	5.959375667	5.763353333	5.581384	5.816916	5.786735333	5.901811333	6.042326333	6.180239333	6.260567	6.028545
ACTL7B	7.1703255	7.338497	7.653714667	7.165065333	7.595827333	7.840268667	7.553119333	7.577736	7.787635333	7.385341667	7.4031285	7.570493333	7.635752667	7.677682833	7.726314	7.176575667	7.496654333	7.764110333	7.207115	7.527536333	7.235949	7.080622667	7.410493	7.733877	7.395435	7.340653667	7.618469333	7.815315667	7.853661667	7.801255667
ACTL9	7.466877	7.827930333	7.752532667	7.344651667	7.284396667	7.451687333	7.681882667	7.442885667	7.647927667	7.625370333	7.660574	7.675245667	7.777125	7.792159667	7.636806	7.54606	8.071980333	7.801395333	7.374573333	7.444124667	7.37678	7.387011333	7.241870333	7.456188	7.584560667	7.731632333	7.967876667	7.599259	8.172279667	7.553119333
ACTN1	11.25632333	11.45854667	11.12875333	10.68234667	10.93523333	10.51185	9.970996667	10.72825	11.16029333	11.57213	11.56948	10.54697	10.15471567	10.66992667	10.032165	11.74922667	11.82256	11.21177333	11.43596667	11.13201667	10.94179667	11.42607667	12.08561	11.49037333	12.20901667	12.27300667	12.14592333	12.69556333	12.40544667	10.28674833
ACTN3	8.131800667	7.657134	6.815221667	6.669627333	6.715051333	6.705074333	6.682023667	6.839790333	6.514381667	6.650843333	6.613644667	6.766025333	6.957094333	6.632133	7.366443	6.567596333	6.853996833	6.581519667	6.548637	6.314728667	6.313126333	6.616611667	6.936451	6.666549	6.715855667	6.745894333	6.576727667	6.695589333	6.975306	7.031150667
ACTN4	12.77065333	12.90477	12.81528667	12.58022333	12.70121333	12.77901	12.82404	12.53958	12.63326	12.65498667	12.60785	13.09006	12.98023667	12.88022667	13.01166333	12.66857	12.78724	12.58484333	12.47117	12.58484333	13.05740333	12.44797667	13.35462333	12.70121333	12.76453667	13.11723333	12.65498667	13.4767	12.64838667	13.04303667
ACTR10	9.189388667	8.809853667	9.515367	9.511893333	8.962128	9.532855667	9.189729333	10.017922	9.477307	9.085865333	9.289051333	9.786542	9.479590333	9.379004	9.424046333	9.295720333	9.011351667	9.750039	9.419733	9.307247	8.835729333	9.433141333	9.986351833	9.827231667	9.817571333	10.16163233	8.763630333	9.086969333	8.699200667	8.728189333
ACTR1A	10.6711	10.42754	10.57385	10.068214	10.060997	10.58864	10.27867933	10.15318367	10.39981333	10.41399667	10.34946833	10.40806667	10.195988	10.09634283	10.158667	10.47238333	10.25172833	10.53189667	10.28145933	9.8507	10.00503933	10.57833333	10.26284433	10.43170667	10.44982667	10.10455967	10.09657	10.29501633	10.00530317	9.444441
ACTR1B	8.891957667	9.042455333	8.971338667	8.722773333	8.657342	8.558242667	8.661640833	8.386837833	8.752239	8.652264333	8.559695	8.729076	8.869552	8.923641333	8.859504333	8.274938	9.094496667	8.642605333	8.805702333	8.966935	8.610334667	8.389568	8.825852	8.799139333	8.247865667	8.613749333	8.635097333	8.613749333	8.671463333	8.757512667
ACTR2	11.58716333	11.73710333	11.70506	11.43186667	12.09811	11.93033	11.82544	11.82256	11.90915667	12.11742667	11.66484333	11.81455333	11.73543333	11.78697333	11.48063667	12.21484333	11.38334667	11.80580667	11.94293333	11.88740667	12.24468	12.10265	11.94012	11.86141333	12.11191333	11.8107	11.89486667	11.72578	11.91955	12.19160333
ACTR3	11.56628667	11.61901	11.66867667	11.39863333	12.00392667	11.86843667	11.73710333	11.90915667	11.96465	11.99548	11.74576667	11.68354333	11.79441667	11.68354333	11.72461333	11.30743667	11.63641333	11.89486667	11.59235	11.87635	11.91292333	11.91955	12.01887	11.88349333	11.62206333	11.44002	11.74317	11.58971	11.96465	11.91618333
ACTR3B	7.417737333	7.406498333	7.706575	7.632511333	7.600861667	7.247219333	7.619721667	7.652106	7.400868667	7.607058333	7.500582	7.367966333	7.546693667	7.450228333	7.412727	7.439423333	7.581406333	7.70879	7.60608	7.490140333	8.146586333	7.633353333	7.594142	7.261725333	7.339004	6.654384667	7.470049667	8.819939333	8.025592333	7.939954667
ACTR5	7.975618333	8.075049	7.990044	7.871992	8.055794333	7.760205333	8.262709	7.744354333	8.145815667	8.137916333	7.850239	7.69381	7.700244	7.551394667	7.625117	8.243545667	7.802555333	7.956388	7.833281333	8.196446	8.274173667	8.222227	7.866209667	7.896267333	8.142363	8.151140333	7.983921333	8.041216667	7.779624667	7.851148667
ACTR6	6.742405333	6.496335	7.156077333	7.123641667	6.828947333	7.042614667	7.440962667	7.272043333	6.561263667	6.877371333	6.858743	7.326039	7.138228333	7.027283667	7.264726	7.849152667	6.684249	7.490140333	8.017391	7.20995	8.092395667	8.031393	7.090647	7.233021	7.571730333	6.995836333	7.219847333	7.443614	6.592120333	7.387956667
ACTR8	8.641075	8.562498	8.892212667	8.574896333	8.733798667	8.588338333	8.45068	8.594162	8.266448667	8.434063	8.338925667	8.622602	8.343419333	8.449133667	8.251242667	8.403312333	7.855249667	8.933123667	8.191321333	8.863524667	8.364352	8.470981333	8.601042667	8.4043375	8.475117333	7.789345833	8.378246667	7.894132333	8.453018	8.368041667
ACTRT2	6.614153	7.012802667	7.118619	6.350715	6.913053667	7.074217333	6.988315	6.764797667	7.119987333	6.923659	7.003452	7.160192	6.967517333	7.283323667	7.025171	6.951923	7.416759333	7.141383667	6.874518333	6.448604333	6.812345667	7.054186	6.879121667	6.886833667	6.915237333	7.40495	7.353208667	6.913475333	7.611597333	7.100524
ACVR1	8.017880333	8.013401333	7.83162	8.426624667	7.911804333	7.825127333	8.386377	8.065385667	7.825792333	7.914386333	8.25063	7.777792667	7.6991635	7.94815	7.811932	8.562498	8.080202667	7.946434	8.656292333	8.265347667	8.696987667	9.06724	8.914978667	7.993652667	8.734016667	8.690539667	7.695256333	7.99884	8.762539	8.053822
ACVR1B	9.10345	9.178513667	9.250171667	8.926245667	8.668673333	9.095227667	9.340036333	8.899122	9.130054333	8.698658333	8.903580667	9.002352	9.092318	9.179227333	9.086231	8.964994667	9.174256	9.015496333	9.156718667	8.795699	9.263604667	8.635559333	8.61573	8.911940333	8.66201	9.105968667	9.049076	8.551806	8.816202	9.544562
ACVR1C	7.103804667	6.909900667	6.979949333	7.502297333	7.075492333	6.846535333	8.163011	7.147782	7.168387667	7.166700667	7.572935	6.577268	7.103804667	6.46396	6.975711	8.261481667	8.217332333	7.746016333	8.076304333	7.408828	7.151829	8.521976667	7.219606333	6.909127333	8.642821	8.358444667	7.40495	6.857105667	7.755308	7.718648
ACVR2A	8.26036	8.372973	8.571041667	8.663253333	7.961355	8.519060667	8.495535333	8.735741333	8.381461667	7.818068	8.141734	8.453385667	8.545943667	8.187051667	8.637805	7.873488333	7.476986667	8.731980667	7.978721333	8.253982667	8.573623	7.999552667	8.129339333	8.440534667	7.428026333	7.220431	7.141995667	8.197015	7.163927333	7.559599
ACVR2B	6.716259333	6.47461	6.784397	6.772419	6.551733	6.588131667	6.384730667	6.608792333	6.723657333	6.579377667	6.592653	6.657611	6.535842667	6.748045	6.659106333	6.534805333	6.889750667	6.652482667	6.461079	6.764431	6.864197667	6.509841	6.639678667	6.445993	6.639678667	6.769218667	6.995473	7.329777667	6.915686667	6.938981
ACVRL1	8.716111	8.405225667	7.779114	8.461296	8.254358333	8.426122333	7.757771	8.565912	8.335648	8.930539333	8.399652333	8.781670333	8.132139333	8.200757667	8.000298333	7.975983	8.733798667	7.661784	8.094342333	8.382744667	7.648615667	8.028377333	8.753538333	8.998150667	8.242085833	8.387555667	8.284295	7.863293	8.327592667	7.769754667
ACY1	8.699406667	9.510104333	9.174724667	8.956906	8.456118	8.664095333	8.766629667	8.335648	8.573398667	8.322663333	8.670332	8.567676167	8.858601	8.765959667	8.609695333	7.646898333	9.580069667	8.936704667	8.231213333	8.688866667	8.498687	8.546771	8.478501	8.360332667	8.286764	8.488763333	9.017239	7.991294667	9.598857	8.381461667
ACY3	6.058371333	6.797281667	6.553189667	6.608792333	6.858379667	6.088644333	6.550250333	6.481393	6.518116333	6.715051333	6.585114333	6.578944	6.318028667	6.473510667	6.792727333	6.418607333	6.741910667	6.398147333	7.070366	6.355011667	6.274559333	6.592653	6.299214667	6.394198667	6.261252333	6.833462333	6.570331667	6.541245667	6.766025333	7.026280667
ACYP2	8.262415	7.951941	7.856849667	8.514860333	7.728387167	8.350201667	7.778246667	7.893894	7.691516333	7.468912333	7.782656667	7.820533	8.143715667	7.917199333	8.549369333	7.799388333	7.619721667	7.756475667	7.779624667	7.673733333	7.607058333	7.977851667	7.435064333	7.637749333	8.017153667	7.758807333	6.869799667	7.882269667	7.243299	7.994498333
ADA	8.113432	8.669125333	8.389249333	7.820927	9.041272	7.981277	8.603023333	8.149030333	8.398429	8.848852333	8.553334667	8.097242333	7.804670667	8.229443333	7.859551	9.611295	9.028418667	8.495535333	8.288087	8.384966333	8.328691667	9.261521	9.765697667	9.023066833	10.64333	9.118017	7.895477667	7.622630667	10.08468767	7.995007
ADAD2	8.143189	8.379291	8.404443333	8.182638333	8.254869333	8.512646667	8.218668667	8.381772667	8.491135667	8.344210333	8.546210333	8.454130667	8.432303667	8.498377667	8.514320333	8.085544	8.811326667	8.555777667	8.083797333	8.060660333	8.002848333	8.022192	8.228804667	8.244469	8.048290667	8.635312667	8.941674	8.464555333	8.940228	8.226351
ADAL	7.33095	7.393270667	7.759224333	8.043711667	7.372936333	7.913344667	7.154760333	7.839087667	8.080202667	7.599259	7.858281333	7.430996667	7.958208667	7.589325	7.730275667	7.728524667	6.751901	7.686918667	7.554273667	7.496049667	8.290789	7.901077667	7.076904	7.609378667	7.542023333	7.170208333	6.679384333	7.747128	5.424768	7.873488333
ADAM10	10.89822667	10.86336333	10.81068	10.70493	11.08776	11.13363	10.95851667	11.1138	10.90759333	11.07009333	10.53367	10.95715	10.74117	10.65722667	10.87631667	11.62714333	11.52489333	10.80197667	11.12247	11.16501	11.65049333	11.30017667	11.19375667	10.93937	11.88545	11.32739333	10.86764667	10.63710333	11.3645	11.50163333
ADAM11	7.001058	6.881399333	7.109418333	6.848914333	6.869799667	7.051293	7.109418333	6.909517	7.044545667	7.064546667	7.051148333	7.187350333	7.267564667	7.205274667	7.137513	6.902963	7.193339	7.049687333	6.992066333	6.788984667	6.900828333	6.789384	6.771673333	6.992066333	6.832117333	7.280069333	7.531835	7.266654	7.383306667	7.162307333
ADAM12	6.220782	6.828947333	6.774043333	6.506579667	7.354768333	6.449188	6.259187333	6.4462845	6.890083	7.811932	7.486078333	6.569794	6.071334667	6.661959333	6.738259333	9.049076	8.243737333	6.826510333	8.943249333	9.269424333	6.653496	6.901300333	10.30808167	7.280324333	8.617092333	9.289567	8.031393	8.149782333	9.520500667	6.888724333
ADAM15	9.950896	10.05021867	10.02266333	9.343941333	9.293671	9.563183	9.872268333	9.256078	9.540722333	9.356298333	9.590418333	9.527809333	9.734540667	9.549475667	9.458456	9.470438667	10.166177	9.903218333	9.271453667	9.533228667	8.967854667	9.545388	9.277519	9.598857	9.039842667	9.560560333	9.621239	9.131507	9.332417333	10.20364333
ADAM17	9.116898333	9.059144	9.210560667	8.742707	9.077887333	9.24391	9.600054	9.226634333	9.517192333	9.201660667	9.180585667	8.999070667	8.955095333	8.777257333	9.033554333	10.37954667	9.435195333	9.424473667	10.03711517	9.219459667	10.00586317	10.30808167	9.140022333	9.080096333	9.836037	9.793022667	9.520500667	9.324820333	9.317311	10.04606433
ADAM19	8.472331333	8.906355	8.537575667	8.280556333	10.54697	8.283215333	7.598580667	8.688554333	9.01812	10.10165133	8.628981833	8.457187333	8.052575333	8.423071333	8.271157333	8.213032667	8.872067333	8.184098333	8.455207667	9.855001	7.674627667	7.972758	9.444758333	8.662443333	9.409517	9.415338667	10.95851667	7.997670667	8.867150667	8.345377
ADAM20	7.069040333	6.433079333	6.355463	6.128225667	6.654846667	6.320562667	6.619296667	6.323525333	6.575566333	6.608792333	6.426035	6.274559333	6.288628	6.336103667	6.873185	7.755797333	6.336992333	6.224119333	6.158183	6.927556	6.394198667	6.511954333	5.838931667	6.465363667	6.654384667	6.526765333	6.688008	6.531964667	6.265337333	6.220082333
ADAM22	5.56239	5.134378667	4.926903333	4.911658667	5.418583	5.26899	5.147249	4.877833667	4.995842333	5.252976	5.023872333	5.164291333	5.080144333	4.82182	4.722609333	5.750867667	5.279736667	4.713244333	5.403453	5.628294667	6.454504667	4.983636	4.739357333	5.462390333	4.935615667	4.894285333	5.886116333	5.396995333	4.628732	5.172660333
ADAM23	7.367710333	6.932552667	7.679639333	7.851394333	7.203033333	7.542174167	8.699200667	7.630433333	7.712022	7.684172	7.614910667	7.474257667	7.213585667	7.659218	7.694707667	7.419175333	7.597209333	8.856968333	8.283753	8.673323	10.26978667	8.595396667	7.685515	7.938287	6.742727667	7.486078333	7.082829667	6.073334	9.749688333	9.31398
ADAM28	7.153708	8.411844667	7.654974667	9.470162667	10.75224333	7.252852667	8.143715667	8.684193667	8.61573	9.810881333	8.303632	7.154220167	7.324732	7.698505333	7.601118333	8.768519667	8.549644	8.386377	9.427681333	9.649043	7.747662333	8.026981667	8.241705333	7.817531667	7.723548333	8.625657333	6.902963	8.247418667	8.192050667	8.274173667
ADAM32	6.403213	6.111995667	6.398979667	6.903805667	5.70724	6.409796	6.175717	6.901823	6.185178	6.121627333	6.577832333	7.075847333	6.647257833	6.558237	7.188653	7.90344	5.816916	6.367267333	6.845575667	6.422079	6.410862	6.671006333	6.382183667	7.066045667	6.599973333	6.149744333	7.810460167	7.367966333	6.641057667	7.121493333
ADAM33	8.464756	8.171774	8.074530667	8.458462333	8.122062333	8.605764	8.064853333	8.295406	8.299542333	8.506614	8.316944667	8.309655667	8.266747	8.337266667	8.28443	7.938735	8.151396	8.005767	7.843755	7.975341	7.582937333	7.985418667	7.763747667	8.390619333	7.6398285	8.382527	8.283753	8.174838333	8.397773	7.857031667
ADAM7	3.766877	3.992077667	4.125000333	3.709528333	3.943514667	3.612957667	4.17096	3.981636	3.935351	3.836899667	3.913164	3.730842333	3.951848667	3.780880333	3.951848667	5.038691333	4.279121	4.156870667	3.709528333	4.044445	4.132570667	4.206994667	3.913164	4.011961	3.960243333	4.053841667	4.17096	4.011961	4.022225667	4.271822667
ADAM8	7.465361333	7.646360333	7.635752667	7.200109333	8.187987333	7.335710333	7.21501	7.928588667	7.808986	8.058372667	7.596659	7.506739	7.577736	7.774389667	7.629326333	8.281660667	8.270921	7.829749	7.505504	7.944527333	7.7917405	7.608514	8.014966667	7.680945667	8.745976667	8.457187333	8.831156667	7.913639667	8.597839	7.827626667
ADAM9	10.038826	10.294407	9.854009333	10.44802	9.441422667	10.70044333	10.32069333	10.39809667	10.08230333	9.685575667	10.51185	10.52687667	10.339995	10.73621	10.60022667	10.77830333	10.32769333	10.07864183	10.73419333	10.88613667	10.75112333	10.6524	10.52337333	10.24834267	10.23121733	10.5526	11.09268333	9.273132667	10.94747667	10.60792333
ADAMDEC1	5.802012	6.749303667	6.891624	6.322850333	8.951085333	5.570576333	7.401787667	6.745894333	7.757771	9.436284333	7.409081333	5.851745333	5.705090333	5.950506667	6.479998333	7.665971	8.312690667	7.030182	8.890231333	8.986258	6.957495333	7.881728333	7.942424333	6.500797333	6.887216333	7.404152333	6.579377667	6.627141	9.41326	8.797646667
ADAMTS1	7.879572667	7.731351667	7.584812667	8.781385333	7.173039	7.814234333	7.944224333	10.47739	7.441542	8.568884	9.996459667	8.360639333	7.193635333	7.116052333	7.58621	6.825342667	8.519446167	8.384768667	8.817647333	7.755187667	8.163258667	8.463017667	9.354564667	9.629556333	8.607035333	8.937066667	8.431892333	7.794289667	6.813593	7.400162333
ADAMTS10	8.215607667	7.798813	7.687256667	7.667516667	8.092164667	7.879019333	7.707067333	7.870125333	7.905955333	8.486872667	7.746587333	7.915968167	7.817304	7.767789	7.686699333	7.937466333	8.081827333	7.738984833	7.632272667	7.881981	7.473151	7.661519	7.595468333	7.901897667	7.563447	8.047741	7.937345667	8.204407	8.288338	7.544540667
ADAMTS13	7.171468	7.072310333	7.167442	6.785296333	7.138860667	7.118152	7.087222667	7.069634667	7.228269333	7.203371333	7.128356667	7.152185	7.074548	7.124067667	7.231584667	7.167442	7.338212333	7.129177667	6.891289	7.115024333	6.81725	7.021876667	6.897902333	7.008006333	7.090647	7.355142333	7.467415667	7.419175333	7.565176833	7.245517
ADAMTS14	6.837839667	6.884558333	6.971894333	6.627907	6.701657	6.498790667	6.914885667	6.699416667	6.945125333	6.93091	6.853782667	6.945125333	6.777119667	7.031505	6.894814667	7.190068	7.316368167	7.068161333	6.802746667	7.170442667	6.567039	7.071525333	7.236379333	6.917886667	7.140752667	7.457714333	7.118152	6.971894333	7.625370333	6.936814333
ADAMTS17	7.487960333	7.164161	7.54554	7.157449667	7.344877	7.665971	7.552526667	7.285215667	7.398843333	7.321305667	7.612532333	7.463972333	7.532700333	7.410184333	7.529968333	7.516204333	7.468616667	7.526436	7.252245667	7.583606667	8.621074667	7.243894	7.164590333	7.508283667	7.213193333	7.326884333	7.660365667	7.565328333	7.318552667	7.799098
ADAMTS18	5.439762333	5.932475333	6.064711333	5.705962667	5.695368667	5.753318667	6.020323333	5.854898333	5.975296	6.743096333	6.302269	5.996810667	5.971942667	5.864330667	6.014555	5.820877667	5.986831333	6.128986333	6.158829	6.056462333	6.22155	5.942832333	6.194335333	6.663962333	6.197918667	6.210758	6.795063667	6.176181667	6.320018333	6.237971667
ADAMTS19	5.456070333	5.906573667	5.618629667	5.716072	5.374366	5.855697667	5.773906	5.606119667	5.449487667	5.683104333	6.004886	5.923191	6.006467667	5.806258	5.640860333	5.781136	5.977247333	5.477941	5.635278667	5.427832	5.360849	5.874221333	5.339442333	5.893813333	5.791244333	5.507056333	5.583642833	7.227083	6.013652333	5.836759333
ADAMTS2	7.702913667	8.008515333	7.713065667	7.696827667	7.737681667	7.946978667	7.571485333	8.125506333	8.053585667	8.581431	8.3596725	8.107824	7.771825333	8.143436	8.0964655	9.923465667	8.930539333	7.868636333	9.453656	9.564306333	7.478865333	8.497029333	9.561369	8.796171	8.590385	9.665204	8.766944	8.795699	10.110407	7.736061667
ADAMTS3	5.499398667	5.968024667	5.708470667	5.823865	6.109181	6.286004667	6.035031333	5.867200667	5.671181	5.976258	6.284304	5.723496667	6.054986667	5.973569333	5.586553333	6.693595667	6.067311	5.786735333	5.896528667	5.936304333	6.249777667	5.767798	6.616611667	6.271360667	7.234848333	6.659711667	6.054986667	5.869254333	6.099432333	5.792105667
ADAMTS4	6.324507333	6.568774667	6.428329667	6.407019	6.641057667	6.472673333	6.744946667	8.757334	6.779760333	7.121493333	8.074203	6.532332667	6.391786333	6.534805333	6.303518333	7.703265	7.259885833	6.687108	7.696525667	6.941135	7.030564	7.197518	7.762862	7.738836333	7.279743333	8.169791667	7.671767667	7.808986	8.412443667	6.716259333
ADAMTS5	7.857258	7.061784667	6.822639	7.925840333	6.036109333	7.630145333	6.627907	7.565853	6.571203	7.042995667	7.224140333	7.417989333	6.736171667	7.484347	7.416505333	6.958180667	6.854727333	6.680388	6.439428333	6.348562667	6.148411333	6.550250333	7.298717	7.930909	7.107522667	7.120285667	6.779364667	6.249777667	6.762653333	5.640860333
ADAMTS7	8.454322333	8.579926333	8.755839667	8.636127667	8.769098333	8.891460667	8.753538333	8.628851	9.079258333	8.904237	8.826714667	8.900608667	8.765549	9.064299667	8.923288667	8.693822	9.317311	8.653530333	8.608655333	8.756025667	8.547664	8.461871	8.579926333	8.792231333	8.574896333	9.305109167	9.566931	9.870279667	9.559852333	8.839468
ADAMTS8	6.871938	6.837067	7.069962	6.613644667	6.766525333	6.877767	6.840238667	7.050812333	6.99356	6.999347667	7.053744667	7.060661667	6.925220333	7.093716	7.089474667	6.599973333	7.183904667	7.139279333	6.656499	6.803993333	6.562637	7.011672333	7.216549333	7.055655333	6.816333	7.091811333	7.179929667	6.997581	7.492494	7.070788333
ADAMTS9	8.077159	8.081827333	7.133939667	8.181140667	7.481183667	7.143209333	7.537155333	9.971509333	7.323735667	9.868678	9.675678333	7.665217	7.320243	6.9132645	6.893522	8.12964	8.676634333	7.129738	8.572809667	7.808475667	8.048541333	8.367816	9.224734667	10.140512	8.155906667	8.662103667	8.736869	7.821767333	7.392632333	7.141023333
ADAMTSL1	6.897406667	6.650467333	6.909127333	6.863399	6.313126333	6.575106333	6.671006333	6.659106333	6.628902667	6.609609	6.828477	6.616611667	6.556702667	6.475489	6.588131667	6.365084	6.853335667	6.571642	7.240795667	6.509841	6.311754333	6.553789667	6.710540667	6.919580333	6.519156333	7.040804333	6.426654333	6.347375	6.776205	6.508695333
ADAMTSL2	7.373218333	7.323019667	7.562236	7.315571333	7.485002333	7.459679	7.407038667	7.373218333	7.337595333	7.461514333	7.519685	7.398274667	7.578452667	7.786126333	7.346181333	7.311358	7.841160667	7.383914333	7.391142	7.277343	7.124734	7.313635667	7.389960333	7.403278333	7.45584	7.625710333	7.524576	8.013401333	8.165235	7.438870333
ADAMTSL3	6.889253667	6.826510333	6.339526667	7.346391	6.392411	7.167763667	6.572618333	7.273993	6.1100875	6.337713	6.871008667	6.670592333	7.024282667	7.025834333	7.113366	6.096232333	6.526192	5.982200667	6.583081333	6.272462667	5.554368333	6.021227333	6.176892667	8.327819333	6.892023	6.071971	6.004018333	5.895537	5.963441667	7.005089
ADAMTSL4	8.313908333	7.729086	8.350407667	7.238927333	7.489375333	8.625657333	7.216861667	7.640829	7.899683667	7.457714333	8.352211333	8.469187667	8.0859875	8.624180667	8.353882667	6.692649	7.486994	8.214193333	6.67661	7.398274667	6.933744333	7.203033333	7.482878	8.258989	8.001586	7.514035333	7.811698667	6.977773667	8.866241	7.416184
ADAMTSL5	8.329297667	8.661362667	8.421698667	8.126025333	7.799098	8.243545667	8.663253333	7.951772833	7.84719	7.441818	7.859551	8.084489333	8.296706	8.323930333	8.698089333	7.649543	8.306319	7.792159667	7.131224667	7.816659	7.991294667	7.722764167	7.777982	7.676048667	7.375657667	7.8867	8.186526	7.369509333	8.398429	8.036922333
ADAP1	7.440016333	7.851148667	7.838311667	7.147045667	7.353515667	7.425929333	7.420185333	7.571730333	7.345249333	7.474540667	7.516204333	8.471874	8.264874	7.805711	8.037926	7.642264667	7.899683667	7.322581667	7.047251333	7.198270333	7.382526	7.450759	7.604538	7.505886667	7.378037	8.180464	7.903118333	7.371834333	7.332358	7.610147667
ADAP2	8.416795	8.394373	8.281112	8.091899333	8.641075	8.273226667	8.254358333	8.193872333	8.546771	9.144533333	8.658295333	8.251505667	8.001586	8.485278667	8.293521	8.400222	8.394641	8.862707667	8.468845667	8.559926333	7.507028667	8.989951	8.884975333	9.121279	8.392575667	8.360944333	8.589726	8.059779667	9.609032667	8.613532
ADAR	9.678146667	9.836037	9.771169333	9.811703667	10.42424333	9.447412667	9.893934	9.672585667	9.832299667	10.46349667	9.693577667	9.500588667	9.538043	9.534843667	9.727013667	10.45424667	10.201094	9.845143333	10.44184333	10.49297	10.09035167	9.922751667	10.32550667	10.11338267	10.60461333	10.53022333	9.882530667	10.71535333	10.51383	11.12424
ADARB1	8.803584667	8.109346333	7.746587333	8.035503333	8.705805	7.9557555	7.832972667	7.949819667	8.0460045	8.896172	8.256668	7.877415333	7.951011333	7.713065667	7.597486	8.326220333	7.914976333	8.017153667	8.162738333	8.367537667	8.419799667	7.803453667	8.045030667	8.673964	8.520842667	8.111300333	8.056711	9.556707333	7.625710333	7.257002
ADARB2	7.022232667	7.490401	7.904840667	7.666928667	7.439682333	7.48233	7.426724333	7.454445	7.338212333	7.403278333	7.363514	7.699821667	7.794897	7.769754667	7.705965667	7.099849333	7.445758	7.594965333	7.185042667	7.640829	6.824942	7.005359	7.061784667	7.29718	7.237993	7.212864	7.332072667	7.190068	7.626069333	7.792159667
ADAT1	8.045890667	8.360944333	8.172279667	8.348881333	8.523451333	8.051918667	8.323930333	8.078741	8.246629667	8.680759	8.223847667	8.021440667	8.187051667	8.131041	7.957877333	8.907533	8.914450667	8.373910333	8.376214333	8.327161167	8.162423667	9.118324333	8.776008667	8.423071333	9.441093333	8.326538333	8.092164667	8.700321667	8.243997	8.232244
ADAT2	8.495792333	8.110152333	8.151140333	7.972295667	8.293521	8.303351	8.596785	8.028929667	8.135037	8.051006	8.108674333	7.531311667	8.103422	8.066425	7.666928667	8.123580333	8.605431667	8.097510667	7.819124333	8.23264	8.882757667	8.326538333	7.788929333	8.092645667	8.143948667	7.289739333	8.384966333	7.439682333	8.255722	7.885014167
ADAT3	8.039866333	8.327032	8.224100333	7.703720333	8.056711	8.305485667	8.265347667	7.907094	8.231075667	8.046370333	7.996443667	8.350589667	8.393880333	8.201853333	8.311281667	7.687256667	8.717389333	8.193872333	7.802555333	8.068974333	7.983921333	7.924649667	8.173691333	7.908995333	7.742721	8.337146667	8.582881333	8.093374	8.533628667	8.257531667
ADCK1	7.428722333	7.931284667	8.077893333	7.371175	7.942649667	7.304077	7.855968667	7.377372	7.440662	7.277343	7.569876333	7.488105	7.714342667	7.310071333	7.776871	7.650431667	7.607058333	7.776871	7.149441	7.503507	6.482536667	7.507940667	7.712773	7.555145	8.002348333	7.547098333	7.161243667	7.302245	6.908162667	7.104862667
ADCK2	7.867703667	7.456188	7.968082333	7.371834333	7.855249667	7.67548	8.007651667	7.450615333	7.753321	7.560168	7.561019667	7.407038667	7.659502667	7.218966	7.352319667	7.174580667	7.175201667	7.733361333	7.303657	7.853973667	7.466272667	8.164679667	7.891866	7.635966	7.3737735	7.136688333	7.753051	7.2167055	8.11803	7.665492667
ADCK5	7.870418	8.004130667	7.911804333	7.347553333	7.737962667	7.846384333	7.830276667	7.707894333	7.875128333	7.606780333	7.695256333	7.856077333	7.881728333	7.712539333	7.770838	8.004477667	8.258375333	7.979372333	7.740432333	7.868446333	7.387610667	7.702158	7.716583333	7.545782667	7.801255667	8.318021333	8.366087667	7.613989333	8.302134	7.824389
ADCY1	7.310742667	7.491362333	7.468616667	7.168082333	7.170731333	7.304966333	7.275414667	7.156077333	7.294889	7.500582	7.319158333	7.477330667	7.347051667	7.594142	7.254205	7.611597333	7.6178735	7.255669	7.373948333	7.257914	6.958793	7.027283667	7.289355667	7.424686333	7.513438667	7.155347	7.366077	7.840268667	7.668137333	7.310071333
ADCY2	8.715880333	7.290547	6.877371333	8.890816	6.780318667	8.002348333	7.144279	7.326266333	7.011172333	6.885021	7.100356667	7.397570667	7.757524	7.379851333	8.106527667	7.155000333	6.874518333	6.99356	8.30778	6.683281333	9.557438	6.649121	7.020663667	6.993139	6.764431	6.741910667	6.799934667	7.527536333	7.023532333	6.549174
ADCY3	9.182091333	9.141311333	8.852718667	8.100163333	8.663537667	8.297093167	8.692749333	8.748807333	8.486068333	9.163102667	8.958357	8.411062333	8.436069	8.565562333	8.304458667	8.892701	10.24834267	8.464994333	8.972279	8.837917333	9.174256	9.181739667	9.353734	9.384654333	8.724225667	8.951664333	9.297707	8.152359333	8.954811333	9.074160667
ADCY4	9.778065	8.374546667	7.715266333	8.812913	8.295406	8.357779333	8.065864667	8.637805	8.144208333	8.800143667	8.370507	8.646299333	8.229751667	8.15289	7.611597333	8.140366	8.880198	7.532928667	8.068974333	8.159709667	7.678371333	8.397773	8.010641667	9.058277333	7.547385	7.935441167	7.802555333	7.330686	7.862485333	7.603019
ADCY5	7.508564333	7.369284	7.429768333	7.143554333	7.780579667	6.929127	7.151829	7.154366667	7.360097333	7.767089333	7.229760667	7.152590333	7.055965	7.151397333	6.848396667	6.607791667	7.202591667	7.118985	7.135157	7.276366333	7.499684333	6.690913667	6.641057667	7.505504	6.624113	6.798595	7.145427333	7.331268	6.999720667	6.718557333
ADCY7	8.521701333	8.843228	8.817069667	8.087977333	9.032270333	8.466825667	8.058082	8.388733667	8.562755333	9.063068	8.490273333	8.686672333	8.560994667	8.858601	8.566416333	8.539690333	8.363322	8.663253333	8.008515333	8.631274667	8.269288667	8.061641667	8.688866667	8.681932667	8.836688667	9.246484667	8.842084333	8.328409333	9.088608333	7.978721333
ADCY9	8.458095667	8.268108	8.238454	8.260995667	8.007915667	8.41848	8.366087667	7.842941	8.776008667	8.176802667	8.213838333	9.226634333	7.886217667	8.888798333	8.267577	8.114097333	8.331989	7.704121167	8.359029	7.863070667	8.081220667	8.545065667	8.001586	8.342101	8.114097333	8.275262	7.90344	8.033785333	8.118394333	8.289906667
ADCYAP1	6.671006333	6.697701333	6.750192	6.760730333	6.537334667	6.648606667	6.680919667	7.368943	6.622377333	7.331703333	7.422327667	6.804979333	6.691804	6.557731	6.889750667	6.439428333	7.117907667	6.571203	7.035594667	6.409387	6.738555167	6.180239333	7.383162	6.854211	6.659106333	6.954245667	7.302881	6.894383	6.985492	6.678864333
ADCYAP1R1	7.734617333	7.105266333	6.288628	7.093716	7.105439333	7.014268	6.358452667	7.706575	6.987291667	7.265828333	6.713576	6.539458667	6.536274	6.779364667	6.72502	6.201066	6.801778333	6.215555333	6.330418333	6.546628333	6.097267667	6.178683	6.682023667	7.135157	6.423011333	6.567039	6.318028667	6.645526	6.761729667	6.477782333
ADD1	9.956627333	9.631027667	9.459650333	9.59673	9.809677333	9.497776667	9.358344333	9.414657333	9.321892	9.816726333	9.370596	9.375259	9.334027	9.562872667	9.336623667	9.458905333	9.426982667	9.255078667	9.076669	9.535370333	8.736869	9.013642	9.293995333	9.557438	9.395056	9.346229333	8.808453333	9.671201	9.408782667	8.771697
ADD2	6.632133	6.710958667	6.613644667	6.350252	7.198270333	6.212371	6.301265	6.530186667	6.491061333	7.240018	6.676222	6.606846667	6.4523	6.297567333	6.676222	6.891624	6.8363615	6.746451	6.607791667	6.718198333	7.591283333	6.495305333	6.819974667	6.784397	7.382909167	8.152075667	8.367816	6.781289667	7.592634667	7.571485333
ADD3	9.475341	9.450614	9.364767667	9.909385333	9.692237	9.913759333	9.274601333	9.981386667	9.462536333	9.841198667	9.437607667	9.782478333	9.769415667	9.646270333	9.690949333	9.508629667	8.713104667	9.410232333	9.481332333	9.659530333	9.776029	8.959434333	9.144533333	10.01926133	8.974358667	8.595396667	8.629628333	8.502185	7.761615167	9.174724667
ADH1A	7.785315333	7.174933	6.948288667	7.668915667	6.980533	6.915237333	7.809240333	8.437352667	7.390826667	6.868981	7.0186	7.117539667	7.834002667	7.123641667	7.674063667	6.035031333	7.6430605	6.899650333	6.892023	6.385895333	5.883566667	6.622013667	6.254665	7.854958667	6.29315	6.830271	6.578374333	5.891825667	6.951522667	6.553789667
ADH1B	9.862270667	7.694707667	6.652998333	8.547391	7.125632333	6.513237667	7.823009333	9.751460333	7.867703667	6.944848333	7.530722	7.337728333	8.478910333	7.712022	8.480378333	5.454476	6.178683	5.889615333	6.172392333	5.762381333	5.643443	6.263907	5.784471	9.339683333	5.598397	5.545112333	5.064212667	5.617387667	5.495094	5.717510667
ADH1C	8.294293	7.734617333	7.578986	9.509824	6.805871333	7.208765333	8.935768667	9.348553	9.472347667	7.414045333	7.166379333	7.503219333	8.094679	7.307253667	8.198067	3.880757667	8.563299333	7.871992	7.353881333	5.607183	6.926596	6.551285	6.284975333	8.737271	5.322461667	5.144807667	4.767203667	4.599680667	4.970146	7.373948333
ADH4	6.432249167	5.115235667	5.464200333	5.908598333	4.619768667	5.247129	5.158576333	6.692436833	5.346696667	4.826087	4.890972333	5.802012	5.188169	5.497943	5.557099667	4.381754667	4.234050333	4.795723667	4.727288333	4.703140667	4.679945667	4.413129	4.467743	6.461544333	4.467743	4.262071333	4.659186667	4.338726333	4.294038667	4.401071333
ADH7	10.79606667	10.73375333	11.38822667	10.97628667	10.49594333	11.16961	10.83052667	11.42827	11.6437	10.68003667	9.716807667	10.57993	10.96185	10.70860667	10.88114	5.217358333	8.735562833	11.23297667	8.773972333	11.08366333	10.41241333	10.111055	8.964699667	10.68641	6.780318667	6.876945667	7.412396667	7.001528	5.491884667	10.26028267
ADHFE1	8.790158333	7.952349	6.857105667	9.277108	8.125775667	8.309655667	7.569014	8.075498667	7.641445667	7.245268333	7.223349333	7.420185333	7.086649333	7.437380667	7.766511667	7.983671667	5.978927667	7.064546667	8.034068667	7.094128667	6.609244667	6.98932	6.781289667	7.420185333	7.039334333	6.318028667	5.919177333	6.242571333	5.823077667	6.155282
ADI1	10.03078467	10.61722667	10.53189667	10.80967	9.937015	10.28861	10.46824333	10.62132333	10.49911	10.07284567	10.60112	10.58454667	10.57905667	10.52687667	10.56476667	10.09845633	10.65722667	10.52514333	10.3804	10.39898	10.83619333	10.82464333	10.60112	10.78254333	10.14971167	9.455095333	10.24041767	9.590847667	10.37415333	11.23297667
ADIPOQ	6.760730333	6.345492	6.199050333	5.812128333	5.929481667	6.635886333	6.111245667	6.129833	5.987827	6.090427	7.508885667	6.004018333	5.977247333	6.070060333	5.867200667	6.064021667	6.040220333	6.103359333	6.030624667	5.800257667	5.869254333	5.709692	5.920874667	7.749149333	6.164797667	6.342755667	5.968024667	6.041427	6.324507333	6.141656667
ADIPOR1	11.78697333	11.96465	11.68354333	12.00392667	11.96854333	12.2257	12.00392667	11.86141333	11.90105333	11.63026	11.79764333	12.22996	12.28635667	12.3072	12.58484333	12.06653667	12.15493667	11.49735667	11.8107	11.42607667	11.40098667	11.67143667	11.55344	11.53345333	11.30389	11.54896667	11.80823	11.16029333	11.99548	12.01341667
ADIPOR2	9.798548333	9.487654333	9.949605333	9.051653667	9.611730667	9.970464333	9.928574667	10.23054067	9.944834	9.345225333	9.525048333	10.411985	9.858654	10.19669567	10.079658	9.465726	9.265487333	9.719486333	8.618114	9.752369333	9.200396333	9.674615333	9.874528	9.860583	9.369355333	9.407652333	9.443120667	8.875408	8.978642	10.247622
ADK	9.744709	9.978965167	10.07480633	9.618661333	9.670291333	10.26801933	10.0102095	10.248836	10.18304833	9.658275333	9.746333	9.973132667	10.02135667	9.851202	9.818802333	9.982866333	9.074160667	10.27432533	10.10977067	9.947192333	9.873367667	10.87892	9.819844667	9.843131	10.52141667	9.685575667	9.462536333	8.941283333	10.15258	9.375259
ADM	8.821769667	8.830575	9.130762333	8.891082	8.654558333	8.696987667	9.423593	10.18044433	9.386951667	9.092585333	10.13460567	10.46741333	9.042120667	10.17987	9.733436667	9.673661	9.786847	9.841798333	9.261873333	8.921802667	9.947192333	9.570857333	10.74232	9.177868333	9.923465667	10.63797333	11.19224333	9.559031333	9.842720667	9.501700333
ADNP	9.500156667	9.426482667	9.654093667	9.838271333	9.761502333	9.476986667	9.910294333	9.553893333	9.540382	9.759291333	9.565204	9.614672333	9.837394667	9.588508667	9.470162667	10.09071967	8.887596667	9.835178	9.580284333	10.00862333	10.16985867	9.857357333	9.705184	9.481731667	9.694171667	9.767725667	9.717874667	10.727835	9.249199667	10.038826
ADNP2	8.008515333	8.303351	8.316400333	8.076837	8.057185667	7.939422667	8.187583	8.109590333	8.416487333	8.036244	8.070124	8.122977667	7.925438	8.222985333	8.343750333	8.368041667	8.455520667	8.370507	7.984477333	8.396937333	8.531147667	8.233794667	8.109590333	8.012887333	8.187051667	8.08042	8.013401333	8.452129	7.627144833	8.739524
ADO	8.473935	8.611148	8.638474333	8.596182333	8.593661667	8.635312667	8.624447333	8.502458667	8.696582	8.615990667	8.894420333	8.687606	8.696884333	8.722465333	8.739524	8.834300667	8.853013667	8.67825	8.748025667	8.640515333	9.025224667	8.876728	8.574896333	8.858953667	8.564752667	9.185128667	8.987450333	8.873838333	9.180151	8.708649667
ADORA1	7.070788333	6.975711	7.295823667	7.129177667	7.071976	6.978206667	7.157133333	6.941135	7.217115667	7.198270333	7.18358	7.220975	7.148376667	7.307253667	7.214447667	7.214447667	7.343093	7.263571667	7.143209333	7.036399333	6.594432	7.050173667	7.058709667	7.212583333	7.002717667	7.497222667	7.463047667	7.313849333	7.787385667	7.393053333
ADORA2B	8.383835	8.864179667	8.900608667	8.243737333	7.954797667	8.543098667	9.240734333	8.294293	8.329572	8.097242333	8.841523	8.223379667	8.535314	8.577496	8.543647	8.400608	9.746702333	8.751980667	9.048785667	8.139435667	8.704306	9.444441	8.326745333	8.369993333	8.320937667	9.371131333	8.862036333	8.422248	9.187603333	7.903870333
ADPGK	8.496142	8.454130667	8.270427333	8.304458667	9.231054667	8.359791	8.271157333	8.3446355	8.691918333	9.094778333	8.506614	8.017153667	8.217639	7.850921	8.229751667	9.210872333	8.902874333	8.374185	8.644357	9.120960333	8.955946333	8.401461	8.648348	8.416263333	8.660057333	8.623110333	8.614061	8.875683	9.263604667	9.149004667
ADPRH	5.870037667	5.91542	5.322461667	5.610359667	6.330999	5.403453	4.954793667	5.912524333	5.773026667	6.336103667	5.911463667	5.655793333	5.48324	5.573375333	5.773026667	5.647792333	5.823077667	5.746782	6.163267	6.054986667	5.639840667	5.287812333	6.272074333	6.197123333	6.136305	5.933251667	5.898464	5.746782	5.868254	5.882055667
ADPRHL1	7.844556667	7.864256667	7.045428333	7.608834333	6.643917	7.396956333	6.493797667	6.637641	6.769610667	6.621304	6.504810333	6.914483667	7.250792333	7.054585667	7.521897667	6.840238667	6.924722	6.737933	6.609609	6.499741667	6.407019	6.459402333	6.558815667	6.650843333	6.582602333	7.008339667	6.741499667	6.678864333	6.947285667	6.917886667
ADPRHL2	8.036922333	7.980011333	8.268108	7.641150667	7.847405	7.834561333	8.351	7.812828	8.082692667	7.868446333	7.894921667	7.941111333	7.963051333	7.84719	8.031633667	7.860460333	8.289672333	8.071810667	9.010957	7.878131	7.696525667	7.994256333	8.056456333	7.964756	8.285168667	8.070427	7.857031667	8.089324333	8.021675	8.027871333
ADRA1B	7.237602667	6.969705333	7.60608	6.824489667	7.462169667	7.372593333	7.318183	7.408466	7.548027	7.466877	7.416505333	7.475119333	7.366077	7.512629333	7.555979333	7.306334333	7.264977	7.415894333	7.367345333	7.141752333	7.030182	7.026626667	7.236741	7.446752	7.42264	8.190031333	7.687924	7.512629333	7.826627	7.388508
ADRA1D	7.096527667	7.049687333	7.240795667	6.904863667	7.033360333	7.127694	7.328550667	6.924722	7.155803333	7.152590333	7.314735667	7.073044	7.116396667	7.146380333	7.20995	7.135971333	7.556856333	7.137841333	6.985862	6.868159	7.123641667	6.960905667	7.195407	7.193635333	7.360415333	7.590664333	7.343984	7.172666	7.521189333	7.142733333
ADRA2A	8.779109333	8.588568333	8.180766	8.063351667	9.769023	7.973302	7.638367167	9.109756333	8.214790333	10.17355533	8.749629667	8.20647	8.153170333	8.238723667	7.765676	8.258673667	9.05655	8.160562667	8.358698333	8.486068333	7.566423667	7.677836333	8.828975667	9.354564667	7.828981667	8.321472	8.126898	7.995667	8.360639333	7.797948333
ADRA2B	7.264003	7.305571	7.499684333	7.410859667	7.33095	7.597944	7.359772	7.345601333	7.599771667	7.257612667	7.268799	7.535986333	7.472523667	7.614272	7.559026	7.111230667	7.492787	7.502297333	7.40209	7.148376667	7.178646167	7.072310333	7.330151333	7.466272667	7.48233	7.46245	7.458262333	7.470212167	7.579329333	7.481183667
ADRB1	8.075260333	8.001334667	8.163011	7.84719	7.839335333	8.257225667	7.880990667	7.924649667	8.109246833	8.000298333	8.234362667	8.288875667	8.189527667	8.438852333	8.34737	7.671876833	8.80957	8.036521	7.699821667	7.550844667	7.547098333	7.721851	7.921312667	8.036521	7.722911	8.267848333	8.517108667	8.122977667	8.674509	8.299790667
ADRB2	8.034532333	8.022192	8.109147333	8.230198333	8.341398333	8.530610333	8.366740667	8.186526	8.193872333	7.998311667	8.496733333	8.036922333	8.839065667	8.206745667	8.292369667	8.370250333	8.094025333	8.344210333	8.300903	8.170725	7.509567333	8.256938	7.661784	7.771825333	7.835383667	8.686274	8.208928333	7.969585333	8.544299	8.108674333
ADRB3	6.319495667	6.546628333	6.638212667	6.081402667	6.254147	6.538877667	6.454962333	6.291888667	6.511954333	6.363905667	6.435362	6.347375	6.493797667	6.29255	6.392411	6.502358667	6.572618333	6.485672333	6.229962667	6.493233	6.070060333	6.272074333	6.397465	6.338976667	6.410364333	6.677540333	6.398979667	6.538528667	6.999000667	6.573026667
ADRM1	10.52337333	10.77295	10.69577	10.13655433	10.37649667	10.25623967	10.24698133	10.130649	10.38974667	10.31345667	10.04606433	10.107662	10.29641933	10.17464833	10.29538583	10.25005033	10.76677667	10.38201667	10.22133367	10.37039333	10.37260333	10.24608083	10.7741	10.25257367	10.56476667	11.05640333	10.50073333	10.6111	10.90614	10.38894667
ADSL	8.930539333	8.822418333	8.842627333	8.933801333	8.651518667	8.772612333	8.838824667	8.624180667	8.606101333	8.661362667	8.436413667	8.366087667	8.693007	8.366465667	8.499238	8.819523667	8.8160005	8.615990667	8.633333333	8.604594333	8.884975333	9.034485333	9.273879333	8.647703333	9.326365	8.67825	8.779109333	9.124847333	9.195705667	8.976470333
ADSS	8.464066	8.552639	8.488437333	8.780396333	8.383835	8.699792333	9.332868333	8.507469	8.469818667	8.456888667	8.632283333	8.395379333	8.583708667	8.738128333	8.364943	8.369993333	9.262793	8.758019667	8.999375333	8.852086333	9.347145333	9.340759667	8.840531167	8.634638	8.675113	8.695760667	8.184364333	8.528379667	8.892969667	8.633803333
ADSSL1	10.28943333	9.061606	8.196723	10.26736433	7.407328667	8.987174	8.252288	8.189527667	7.699311667	7.553692333	7.577986667	8.688299	9.053951667	8.521422	9.083999	9.032919667	8.284705667	7.864924333	7.389449333	7.365335	7.793254333	8.177122667	7.616920333	7.476654333	7.511351667	7.483954333	8.190031333	8.816788667	7.604538	7.748094667
AEBP1	8.912961667	8.703069667	8.041216667	8.594654333	8.884033333	8.611148	8.216365333	9.090598333	8.546451333	10.29350633	9.452139333	8.683457	8.315299	8.700890333	8.372304667	10.00004567	9.580284333	8.140626667	9.88927	10.25743333	8.342494667	8.688554333	10.362	9.85205	8.696987667	10.45576	9.390589	9.949605333	10.45496	7.849635
AEBP2	9.352655	9.454212333	9.660381333	9.565659333	9.580732667	9.622319	9.959021667	9.617891667	9.708557333	9.716807667	9.692237	9.553097333	9.643332667	9.550856333	9.546063	10.10455967	9.582672333	9.830304667	9.349396333	9.803288667	9.800034667	10.13460567	9.828105667	9.587257667	9.488541667	9.693845333	9.744262667	9.502604667	9.116419667	10.127541
AEN	8.212541	8.255449	8.373696	8.007047	8.689723	8.013119	8.785128333	8.535032	8.742088	8.743942	9.395864667	8.791686	8.307325	8.333442667	8.156857667	8.413342667	8.892212667	8.475621	8.505712	8.657135667	8.859752667	8.937066667	9.166733	8.581766667	8.789102333	8.995402333	8.498687	8.722465333	8.444501	9.227284667
AES	10.90177667	10.84554	10.72045667	10.90517	10.65523667	10.49233	10.33100333	10.40954333	10.64506667	10.72825	10.69376	10.81833	10.99660333	10.84327	10.91083167	9.802322	11.01421667	10.48553667	10.18971533	10.362	10.27966133	9.502604667	10.34788	10.50569667	9.304186667	10.32925	9.875618333	10.793185	9.592560333	9.923465667
AFAP1	7.856077333	7.984702333	7.887203333	8.189266667	8.133492667	7.637886333	8.566720667	7.894641	7.843517333	8.484563	7.941929667	7.714603333	7.719846	7.763216667	7.762635333	8.662685333	8.005026667	7.726090333	8.456118	8.835729333	8.216723333	8.278960667	8.59309	8.341398333	8.696582	8.340220667	7.965048667	9.426982667	8.448586333	8.469561
AFAP1L1	7.704841333	7.208981333	7.220975	7.496049667	6.956670333	7.241870333	7.170442667	7.224484333	6.961335	7.444966167	7.279743333	7.382292333	6.945125333	7.029786667	7.036399333	7.905065	7.334824	7.066781	6.964463667	7.161934333	7.056368667	7.191314	7.985199667	7.69381	7.916543667	7.516204333	6.887506667	6.937600333	7.191005667	7.163403
AFAP1L2	8.087078	7.508885667	7.687636	6.904501667	7.585757	8.011516333	7.647162667	7.770838	8.227152667	7.975341	7.877415333	8.247716333	7.605338	8.025286	8.086378333	8.001829333	8.272416	7.884104333	8.186526	7.501382333	7.287838333	8.649042333	7.791846	7.811479667	8.825717833	8.385843333	8.434063	6.924113	8.795366333	6.673799
AFF1	10.72461333	10.48894333	10.37260333	10.69096	10.64557	10.39898	10.54789	10.41399667	10.40764	10.71721333	10.45424667	10.36774	10.44802	10.39809667	10.53189667	10.42424333	10.108166	10.03626533	10.30030333	10.53367	10.16860433	10.02758033	9.862782	10.45911	10.07892433	10.47043667	9.880758333	8.975901667	10.44289167	10.81273
AFF3	6.380676333	6.579377667	6.205746	6.972357333	9.250030667	6.785942	6.177553333	6.751471667	6.378219	7.864483	6.619296667	6.609982	6.810680667	6.581519667	6.487925333	5.81976	6.350252	5.928041333	6.486541	7.495153333	6.32615	5.822022667	6.635886333	6.719499	5.925234667	6.243640333	6.095442	6.204494333	6.331644667	5.897457
AFF4	10.90759333	10.59033333	10.61614667	10.69804667	10.61312	11.01852	10.7741	10.99434167	11.10294667	10.88893333	11.00927333	11.03918	10.92658	10.79097	10.96349	10.98940333	10.06533433	10.53607	10.54187333	10.66150333	10.33213667	10.27045333	10.08046067	10.71340667	10.71535333	10.61828	10.40649333	10.88476667	10.69577	10.101194
AFG3L2	9.007501667	8.981251667	9.123363	8.962278667	8.536494	9.057778	9.227640333	8.746907333	8.622602	8.485278667	8.782897	8.768808	8.865887	8.738743333	8.730696	8.315299	9.036410333	8.877654667	8.383579667	8.900608667	8.667118667	8.951984333	9.036063667	8.747469667	9.170958	8.702733333	8.968863333	8.349853	8.487393333	8.471965667
AFMID	7.910073333	8.348572333	8.175163	8.045242667	7.747390333	7.915849	7.864588833	7.745114833	8.044758667	7.645845667	7.973793333	7.638023333	7.898635667	7.819924	7.786126333	8.177579667	8.251242667	8.120981	7.942979667	7.807035333	8.700608	7.639918	7.619426667	7.981600667	7.832355	7.755797333	7.898446667	8.583436	8.103702333	8.558501
AFP	4.753761	4.569055333	4.868886333	4.66352	4.717254667	4.68661	4.406452	4.713244333	4.998925	4.804233333	4.578995667	4.753761	4.826087	4.890972333	4.807711667	4.935615667	4.612517333	4.901599	4.694037667	4.734279	4.82182	4.717254667	4.767203667	4.942202667	4.957874	4.788912	4.338726333	4.935615667	5.082858667	4.633460333
AFTPH	9.560560333	9.398011	9.621944	9.774504333	9.845143333	9.938821	9.948267667	9.679438	9.890647	9.786847	9.781676333	10.05637617	9.840284333	9.875618333	10.058481	10.15775367	8.718250667	9.640015	9.986590333	9.782002667	10.11338267	9.780446	9.064299667	9.40987	9.161916667	9.802742333	9.435660333	9.496204333	9.425727	10.32479
AGA	8.891736	9.236862	9.774074667	9.1505	8.925922333	9.684242333	8.850933667	9.542578333	9.765697667	9.079830333	9.486454333	9.5816425	9.814788	9.643724	9.571820667	9.181257	9.034828	9.756526667	8.841209333	8.536494	8.707118333	9.264346333	8.429274	9.186438667	9.532855667	9.115696	8.719090667	8.745657333	8.564160667	8.685177333
AGAP1	9.097302333	8.975579	8.849911	9.082997667	8.407818667	9.115696	8.842972	8.609230667	8.706917667	8.710942333	9.027561333	8.843228	8.85432	8.932254667	8.81797	8.815163333	8.988714667	8.687606	8.601565667	8.833093	8.834186333	8.511050667	8.370725	8.734930333	8.573398667	9.057613	9.467215333	9.045756667	8.842972	8.984002
AGAP2	7.165338333	7.551673667	7.304077	6.953601333	8.062230667	7.160641667	6.97346	7.215519667	7.530722	7.974840333	7.331268	7.295480667	7.478285667	7.473935333	7.495832	7.386379	7.622630667	7.249991	7.460840333	7.721558333	7.067217333	7.181637667	7.594361	7.513123667	7.350363	7.387011333	7.588216	7.094603	8.090639667	7.500582
AGAP3	8.399882	8.230868667	8.442847667	8.051918667	8.093803	8.399352333	8.234899333	8.233285	8.119709333	8.113646667	8.213032667	8.245489	8.304972	8.296404667	8.278480667	7.955056	8.151140333	8.429486667	8.085840667	8.173284	8.059323	7.973302	8.102100667	8.209529333	8.012044667	8.229443333	8.551029	8.025592333	9.129295	8.237093333
AGBL2	6.540404333	5.989564	6.106583667	9.37739	6.573960333	6.25795	6.437846333	5.812128333	6.203575667	6.303518333	5.800257667	5.812128333	5.981439667	5.977247333	6.131722	6.621720667	6.683696667	5.700571667	6.493797667	6.244959333	7.732362	7.109079333	5.844316667	5.652265	7.116396667	5.671181	6.086536333	6.220082333	6.111245667	6.490216333
AGBL3	5.965254	4.854353333	4.993600667	5.852901	5.666056667	5.476459	5.444617	5.100390333	5.232391667	5.571815	5.149255333	5.726999667	5.691902667	5.183068	4.960951	4.836932667	5.018939	5.127808667	5.103228	5.487408333	5.330425	5.526106667	4.785241333	5.125153667	4.826087	4.847959	4.857658	5.495094	5.324856667	5.357298
AGBL5	7.791079667	7.686918667	8.052208667	8.538614	7.652953667	7.630815833	8.034290333	7.591283333	7.739844667	7.509567333	7.627838	7.771305	7.840622333	7.782925	7.879312333	7.893326333	8.34222	7.961603333	8.096816667	7.599550667	8.322663333	7.977340667	7.616675667	7.472839333	7.977851667	7.599550667	8.028377333	8.608382333	7.816659	8.488144
AGER	7.415894333	7.550287	7.567047	7.426395	7.850648667	7.447608333	7.588805667	7.618323	7.667848667	7.746360667	7.558331	7.256653	7.523801167	7.334824	7.499341667	7.85586	7.832355	7.523624667	7.365335	7.838857667	7.795153667	7.46245	7.261725333	7.448278	7.382094667	7.669847	7.774621	7.829536667	7.750486667	7.452914
AGFG1	11.21934	11.35237667	11.34836	11.07859333	11.53209	11.32739333	11.73376333	11.43812667	11.60804333	11.66206333	11.573425	11.38575333	11.15532	11.30580667	11.3645	11.55870667	11.76342333	11.22278667	11.38107	11.53209	11.56948	11.7524	11.32167	11.52489333	11.67674333	11.66484333	11.58405333	11.46105667	12.10723333	11.27162333
AGFG2	8.417009333	8.396153333	8.549369333	8.553201333	8.208722667	8.942349	8.348030667	8.140077333	8.292775667	7.983188333	8.529282167	9.275349667	9.500921	8.983031333	9.841798333	7.595279	7.953441667	8.039343667	8.074803	7.610695333	7.350797	7.163927333	7.551088667	7.904536	7.313316333	7.403598667	7.699821667	7.176234667	7.685515	7.648615667
AGGF1	8.731424333	9.006207333	9.061290333	8.726125667	8.804931333	8.961793	8.934414333	8.908199333	8.958357	8.84568	8.953638333	8.974358667	9.101519333	9.055633333	8.914748333	9.431226667	8.740730333	8.986747333	8.645417667	8.717389333	8.994794	8.787245	8.509652333	8.900072333	8.594162	8.881092333	8.647703333	9.103131	8.869552	8.766629667
AGK	8.502754333	8.726961667	8.759563333	8.894154	8.595910667	8.711612667	8.864977	8.887596667	8.851491	8.693007	8.294561	8.392748667	8.392347333	8.357672667	8.2999475	8.638474333	8.219848	8.895820333	8.697750333	8.875947	9.484352	9.412559333	9.08449	8.727563	8.333088333	7.542659	8.564455667	7.616675667	9.278112	8.851187667
AGL	9.6649705	8.835729333	8.742228833	9.910860333	8.516746333	9.692774333	8.902528667	9.008431333	8.942933333	8.419799667	8.527075833	8.818972333	9.136813667	8.766435667	8.939171	8.509859	8.546210333	8.943562	8.351277667	8.981869333	9.220601333	8.866473333	7.845113333	8.000929667	8.189762667	8.143436	8.538614	8.531147667	8.362831333	8.503706
AGMAT	6.729833333	7.483761333	7.237602667	7.264977	7.899371333	7.316511333	7.109079333	6.819539	7.303657	7.304077	7.397979667	6.999347667	7.225255333	6.997941333	7.409916333	6.603071	7.829232667	7.25119	7.381759667	7.186691667	6.943055	7.198270333	7.264394333	6.785296333	7.233977167	7.461514333	7.407865333	7.125043667	7.838857667	7.914728
AGPAT2	9.559031333	9.557243667	9.880341333	9.156718667	9.079258333	9.300940667	9.132324	9.110294	9.298106	8.934068	9.324478	9.434453	9.312657333	9.565659333	9.557049333	9.216398333	9.383049667	9.497776667	9.081334667	8.635097333	8.423333667	8.628851	9.295004	9.29745	9.626502667	9.543690667	9.165276667	8.978642	9.683807667	9.069420167
AGPAT3	8.895581667	8.853013667	8.989121833	8.645160333	8.786056667	8.660316	8.446783	8.512225667	8.758019667	8.578116	8.810723333	8.817647333	8.826714667	8.891082	8.967215	8.092929333	9.502205667	8.8404	8.271157333	8.28345	8.377723	8.114405667	8.327706	8.646954667	8.366937333	8.901202667	8.737976833	8.604053333	8.821769667	8.965902333
AGPAT4	7.148570667	7.352649	7.104172667	7.329777667	7.261054	7.409628	8.487140667	7.064199333	7.450471667	7.410493	7.914976333	7.406174667	6.784881	7.125632333	6.821992333	8.285168667	7.221285333	7.392632333	7.486380333	7.218193333	7.830482333	7.972295667	7.374877333	7.162307333	8.050469	8.313908333	7.040041667	7.864256667	7.527536333	6.968985
AGPAT5	8.248305333	8.626562	8.716445333	8.374185	8.121828333	8.351923333	8.291545	8.368306	8.111497667	8.187286	8.082692667	7.975222	8.127198	8.036922333	8.26003	8.345377	8.116868333	8.435179667	7.819632	9.569419333	8.731208667	8.948511333	8.276941	8.531753667	8.086134333	8.266448667	9.727013667	8.625341	8.616823	7.763747667
AGPS	8.653530333	8.933801333	8.950694333	8.911940333	8.509166333	9.172529667	9.028828	9.239243667	9.029854333	8.658644	9.002352	8.686274	8.831590333	8.843517333	8.627349	8.539934333	8.954811333	8.905287667	9.033247	8.774609333	9.24391	9.967491333	10.32628333	9.318250333	9.593042333	8.554629333	9.397535	8.357566	8.734288333	8.056711
AGR2	6.460670667	11.03048	9.037998667	11.54434333	7.166005	9.413893667	8.979593	11.14454333	8.685771667	7.434428667	12.14414667	9.522752667	7.857031667	10.91037333	10.18234533	8.418738333	9.525048333	9.733878333	11.08204333	8.659473	9.153787333	6.523879333	10.68184833	6.257248667	9.556707333	9.036410333	8.41848	5.532276667	5.670480667	9.503108
AGR3	3.943514667	4.544555333	4.253622	7.972470333	3.960243333	3.880757667	4.872128333	5.550237667	4.206994667	4.032368667	4.868886333	4.549514	5.085481	5.052784	4.06194	3.817516667	4.216764	4.646020333	5.470658667	3.662872667	4.722609333	4.17096	4.650325333	3.880757667	4.17096	4.224567333	4.180406	3.870475	3.730842333	4.836932667
AGRN	8.197015	8.533017333	8.460592	7.972758	8.052208667	8.091489333	8.148738667	8.009755	8.257832333	8.196723	8.480052333	8.501349	8.499238	8.633333333	8.675390333	9.701045	9.336208	8.664937	8.681522667	8.560196667	8.624180667	8.112898333	8.448049667	8.239286333	9.47664	9.746702333	9.276455333	9.989990333	8.773258667	9.038397333
AGRP	7.002390333	7.214447667	7.476390333	7.068161333	7.450228333	7.201887167	7.262430333	7.310071333	7.280580333	7.438870333	7.336857	7.665723667	7.520856667	7.512887	7.515866	7.326266333	7.367710333	7.415715333	7.355531667	7.392376333	7.043675333	7.179929667	7.366443	7.428722333	7.555672	7.822339333	7.800561333	7.666928667	7.916087333	7.585136667
AGT	7.6046825	6.887935667	6.701202667	7.214705	6.410364333	7.155347	6.246770667	6.861880333	6.559935	7.581588	7.275783	6.660209	6.852008333	6.571642	6.842282	6.640739	7.108318333	6.695589333	6.885851667	6.671612667	7.119371667	6.825342667	7.676886333	6.996667667	7.111742667	6.890838333	6.850984667	6.789384	7.147045667	6.773576
AGTPBP1	8.101333667	7.497751333	7.917942667	8.068350667	8.234362667	8.301855667	8.220483	8.720786333	8.067016	8.227388667	8.125506333	8.371403	8.205678	8.123871	8.202382333	8.315012667	7.813804333	8.297793	8.192050667	8.786056667	8.594162	8.142925	8.386669	8.416795	7.369284	7.855249667	8.605764	8.028701333	8.179382333	8.333682
AGTR1	6.878216	6.606846667	5.861509333	5.883566667	5.834597667	6.500399667	6.033902667	6.631189	6.052841333	6.074216333	6.037121	6.192275333	6.026276333	6.137114	6.427242667	6.131722	5.903807667	6.125582667	5.928041333	5.911463667	5.759116667	6.086536333	6.407604333	6.37635	6.228579667	5.857885	6.041427	5.968024667	6.310784333	5.919852667
AHCY	11.05304	10.19158267	10.57833333	9.948267667	9.879065667	10.65427667	10.60339167	10.06509583	10.202775	10.00004567	10.40885333	10.84385167	11.18621	10.77894	10.76677667	10.03786233	9.975113667	10.118137	9.247025667	10.72627	10.08046067	9.816726333	10.19469633	9.995794667	9.395864667	10.42596	10.85548333	10.60112	10.22995067	9.736697
AHCYL1	10.06632167	10.46581	10.36956	10.44636667	10.03101017	10.14438233	10.195988	9.982035333	10.16301067	9.957868333	10.22077533	10.35618667	10.109526	10.22077533	10.27567333	9.774074667	10.40806667	10.352	9.718751667	9.948728	9.516086333	9.839762667	10.118559	10.31221	10.105846	10.12932233	9.777032333	10.04899267	9.923985333	10.36884667
AHCYL2	8.945442667	8.873838333	8.917973	9.721266333	8.868318667	9.138898333	9.688348	8.891082	8.939171	8.716445333	9.066728	9.247025667	9.100560667	9.232126333	8.85432	8.923288667	8.174307	9.031020333	9.309814667	8.686274	8.762825667	9.597668	9.066728	8.879944333	8.694059333	7.7974955	8.646299333	9.010957	10.24434267	8.577224333
AHDC1	8.459647333	8.376214333	8.626562	7.854487	7.889656	8.332463	8.103215333	8.025085667	7.995667	7.890178333	7.825916	8.381772667	8.459906	8.262125667	8.440873333	7.737359	8.064558333	8.304972	7.269463	7.816323333	7.623485333	7.470374667	7.474540667	7.835383667	7.528136667	7.996836333	7.767647667	8.661275667	7.538706667	8.600247333
AHI1	8.312121333	7.84719	7.40209	8.578379667	7.967596333	8.272966333	8.609230667	8.407818667	7.884104333	8.338658	8.563994667	7.643186333	8.033785333	7.710427667	7.323393667	9.043882	7.909561333	7.910387667	8.256938	8.548570667	8.885903667	8.851187667	7.591032333	8.437672	8.755204	7.989451667	8.343750333	7.946711667	7.766511667	7.701022667
AHNAK	12.278575	11.99908333	12.33986667	12.06653667	11.90105333	12.37146	12.08000333	12.13166	12.01341667	12.09376667	12.04959333	11.98808	12.12667	11.86445667	11.498315	11.89486667	10.73897667	12.16571667	11.83255333	12.12667	11.53209	11.82544	11.51239667	12.0744	11.53209	11.44878333	11.65347333	10.78391333	11.05818	11.39456333
AHNAK2	10.71077333	10.03195383	11.17261	9.800034667	9.387208333	10.190785	10.70596667	9.824445667	10.29192767	9.468926333	10.118137	10.01145067	10.121973	10.06975733	9.381867	11.70165	9.634689667	10.75337	10.31435333	9.907627333	10.70596667	10.59842333	10.03123567	10.11558467	9.978125	10.291114	9.408011667	8.665242333	10.247622	9.347778667
AHR	10.85548333	10.79366333	10.35264667	10.96626	10.91836333	10.555825	10.23969933	11.01070333	10.73621	11.3645	11.11674333	10.79606667	10.60574833	10.72919	10.48553667	11.65347333	11.40445333	11.01222667	11.50931667	10.86205	10.060997	10.94627667	11.1759	11.6246	11.95105667	11.76637667	11.24254833	10.42247667	11.36216	10.64885667
AHSA1	9.09276	9.022351333	9.224064	8.856968333	9.138268333	8.896979333	9.301691	8.862394333	8.932531667	8.907870667	8.951085333	8.734930333	8.823088	8.534700667	8.626562	9.262151333	9.222338333	9.066728	9.017239	9.575228667	8.966935	9.405195667	10.050674	9.194833	10.29192767	9.408324333	9.644016667	8.738128333	9.440037667	9.024898667
AHSA2	9.217361	8.667907667	7.962147333	9.087292	9.447031	8.655166667	8.776995333	8.416795	8.382744667	8.950095333	8.267237	7.854487	8.242196333	8.175163	8.109892333	8.728693667	8.805702333	8.085038	8.651518667	9.169953333	9.004940667	8.532810667	7.450092167	8.352665333	8.270752	8.342494667	8.795110667	8.450409333	7.057304333	8.809320667
AHSG	5.567004333	5.608208667	5.621487	5.228673	5.365964667	5.907667	5.535068333	5.502340667	5.467732	5.365964667	5.521784333	5.449487667	5.473440333	5.416907	5.4577	5.621487	5.693044	5.503976333	5.196006667	5.298220333	5.57466	5.728155	5.550237667	5.533835333	5.654724667	5.678750333	5.40854	5.443382667	5.701817333	5.764571667
AHSP	5.533835333	5.029645667	5.514287333	5.188169	5.528942	5.437338667	5.514287333	5.360849	5.532276667	5.203782667	5.252976	6.737933	5.864330667	5.518043667	6.33369	5.40854	5.716072	5.462390333	5.291044	5.130050333	5.503976333	5.401772	5.225986	5.201746	4.924044	5.905669333	7.017439667	6.055745	5.860411333	5.543865667
AICDA	5.315748667	5.875067333	6.025350333	5.725912333	7.493127333	5.826966667	5.867200667	5.667341	5.870037667	6.367909333	5.665137	5.903807667	5.954791333	5.941861333	5.725912333	5.439762333	5.990227667	6.234773333	5.593934667	6.422529	6.136305	5.779011	6.002169333	5.985216	6.008106333	5.703623667	5.947251333	5.854898333	6.335632667	6.178683
AIDA	9.57601	9.498909333	9.785057667	9.613441333	10.12671267	9.827231667	9.582194	10.09611567	9.975113667	10.003837	9.928574667	10.009078	9.993948667	9.698749667	9.631027667	10.57441667	9.327980333	9.6695355	9.821731667	10.01590467	9.578335333	9.403882	10.45662333	10.44289167	10.68477333	10.11456067	9.755303	9.410832833	10.51714667	9.827687667
AIF1L	10.60112	8.765959667	9.438775333	8.420151667	9.122549333	10.202539	9.280309333	10.35072333	9.960156	9.091660667	9.983844	10.44567	10.15211233	10.45424667	10.81833	7.616920333	8.064287	8.633088333	7.274637667	8.724461667	7.723200667	7.397254	8.387006667	9.208222	7.592259	7.899947667	8.880754667	10.36356333	6.929664	7.732362
AIFM1	8.32516	8.365645	8.510705167	8.47751	8.320660333	8.253713	8.375694333	8.277799667	8.202615333	8.154770667	8.040146333	7.919773667	7.997670667	7.655673333	7.669499667	8.440534667	8.278960667	8.612069333	7.893326333	8.698361333	8.076837	8.602761333	8.684986667	8.248647	8.515196	8.013119	8.312690667	7.841731333	7.787007667	8.519851
AIFM2	7.969102333	7.439423333	7.682425333	7.107152667	7.212583333	7.949561	7.591510667	7.651142667	7.373948333	7.001921	6.938981	8.375936	8.380709	8.420025	9.247942333	6.94149	7.248080667	7.218487	6.779760333	7.046115333	6.854211	7.132141	7.2938485	7.637508	7.478285667	7.035594667	7.387011333	6.705074333	7.138512	7.572935
AIFM3	6.723082667	6.958793	6.978589667	6.766855333	6.997179333	6.861478333	6.932552667	6.849395667	7.061436333	6.913475333	6.954588	6.913475333	6.931225667	6.951522667	7.18358	6.666963667	7.225932	7.039048	6.661532	6.910520333	6.759359667	6.883815333	6.845111667	6.785942	7.059839	7.248080667	7.295189667	7.026626667	7.280908	7.141995667
AIG1	8.789102333	8.883742667	9.043215	8.688299	8.504709333	9.344223333	9.108138	9.405195667	9.193232333	8.565562333	8.460592	8.726125667	8.920492667	8.589726	8.889883	9.387931333	8.968473333	9.239243667	8.213656333	8.347685333	8.802748	9.247025667	8.672820333	8.877370667	9.809415833	8.420671333	8.402238667	7.409628	8.706111667	8.689723
AIM1	10.64657667	10.167837	10.42329667	9.268230667	10.158667	10.79366333	9.914276333	10.41456	10.72511	10.02135667	9.840284333	10.60022667	10.52337333	9.950896	10.42837	10.02162317	8.669758667	10.07284567	8.689194667	9.783653	9.322978333	9.3330635	8.808809	10.143399	9.756526667	8.927742667	8.658849667	9.060453333	9.406427333	8.679155
AIM1L	9.3511	8.716883667	9.318250333	7.901660333	8.578718333	9.192086333	8.537226	8.661746333	9.365169333	8.614061	8.682542	9.377097333	8.962128	9.137405667	9.284757333	8.270197	8.138158667	8.961793	7.794897	8.318193	7.565614	7.614566667	7.935885667	8.910038333	8.146586333	8.063351667	7.933927	7.517901333	7.930704333	8.410564667
AIM2	5.628294667	6.352019667	5.989564	7.066781	9.496673333	5.435860333	7.095717667	7.151829	6.504161	8.569844333	5.864330667	5.119197333	5.697885333	5.496512667	6.133825333	7.561391	8.169791667	6.32615	10.12059767	9.473043333	7.905301	8.567213	7.932143	6.461079	10.78131333	8.379873667	8.838206	5.549107667	9.003083333	9.376377
AIMP1	8.476211667	8.679712	8.603114	8.889003333	8.211422667	8.748807333	8.575483	8.370725	8.293521	7.850648667	8.374185	8.462757333	8.735384333	8.684432	8.702733333	8.726125667	8.917412	8.748807333	9.129907667	8.053822	8.641075	9.087292	7.973793333	8.198337667	8.379291	8.574094	7.911501333	8.561760667	8.170425333	8.039866333
AIP	7.99884	8.142661333	8.215078333	8.030087333	8.511386667	7.933233333	7.805711	8.166288833	8.176273	8.279433667	8.118394333	8.082969333	7.930459	8.248915333	8.239156333	7.874571	8.131312	7.925438	8.567213	8.150449667	7.970178	8.086134333	8.301855667	8.462452333	8.350407667	8.810471	8.038379333	7.870756333	8.135816667	8.550267
AJAP1	7.305912333	6.684249	6.915686667	6.384730667	6.685838	7.050545	6.801421	6.638212667	6.629553	6.682938333	6.595365	6.871938	7.25942	6.80657	6.540404333	8.220348167	6.993840333	6.759953667	6.458951667	6.584174	6.518116333	7.532928667	6.534805333	6.763071	8.889883	8.765959667	6.861065333	6.927995	6.723657333	6.452047667
AJUBA	8.630389667	8.830779333	8.942933333	8.317731667	8.172279667	8.510828	9.245073	8.454672333	8.388733667	7.987	8.348881333	8.525452333	8.662443333	8.673964	8.577764667	9.161241333	8.038115667	8.706685667	8.814798667	8.585824667	9.303434	9.004581667	9.204123333	8.423530667	9.649928667	8.539934333	7.897258	8.690824	8.944605	8.510828
AK1	8.933440333	8.533476167	8.203469667	9.475341	8.032970333	8.306168333	7.876382	8.101333667	7.661784	7.897767	8.151735667	8.752658	8.824804667	8.910038333	8.879561667	8.032373	8.197832	8.23511	7.956266667	7.951604667	7.533474333	7.970178	7.912891333	8.070975333	8.222756	8.854023333	8.090302333	8.070427	8.970017	8.213346333
AK2	11.16379333	11.40098667	11.34284	11.04748667	11.35237667	11.10294667	11.63026	10.98445333	11.41957333	11.26888	10.91610333	10.67872667	10.92089	10.69930333	10.79270667	11.29840667	11.65828333	11.28006667	10.96753667	11.53744667	10.83399667	11.66867667	11.27162333	11.17378667	11.16029333	11.44222667	11.24254833	11.24166	10.37506	11.13731333
AK3	10.4209	10.47397667	10.38158333	10.60880667	10.14116	10.41523667	10.29575533	10.23360167	10.111624	10.07727467	10.0486685	10.34334333	10.67775	10.53698333	10.33213667	9.217209	10.08998367	10.28037067	10.17528067	10.16641083	9.645075	9.724347667	9.655430667	10.37415333	9.421424667	9.569906333	9.761872333	9.80586	10.16539	11.20741
AK4	8.071503	8.352918333	8.609425333	7.885639333	7.765910333	8.068974333	8.067421333	7.990489667	8.302398333	7.794024667	8.262415	8.349269	8.058082	8.368041667	7.909561333	8.311847	9.050592667	8.738429667	7.983458	7.822634	8.127407	7.958460333	7.898126333	8.200178	8.007651667	8.565912	8.954207333	8.13903	8.933123667	7.768262333
AK5	5.125153667	5.677438	4.920758333	6.156636	6.201066	4.880225	5.082858667	5.26899	4.818691	5.426573667	5.292646	5.193679	5.044496333	5.196006667	4.703140667	7.421117667	5.750867667	4.709852	5.705962667	5.655793333	4.549514	4.489692333	6.47461	5.420127667	4.976296667	5.232391667	4.949026333	6.004018333	5.596706	5.074685
AK7	5.106561	5.234501	5.353544	7.713065667	4.886114	5.434429333	5.955517667	4.811915333	4.920758333	4.670707667	5.196006667	5.156271333	5.201746	5.160513667	4.854353333	5.215092333	5.675066	5.467732	5.134378667	5.164291333	7.118619	5.708470667	5.631628	5.279736667	4.792981333	5.047449667	4.995842333	4.689561667	5.142479667	4.814730667
AK8	7.169453667	7.152387667	7.030564	8.524876667	7.930909	7.162307333	7.179565	6.925633	7.017246667	7.303311667	6.778060667	7.000380667	7.001528	6.714523333	6.701657	7.045101333	7.487284667	7.342175	6.741910667	6.994156667	7.413722333	6.814839333	6.815221667	6.947285667	7.356873667	7.429431667	6.686033333	7.285792	6.760730333	7.281577667
AKAP1	9.763359333	9.540382	9.617891667	9.494081	8.924314333	9.337339333	9.888897333	8.842335333	9.070807	9.026156	8.745976667	9.051940333	9.441093333	9.273132667	9.191599	9.041272	9.506766	9.092911667	9.024898667	9.110021	10.28037067	9.270586333	8.854023333	8.992007	8.757334	9.195705667	9.262151333	9.791976667	8.607642	10.14177267
AKAP10	8.143948667	7.872463667	8.058904667	8.231351	8.271826	8.316812667	8.352918333	8.440873333	8.174307	8.365149667	8.215887333	8.203469667	8.442187333	8.145038667	8.402920333	8.851491	7.975618333	8.200353333	8.268108	8.301528	8.340029333	8.677611333	7.997670667	8.165566667	8.427552667	7.929523333	7.757217333	8.338658	7.893025667	8.115218
AKAP11	8.771146	8.546771	8.711279667	9.098251	9.367111333	8.992007	8.627198	9.022020333	8.920134	9.488854333	8.821163667	8.628851	8.595200667	8.486068333	8.38776	9.373389667	7.902366333	9.082997667	9.146005	9.164868667	8.895220667	8.951085333	8.788177667	9.073873333	8.865225667	9.514938333	8.652002667	9.126873667	8.506907667	8.353113333
AKAP12	7.8421125	7.624045	6.873185	7.960786333	6.722647667	8.330175667	7.165065333	8.446783	6.895891667	7.980011333	8.583708667	7.797325333	7.315177667	7.646646333	7.354479667	6.452889667	7.1828855	6.523879333	7.050812333	7.011672333	6.77486	7.393053333	7.872714667	9.212737	7.473408667	6.970061333	7.110171	6.395412667	8.315554667	6.242571333
AKAP13	9.940557333	9.669316333	9.607554667	9.899053	10.15211233	9.980779	10.162487	9.803288667	9.762213667	10.188997	9.984379333	9.630086333	9.649928667	9.480592	9.658693	10.12932233	9.76288	9.717365	9.936404	10.28861	9.668419333	10.17193267	9.645503333	9.793022667	9.443748	9.466175	9.455095333	9.621944	9.249889667	10.16860433
AKAP14	4.224567333	4.147811667	4.372227667	6.399586333	4.365433333	4.156870667	4.072167333	4.483580333	4.125000333	4.125000333	4.286372	4.125000333	4.271822667	4.234050333	4.365433333	4.279121	4.603311	4.420241333	3.992077667	4.140027333	4.06194	4.271822667	4.305274667	4.125000333	4.156870667	4.513839	4.271822667	4.345949333	4.549514	4.420241333
AKAP6	9.131983	7.972470333	7.360415333	9.079830333	7.277343	8.438852333	7.393654	7.752532667	7.589325	7.074217333	7.250536667	7.366773	7.82632	7.567242667	7.803814667	6.993840333	6.897902333	6.778060667	6.896658667	6.632133	6.137114	7.216549333	7.08552	7.592259	6.664814	7.491362333	5.972965667	7.407585	6.163267	6.625495667
AKAP7	6.803544667	6.469493333	6.524341333	6.239145667	6.460008667	6.744519333	6.627533	6.562637	6.272462667	6.555088667	6.331644667	6.451795333	6.437614	6.441102667	6.476508	6.519156333	6.241932667	6.389661	5.971313	6.599058667	8.020395667	6.969335333	6.223476333	6.493233	6.330999	5.965254	6.72502	7.379851333	6.137552667	6.716977333
AKAP8	8.838206	8.899122	8.955946333	8.762154667	9.034485333	8.814798667	8.830575	8.858953667	8.836333333	8.929551333	8.709996667	8.848546	8.774900333	8.843228	8.871408333	9.252641667	9.215814	8.842972	8.721871333	8.827970333	8.840125	8.522230667	9.001263333	8.719358333	8.959978	9.10345	8.984708667	9.066728	8.902212	8.673964
AKAP8L	9.647111667	9.372439667	9.201086333	9.424046333	9.713867667	9.226968667	9.470162667	9.474097333	9.323549	9.707798667	9.31398	9.398648667	9.195705667	9.217999333	9.549475667	10.286084	9.911424	9.402028333	9.345225333	9.649928667	9.860583	8.973761	9.562485667	9.3795505	9.754866	9.743861667	9.403707	9.937630333	9.580732667	9.481731667
AKAP9	9.198284667	8.70334	8.922995333	9.479838333	8.977495667	9.512885	9.272477667	9.209152333	9.203917	8.859241333	9.278112	9.335077333	9.502205667	9.426982667	9.309011333	10.146089	9.145392333	9.117660667	9.159933	9.262793	9.555064667	9.374875	8.057848	8.763630333	8.056711	8.6275	8.935196333	9.588040667	9.344516	8.594162
AKIP1	7.807989	7.748289667	8.562755333	7.707586	7.884378333	7.632040333	7.838311667	8.111300333	7.694445	7.517614667	7.720294333	7.909853	7.824698333	7.908726333	7.922882	8.819939333	7.758078333	8.311281667	7.517373667	7.843755	7.835099333	7.760899	8.497029333	8.207095333	9.365862667	7.880759333	7.094603	7.191005667	8.130795333	7.733735167
AKIRIN1	9.351442	9.556707333	9.420533333	9.670291333	9.449079	9.711823	10.17254	9.881960333	9.545750667	9.654924667	9.5195	9.577546	9.686781333	9.500588667	9.868678	9.54228	9.451758	9.462536333	10.56876667	9.352348667	9.613441333	9.848132667	10.026043	9.415700333	9.707985	9.317311	9.367711	9.611730667	9.465726	9.512548333
AKIRIN2	9.149258	8.884326667	9.233397	9.104793333	9.623829	9.169953333	9.139327667	9.489195667	9.343941333	9.603157	9.587641667	9.573265	9.368954667	9.529090667	9.597144	9.201361	8.367258333	9.398267333	9.177868333	9.071199333	9.249889667	9.231054667	9.887098333	9.51059	9.757439	9.005916667	9.705184	9.021749333	9.7505	9.260535667
AKNA	7.734411667	8.145518667	7.846384333	7.891866	9.405589333	7.623485333	7.686918667	8.084798667	8.190999	8.962128	8.050879667	7.919166667	7.908995333	7.98887	7.886217667	7.672897667	8.303632	7.893326333	8.142363	8.463593333	7.718165	7.615521667	8.057501667	8.128804	7.589325	7.967205	8.172279667	7.908995333	8.449871667	7.951257
AKR1A1	10.22133367	10.84949	11.00056333	10.42515333	10.40806667	10.76161333	10.58368	10.31704667	10.82220667	10.53698333	10.38264667	10.36884667	10.40413667	10.35072333	10.17681367	9.924958667	10.54349667	10.73791	10.31639	10.59553	9.9129985	10.03174267	9.997964333	10.50167667	10.09502067	9.490302667	9.274185333	10.02430367	9.532518	9.652802333
AKR1B1	10.37791333	10.28037067	9.226968667	10.23737033	10.36683667	9.924468	9.600389667	9.902376667	9.797541667	10.47810667	9.424046333	9.666795333	9.682054667	9.806871	9.858654	9.460433667	10.49842667	9.068295333	9.700629333	10.38974667	10.41853	11.23558333	10.75112333	10.12575983	10.30993333	10.23360167	11.01690667	9.620393333	12.00832333	10.80391667
AKR1B10	9.409517	9.062648333	10.27232067	6.745334667	7.059839	8.448850333	9.705624333	9.989990333	7.436257333	6.541245667	10.23969933	8.770090667	9.429886333	9.928574667	9.935282333	9.169564667	8.646954667	10.56229	10.87981333	7.210652	6.605716667	10.91836333	8.667907667	9.103131	6.239932667	8.708649667	6.907169	7.258278	10.82912333	9.997581667
AKR1C1	9.79957	10.42247667	10.91610333	10.21372067	7.937587	10.0684685	10.4209	10.68135	10.24434267	8.924949333	10.66786	9.932230667	10.07253	10.26028267	10.58946333	9.090353	9.218334333	11.42607667	10.81950333	7.774059333	13.37784333	11.03048	11.13201667	10.30320667	10.12352867	9.316651333	9.684639333	7.924649667	7.527745333	11.30215667
AKR1C3	7.629096	7.643186333	8.619956333	8.155195333	6.008106333	7.792494333	8.150449667	8.837917333	7.618323	6.824489667	8.004130667	7.457107333	7.348856667	7.493713333	8.449871667	7.421348	7.280908	9.376711667	8.153441	6.005632667	8.858294333	8.641999333	9.206203333	8.212541	7.781837667	6.489806667	6.797483	5.790162	5.607183	9.320619333
AKR1E2	7.041122333	7.023874	7.099206667	6.968985	6.988869333	6.909517	7.325345667	7.617518333	6.904132667	7.013742333	7.059498667	6.889253667	6.901823	7.000026667	6.728183667	6.464648667	7.298432333	6.999000667	7.020663667	8.123290333	6.592653	7.392022333	7.717684	7.638274	8.630389667	7.090647	7.252609667	8.650045	6.536805	7.500850333
AKR7A2	9.906561333	9.791066	9.856846667	9.835585333	9.234774667	9.475755667	9.178850333	9.418243333	9.679438	9.516086333	9.689921667	9.541907667	9.649043	9.652335667	9.493265333	9.123778667	9.817924333	9.646627	9.474520333	9.260784333	9.136116333	8.877822167	9.232481667	9.611295	9.41934	9.328172167	9.813812	9.589295333	9.670291333	9.215558667
AKR7A3	7.682425333	7.871420667	7.797665667	7.800011	7.605083	8.129339333	8.083797333	7.775522	8.067421333	7.754107333	7.69381	7.683591	7.657134	7.894363333	7.974652	7.543948667	7.996280333	7.749383	7.77898	7.731872667	7.993652667	7.424403333	7.519458667	7.893894	7.746923667	7.854487	8.113171333	8.029551333	8.206334833	7.811015
AKT1	10.36683667	10.77082333	10.60289	10.49842667	10.26104633	9.939924333	10.3804	10.24270667	10.24834267	10.55877667	10.58283667	10.16716367	10.21112667	10.06591367	10.09279967	10.71264	11.05485333	10.39341333	10.42754	10.31671833	11.11518667	10.37506	11.01421667	10.54349667	9.926495	10.34610333	10.55877667	10.61531	10.604905	10.27490167
AKT1S1	9.101928	9.094060333	9.049378667	8.770804	8.644357	8.930206333	8.676806333	8.537575667	8.921099667	8.524428167	8.958850333	8.980547	9.052728333	9.161525667	9.280309333	8.780396333	9.214820333	8.934068	8.504968	8.42094	8.512457	8.357566	8.857732333	8.809853667	8.985849667	9.100931	8.617316667	9.722216667	8.819270333	9.056909333
AKT2	10.80197667	10.81534333	10.76807667	10.57114	10.62398667	10.43307333	10.14837133	10.269024	10.56757	10.40343333	10.28674833	10.40721333	10.68135	10.75795333	10.64456333	10.18044433	10.062569	10.51080667	10.18304833	10.21998033	10.43601667	9.853479	11.42172	10.48438	10.17130833	11.52489333	10.08903333	11.01070333	10.28801567	11.06400667
AKT3	8.363070333	7.507028667	6.775764667	8.028377333	8.437672	7.985665	7.121141333	8.345377	7.511852333	8.362506	7.846830333	8.213346333	7.539948	7.795441667	7.550043667	8.081220667	6.753831333	6.182572	8.090302333	8.168765667	8.645695333	7.814101667	8.314423333	8.718111833	8.771146	9.437174	8.187987333	7.045428333	9.253571667	6.924722
AKTIP	9.498909333	8.834464167	8.868318667	9.196662667	8.789626	9.568083	8.747469667	9.126479667	8.697246667	8.296706	8.325869667	9.237950667	9.377839333	8.997450333	9.367711	8.629112667	7.778382333	8.948263667	8.865493333	8.537937333	8.300903	8.764000333	8.698361333	9.004581667	8.969283333	7.849635	7.429071667	8.889296	7.969899	7.303657
ALAD	8.233596	8.449443667	8.662197333	8.165566667	8.035102667	8.455520667	8.298722667	8.292775667	8.348030667	8.047972	8.194451667	8.769442	8.923465	8.726388333	8.484927333	8.193106	8.489005	8.307076333	7.773230333	8.144208333	7.434124667	7.676389333	7.723200667	8.276333667	7.450759	7.414291	7.657888	7.689644667	7.718648	7.753574
ALAS2	6.286004667	6.128225667	6.579377667	5.999264333	6.853782667	6.284975333	6.383746	7.272742333	6.626544333	7.019885333	6.355011667	8.069626	7.149441	6.780801333	7.434124667	6.456643333	6.903805667	6.334352667	6.450603333	6.955941	6.62036	6.609244667	6.733894667	6.678072667	6.272462667	6.802746667	8.150025333	6.755485333	7.054585667	6.754707
ALB	4.477138333	4.558940333	4.483580333	4.286372	4.781394	4.689561667	4.483580333	4.689561667	4.666815	4.781394	4.449531667	4.387536333	4.603311	4.549514	4.413129	4.594792667	4.666815	4.549514	4.513839	4.564376333	4.401071333	4.633460333	4.616828	4.50278	4.619768667	4.413129	4.599680667	4.401071333	4.650325333	4.829944
ALCAM	8.533907667	9.374149333	9.368373833	11.25838333	9.29745	9.518384333	9.802322	9.769415667	9.718366	9.220601333	10.17709867	9.710783	9.335077333	9.649043	9.588040667	10.72045667	10.32989	10.164438	10.32550667	11.27162333	11.97575333	10.29575533	11.27623333	8.910336	10.96867667	10.51802333	10.36356333	10.30767	9.37739	10.68641
ALDH16A1	8.649796333	8.932254667	8.612704333	8.392347333	8.648777	8.523686	8.637066333	8.340220667	8.505995333	8.551029	8.649558667	8.527792	8.631575	8.803800667	8.715592333	8.723949	9.151510333	8.684986667	8.573262833	8.675686667	8.520146667	8.379291	8.464303	8.430866333	8.381772667	8.826137	8.793817	9.370195333	8.716991667	9.293368667
ALDH18A1	8.456118	8.977752333	9.028133667	8.914113667	8.616529	8.254358333	8.836688667	8.399144	8.577224333	8.441891	9.686033333	8.032970333	8.227971667	8.287037	8.165566667	8.835955667	9.264346333	8.798348333	8.914748333	8.543098667	9.194833	8.730089333	8.932254667	8.337745667	9.049378667	8.921405333	8.818972333	9.150229	8.340029333	8.67825
ALDH1A1	10.121449	9.429886333	10.98186667	11.21934	9.903871	10.257003	11.18840667	10.80967	10.7098	10.05456533	10.188375	10.00862333	9.088904667	9.739246667	10.49448667	6.244959333	6.547672333	10.49594333	8.987174	10.61614667	11.37739333	9.722706667	8.986508333	9.689475667	7.087927333	6.957957667	7.409081333	5.946064	6.961774	9.831740667
ALDH1A3	7.757217333	8.872067333	9.099671667	9.206457333	9.150769	9.598000667	9.427294333	9.431226667	9.855907333	9.250522333	9.790295333	9.895649	9.310700667	9.194833	9.599250667	9.486081667	9.552152	9.304931	9.165722667	8.446234667	8.31065	9.435195333	9.727548667	9.491060333	8.910336	10.188997	9.673166667	9.046418333	9.869861333	8.711279667
ALDH1B1	8.563047333	8.258989	8.187987333	8.586155333	8.156553	7.744638	8.301528	8.285725333	7.751367	8.327290333	8.207095333	7.904097667	7.760593333	7.430637	7.983671667	8.131570667	7.591032333	7.996280333	8.438577667	8.512225667	7.686437	8.587393333	9.382590333	8.298963	8.109892333	8.303897667	8.529902	7.950049667	8.778516	8.492183
ALDH1L1	7.835383667	8.239286333	7.415894333	8.336901833	7.432816667	7.957438333	7.843238333	8.40263	7.167011333	7.042614667	7.756475667	7.499341667	7.783182	7.361175667	8.762539	7.198695	6.688008	7.225932	7.399545333	6.709622333	6.853335667	6.803993333	7.178508	7.064199333	7.032886667	6.823042667	6.927556	6.715475333	6.999347667	7.82632
ALDH1L2	6.175717	7.049009	6.454504667	7.529968333	6.594941667	6.309278333	5.952101333	7.48233	6.008106333	6.707184	9.157894667	6.341599333	6.022054	6.993840333	6.790675667	7.325345667	7.943966	6.592386667	9.586413333	7.319930667	8.091198	8.198579667	8.134286333	7.286144	7.7958865	7.447114667	8.066425	6.594941667	8.462261333	7.284034
ALDH2	11.39863333	11.34970333	11.34099	11.33893333	11.32167	10.96626	11.59920333	10.84327	11.18621	11.32739333	10.73897667	11.11951667	11.30215667	11.12247	10.57207667	10.05021867	11.30389	10.88613667	10.73897667	10.59842333	9.653666667	10.80197667	10.00946	11.19016667	10.130649	10.65150333	10.21720367	8.669494333	10.37649667	8.978926333
ALDH3A1	11.12424	11.58405333	12.2257	11.76083667	10.50244667	10.80742333	11.72997667	11.41765	11.10863167	10.19532567	11.28993667	11.41765	11.61503167	11.67914333	11.6246	7.601818333	10.89956667	12.17589667	8.91823	9.780998	8.760096	9.916529667	9.444441	10.56544667	7.988564667	9.329673333	9.59673	8.490273333	8.690824	10.34043667
ALDH3A2	10.44107	10.69376	10.78825667	10.34984667	10.04606433	10.60389333	10.66099167	10.70378	10.63840333	9.964514667	10.1421575	10.6711	10.80481667	10.64034	10.61722667	9.694171667	10.228336	10.43601667	9.831740667	10.00989033	9.929881333	10.30581	9.037639	10.47325333	9.734197667	9.538224833	8.887140333	8.363584667	9.172225	9.734925667
ALDH3B1	8.412092667	8.789834667	8.937893667	9.216709	8.485278667	8.677081667	8.916666667	8.749904	8.7309	8.501630333	8.635874333	8.759337	8.904977667	8.812197667	9.625647667	8.063006	8.885903667	8.971742667	8.468263333	8.354866333	7.756116667	7.697739	8.480052333	8.67825	8.545065667	8.854622667	9.246701667	8.222227	9.065641667	8.532541333
ALDH3B2	10.76579	10.127541	11.24343667	9.611913333	9.630467667	10.58138333	10.44486667	9.929140333	10.55108	9.653289333	9.730099667	10.84222333	10.87503	10.49233	10.91954333	9.676093	7.251897333	11.09658	9.914276333	8.380709	8.457772	8.968219333	9.387931333	10.166177	8.732124333	9.969321	8.675390333	8.618436	7.730085333	10.269024
ALDH4A1	8.091198	8.067709	8.647703333	7.184354333	7.416184	7.858281333	7.617518333	7.564165333	7.799098	7.227604	7.779791833	7.953767333	8.190031333	8.074203	8.111967667	7.307688	7.845113333	8.095242333	7.321016333	7.368671	7.424888	7.159072667	7.097724	7.611597333	6.947842	7.719592667	7.502297333	7.383489667	7.842215667	7.788929333
ALDH5A1	7.574489333	7.995332	8.083797333	7.659808333	7.824698333	7.555979333	7.917199333	7.669499667	7.026280667	7.476157333	7.115024333	7.683117	7.649195667	7.5395695	7.690005667	7.244246	7.633848	8.451830333	7.485291667	6.929127	8.134286333	7.310742667	7.405218	7.366077	6.321016667	6.785592333	7.570933667	7.250274333	6.892023	8.066159667
ALDH6A1	8.832504	9.085181333	8.939422333	9.486454333	8.465257333	8.970781	9.194203	8.856554667	8.963318333	8.549123333	9.458905333	8.624733	8.853368	8.858046333	9.076302	8.496142	8.951085333	8.699792333	8.683457	8.432091333	8.489964667	8.962667667	8.285938667	9.08957	8.924641667	7.950250667	8.937893667	9.450233333	8.470718	8.920824667
ALDH7A1	9.512885	10.278314	10.03174267	9.658484167	9.143037667	10.138778	9.653666667	9.745759333	9.854583667	8.992007	9.793022667	9.470438667	9.765998	9.907091	9.386647	7.626069333	9.761020333	10.24175267	10.068214	9.006551667	10.03078467	9.586413333	9.630086333	9.859434333	10.30917333	9.473043333	8.765959667	10.28943333	9.929140333	6.688444333
ALDH8A1	6.089596	5.838931667	6.128986333	5.973569333	6.336992333	6.228579667	6.720441333	5.761279667	6.421219667	6.123232	5.829031	6.121627333	6.116928	5.856585667	5.956406	6.517010333	6.242571333	6.107369	5.696706667	6.107369	6.403838333	6.168540667	6.048995667	6.172392333	6.122356	5.947251333	6.365084	6.115503333	6.217761333	6.334352667
ALDH9A1	10.044979	10.44107	10.4861	9.703845333	10.061588	10.40954333	9.736205333	10.25329067	10.59265333	10.212478	10.17355533	10.03767117	10.20185667	10.16822067	9.653289333	8.404734	9.368633	10.38832333	9.346477	9.662996333	8.892212667	8.803800667	9.324063667	10.16664467	9.302446333	8.934068	8.418197667	9.429886333	9.299251667	9.167619
ALDOA	11.01563	10.92561	10.95318	10.86629	10.85949333	10.69930333	10.60999	10.56151667	10.80624	10.77692333	10.608365	10.73710333	10.92200333	10.76677667	10.70860667	10.68234667	10.63754333	10.83257667	10.50419333	10.58781	9.812133333	10.92929333	10.69930333	10.70719667	10.75911667	10.89228667	10.81068	10.71721333	11.01852	10.44982667
ALDOB	5.708470667	5.761279667	6.305028667	6.105384	6.346078333	5.945204333	6.071334667	6.017145333	6.158829	5.883566667	5.903807667	6.169319333	6.159436	5.846502333	6.122356	6.176892667	5.941861333	6.330418333	5.549107667	5.836759333	6.006467667	5.875067333	5.893813333	6.082259333	6.043080333	5.909413333	6.008106333	5.965254	6.437381667	6.203575667
ALDOC	8.889598	9.330970667	9.763359333	8.481914667	9.120541667	8.788177667	9.616346333	9.024898667	9.882530667	9.044776333	8.186159333	8.461871	8.588874667	8.750811333	8.133492667	9.287837667	8.554275333	9.827231667	9.080936	7.944224333	9.436021	10.07892433	8.441415333	8.691228667	9.341048	8.751721667	9.41605	8.196239667	9.69915	9.595414333
ALG1	8.464555333	8.808453333	8.906593667	8.375936	8.797312667	8.493096333	8.639263	8.493215	8.688554333	8.668172333	8.886257	8.431321667	8.560411	8.499901	8.578116	8.823522	8.827115333	8.875683	8.633088333	8.496142	8.848852333	9.129295	8.793299333	8.557342333	9.109045667	8.920824667	8.601303667	8.760096	8.899745667	8.591391
ALG12	8.748025667	8.984708667	8.862394333	8.652264333	9.057778	8.491418	8.657342	8.389885333	8.695264667	8.738743333	8.752937333	8.673964	8.563623	8.645417667	8.747469667	8.745976667	9.354180667	8.674509	8.550512667	8.681042	8.370725	8.348572333	8.565912	8.599652	8.757512667	8.736224	8.456396	8.461296	8.808809	9.024254667
ALG13	9.074658	9.171367333	9.189729333	9.383822	9.091273333	9.283313	9.226968667	9.594315	9.392447667	9.478716667	9.477683333	9.386259333	9.533228667	9.696877333	9.698749667	9.498563333	7.996836333	9.299648	9.598857	9.432832333	9.342358	9.531015	9.295396333	9.377839333	9.245423	8.785128333	8.532007	8.876188333	8.714099667	9.041272
ALG14	7.830019667	8.170725	8.247418667	8.351277667	7.823212667	8.158192667	8.091489333	8.522508333	8.225816	7.610695333	8.376853333	8.124525333	8.124724667	8.234584333	8.219460333	7.527221333	7.957438333	8.421399333	8.265144	7.819124333	8.100163333	8.243737333	7.864924333	8.069866333	8.240718	7.694445	6.966203667	7.815058333	8.215078333	8.270752
ALG1L	6.494432333	6.586958667	7.288162	8.005263667	6.67661	6.461544333	8.194713	6.207814667	6.857105667	6.428329667	7.434428667	6.659106333	6.888724333	6.504810333	7.491006	7.842455	6.938095333	8.161779333	7.858281333	7.756475667	8.059779667	8.516395667	6.890083	7.038310333	7.912408667	7.703720333	7.105266333	6.962282333	7.438542	8.733798667
ALG2	8.504497333	8.630727667	8.425817333	8.614937333	8.632888	8.429891333	8.559926333	8.450988667	8.483387667	8.606403	8.745657333	8.389568	8.319517	8.489303667	8.539690333	8.986508333	9.064973333	8.431892333	8.895581667	8.543837	8.203770333	8.376526333	8.547391	8.356410667	8.42094	8.52114	8.648012	8.749293	8.624447333	8.584576
ALG3	10.73554333	11.31755333	11.10146	10.7556	11.13035333	10.40721333	11.39647	10.21789333	11.04748667	10.65150333	10.87256667	10.46446667	11.03746333	11.06013333	11.14253333	11.01222667	11.98300667	10.73375333	11.16029333	10.90243833	11.58215667	11.49735667	11.49037333	10.49680667	11.12424	12.05443333	11.42372667	11.36216	11.91618333	12.11191333
ALG6	7.336987	7.192767333	7.592634667	7.378037	7.431581667	7.530722	7.819632	7.238382	7.462706333	7.146380333	7.001058	7.039469167	7.260036333	7.202591667	7.236741	7.859551	7.399545333	7.538589333	7.785420667	7.793106	7.626558333	7.619721667	6.884174333	7.359362	7.370863667	7.077978	7.396651333	7.105612333	6.655494	8.008224
ALG8	9.465726	10.19058033	10.37415333	10.22543533	9.993427	9.693141333	9.851202	9.693141333	10.014129	9.834764	10.070868	9.771169333	10.157954	9.919738	9.809677333	8.902874333	9.914703333	10.44802	10.17652867	9.958391333	10.73897667	10.48894333	9.916074333	9.983419333	10.49594333	9.367354667	9.937630333	10.05510567	10.04292467	10.06485733
ALG9	9.4562	9.540099667	9.561369	9.467215333	9.421913333	9.269424333	9.341303667	9.369355333	9.402858	9.232126333	9.290264667	9.142366	9.291472	9.072873	8.901202667	8.553936	9.272477667	9.572724333	9.229578333	9.144949	9.512548333	9.291472	8.770090667	9.139718333	8.743062333	8.724225667	8.847226	9.661183	8.956906	9.127481333
ALKBH1	7.972470333	8.318021333	8.148214667	8.240718	8.187583	7.847405	8.276333667	7.778846	8.118634333	8.002348333	7.907999667	7.921838333	8.176548	7.880512333	8.125043333	8.502185	8.492751333	8.040702333	8.283215333	8.41848	8.264621333	8.475117333	8.812555	8.034532333	9.217608667	8.470469	7.667217667	8.477153333	7.810741333	8.057185667
ALKBH2	7.706282667	7.810741333	8.088218333	7.612770667	7.833764333	7.407328667	7.750486667	7.617296667	7.743340333	7.661784	7.337117	7.285511667	7.482030667	7.525880667	7.14021	7.582056667	8.518224	7.782925	7.770005	7.712022	8.270197	7.545782667	7.823788	7.370564333	7.91888	7.163927333	7.630678333	8.448049667	7.484347	8.016969333
ALKBH3	8.702440333	8.740730333	9.091660667	8.945936333	8.820652	9.043215	8.701206	9.523710667	8.998728	8.842627333	8.694971333	8.651259333	8.763630333	8.752937333	8.761553	9.398267333	8.781002333	9.130762333	8.805470667	8.891460667	9.540099667	8.707613	9.644016667	8.976470333	9.233397	8.464994333	7.984230333	8.537575667	7.632511333	8.875947
ALKBH4	7.13176	7.499684333	7.503762333	7.131224667	7.093716	7.25119	7.366443	7.041935667	7.269463	7.189327667	7.320511667	7.333106	7.430075	7.390826667	7.538177333	7.559026	7.995007	7.486994	7.090324667	7.001921	7.038692333	7.301143	6.999347667	7.058371333	7.031880667	7.533193667	7.534937833	7.570493333	7.709060667	7.450471667
ALKBH5	9.580732667	9.400848667	9.526951333	9.920226333	9.515766667	9.276455333	9.776456333	9.485253333	9.475341	9.675141333	9.673661	9.48017	9.298544333	9.359994	9.358344333	9.577905333	9.656306667	9.5195	9.639081333	9.228122	9.302446333	9.733878333	9.563886667	9.751034333	9.618152	9.795974	9.866207333	9.705184	9.812679667	9.829772667
ALKBH6	8.082969333	8.222227	8.270752	7.935288333	8.546771	7.898446667	8.073852333	8.152581667	8.172025667	8.228804667	7.905301	8.288338	8.083281333	8.320937667	8.504497333	8.312121333	7.755308	7.893894	8.150217	8.322912333	8.481095667	7.903662333	8.632283333	8.036244	8.479205333	8.682842333	8.383579667	8.535314	8.810471	8.943860667
ALKBH7	8.012527	7.727997667	7.857998333	7.573503333	7.569014	7.496654333	7.744354333	7.591778	7.457994333	7.520856667	7.936377333	7.750486667	7.998595667	7.819632	8.153170333	7.045428333	7.547680333	7.648615667	7.326266333	7.360415333	7.449956	7.193635333	7.601118333	7.604311	6.868561667	7.883482667	7.676631667	7.842455	8.074530667	7.465682
ALKBH8	6.400555	6.427242667	6.453555	6.296106	6.727215333	6.595365	6.466355667	6.314433	6.499741667	6.350715	6.306782	6.282297333	6.354282	6.133109667	6.056103667	6.514381667	5.755911667	6.438356333	6.423011333	6.628902667	6.859212333	6.884174333	6.313786333	6.307323667	6.37635	6.112341833	6.290357	6.612122667	6.052053333	6.125582667
ALMS1	8.075733333	7.544304333	7.963307667	8.659473	8.339402333	8.115218	8.349593	7.969358333	8.130244	8.329297667	7.781837667	7.740178	7.951941	7.482552	7.547680333	8.663537667	7.720551	8.158441333	8.366087667	8.490273333	9.581147	8.881441667	7.582056667	7.993431667	8.537937333	8.82449	8.338459	8.428414333	7.509868667	9.395864667
ALOX12	9.156718667	7.878749333	9.165722667	7.241059667	8.400222	8.255449	8.014966667	9.219204333	8.290789	7.686918667	8.002848333	8.863524667	9.646270333	8.351	9.339348333	6.791123667	7.431431833	9.945562	6.587553	7.714603333	8.208928333	6.631189	7.389449333	8.075260333	6.439428333	6.660578	7.701839	6.891624	6.861478333	7.514605667
ALOX12B	8.875683	8.225097333	7.815315667	6.538877667	10.34909	7.845113333	9.443581	6.990685667	8.321781333	9.123363	8.343584833	7.355142333	6.871394	6.984762667	7.782342333	7.69407	7.92777	10.76161333	7.915849	7.670211	8.8483995	9.488854333	7.317546333	6.907169	6.742405333	7.716877333	7.863590333	7.240795667	7.067217333	8.423774667
ALOX15	6.274559333	7.527745333	6.771673333	9.342358	6.598715333	6.437846333	7.595279	6.334990667	6.496775333	6.423011333	6.327856333	6.475489	6.120876333	6.498790667	7.050545	6.324507333	7.132141	7.243299	6.788158667	6.329190333	6.810680667	6.239145667	6.917503	6.350715	6.438356333	6.662907	6.599240833	6.244959333	6.827932667	7.417172667
ALOX15B	9.637643333	9.26301	8.864977	7.593402667	8.534700667	8.040437333	8.445596	8.522230667	8.11803	8.262709	8.354173	7.611864333	7.605614	8.444501	8.178524	7.808986	8.109590333	8.984708667	7.918214333	7.591973	7.387234667	7.194528	7.660574	8.705196667	7.593178333	8.735978	7.84719	7.760205333	9.063408	7.679639333
ALOX5	8.790828667	9.182091333	8.899745667	8.811959	10.36956	8.791912667	8.567845667	9.732980667	9.502604667	10.194085	9.576399667	9.341048	9.155059	9.683356667	9.114740667	9.520859333	9.271790667	9.160675667	9.142133667	9.826576333	8.635874333	8.520842667	10.032165	9.232481667	8.845959667	9.265122667	10.028237	8.442505667	10.41772333	8.520146667
ALOX5AP	8.970467333	10.13460567	10.061588	9.523710667	11.14090667	10.00989033	9.292538333	10.55440667	10.99895667	11.12424	10.31568667	10.64973	10.39431333	11.10943	10.64181667	9.175815	10.18091	9.857357333	10.26396467	10.70044333	8.473543833	9.473763667	10.52514333	10.54456167	9.79957	10.62217333	11.75528667	9.917069333	12.54550333	9.738762
ALOXE3	7.003452	6.926228333	6.959847667	6.017145333	7.085210333	6.779364667	7.592929667	6.502358667	6.821027667	6.838163	6.855886	6.815718333	6.642263667	6.835283333	6.826177667	7.161567	7.3248585	8.234362667	6.976338	6.604831	6.954245667	8.056883333	6.960577	6.495823	7.351584333	7.852899	7.323393667	7.009070667	7.155803333	7.018971
ALPK1	8.195746	8.177932	8.187583	8.438996	8.268633	8.380709	8.306168333	8.591726	8.445596	8.646562	8.102100667	8.331702667	7.984702333	7.985199667	7.887876333	8.695760667	8.415697	8.345619667	8.370958	8.427237333	8.700321667	8.262415	7.770838	8.393207333	8.712780667	8.227388667	7.652315333	8.190031333	8.133192	7.854731333
ALPK2	7.352909	6.069050333	5.998400667	6.390298333	8.042062	6.548197	5.621487	6.133109667	6.060285	7.541748667	5.659542	6.026276333	5.982200667	5.795255	6.199050333	6.443465333	6.561586	6.425501333	6.533122333	7.050545	5.788823	6.420038	6.685838	6.093621333	6.536805	5.933905	5.91542	5.947251333	6.570331667	5.965254
ALPK3	8.187286	7.983921333	7.498049333	8.013119	6.904501667	7.732362	7.563773333	6.930530333	7.075492333	6.968985	7.201729	7.782168667	7.593402667	7.608834333	7.936377333	7.594361	6.914885667	7.245517	6.812345667	6.880537667	8.253713	6.899650333	7.119371667	6.964463667	6.970964667	7.2156895	7.294629667	7.181276333	7.662416667	7.124469
ALPL	7.825379333	8.115218	7.294889	8.788648333	8.395145333	7.263253	7.814711333	8.699792333	7.144279	8.019831667	8.158678333	8.036003	7.407585	7.687924	7.740178	7.986203667	8.838491333	7.737359	8.000611667	7.717474	7.787385667	8.412092667	9.092585333	7.716583333	7.784831	7.816659	9.839762667	7.953273333	9.209545667	8.447568667
ALPP	7.040041667	6.774376333	7.077294667	6.698335667	6.94149	6.677540333	7.044545667	6.951923	7.009818333	6.914139	6.994781333	7.066479	7.035594667	7.126566	7.046915333	7.047251333	7.056368667	7.117539667	6.775266333	6.855886	6.779364667	6.955504667	7.004641667	6.926228333	7.316914	7.264977	7.539948	7.052035	7.446286	7.235479
ALPPL2	7.507792167	7.476157333	7.816070333	7.442496333	7.810551667	7.719846	7.836966333	7.583219667	7.870756333	7.565328333	7.935594	7.887203333	7.859927667	7.954110333	7.956388	7.458262333	8.100163333	8.059208	7.541055	7.442496333	7.75398	7.722764167	7.289076	7.512122667	7.819406667	7.902366333	8.386669	8.285168667	8.102744333	7.832972667
ALS2	7.27044	7.031150667	7.058709667	7.321305667	7.010464	7.1128345	7.635128333	7.107522667	6.934911667	6.987603333	7.005735333	6.743096333	6.994478667	6.659711667	6.523289	7.550043667	7.141752333	7.106264	7.170731333	7.508885667	7.957647	7.800995333	6.934188667	7.112634333	7.833281333	7.128356667	6.935264	7.712539333	6.696449333	7.265504667
ALS2CL	9.413568333	8.564160667	8.648348	8.296046	8.418738333	8.939171	8.750199667	8.441891	8.756790667	8.1459405	8.413632667	8.910941667	8.715095667	8.992007	8.713104667	8.491418	7.994013333	8.755839667	7.6223015	8.545943667	7.350038	7.665217	7.646898333	8.448586333	8.079473667	8.293303	8.640072333	7.382801	8.278003667	7.592259
ALS2CR11	5.127808667	4.749897	5.154332333	4.957874	5.018939	5.365964667	5.362516333	5.359115667	5.349153667	5.072187	5.139976333	5.346696667	5.441704667	5.415037	5.144807667	4.800775333	4.646020333	4.926903333	4.798587333	5.067516	7.898635667	6.725516667	4.862346	5.423379667	4.767203667	5.015789667	7.372593333	6.884174333	4.952283	5.052784
ALS2CR12	6.324066	6.199717333	5.730900667	8.375511667	6.458547	6.322121333	6.574418	6.344095667	6.434390333	6.760397	6.07749	6.280260333	6.448604333	6.174822333	6.545967	6.687108	6.063215667	5.423379667	6.105384	6.439891	6.302269	6.522346667	5.788823	6.092840333	6.572618333	6.195024	6.055745	5.91542	5.742944333	6.045727667
ALX1	5.527617333	5.074685	5.283259667	5.620418667	5.302565333	5.512811	5.729433	5.349153667	5.180892	5.217358333	5.265046333	5.538657	5.694314333	5.213244	5.671992333	7.892481667	6.408651667	5.476459	6.359878333	5.581384	7.689758333	7.197222667	7.143209333	5.296252	5.577833333	6.196515333	6.585598333	6.083623333	5.532276667	5.285482
ALX3	7.489087333	7.627540667	7.803814667	7.405465	7.349827667	7.921600667	7.653714667	7.58621	7.806003333	7.507028667	7.639918	7.669499667	7.691811667	7.731351667	7.677529333	7.596947333	8.050753333	7.835888	7.382094667	7.329476333	7.543772167	7.426142667	7.336103667	7.566106333	7.437638667	8.000298333	8.033785333	7.887203333	8.272153333	7.699821667
ALX4	7.089474667	7.246928667	7.118985	6.703040667	6.974951	7.182040333	6.934188667	6.856700333	7.093716	7.044866333	7.086925667	6.972691333	6.959847667	7.254850667	7.275783	7.0974895	7.528587667	7.138860667	7.045101333	6.917503	6.963884333	6.854727333	6.795063667	6.928821	6.938095333	7.279454	7.686437	7.141383667	7.517901333	7.138512
AMBN	4.573633333	4.967334667	4.616828	3.981636	4.973318333	4.641411	4.294038667	4.829944	4.778134333	4.778134333	4.558940333	4.68412	4.666815	4.954793667	4.929971667	4.392081	4.964286667	4.747034	4.650325333	4.676708	4.792981333	4.513839	4.920758333	4.564376333	4.700392667	5.26899	4.886114	4.50278	5.111779333	4.66352
AMBRA1	8.771697	8.510828	8.558501	8.211704333	8.714099667	8.751721667	8.561481	8.307076333	8.90924	8.580182667	8.418738333	9.072244667	8.783727333	9.062124333	9.26793	8.573623	8.850933667	8.624180667	8.255184667	8.229751667	8.543098667	8.115525	8.335936	8.333088333	8.477817667	8.514320333	8.242196333	8.765705333	7.796795667	8.722211333
AMD1	9.827687667	10.04941267	10.41772333	10.02079667	9.939386667	10.212478	10.21478767	10.27490167	10.33138667	10.06436	10.40266667	9.802322	10.111055	9.974047333	9.814788	10.06436	9.41605	10.58222333	10.05021867	10.026043	10.69930333	10.255559	10.11282133	10.35072333	9.701491667	9.435195333	9.932006667	9.902376667	9.953896333	9.887552
AMDHD1	6.047087667	5.799401333	6.185178	5.968641333	6.176181667	5.863540333	6.171690333	6.001178333	6.173159333	5.953952	5.987827	5.822022667	5.786735333	5.982200667	6.266423	7.963659333	7.368943	6.029328	6.165639333	6.047087667	5.773906	6.991478	5.982200667	6.024600667	6.137552667	6.302898	6.226551333	6.109782333	6.396433	7.764565
AMDHD2	8.178239667	8.074803	8.074926	7.779389667	8.140366	8.180959333	7.951257	8.002113	8.452129	8.188730667	8.248915333	8.435676333	8.427552667	8.273553	8.530407667	8.490868333	8.268355667	8.183799333	8.007915667	8.036244	7.934279667	8.110486667	7.779114	8.086378333	8.168968	8.368306	8.281112	8.425817333	8.508955667	8.051322333
AMFR	10.61312	9.914276333	10.18160467	10.07594933	10.11008883	10.290246	9.837753333	10.118559	10.23799633	10.038386	9.940557333	10.32989	10.57441667	10.19333633	10.226131	9.784243333	10.35618667	9.947738333	9.926495	9.563439	9.344516	10.04292467	10.146089	9.997055	9.854583667	10.28861	10.17130833	9.678529667	9.786542	9.360442
AMH	8.235957333	8.306168333	8.271620333	8.225097333	8.26989	8.640317333	8.315012667	8.106864333	8.470718	8.375694333	8.443622667	8.404443333	8.411527333	8.464066	8.435179667	8.000611667	8.942349	8.41903	8.169791667	8.098355333	8.119709333	8.108674333	8.088218333	8.144781	8.115774333	8.716445333	8.942933333	8.276941	8.97927	8.301528
AMIGO1	8.312961	8.619345	8.299790667	8.504497333	8.601565667	8.465972667	8.240824167	8.275797667	8.532810667	8.498922333	8.582446667	8.372304667	8.236482	8.419799667	8.632888	7.867139667	8.794835667	8.257531667	7.911804333	8.122977667	7.984918667	7.837770667	8.081220667	8.220697333	8.042696333	8.480378333	8.759563333	8.336777	8.729741333	8.437352667
AMIGO2	7.116052333	6.477782333	6.322850333	6.597734333	7.250274333	6.669149	6.357988667	6.571203	6.728724	7.186096333	6.539894	6.661532	6.506579667	6.263268667	6.298598	7.046512	7.191608333	6.470014333	7.568347	7.163594333	6.408651667	7.906244667	8.556397333	6.980964667	9.292253667	7.830019667	6.287249667	7.774752	7.981941	6.922079
AMIGO3	7.338497	7.709060667	7.526106	7.488558	7.632759	7.509567333	7.40495	7.166700667	7.317695667	7.432816667	7.494896	7.518484333	7.473408667	7.754634833	7.724057333	6.969335333	7.933233333	7.487284667	7.292184333	7.447935333	7.471822667	7.267564667	7.226766333	7.363514	7.191005667	7.455172	8.290558667	8.063680667	7.720863	7.720863
AMMECR1	9.721790667	9.880758333	9.698749667	9.133398667	9.505124333	9.880758333	9.479590333	9.372439667	9.618661333	9.289567	9.202735667	9.393916667	9.4562	9.5514	9.363388667	9.505124333	9.639497667	9.877600667	9.304627667	9.650452333	9.148618333	9.393916667	9.256654667	9.149730333	9.377097333	9.870914	9.359338	8.597175333	9.17986	9.439593333
AMMECR1L	8.208928333	8.354516333	8.199786333	8.240533667	8.202889667	8.075049	8.829845333	7.974971667	7.676048667	8.246629667	8.143948667	7.917942667	8.231075667	8.097242333	8.161187667	7.840928667	8.448049667	8.034290333	7.962147333	8.378852333	8.775399	8.550774667	8.456888667	8.124724667	8.531753667	8.213656333	8.102744333	8.766435667	8.480378333	7.943255333
AMN	8.332463	8.365149667	8.471874	7.940824667	8.021440667	8.319517	8.200757667	8.076837	8.354866333	8.071980333	8.255722	8.339110333	8.312328	8.368879	8.380443	7.940295667	8.595649333	8.392976667	8.060925667	7.864694667	8.20533	7.867450667	7.994013333	8.068061667	7.849753667	8.502754333	9.151510333	8.208722667	8.624180667	8.431892333
AMOT	8.415697	8.415930667	8.475621	9.19294	7.276732	8.350771667	8.044514333	7.865193667	7.552526667	6.963181	7.782168667	8.070644	7.944866	8.180959333	7.675729333	7.789752	7.220975	8.364145	7.573503333	7.936156333	8.350771667	6.783535667	7.371505	8.129914333	6.660209	6.725917	6.773576	8.423071333	6.826177667	7.394857667
AMOTL1	9.791066	9.440361333	9.246701667	9.048785667	8.887596667	9.105734	9.394377333	8.951664333	8.91558	8.992891667	9.209928	8.991231333	9.014227667	8.950694333	8.847917333	8.766944	9.102352	9.204123333	8.685478333	8.978353333	9.550022667	9.370596	9.467667333	9.07959	9.476225667	8.698361333	8.59309	9.244225333	9.484916	8.478060333
AMOTL2	8.873592667	8.281112	8.195439667	8.067709	8.131800667	8.434331333	8.281112	8.505995333	9.09276	8.301528	8.465766333	8.854943667	8.791399333	8.741	8.946613333	7.868164667	7.747390333	8.199605333	7.786126333	8.160298667	7.762635333	7.836966333	8.172648333	8.428155	8.150449667	7.826895667	8.137388667	7.913908	8.125775667	8.306586
AMPD1	10.24136433	8.629803	5.958345	10.73375333	8.117811667	9.884506	5.127808667	7.666628667	6.921579	7.053102	6.673382667	7.747839	7.922882	7.413310667	8.612069333	4.872128333	6.303518333	5.588257	6.063215667	6.595365	6.506579667	6.134636667	6.408143333	5.836759333	5.473440333	5.247129	5.690345333	5.208890667	5.755911667	5.405086333
AMPD2	8.053043667	8.289672333	8.026477667	7.767382	8.3213535	7.679287	7.902366333	8.125775667	7.984702333	8.365873333	7.957438333	7.859551	7.782003167	7.658197333	7.690300667	7.739589667	8.853678	7.965988667	7.867962667	8.048848	7.916817333	8.008515333	8.590385	8.190907333	8.554275333	8.576794	9.102615	8.205014667	8.929259667	7.968336
AMPD3	7.920978667	7.933701667	8.154770667	8.292369667	8.586155333	7.80025	8.454672333	8.051596333	8.564160667	8.740064	8.074530667	8.338459	8.116549333	8.684986667	8.197015	8.386377	7.688171	8.231648667	7.967205	8.143948667	8.000070333	8.099037667	8.365873333	7.850239	8.280008667	8.229984333	8.117429667	7.684762667	8.801549333	7.855558333
AMPH	5.933905	5.875858333	5.568026667	5.737114667	5.817829	6.213068667	5.690345333	5.773026667	5.813083	5.918279333	5.539971333	5.989564	6.059384	6.048995667	6.026968	7.050173667	5.854898333	5.599322333	6.002169333	5.944452333	5.835777	5.919852667	5.882785333	5.919177333	5.817829	5.502340667	5.653393	5.863018833	5.936807667	5.547255667
AMZ2	9.822771333	10.070868	10.14476467	10.24336267	10.17334217	9.984379333	10.02905867	10.234787	10.16664467	9.982035333	10.02957367	10.08391767	10.33256333	10.07284567	10.14116	10.07221433	10.2746135	10.216606	9.893009667	9.809154333	10.40721333	10.96867667	10.24668233	10.29501633	10.56379333	10.51080667	10.258077	10.84443333	10.121449	10.76281667
ANAPC1	8.121236667	8.173449333	8.303136333	7.891086333	8.101333667	8.114097333	8.446442	7.652620667	7.952814667	7.962147333	8.003131	7.722134333	8.038877	7.472839333	7.273674333	7.765676	8.046118333	8.266962333	7.662079333	8.189527667	8.811077333	8.591391	8.124525333	7.882781667	8.169277333	7.554273667	8.123580333	7.913108	7.583901	7.981021
ANAPC10	6.770815333	6.609609	7.077978	7.191314	7.012802667	6.933744333	7.113649	7.573858667	7.058034667	6.982000333	7.068161333	7.076086667	7.060190667	6.682023667	6.584665	7.617638667	6.810680667	7.271320333	7.393053333	7.150417667	8.111300333	7.889099	7.532108667	7.238927333	8.171774	7.491611	6.628902667	7.182720333	6.949008	7.169870333
ANAPC11	7.522228	7.922117667	7.912408667	7.300896	7.355888333	7.729895	7.887876333	7.715846667	7.759592333	7.562518667	7.845410667	7.697488	7.816931333	7.797048	7.853661667	7.819924	8.083579333	7.820927	7.482878	7.575696667	8.161448	7.840268667	7.731013	7.922340667	7.898541167	8.169505667	8.070427	7.643186333	8.158678333	8.485531667
ANAPC13	8.535905333	8.829573333	8.853678	8.990981667	8.506341	8.989627	8.545065667	8.756558	8.989951	8.135037	9.180151	9.277862	8.988955667	9.343141667	9.300940667	9.189388667	8.682542	8.926245667	9.171696	8.606403	9.680816667	9.276782	8.874171333	8.903099333	9.0197	8.991231333	8.667907667	9.032919667	9.312956	10.1153215
ANAPC16	9.073505	9.22857	9.337715333	9.666795333	9.334027	9.140396	9.012976333	9.407221667	8.979593	8.956589333	9.432438333	9.176931667	9.313640333	9.182091333	9.219204333	9.115355333	9.407221667	9.309011333	9.307591333	9.186706	9.204764667	9.259600667	8.976203	9.169205	9.446743667	8.873592667	8.164387	8.988246667	8.886471667	8.7029015
ANAPC2	8.071980333	7.889908	8.120502	7.729579333	8.190815667	8.048848	8.039641333	7.879019333	7.930133333	8.160014667	8.048541333	8.041102167	8.067709	8.065864667	8.131041	8.288338	8.419799667	8.030638	7.946434	8.275596667	7.676048667	7.736555333	7.959218	8.028701333	8.308003	8.274688333	8.175443	8.312121333	8.225097333	8.085544
ANAPC4	8.871903333	8.780664	8.960782333	9.052728333	9.130762333	9.075230667	8.937893667	8.958607	9.072523667	9.001070333	8.910038333	8.744203667	9.082635667	9.09689	8.740730333	9.421424667	8.344461667	8.998728	9.050966667	9.274601333	8.856221333	9.128223667	8.327032	9.012976333	9.15744	8.209756	8.542152	8.901975667	9.023877	8.420278333
ANAPC5	9.898039333	10.015279	9.877128667	10.06591367	9.835178	9.769023	10.068723	9.630086333	9.701045	9.663935667	9.609452	9.376008667	9.711823	9.640015	9.44804	10.08468767	10.28351167	9.899053	10.284161	10.04941267	10.05538617	10.166177	9.661577	9.486454333	9.747039667	9.474520333	9.500921	10.14971167	9.673661	9.92817
ANAPC7	9.741876667	9.820261	10.175981	9.827687667	9.710783	9.997964333	10.29641933	9.800829667	10.034985	9.594959333	9.682975667	9.639081333	9.870914	9.854583667	9.487480667	9.389400333	10.05784467	10.159329	10.08468767	10.07341167	9.830785	10.13694933	9.489612667	9.870914	9.748487667	9.287837667	9.515766667	9.554295333	9.334449667	9.876276667
ANGEL1	8.585482333	8.341114333	8.158441333	8.357265	8.848546	8.020026	8.317254667	7.882269667	8.08042	8.651518667	8.382744667	8.105334667	8.284005	8.226853667	8.051596333	8.609094167	8.652002667	8.102100667	8.515771333	8.422248	8.538467	8.496733333	8.719358333	8.322663333	8.443153667	8.583127	9.036410333	9.207894667	8.377425	7.905065
ANGEL2	7.815624667	7.653714667	7.659218	7.925438	8.152581667	7.640562	8.014747333	7.714968667	7.922340667	8.201580333	7.382526	7.450759	7.682033833	7.428026333	7.193635333	8.868975333	7.533334	7.314427333	7.992358667	7.898126333	7.837179	7.804393333	7.806732333	7.811932	7.809429	7.429071667	7.068161333	8.116549333	7.626558333	8.051006
ANGPT1	6.556203667	5.742944333	6.00987	6.501284333	6.011872	5.977617	5.611387667	6.676222	6.349651333	6.430592333	6.184526667	5.757107333	6.297567333	5.980604333	5.666056667	6.397465	6.070060333	6.232797	6.981651667	6.204494333	6.732276	6.063215667	6.025350333	6.964815	5.941048667	6.225431	5.817829	5.479559	5.524735	6.183244
ANGPT2	7.656852333	7.370145667	6.908602333	6.679958333	7.242381	6.656499	6.487327333	8.080954	6.630519333	8.589726	7.228951667	7.260685333	6.488952333	6.266423	6.327333333	8.509166333	7.595827333	6.387346	7.858791667	7.526436	7.913908	7.339325333	8.987174	8.725494333	8.828231	9.014929667	8.043253	7.989112333	7.69126	7.011284
ANGPT4	6.538528667	6.471103	6.632133	6.325305667	6.319495667	6.632133	6.357383333	6.433079333	6.601311667	6.314433	6.27716	6.394198667	6.485117333	6.53067	6.641057667	6.273784333	6.579842333	6.484423333	6.246030333	6.261987	6.316107667	6.096232333	6.29315	6.334990667	6.456039	6.466925	6.690416667	6.367909333	6.707716667	6.615081
ANGPTL1	8.528273667	8.624180667	6.905979667	8.941283333	7.378337333	9.469854333	5.903807667	9.126873667	8.193343667	7.720551	8.579066667	8.291545	8.355413	8.468037667	7.951011333	5.523220667	5.748811667	6.564684	6.989801	6.813593	5.772070333	5.787807333	6.329757667	9.102067667	5.942832333	5.752369667	5.319074667	5.027114667	4.937985667	4.758733
ANGPTL2	8.462452333	8.54108	7.858281333	8.575483	8.356648333	8.998150667	7.770838	8.366937333	8.20647	8.999375333	8.948511333	9.097686333	8.679712	8.809055	8.231351	8.870394	8.387555667	7.088241	9.039842667	9.152326667	8.704544667	8.620504667	9.300940667	9.085181333	8.612704333	9.777032333	9.251192	8.742088	8.966935	8.065105333
ANGPTL4	8.190565667	8.456659667	8.395900667	6.971397667	7.464845	7.830681	8.105796333	8.199605333	7.815624667	7.520561667	8.402238667	7.880070333	7.510697667	7.822339333	7.998595667	8.060660333	8.406981333	8.934414333	9.360442	7.235479	7.295189667	8.486554333	8.055794333	8.328173	9.063728	9.125170667	8.917072333	7.703997333	9.27023	7.559873667
ANGPTL6	7.747390333	7.827165667	7.790020333	7.734815333	7.953034	7.665217	7.760205333	7.633353333	7.825379333	7.913908	7.743340333	7.794024667	7.969899	7.939954667	7.869855667	7.746360667	7.956674	7.865509	7.827930333	7.771071667	7.48233	7.735639333	7.575696667	7.613725	7.591510667	7.981600667	8.124525333	7.895477667	8.152075667	7.817304
ANGPTL7	5.824913333	6.053625	5.813971333	6.137552667	6.098704	6.096232333	5.946064	6.056462333	5.701817333	6.043900667	7.032552333	6.393006333	5.763353333	6.344095667	6.416101	5.680714667	6.058371333	5.975296	5.7639625	6.183244	6.215555333	6.025350333	5.854898333	6.635461	5.757986333	5.88782	6.074216333	5.928760333	5.985216	5.813971333
ANK1	7.061436333	7.055965	6.596786333	6.741499667	7.135971333	7.190617667	6.692224667	6.858743	6.874930667	6.975306	6.858379667	6.94149	6.983803333	7.099849333	7.228759	6.676222	7.14021	6.743096333	7.358768667	6.722201	6.551733	7.016750333	6.967517333	6.887935667	6.968624	7.034391667	6.806216	6.817725333	9.261119	6.957094333
ANK2	7.150683667	6.97346	6.138804333	7.479212667	7.107955167	7.524257333	6.004018333	7.887645333	6.470563667	7.745554333	7.666224333	7.308838667	6.877371333	7.058371333	6.766855333	6.158183	6.189709	5.961134333	7.200109333	6.721291	6.050547667	7.001528	7.084218667	7.646646333	6.069050333	6.427242667	5.57466	6.173967667	5.705090333	5.586553333
ANK3	9.035426667	9.322978333	9.351442	10.251038	8.811077333	9.132324	9.608470333	9.040957333	9.195120667	8.955946333	9.402028333	8.933801333	9.266078333	8.742369667	8.701536667	8.698952333	8.825076667	9.478716667	9.636463	9.194203	9.661183	9.357939667	8.085544	8.958850333	7.538824	8.443254333	7.24213	7.708493333	6.633120667	8.187987333
ANKAR	6.691804	6.274559333	6.070060333	6.965893333	6.892023	6.597325	6.229216	6.393714667	6.670592333	7.010773667	6.340666	6.203575667	6.267640667	6.156636	6.402005	5.922359	5.48324	6.085751667	6.988315	6.646585333	6.656499	6.374268	5.752369667	6.428329667	6.308146333	5.632937333	6.299214667	6.238247167	6.146274667	6.139432
ANKDD1A	7.270996667	7.200653667	7.516204333	7.252245667	7.529292667	7.350038	7.175201667	7.395435	7.407978167	7.339760333	7.429768333	7.781837667	7.618469333	7.470049667	7.425929333	7.114345	7.268799	7.640562	7.178508	7.236379333	6.966958	7.114689667	7.264003	7.490401	7.321871	7.25119	7.921312667	7.364956333	7.597209333	7.359087333
ANKFN1	5.976258	5.557099667	5.829031	7.214447667	5.304936	6.022980667	5.12192	5.330425	5.720013333	5.162327667	5.346696667	5.868254	5.628294667	5.368798667	5.779011	7.126566	5.162327667	5.444617	6.118495333	4.960951	4.935615667	5.322461667	5.085481	5.368798667	5.125153667	5.274085667	4.983636	5.306805667	5.260452667	5.541312667
ANKFY1	9.003391333	9.150229	9.009364	9.003839333	9.125521667	8.935768667	9.379374	8.656865667	8.982112	9.068543333	8.671765667	8.608957667	8.638716	8.696324667	8.737976833	9.298106	9.418243333	9.043566	8.955095333	9.007137667	9.317657	9.225662333	8.877989667	8.956589333	9.187603333	8.799833667	8.489005	9.187326	8.593661667	8.921099667
ANKH	9.122549333	8.911239667	8.794490333	8.929259667	9.461950667	8.988246667	9.356298333	8.849079333	9.009646	9.273879333	9.242489667	8.873838333	8.768519667	8.795110667	8.42788	9.392824667	9.902376667	8.764415667	9.566427	9.029156	9.190634667	9.72915	9.151510333	9.20677	9.595838	9.644016667	9.010029333	8.982112	9.843618333	8.868009333
ANKIB1	10.062569	9.883846	10.05456533	10.31792333	10.14177267	10.28734833	9.934822	10.18234533	10.202303	10.27966133	10.108447	10.05784467	10.08953067	10.08329933	10.24270667	11.51239667	10.63239667	10.10428917	10.33062	10.55144	10.67775	10.31484667	9.942084333	10.20207983	10.04981567	10.40580333	10.58946333	10.83052667	11.30743667	10.38233167
ANKK1	6.796403667	6.896658667	6.880537667	6.850639667	6.959165	6.844275667	7.372235	6.725917	6.850301	6.826972667	6.8006765	6.925633	6.693595667	6.736171667	6.808857333	7.063066667	6.840238667	6.986911667	6.816333	6.96552	6.956296667	6.727669	6.540788	6.558815667	6.669627333	6.741499667	7.012540667	6.828947333	6.94175	7.051807
ANKLE1	6.172392333	6.423011333	6.427242667	5.938304333	6.703774333	6.46396	6.453555	6.370764333	6.506038333	6.559353	6.374268	6.313126333	6.386889667	6.307323667	6.336992333	6.454962333	6.656987667	6.111995667	6.109181	6.567596333	6.751082667	6.186993667	6.700735667	6.441541	6.315024333	6.515788333	7.206376333	6.622377333	6.957094333	6.517532667
ANKLE2	9.496673333	9.449433	9.424872333	9.308622	9.582672333	9.521596	9.984379333	9.131983	9.280568	9.606105333	9.449862333	9.371583333	9.359338	9.374875	9.390589	10.18434933	9.843618333	9.452844	9.181739667	10.032165	9.513272667	10.118137	9.384216333	9.163733	9.950627	9.765697667	10.08230333	9.496673333	9.685120667	9.425323333
ANKMY1	7.591973	7.3769175	7.749695	7.567599667	7.790561667	7.558088	7.719025	7.470920667	7.551891333	7.595827333	7.480028	7.552709333	7.586521667	7.417172667	7.541416667	7.564727667	7.713621667	7.596659	7.543228333	7.724877333	7.311698667	7.165065333	7.175201667	7.542325	7.379851333	7.320243	7.941415667	7.921312667	7.615521667	7.416505333
ANKMY2	7.968082333	8.044514333	8.152075667	8.684432	7.773012	8.289906667	7.984477333	8.033251667	7.895262667	7.714342667	7.885093667	7.726498667	8.093374	7.823009333	7.717474	8.179515	7.560501333	8.212541	8.309374667	8.072233333	8.23264	8.426915333	7.999552667	7.884378333	8.838491333	7.552526667	7.352649	6.768893667	7.307378667	7.997128
ANKRA2	7.365699	6.975306	7.154760333	7.710427667	7.362119333	7.401363333	7.425137333	7.782925	7.326039	7.269626333	7.261428	7.310742667	7.364671333	7.415894333	7.517901333	7.766808	6.184526667	7.374573333	7.558088	7.933701667	7.884378333	7.471534	6.949676333	7.405801667	7.111230667	6.586550667	7.089474667	7.507363667	6.862852667	7.077656333
ANKRD10	9.187326	8.792952333	8.382744667	9.463669667	9.601560667	8.977752333	8.654182667	8.929259667	8.738128333	9.510104333	9.037639	8.483387667	8.423774667	8.440142667	8.413025667	9.546063	8.643078	8.530142333	9.337969	9.835178	8.951436667	8.976203	9.015780667	9.009083333	8.926648	9.312330333	9.149398667	10.39657	8.474542667	8.685987667
ANKRD11	8.734930333	8.846975667	8.747469667	8.383579667	8.664430667	8.697246667	8.614061	8.359297667	8.446783	8.637592	8.463231667	8.816202	8.591391	8.534462333	8.889598	8.858601	9.347488	8.776420333	8.24	8.326745333	8.329886667	8.656292333	8.681932667	8.447568667	8.736869	8.728189333	8.498377667	8.996116333	8.591012667	8.608655333
ANKRD12	9.633459667	9.256654667	9.469854333	10.08534133	10.29830433	9.8747665	9.863361	9.940557333	9.943637667	10.21920767	9.908760333	10.06071967	9.877128667	9.767306333	9.639081333	9.199521	8.385843333	9.650452333	9.793468333	10.269024	9.689921667	9.903871	9.110021	9.903871	9.761872333	9.239243667	9.664323667	9.957340333	9.16449	8.884326667
ANKRD13A	10.31274667	10.22482267	10.45066333	10.36311667	10.95444333	10.65617	10.61434	10.47896	10.78131333	10.64034	10.35766	11.17378667	10.96626	11.3645	11.16838667	9.894375333	10.16750033	10.39119667	10.27045333	10.43948667	10.39898	9.876511333	10.034985	10.20583933	9.844624	9.526237667	10.46824333	9.744262667	10.101194	9.951912333
ANKRD13B	7.770243	7.919166667	7.842941	7.209408333	7.368943	7.419175333	7.832598	7.395716333	7.632759	7.573205	7.7835255	7.711725333	7.903118333	7.815058333	7.744354333	7.996607	8.314423333	7.801761	7.448634333	7.690005667	8.177393333	7.992358667	7.796522	7.774505333	7.742485	8.149782333	8.8897405	8.916666667	8.012274333	7.815894667
ANKRD13C	9.226634333	9.002714667	9.078878	9.160339333	8.990567	9.536284	9.141697	9.312657333	9.384216333	9.009083333	9.355888333	9.549074333	9.373389667	9.580069667	9.548172	9.350424333	9.010335	9.124114	9.326541167	9.247025667	9.203087333	9.217361	9.179473	9.370195333	9.298544333	8.890816	8.884326667	9.172225	8.842335333	9.042455333
ANKRD13D	8.377066333	7.931538	7.952205333	7.422327667	8.203770333	7.913639667	8.092929333	7.960448	8.271620333	8.141120667	7.926056	8.168584833	8.170206667	8.195439667	8.26428	8.189762667	8.218928667	7.99884	8.149502	8.033251667	7.818068	8.914978667	7.859024	7.895262667	7.867703667	8.537226	8.345008667	8.170206667	8.357566	8.187051667
ANKRD16	7.115411667	6.456643333	6.885467333	7.051437667	6.907169	6.850301	6.999000667	6.556702667	6.834918	6.873185	6.497440333	6.497440333	6.398147333	6.456643333	6.001178333	6.639169667	7.167011333	6.675744667	6.636723667	6.94149	8.018486	6.81448	6.652998333	6.734851333	6.458951667	6.256739667	6.583081333	7.276732	6.451795333	6.901300333
ANKRD17	10.59219667	10.35692333	10.43776	10.52687667	10.42177	10.47475	10.57993	10.38582667	10.46349667	10.57752	10.51080667	10.19905233	10.411985	10.25623967	10.25138317	10.83967667	10.43117167	10.51557333	10.38974667	10.57833333	10.59405833	10.61722667	9.975661333	10.55539333	10.35692333	10.588225	10.09845633	10.90404333	10.37102333	11.22689333
ANKRD18A	6.743096333	6.631662667	6.630042333	7.099206667	6.743096333	6.895251	7.824698333	6.847014667	6.385895333	6.418003667	6.595823333	5.982200667	6.966203667	6.608259	6.945493667	6.184526667	6.224694667	6.707716667	6.254147	6.780801333	7.019885333	7.480028	6.065654	6.373728	6.362688667	6.559935	7.267564667	7.167011333	6.004018333	5.846502333
ANKRD2	9.246701667	9.225371667	7.536539	8.178524	7.301301	8.475921333	7.383017333	7.590664333	7.543948667	7.319158333	7.401129	7.380859333	7.552526667	7.910387667	8.499901	7.544540667	7.401129	7.574489333	7.405801667	7.124067667	7.172042	7.417989333	7.241059667	7.409628	7.473151	7.591032333	7.624045	7.488249667	7.656611	7.459334333
ANKRD22	10.277247	9.800034667	10.40266667	9.340759667	9.766653333	10.31484667	9.676861	10.25880233	10.27567333	9.586413333	9.670291333	9.950896	10.138196	9.728397	9.964514667	9.573987	9.063728	10.45835333	10.37735	9.993948667	8.304458667	9.571288	8.984971333	9.814492667	8.764415667	8.853013667	7.126566	7.167763667	7.476390333	10.25662133
ANKRD23	10.166177	9.409210333	7.224140333	9.969917	7.603687667	9.282335667	7.417391	7.596659	7.495498333	7.562846	6.997941333	8.013892333	8.316400333	7.899371333	8.766944	7.314735667	7.454034333	7.221964333	7.09151	7.440962667	7.240018	7.111742667	7.688171	6.970061333	7.343680333	7.586829667	7.374877333	7.752003333	7.497482667	7.426724333
ANKRD24	7.154073667	7.178234	7.343093	6.952585333	7.099541333	7.423394	7.202591667	7.427734333	7.445486667	7.304966333	7.365699	7.312304333	7.221285333	7.400491667	7.452914	7.140752667	7.505504	7.534778667	7.202835	7.183904667	6.799004667	7.160971667	7.143921667	7.266947333	7.324985	7.531533333	7.3248585	7.348200333	7.630678333	7.383017333
ANKRD26	7.460272333	6.827932667	7.013742333	7.615062833	7.341741	7.553956	7.345249333	7.217528667	7.145427333	7.107152667	7.039604	6.965184667	7.516657667	6.937600333	6.803107333	7.159389	6.117657667	7.358768667	7.054885333	7.739133333	7.878368667	7.816070333	6.618790667	7.113034667	7.467415667	7.495832	7.135157	7.626814667	6.491252333	7.232417667
ANKRD27	9.090598333	8.827970333	8.929019667	8.717099667	8.637066333	8.849635	8.830148	8.736224	8.825583667	8.732521333	8.828592333	9.265122667	9.104793333	8.804396333	9.321330333	9.132324	9.494565	8.791912667	8.619087	8.734585667	9.415338667	8.503706	9.360442	8.819270333	8.872976	9.237950667	9.057168667	9.389082333	8.946746333	9.257784333
ANKRD28	8.878876	8.986747333	9.150769	9.523309	9.125170667	9.314431667	9.168544	9.480948667	9.310700667	9.299251667	9.741032667	9.006551667	9.225662333	9.215814	8.999987333	8.692250333	8.728693667	9.173888667	10.108728	9.476225667	9.19732	10.04664167	9.179227333	9.023066833	8.545943667	9.056178667	9.393916667	9.538691667	8.648670167	8.968863333
ANKRD29	7.955289	7.687256667	8.097242333	7.654736667	8.288875667	7.412112	8.217639	8.046118333	7.499684333	8.845369	7.771825333	7.765910333	7.563157	7.549791667	6.669627333	8.254358333	7.781184333	8.153441	9.250171667	8.461010667	8.176273	9.546967667	7.039334333	8.433065667	9.141311333	7.135971333	6.595823333	6.177553333	7.610147667	7.685515
ANKRD33	6.336548333	6.344095667	6.518617333	5.983997	6.515788333	6.642065333	6.451164	6.378219	6.568127	6.368986333	6.456643333	6.699416667	6.466925	6.511954333	6.526765333	6.605208	6.741091	6.283513	6.024600667	6.248320667	6.033069667	6.146864667	6.439891	6.183831667	6.251091	6.384730667	6.595365	6.522346667	6.959165	6.488952333
ANKRD33B	8.136663333	8.504968	8.489661333	8.373910333	8.343750333	8.536734667	8.414479667	8.318542333	8.515771333	8.369993333	8.347685333	8.468037667	8.422816667	8.582325667	8.620504667	8.283753	8.815440667	8.424123667	8.257832333	8.381234667	8.080684333	7.872714667	8.173944667	8.479205333	8.081827333	8.883451333	8.883451333	8.585219	9.018422	8.436413667
ANKRD35	8.425817333	7.204671667	8.040569833	6.695589333	7.480452667	7.747662333	7.245834667	7.548027	7.476390333	7.159389	6.949008	7.402706	7.744082333	6.986257333	7.458817	5.977986667	6.073334	7.867703667	6.328630333	7.364077333	6.540404333	6.109782333	6.435005333	6.837839667	5.807474333	6.330999	6.811897667	6.786768667	6.082943	6.439891
ANKRD36B	8.827667333	8.032970333	7.319546667	9.320619333	8.948874667	8.555777667	8.677504667	8.631274667	8.767188	8.818972333	8.338459	8.037193	8.486068333	8.852718667	8.422530667	7.806003333	8.284295	7.880512333	9.315829667	9.018422	9.347778667	8.047125	7.706575	8.45582	8.321781333	8.001829333	8.089905333	9.668109	7.414045333	8.229079
ANKRD37	9.251645667	8.012527	8.320494667	8.864977	8.053585667	8.690258333	8.358698333	9.530105333	8.693822	8.316680667	8.679489	9.479101667	8.276941	8.262415	8.209756	8.124724667	7.172344667	9.115696	8.976203	8.715880333	8.278003667	9.012583	8.215887333	8.402016	7.961822	9.713386333	9.487654333	8.441669	8.383376333	7.852349333
ANKRD39	8.551326667	9.09689	8.918578	8.753797333	8.850172333	8.658644	8.554629333	8.798348333	9.092585333	8.931532333	8.614061	8.730444333	8.612704333	8.857512333	8.764795	8.353601	9.479590333	8.876435333	9.013297	8.586155333	9.064032	8.746569667	9.139327667	8.671186	8.924314333	8.959109	9.059144	8.766944	9.660754333	8.971742667
ANKRD40	9.544562	9.440690667	9.245073	9.382590333	9.322264	9.146368333	9.531015	9.301691	9.140721667	9.369355333	9.376711667	9.445388333	9.465726	9.467215333	9.351442	9.049968667	9.529090667	8.864386667	9.251192	9.155330667	9.735794667	9.68875	9.575228667	9.446437	9.488854333	9.766653333	9.679871	10.146693	9.769023	10.18234533
ANKRD42	7.277046667	7.181276333	7.347922667	8.103994667	7.285084667	7.262060333	7.572356	7.323735667	7.191314	7.215519667	7.492494	7.330151333	7.313849333	7.278756333	7.527221333	7.505242	7.142323	7.536539	7.398274667	6.965184667	6.955941	7.282332667	7.139279333	7.323393667	7.781439333	6.642065333	7.158011667	6.609982	7.158682333	7.029078667
ANKRD44	7.717684	8.092395667	7.791635	8.445844333	10.53072167	7.834002667	7.906244667	8.801219667	8.774245333	10.058481	8.243737333	7.828257333	8.059779667	7.881171333	7.576809	7.256653	8.044514333	7.926056	8.858294333	9.716807667	8.050753333	8.158441333	8.564752667	8.437944667	7.643807667	7.577565167	7.800995333	7.386687	7.995332	7.572356
ANKRD46	8.202889667	7.758426	8.262415	8.259224	7.853196667	8.660895	8.615537667	8.298464	8.341398333	7.856849667	8.117811667	8.464555333	8.644663667	8.476483	8.254358333	8.034886667	8.070644	8.359029	8.398429	8.659132667	8.950694333	8.803584667	8.103994667	7.916817333	7.790858667	8.489661333	7.647395	8.091489333	7.759879667	8.912545333
ANKRD49	8.397421667	8.605764	8.584576	8.934831667	9.178215333	8.81797	8.814500333	8.692749333	8.762539	8.673964	8.339686667	8.638003	8.752239	8.711906	8.48072	8.581173667	7.905471833	8.620751333	8.842335333	8.8404	9.594315	9.450614	8.933801333	8.377066333	9.022899	7.5883915	7.907094	8.509166333	8.053585667	8.344809333
ANKRD50	8.940442	8.399352333	8.998728	8.686978	7.905065	8.713104667	9.270586333	8.591391	8.415014667	8.272153333	8.693263667	8.544100333	8.623110333	8.449611	8.683864667	10.78948667	9.299648	9.294689	9.067554	8.728426667	8.996116333	10.14476467	8.625965667	8.779109333	9.176931667	9.615095	8.127198	9.890647	8.709996667	8.368306
ANKRD53	7.060190667	7.451331333	7.144279	7.202285	7.074217333	7.227083	7.255954333	6.910188	7.315177667	7.036763667	7.031880667	7.012540667	7.177920333	7.021876667	7.275033333	6.965893333	7.767930333	7.138512	7.012540667	6.679384333	7.188653	7.271698667	6.912265	6.851370333	6.832593333	7.60161	7.691811667	7.239354667	7.689531	7.284396667
ANKRD54	8.485278667	8.565562333	8.451830333	8.525188333	8.210787667	8.318542333	8.389885333	8.127407	8.245733333	8.179848667	8.099037667	8.376526333	8.222495333	8.219180333	8.361631	8.132993333	9.089972	8.271157333	8.364145	7.968605	8.067709	8.294561	8.313908333	8.230466667	8.328989333	8.417666333	8.376853333	8.333088333	9.055633333	8.468845667
ANKRD6	8.120273333	7.858495	8.266448667	8.562498	8.003369667	8.042062	7.785526	7.997128	8.285938667	7.986203667	8.140626667	8.156553	7.683117	8.151905667	7.607058333	8.051006	7.559026	8.291041333	8.241251333	7.956388	8.902528667	7.328264333	7.458817	7.975618333	6.964190667	7.999552667	8.696582	7.932931667	8.073852333	8.154067667
ANKRD9	8.289126333	8.053043667	8.201303667	8.114405667	7.526106	8.267848333	8.112641333	7.943255333	7.856617667	7.600362667	7.980518333	7.895092167	7.885639333	8.015512667	8.252592333	7.956927	8.288658333	8.226351	7.766808	7.691516333	8.036521	8.173691333	7.885935667	7.770838	7.563157	7.991294667	8.456659667	7.809240333	8.355413	7.840928667
ANKS1A	9.483893667	9.361952	9.258806333	9.235726333	9.016138667	9.285033	9.446743667	8.989951	9.088608333	9.292253667	9.427294333	9.520500667	9.397866833	9.427681333	9.581147	9.641727667	9.531981333	9.204461667	9.005607667	9.028133667	9.382187333	9.145392333	9.258422	9.274601333	9.321892	9.215558667	9.478716667	10.59949333	9.305287333	9.147777
ANKS3	7.429071667	7.445086	7.609815667	7.275033333	7.550491667	7.491362333	7.456495667	7.191608333	7.640220333	7.465361333	7.583219667	7.496407333	7.587569667	7.573858667	7.668915667	7.557071667	7.635495	7.528985333	7.150417667	7.342175	7.379851333	7.169165333	7.266654	7.403598667	7.264977	7.795725333	7.938287	7.866209667	7.626264	7.620008667
ANKS6	8.467762333	7.861972333	8.316093667	7.891602667	7.904536	8.034886667	8.294561	7.824389	7.664043333	7.779624667	7.993431667	7.966297333	8.103215333	8.165566667	8.377066333	8.036521	8.573907	8.218131667	7.875128333	7.767382	7.947721667	7.753574	7.939729	7.841731333	7.814234333	7.932423667	8.458462333	8.043253	8.314186333	7.918461667
ANKZF1	8.290314333	7.594715667	7.700244	7.952492667	8.313300333	7.957877333	8.137916333	7.681531333	7.990951333	8.112898333	7.460566333	7.292943667	7.643532667	7.513785667	7.487960333	7.997128	7.640562	7.795725333	7.692589667	8.220483	7.669499667	7.613725	7.358423667	7.596947333	7.867450667	7.890178333	7.920395667	8.107122667	7.746587333	7.510180333
ANLN	8.822961333	9.751823333	9.671201	8.631794	8.449443667	9.460009	9.639081333	8.616262667	9.098584	8.482218333	9.219204333	9.357105	9.779579	9.619626	9.199762333	9.283745	10.22995067	9.521596	9.913253	10.093314	10.3804	11.14454333	9.696558333	9.208536667	11.61359	9.658275333	10.179145	10.248836	9.144949	10.30320667
ANO1	8.001829333	9.050966667	7.973564	9.271149333	7.460840333	7.147045667	7.829536667	7.785885333	7.445086	7.647395	9.451758	8.202615333	7.858388167	9.053644667	8.564752667	8.176041	10.47475	7.932708333	11.13035333	8.580709333	7.324985	10.99509333	9.463958	7.963307667	11.32004	12.41272667	7.546693667	9.835178	7.775087667	11.97946
ANO10	9.512548333	8.977495667	9.614672333	9.122279333	8.875947	9.325247667	8.908578667	9.511310667	9.153787333	9.014929667	9.522029333	9.15744	9.051257333	9.043215	8.829573333	8.739325	8.162138333	9.896244667	8.828231	9.003083333	8.742707	8.773972333	9.211239	9.314840333	8.952697667	8.560726667	8.948263667	8.757512667	8.817069667	8.337026667
ANO5	8.006448	6.753335333	4.427777	7.937041	4.993600667	7.039604	4.472392	5.201746	4.496363	4.549514	5.753318667	5.961134333	6.214805	5.803094333	6.922819667	6.261987	4.332905667	4.739357333	6.290357	4.659186667	5.317404333	4.603311	5.308806	4.358895667	4.880225	4.332905667	4.637614667	5.162327667	3.992077667	4.125000333
ANO6	9.545750667	9.563183	9.147777	10.02931617	9.416734	9.263918667	8.993092667	9.705184	9.180952	9.646448667	9.622669333	9.491471333	9.090922667	9.354180667	9.163102667	10.22482267	9.415338667	9.042120667	10.70378	9.773048333	9.740523667	9.838693333	10.07892433	9.947192333	10.09949567	9.915142667	9.877600667	9.242489667	10.91836333	9.942527667
ANO7	7.086649333	7.052035	7.257612667	6.922819667	6.949008	7.295189667	7.155347	7.089474667	7.339004	7.043675333	7.216549333	7.135157	7.173342333	7.331703333	7.394355333	6.869318	7.029515	7.187011333	6.832117333	6.956670333	7.072643	6.945721833	7.000380667	6.960188667	7.018189667	7.450471667	7.965316333	7.141752333	7.694990667	7.336419667
ANO8	8.730696	8.083797333	8.25063	7.758078333	7.864483	8.597839	8.131800667	8.014470667	8.270921	7.993431667	8.075260333	8.693588667	8.465257333	8.561760667	8.816788667	7.878368667	7.939954667	8.348345	7.48233	7.922638333	7.723820667	7.462169667	7.561391	7.894921667	7.763479333	8.120005	8.140870333	8.258673667	7.812298667	7.433178
ANO9	8.978082333	9.266803667	9.228912333	8.872353667	9.692774333	8.729741333	8.590385	8.651719333	9.067554	9.430659333	8.703638	8.518500667	8.641075	8.844694667	8.521701333	8.605764	8.199362333	9.341303667	8.389568	9.041665333	8.266747	7.747390333	8.377425	8.460592	8.455012667	8.989288	9.120134667	7.879819	9.245423	8.221927667
ANP32A	9.222338333	9.19732	9.552808	9.56857	9.205064	9.219824667	8.650604	9.452139333	9.403295667	9.196118667	9.072873	9.564306333	9.548172	9.385481333	9.571288	9.669316333	9.54228	9.639081333	9.275349667	9.180585667	9.790295333	8.549644	9.811334333	9.483481	9.925442333	9.452844	9.505603333	9.709877667	9.608470333	9.922751667
ANP32B	9.705184	10.11996683	9.844624	9.488541667	10.207185	9.394759	9.807319333	9.790898667	9.218334333	9.474905667	9.470965167	9.781271	9.827231667	9.855907333	9.877128667	9.447031	9.854583667	9.654093667	9.662996333	10.44019	9.784798	9.889905333	10.01145067	9.821530833	9.362730667	9.984379333	10.13734433	9.893484333	9.930447667	9.985774833
ANP32D	4.381754667	4.262071333	4.762467333	4.637614667	4.696835333	4.240429333	5.012031	4.50278	4.696835333	4.637614667	4.607382	4.840759	4.578995667	4.544555333	4.82182	4.619768667	4.811915333	4.875486667	5.111779333	4.781394	4.646020333	5.377787	4.722609333	4.926903333	5.211260667	4.859882667	4.279121	4.623694667	4.778134333	5.164291333
ANP32E	7.360870667	7.562518667	7.591973	7.263571667	7.5766575	7.471822667	7.371834333	7.435816	7.2515	6.987941	7.324388333	7.693496667	7.687636	7.321871	7.531311667	7.428375333	8.1353	7.649543	8.140077333	7.644103	8.236823	8.014747333	8.031513333	7.470049667	8.065105333	7.905955333	7.751056	8.728693667	7.719289333	8.481914667
ANPEP	8.367258333	8.045030667	7.293532333	8.181372	8.120981	7.472050333	7.279073333	8.776206	8.226067333	8.645417667	8.447826333	8.1153715	7.788641667	8.324252	7.946434	8.582881333	7.826895667	7.228951667	8.459308333	8.477153333	7.294889	8.183598333	9.736697	8.049930333	8.710942333	8.910336	10.45984667	8.530610333	9.459650333	7.925655
ANTXR1	9.779958333	9.607554667	9.087292	9.659158333	9.465726	9.471126333	9.279154667	9.987219667	9.664323667	10.17773333	10.08534133	9.757439	9.491060333	9.783653	9.300472	10.83052667	9.816726333	9.090598333	10.65722667	10.45835333	10.04719333	9.736205333	10.84806333	10.54071333	9.615371667	10.47397667	9.635101	11.18154	9.955736	8.842972
ANTXR2	9.239599333	8.750510333	8.085307667	9.683356667	9.971509333	9.114999	8.179249667	9.582672333	9.220601333	9.852511	9.472006333	9.129907667	8.601042667	9.179473	8.530894667	10.108166	9.903871	7.924428333	9.468671667	9.721266333	9.299251667	9.225371667	9.886170333	10.011902	10.88476667	10.27966133	9.327239333	9.116898333	10.36510667	9.140022333
ANXA1	13.82174667	13.82174667	13.82174667	13.85607	13.89055667	13.89055667	13.89055667	14.05557333	13.78904	13.89055667	13.85607	13.89055667	13.89055667	13.82174667	13.89055667	13.52745333	13.52745333	13.82174667	13.78904	13.99314	13.99314	13.78904	13.78904	13.94914667	13.6479	13.78904	13.94914667	13.6479	13.31826	13.76220333
ANXA10	4.929971667	4.833648	4.945354	4.670707667	4.68661	4.770508667	4.607382	4.937985667	4.800775333	4.949026333	4.883492333	4.569055333	4.942202667	4.489692333	5.059141333	4.973318333	4.742803333	5.052784	4.840759	4.952283	4.781394	5.237678667	4.937985667	4.904974667	5.232391667	5.029645667	4.847959	4.826087	5.132164667	4.942202667
ANXA11	11.66867667	11.49735667	11.55344	11.54039333	11.29840667	11.76083667	11.62206333	11.49402667	11.78099667	11.51447	11.45134667	12.24468	12.04525	12.18061	12.29169	10.83619333	11.22114333	11.19016667	10.49680667	10.7556	10.43063667	10.06533433	11.00780333	11.56948	10.74577667	10.49990333	11.30017667	10.41696667	10.9487	10.69189
ANXA13	5.306805667	5.452647667	5.560099333	5.064212667	4.952283	5.047449667	5.119197333	5.154332333	5.341585	5.196006667	5.127808667	5.487408333	5.71855	5.326787333	5.283259667	5.857885	5.607183	5.382072333	5.292646	5.027114667	5.302565333	5.548378333	5.370292333	4.836932667	5.606119667	5.623406	5.683104333	5.309941333	5.346696667	5.382072333
ANXA2	12.70121333	12.51914333	12.60785	12.70121333	12.47787	12.88022667	12.56746	12.68531	12.64002	12.59132667	12.64002	12.77065333	12.74680333	12.70761	12.72965	12.68531	12.57509333	12.53632333	12.66857	12.60049	12.79723333	12.98023667	12.40942	12.48375667	12.66195333	12.76453667	12.60049	12.48375667	12.98023667	12.55171
ANXA3	10.25743333	10.41316333	10.48323667	10.92341667	9.148618333	11.31879667	10.01354067	10.66570667	8.896414333	8.314304833	10.23266933	10.56876667	10.66623833	10.45142	10.49038333	9.040418	10.20583933	10.95851667	10.88276833	9.943637667	11.06400667	10.65523667	10.33299	10.07727467	10.79097	9.849626667	9.900147333	11.21934	11.20535333	10.05605467
ANXA4	9.284757333	9.927630667	9.938367333	9.955736	9.04506	9.560183667	9.800829667	9.773537667	9.625647667	9.26793	9.835178	9.724347667	9.640015	9.782002667	9.237516333	10.20004733	9.209928	10.158667	10.24175267	9.621239	10.35264667	10.10518067	9.713386333	10.02703433	10.14837133	9.740047667	9.249199667	8.923961	9.971509333	9.868162
ANXA5	10.80294667	11.25838333	10.59366333	11.31277333	11.15216333	10.91037333	10.34092167	11.18349	10.98940333	11.30743667	11.35883667	10.79972667	10.77894	10.93381667	10.71264	11.59235	11.43396	10.290246	11.80293333	11.53481667	10.97628667	11.20018	11.72997667	11.54896667	12.08561	11.84344667	11.30580667	11.27822	11.38107	9.765998
ANXA6	10.58550667	10.50970333	9.370195333	10.79972667	11.43596667	10.011902	8.550774667	10.427955	10.44486667	11.87635	10.46069	10.21789333	9.725843667	9.786542	9.808703333	9.847708333	10.62501667	9.314840333	10.47043667	11.07859333	8.950377	9.407221667	11.11951667	11.30017667	10.44405	10.54494333	10.24500867	9.797136	10.25743333	9.287067333
ANXA7	9.381867	9.722706667	9.528496833	9.787707333	9.184763	9.393466	9.333656333	9.411513	9.417895667	9.217608667	9.709020667	9.413731	9.449079	9.558673667	9.263227	9.183998333	9.766653333	9.662605333	9.534843667	9.119859	9.57966	9.843618333	9.5195	9.577136667	9.638188	9.320296333	8.929551333	8.833440667	9.516086333	9.259600667
ANXA9	11.03746333	10.35914667	10.146089	9.611913333	10.46669667	11.84344667	10.28801567	11.16379333	11.04387333	10.82464333	10.30384	12.06974	11.91618333	11.47859333	12.22996	7.087927333	7.500009667	9.971893	7.359772	9.254580333	8.862394333	6.962282333	8.053043667	10.146693	7.907337	8.173284	9.311025	7.703720333	7.717684	7.608157833
AOAH	8.116868333	8.266194667	7.825379333	7.529586667	9.914276333	7.735862	7.450759	9.180151	9.119859	10.14868817	8.485278667	8.186793	7.746923667	7.288771667	7.487284667	7.651589333	8.409409	7.933233333	8.457187333	9.634324667	7.699821667	7.683117	9.231421667	9.179473	8.238253333	7.616675667	8.030087333	6.988315	8.240533667	8.451311333
AOC2	6.603071	6.304108333	6.061026333	5.611387667	6.122356	6.250522667	6.301653333	5.875067333	6.02377	6.244295333	6.129833	6.136305	6.169789	6.216963	6.116928	6.958793	6.608259	5.959375667	5.947251333	6.170320333	6.630042333	6.172392333	5.881217667	5.888500667	6.243640333	6.575566333	6.317340667	6.529714	6.35321	6.622377333
AOC3	8.890231333	8.304458667	8.012887333	8.272416	8.145518667	8.249893	8.078965667	8.234066333	8.443897	8.356648333	8.114097333	8.514629333	8.41848	8.447311667	8.446994	8.221927667	8.837027333	7.831850667	7.852899	7.977057	8.173449333	7.798534667	7.922638333	7.946434	7.775815667	8.811077333	8.558242667	8.488437333	9.004191	8.165710833
AOX1	8.627198	7.451079333	7.031505	8.053822	6.804486333	8.785128333	7.056368667	9.189729333	6.787692667	8.013401333	7.981277	8.391327667	7.858791667	8.384187	8.042348667	5.649086	7.090324667	6.748935	6.787692667	6.470563667	7.634024333	7.796795667	8.083579333	9.704713	6.811897667	6.006467667	6.539894	6.337713	5.866269	5.655793333
AP1AR	7.840622333	7.908995333	8.249078333	7.882269667	7.809429	8.321086333	8.214522	8.346090333	8.312961	7.981600667	8.232244	8.635559333	8.211704333	8.225097333	8.305669333	8.544497667	8.016344	8.721592667	8.232068667	8.359791	8.384966333	8.183306333	7.95563	8.270921	8.009365667	8.052671	7.472050333	7.889411333	7.854487	8.020026
AP1B1	10.06460867	9.909876333	10.234787	9.324820333	10.19303183	9.997581667	9.898796833	9.517938333	9.883117	10.015279	9.903218333	9.952949667	9.782002667	9.626971	9.761872333	9.352655	9.931782667	10.061588	9.293995333	9.676093	9.307247	9.48017	9.714227667	9.775079667	9.455095333	9.690949333	9.836696	9.336947667	10.26769183	10.026604
AP1G1	10.98940333	10.93937	10.87981333	10.95952	10.95851667	11.18621	10.73167667	10.86629	11.18516667	10.98555333	10.94365	10.96062333	10.88613667	10.88047667	10.97899667	10.89822667	10.90049667	11.04748667	10.82571667	10.70327333	10.39119667	11.16501	10.70276667	10.96185	11.21315667	10.73621	10.68841	10.80624	10.67307	10.48438
AP1G2	9.619626	9.407652333	9.479838333	9.393108333	9.960675333	9.434064333	9.338586667	8.788177667	9.340389333	9.484916	8.882065667	8.953078333	9.082997667	9.210872333	9.227640333	9.733878333	8.943562	9.346776333	9.061290333	9.317997667	8.715343	9.041272	8.734016667	8.739733667	9.036237	9.423195667	9.108138	9.221731333	8.973918167	9.479101667
AP1M1	8.883104667	9.023877	9.083808333	8.196446	8.919381333	8.359554	8.412825667	8.590021	8.873838333	8.979593	8.82144	8.763630333	8.647192333	8.698658333	8.401093333	9.444441	9.343941333	8.810723333	8.604594333	8.443622667	8.212211333	8.723047	9.163375333	9.205495667	9.267616	8.926245667	8.943249333	8.559926333	9.276455333	8.113432
AP1M2	8.973619167	9.076302	9.468146333	8.693007	8.101064	8.979734167	8.701827333	8.658644	8.750199667	7.971206667	8.912545333	9.194203	9.087292	9.075931333	9.292253667	9.601863	9.229206667	9.251192	8.491276833	8.226067333	8.337480333	8.162423667	8.570442	8.614546667	8.24	8.898817333	8.159382333	8.568376667	8.773972333	8.705524
AP1S1	8.592065667	9.020752667	9.303769333	8.6696265	8.658014667	8.908887	8.524876667	8.374546667	9.065641667	8.620504667	9.068295333	8.982384	8.90924	8.978926333	8.861480333	10.67775	10.05605467	9.348882333	8.740064	9.20677	9.040687667	8.751721667	8.835955667	8.827667333	8.860597	9.265487333	9.161916667	9.067924333	10.13556617	8.650045
AP1S2	6.922819667	6.488952333	5.791244333	6.925220333	6.680388	6.868360333	5.921743333	6.394797667	6.358452667	6.509221667	6.553189667	6.444787667	6.425501333	6.203575667	6.398147333	6.471103	6.437381667	6.057341333	6.27716	6.349140667	6.733128	6.984762667	6.296842333	6.741910667	6.509221667	6.207164333	6.752307667	6.27716	5.908598333	6.181618333
AP1S3	7.152590333	7.604016333	7.999352333	7.544540667	7.894921667	7.448984333	8.139435667	7.248661667	7.638274	7.148376667	7.816323333	7.763747667	7.818345	7.672649	7.195178667	6.563602667	7.049687333	8.330414333	7.409325667	7.395716333	7.704841333	7.930704333	7.523977667	7.299654667	7.932423667	6.781740667	7.728524667	7.324732	7.592929667	7.372235
AP2A1	9.864822667	9.677050667	9.736205333	9.233797	9.311025	9.482715	9.143755667	9.355287667	9.424872333	9.470804	9.392127	9.722216667	9.712794333	9.607554667	9.727548667	9.781271	9.512548333	9.533602333	9.189388667	9.246168333	8.900204	8.875408	9.637915667	9.605674333	9.619089333	9.606356	9.540722333	10.58051333	9.893009667	10.01094533
AP2A2	8.833741	8.767968333	8.855941	8.649042333	8.685771667	8.630727667	8.660057333	8.621394667	8.953078333	9.243654	9.127837667	8.773258667	8.746243333	8.801842333	8.907533	8.82736	8.70334	8.763630333	8.446994	8.695264667	8.371550667	8.413025667	8.752937333	8.962128	8.741827	8.812913	8.803021	8.687960333	8.915798	8.723564333
AP2B1	9.8507	10.153772	9.691341	10.46824333	10.242141	9.468926333	9.576399667	9.816141667	9.784243333	10.30615667	10.20920667	9.693845333	9.694171667	9.945562	9.287067333	10.92462	10.87631667	9.738762	10.47238333	10.05753683	10.44888	10.14530167	10.34251333	10.36510667	11.14253333	10.64885667	10.9782	11.01563	10.59445333	10.35383
AP2M1	10.49594333	10.95030333	11.00780333	10.39119667	10.97208167	10.40343333	10.77978333	10.70658167	10.6711	10.55108	10.24698133	10.63021333	10.84117	10.83866	10.86336333	11.00370333	11.23074333	10.95030333	11.30389	11.00370333	11.16838667	11.01421667	11.52712333	10.74889667	11.42272333	11.44501	10.85326667	10.73791	11.60516333	11.98808
AP2S1	9.951392333	10.11220133	9.986113333	9.188137667	9.528706	9.915832333	9.643332667	9.514410333	9.704713	9.527456333	9.496204333	9.652335667	9.632459	9.601200667	9.564306333	9.534843667	9.939386667	9.919738	9.323549	9.558673667	9.245423	9.212737	9.814788	9.597144	9.664737	9.906110667	9.720367333	9.764689667	9.716807667	9.807319333
AP3B1	9.625647667	9.790731333	9.804099	9.839762667	9.787707333	9.807649	9.916529667	10.107662	9.976754333	9.875005	9.961572333	9.758034667	9.703394667	9.837394667	9.780446	10.35104167	9.0867935	10.11965567	9.479838333	9.963099333	9.472725333	9.629097	9.846751	9.847708333	9.774074667	9.481731667	9.075594667	9.55543	9.729568667	8.981539333
AP3B2	6.543841667	6.381465333	6.656987667	6.229962667	6.47166	6.153415667	6.733894667	6.191545	6.418607333	6.315024333	6.722647667	6.451164	6.176181667	6.251091	6.346790667	6.785296333	6.78269	6.525143333	6.422079	6.66522	6.592120333	6.141656667	6.321016667	6.362688667	6.342755667	7.318864333	6.352019667	6.385310667	7.023874	7.310373667
AP3D1	10.54590333	10.14001267	10.22419067	9.987983333	10.111055	10.110407	10.108166	9.822771333	10.19469633	10.39088667	10.35383	10.173129	10.09789033	10.164438	10.36104667	10.06485733	10.50872333	10.15318367	9.867193667	10.00031383	9.966566667	9.804099	10.54187333	10.133959	9.773537667	10.27637933	10.43601667	9.766653333	10.13460567	10.28943333
AP3M1	9.379374	9.530105333	9.678146667	9.466887	9.563311	9.57601	9.343505667	9.465726	9.561778333	9.456534667	9.407652333	9.628097667	9.638597667	9.599250667	9.558222	9.725054167	9.228122	9.493624667	9.294283	9.498563333	9.604856	9.342777	9.307922333	9.580732667	9.686033333	9.514028667	9.463669667	9.643724	9.437964667	9.245423
AP3M2	8.189009667	7.891602667	7.958959	8.190565667	8.039343667	7.694445	8.208722667	7.441222667	7.703997333	8.090927	7.518177333	7.823461667	7.932143	7.499107667	7.103409	8.41848	7.900402667	7.895751333	8.522862667	8.651518667	8.643078	8.356648333	7.925438	7.8695	7.745554333	8.028929667	8.928706	8.326220333	8.578379667	8.484059333
AP3S1	9.558673667	9.612096	10.00989033	9.726175667	9.720742667	9.820852333	9.451758	10.07811817	10.02575417	9.473043333	9.852511	9.947192333	10.09279967	9.933804	9.963099333	10.012983	9.303769333	9.932230667	10.13530967	9.594959333	9.506766	9.496204333	9.57601	9.959021667	10.16985867	9.918600667	9.182091333	9.673661	10.012983	9.249500667
AP4B1	8.635874333	8.251654	8.065864667	8.365645	8.730444333	8.357997667	8.077893333	8.366740667	8.707613	8.507825667	8.168404	8.026981667	8.078741	8.285168667	7.778246667	7.880512333	8.532007	7.832355	7.832972667	8.399652333	8.0718955	7.815894667	7.805192667	8.094342333	8.128263667	7.780220667	7.688506667	7.920103	7.777443	8.086378333
AP4E1	7.567242667	7.300472333	7.543948667	7.026626667	7.577736	7.710886667	8.170206667	7.724322333	7.740905667	7.528841	7.462169667	7.60161	7.688171	7.613456333	7.701839	7.829749	7.143921667	7.624045	7.238382	7.709060667	7.697488	8.212541	7.359362	7.407585	8.035102667	7.567047	6.914885667	7.351584333	7.683835333	7.799388333
AP4M1	8.053585667	7.942040333	8.076837	7.802295333	7.614566667	8.022783333	7.999784	7.597579	7.90344	7.824698333	7.864483	7.864483	7.975341	7.724322333	7.764861333	9.178215333	8.806732667	8.16498	7.568699333	7.905955333	8.021945333	7.851727333	7.709674	7.782168667	7.603270667	8.168765667	7.813297667	8.198977	8.762825667	7.961355
AP4S1	6.584665	6.294247	6.181618333	6.201066	6.841431333	6.255472667	6.017145333	6.103359333	6.427242667	6.585598333	5.801029333	5.596706	5.837812667	5.673406	6.052053333	6.761151	6.099432333	6.058371333	6.536274	6.408143333	6.744519333	6.383198333	6.091882667	6.347375	6.303518333	6.276511	5.403453	6.686228667	5.671992333	6.728724
APAF1	7.595827333	7.526753333	7.555672	7.768571	8.078176667	7.572016333	7.810049	8.030638	7.679946667	8.038115667	7.823788	7.94815	7.654974667	8.031178	7.887203333	8.181940333	7.517116333	7.606491667	8.012887333	8.116549333	8.407227333	8.132723667	8.045890667	7.882269667	8.286498333	7.835888	8.666440667	8.091716	7.961355	7.628623333
APBA1	6.872376	7.003452	7.192488	7.079412	6.868561667	6.918703667	7.475119333	6.860804333	6.916610333	6.956296667	7.288435667	6.893522	7.044163333	7.028031	7.175887333	7.179929667	7.550043667	7.103148667	7.104482	7.220626333	6.511954333	7.334019667	6.963884333	7.106264	6.869318	7.187011333	6.916309667	7.437638667	6.96552	7.041935667
APBA2	6.779760333	6.462674333	6.576727667	6.264519667	7.319546667	6.186282	6.619826	6.366168667	6.470014333	6.627141	6.568127	6.614153	6.891289	6.386421667	6.396433	7.849635	7.005359	6.311379667	6.77268	7.006120333	7.203731	6.7103045	7.087555667	6.405929	6.515788333	7.477330667	7.534048667	9.030825667	7.242381	6.971638333
APBA3	7.560773667	7.620594333	7.739378	7.144983333	7.756475667	7.599771667	7.265504667	7.421538	7.705741333	7.601118333	7.433178	7.270996667	7.451079333	7.535769333	7.652620667	7.292782	7.567242667	7.503762333	7.457994333	7.432312	7.298717	7.123641667	7.417989333	7.333749333	7.243894	7.786126333	7.476157333	7.670774667	7.981600667	7.604016333
APBB1	7.358141333	7.120285667	6.969705333	7.153359667	7.416759333	6.950614	6.627141	6.792227667	6.876478333	7.176873333	7.235949	7.141995667	7.056368667	6.828947333	7.102831667	6.999720667	6.619296667	7.025171	7.051148333	6.994781333	6.907697	7.078735333	7.333468333	7.120493333	6.626051	7.331268	7.260336333	7.404650667	7.000203667	6.671006333
APBB1IP	7.548027	7.715846667	7.533755333	7.738228333	10.011198	7.557638333	7.063066667	8.759100667	8.271157333	9.506299667	7.963659333	8.06274	7.696169333	7.976485	7.884606333	8.835495	7.725626	7.369509333	8.053585667	9.085539	7.425652	7.440662	8.829845333	8.860340667	7.513005333	7.317546333	8.508955667	6.860000667	8.783143333	7.495498333
APBB2	9.393466	9.036625	8.640759667	9.196450667	8.421698667	8.848253	9.068543333	9.20677	8.759337	9.414297	8.977120333	8.915798	8.966147	8.730089333	8.565041667	10.07892433	9.274185333	8.672150667	9.458905333	9.251192	9.201361	9.591191	9.695597333	9.510104333	11.11518667	9.770373	8.884975333	11.04559333	9.862782	8.556741333
APBB3	8.804051333	8.597839	8.132723667	8.904544	8.940335	8.331702667	8.675390333	8.087628667	8.530610333	8.854622667	8.087977333	7.950049667	8.390328667	8.365149667	8.265144	9.504344333	8.457995	8.464655667	8.717099667	8.802748	8.519353333	8.245733333	7.602741	7.937587	8.187583	8.635874333	8.526685	9.276455333	8.295135667	8.333999667
APC	7.857510333	7.604538	7.804873333	7.687924	7.582056667	7.858495	7.702316833	7.702671667	7.997394	7.535769333	7.646095667	7.909265	7.950049667	7.871658333	7.836219333	8.033251667	6.743976	7.794897	7.756816	7.76888	8.621394667	7.670211	7.266295333	7.620809	7.671767667	7.223349333	6.943898667	7.451331333	7.039048	7.420567667
APC2	6.618295	6.932085	7.070366	6.428329667	6.690913667	6.753831333	6.922819667	6.781515167	7.053466	6.852402667	6.861880333	6.671006333	6.735688667	6.840238667	7.029078667	6.531392	7.003087333	7.100524	6.531392	6.713576	6.448604333	6.487925333	6.687108	6.940775	6.808229333	6.884174333	7.184708	6.769610667	7.107152667	6.905979667
APCDD1	10.096983	10.173129	10.07811817	9.579341333	8.750811333	9.474097333	10.71340667	10.22482267	9.490302667	8.788177667	9.542960333	9.803288667	10.19228967	10.113835	9.346229333	9.9521565	10.35766	10.12470633	10.16716367	9.839762667	8.815163333	10.58781	9.930447667	10.093314	9.797136	9.997055	9.357594333	11.39456333	10.13734433	9.286729
APCDD1L	7.425652	7.442496333	7.607363	7.237602667	7.482030667	7.527536333	7.490696667	7.519152667	7.702671667	7.470049667	7.635752667	7.528985333	7.788401	7.825127333	7.768571	7.443232333	7.817531667	7.659808333	7.3187085	7.326039	7.092132333	7.381388667	7.966544667	7.569014	7.670464	8.4256535	7.774883	8.507238333	7.977340667	7.600576333
APCS	5.668534	5.487408333	5.881217667	5.119197333	5.584236667	5.311764333	5.546172333	5.320621333	5.476459	5.580683667	5.510508667	5.554368333	5.552889333	5.441704667	5.791244333	5.480889667	5.799401333	5.535068333	5.219931	5.360849	5.383554333	5.489192667	5.387062667	5.409824	5.635278667	5.439762333	5.935559333	5.639840667	5.677438	5.787807333
APEH	9.446743667	9.597144	9.450233333	8.948511333	9.179473	9.186078333	8.807898667	8.659132667	9.008227333	8.963699667	8.921405333	9.005916667	8.982736667	9.066314333	8.776206	8.856554667	9.197029667	9.260784333	8.493732667	9.257784333	8.666780667	8.468611667	8.854622667	9.010957	8.774245333	9.123363	9.409517	8.86749	9.336623667	8.635312667
APEX1	10.96753667	11.51447	11.55870667	11.37826167	11.54153333	10.9031	11.24939667	11.19911167	11.26467333	11.27162333	10.76281667	10.83967667	11.25838333	11.18621	10.97379333	11.47603667	11.43812667	11.50163333	11.26888	11.34836	11.89159333	11.38334667	11.70165	11.40820333	11.55562	11.42372667	11.27822	12.02672333	11.37486	11.80823
APEX2	8.068703	8.579066667	8.795110667	8.031633667	8.526959333	8.216136667	8.860340667	7.932423667	8.596785	8.062012667	8.103702333	8.304160667	8.649316	8.760716	8.791077	8.59309	9.038397333	8.705524	8.367816	8.444810667	8.035102667	8.912545333	8.701536667	8.331989	8.425094667	8.394641	8.358219	8.427237333	8.802060667	9.183092667
APH1A	9.537182333	9.578335333	10.062569	9.203087333	9.569906333	9.396280333	9.397042667	9.556707333	9.455404	9.274601333	9.506766	9.738762	9.84629	9.681100333	9.595838	9.443748	9.489612667	9.978125	9.233117667	9.57966	9.409517	9.068543333	9.512548333	9.57601	9.40987	9.595414333	9.569007667	9.559852333	10.26284433	10.25662133
APH1B	7.401363333	7.025834333	6.510318667	7.562846	7.792957667	6.890083	6.814839333	7.033799	6.978589667	7.455172	6.959165	6.798595	6.766855333	7.048695667	6.573960333	8.049930333	6.916309667	6.874930667	7.460272333	7.095717667	7.662079333	7.125191	7.489087333	7.097724	7.194834333	7.108693333	7.241342333	6.9640375	7.012540667	6.423011333
API5	9.764151667	10.23457117	10.42754	10.61228333	10.25623967	10.30917333	10.17835567	10.36598	10.38832333	10.08468767	10.202775	10.061588	10.23054067	10.04606433	9.990699333	10.42247667	10.28801567	10.50504	10.41618	10.04447767	10.29575533	10.22037783	10.4953	10.40192667	10.65338	9.739246667	9.643724	9.628097667	9.732980667	10.46168667
APIP	7.217528667	7.973302	7.702671667	8.123290333	7.603019	7.912129667	7.677354667	7.666097667	7.692949	7.375415333	7.900402667	7.078403333	7.300896	7.487284667	7.556339667	7.858791667	7.242704667	7.832058667	7.652106	6.843324667	7.727736667	7.825127333	7.754107333	7.720089	7.941415667	7.321016333	7.543948667	7.702475667	7.126995	7.435064333
APLF	8.115525	7.645845667	8.154067667	7.722382	7.9879205	8.520642667	8.323709	8.578379667	8.746243333	8.159163	7.988038333	8.317731667	8.31473	8.467434	7.870756333	9.056909333	7.318552667	7.608514	8.165235	7.945856667	9.055633333	8.831269	8.100766667	8.667907667	7.684172	7.847405	7.137123	7.645845667	7.347553333	7.449577333
APLN	7.196120667	7.348856667	7.250536667	7.026986333	6.915237333	7.137513	7.243021667	7.042995667	7.155347	6.952989	7.153359667	7.102831667	7.148764667	7.268051167	7.154760333	7.238382	7.62806	7.297420333	7.046115333	6.982000333	6.867787333	6.769610667	7.821213	7.228951667	7.717474	7.832058667	7.793514	7.706282667	7.883318	7.067675
APLNR	7.284396667	7.895262667	6.762182667	7.271698667	7.769604	7.268198333	6.753831333	7.445086	7.290911333	9.318250333	7.625540333	7.539199333	7.665723667	7.584974667	6.778060667	7.692589667	8.389568	6.707184	7.307128667	7.639918	7.223349333	7.357146667	8.290314333	8.254629333	7.539449	7.932143	8.602427333	7.295480667	7.619084	6.930141333
APLP1	6.856196333	7.062415667	7.408828	6.77486	7.133393	7.191005667	7.058034667	6.906715667	7.185042667	6.975954	7.278914833	7.218487	7.097724	6.930530333	7.258629333	7.020261	7.570493333	7.324098667	7.235479	6.95016	6.978998333	7.058203	7.169870333	7.077656333	7.101312667	7.686918667	7.643807667	7.362379667	7.792718	7.415715333
APLP2	10.98017667	10.99359	11.01563	11.16379333	10.79270667	10.89001667	10.9487	11.09268333	11.09132667	11.12247	11.00780333	10.81534333	10.73508833	10.82799	10.77830333	10.93937	11.23297667	11.30017667	10.82799	10.98316667	11.26668667	11.39647	11.35425333	11.34970333	11.16179	11.07009333	11.39456333	12.06653667	11.42172	10.52514333
APOA1	7.02867	7.210652	7.521897667	6.971894333	7.254850667	7.523624667	7.260685333	7.134233333	7.568699333	7.196442667	7.240018	7.318552667	7.413722333	7.433828	7.336419667	6.994156667	7.346391	7.570755333	7.075250333	7.068161333	7.005089	6.977379333	7.115411667	7.245834667	7.245517	7.306719667	7.465119333	7.197895667	7.799388333	7.296466333
APOA4	6.975954	6.833863	7.132756	6.59316	6.923659	7.046915333	7.012540667	6.857105667	7.054585667	6.746879667	6.930141333	6.982531667	7.041935667	7.011172333	7.211825333	6.845575667	7.100189333	6.991054667	6.515788333	6.767941333	6.743559667	6.425025333	6.795942333	6.726268	6.809269333	6.777561	7.079770333	6.885467333	7.271698667	7.168387667
APOA5	6.384275	6.393714667	6.95016	6.381465333	6.733485333	6.568127	6.752776333	6.620851667	6.59633	6.59397	6.475489	6.738259333	6.705606333	6.573960333	6.68659	6.157447333	6.691804	6.654384667	6.465363667	6.501845	6.322121333	6.478425667	6.685424333	6.524341333	6.640739	6.960577	6.923659	7.063436333	6.727215333	6.770396667
APOBEC3B	7.255101667	8.939422333	8.986747333	8.681932667	9.388364333	8.807628667	9.446437	7.875469	9.291065	8.649316	8.225097333	8.634638	8.772987667	8.493333667	8.636397333	8.675686667	11.03493667	8.539057333	11.49186	11.33705	10.64557	10.01094533	10.63710333	8.297793	10.41943333	9.758034667	9.335845	7.233809	7.484827333	11.35883667
APOBEC3C	9.342001333	9.664323667	10.02188967	9.950896	10.45835333	9.649043	9.668109	9.142675667	10.028237	10.18693633	9.437964667	9.832299667	9.883846	10.07942367	9.359338	9.235132	10.20364333	9.696558333	9.975661333	10.273013	9.091660667	9.396280333	9.575601	9.469854333	9.966267	9.462875	9.001456333	8.039866333	10.22742633	9.828578667
APOBEC3D	8.114953	8.309053333	8.454019333	8.447311667	9.576736333	8.342774667	8.437057	8.253713	8.928440333	9.425727	8.42197	8.747469667	8.537728333	8.621394667	8.446063333	8.243262	9.018721333	8.380949	8.873592667	9.235726333	8.226067333	8.166459	8.615990667	8.669758667	8.992690667	8.463017667	8.069156667	7.811015	8.125266333	9.254580333
APOBEC3F	7.690488333	8.351923333	8.040146333	8.749904	9.436284333	8.355684667	8.068703	8.131041	8.67825	9.173587	7.991861667	8.302836	8.323123667	8.333088333	8.005371833	8.237954333	8.696011333	7.928341333	9.061018333	8.781385333	8.467762333	8.189009667	8.42788	8.618114	8.871408333	8.535905333	8.052479667	7.142733333	7.994737333	9.110021
APOBEC3G	6.510318667	7.204064667	7.340848	7.842719333	8.424123667	7.372936333	7.089815333	7.274329333	7.906541667	8.446063333	7.203371333	7.371505	7.502896667	7.419540667	6.561586	6.806923	7.769754667	7.155000333	9.137696667	8.173691333	7.359772	7.657420333	7.830276667	7.642009	8.384187	7.831850667	6.222337333	6.728183667	7.506739	8.022192
APOBEC3H	5.274085667	5.628294667	5.892952	5.383554333	5.708470667	5.308806	5.558367	5.383554333	5.693044	5.721515333	5.394926667	5.576162	5.642315	5.749887	5.490392	5.577833333	6.029706333	5.824913333	5.855697667	5.941861333	5.791244333	5.555629333	5.593934667	5.685406667	5.983080667	5.794021333	5.975296	5.432973	6.090427	6.016194667
APOBR	6.627533	6.821992333	7.178784333	6.561586	7.045804	6.852939	6.965893333	7.005735333	6.980748833	7.116548	6.980255	7.235479	6.967862333	7.082449	7.067217333	6.935667	7.173721667	7.0186	6.642911667	6.957495333	6.780318667	6.639169667	7.324985	7.104327333	7.115664667	6.963884333	7.29718	6.776621333	7.530722	7.087222667
APOC1	6.987603333	6.910520333	6.849797667	6.682544	8.308003	6.973043667	6.750736667	6.803993333	6.886833667	7.892326333	6.780801333	6.626051	6.515073	7.001058	7.113965667	8.638267667	7.633051667	6.43009	8.255722	10.75337	7.081268333	7.599550667	7.944866	7.043675333	8.369993333	8.555777667	7.102509667	7.104172667	9.815811	8.561243667
APOD	12.24468	11.27822	10.78948667	13.01166333	10.31792333	11.51447	11.90105333	11.58716333	11.33475333	11.66867667	12.60049	11.95105667	11.74317	12.32511	12.51914333	8.287864	9.929140333	9.731542333	12.0744	10.61312	11.08204333	9.798012667	10.65289	12.27638333	9.329284667	9.571820667	9.831267667	10.97628667	8.181940333	9.725843667
APOE	8.304774667	7.879312333	8.153170333	7.710219333	8.971338667	8.107122667	7.953767333	8.238454	8.433500667	8.826137	8.241975333	8.238353667	8.049930333	8.177122667	8.213838333	9.016955333	8.545302	8.159709667	8.665551333	9.491911667	8.091489333	8.178239667	8.445348333	8.290558667	8.481095667	9.3437235	8.456888667	8.228536667	9.898540667	8.529715667
APOL1	7.474257667	8.509652333	8.612948333	8.109892333	8.279433667	7.361889667	10.21720367	8.328173	8.187987333	8.593661667	8.256938	7.862485333	7.302245	7.722911	7.415033333	11.53744667	8.446063333	9.458456	10.91739333	9.172225	8.897481667	9.116419667	9.812679667	8.575717667	9.260784333	8.181682333	7.953441667	7.138860667	8.692514333	9.249889667
APOL2	7.010064	7.095717667	7.229352667	7.206376333	7.288771667	6.537334667	7.941415667	7.067675	6.842282	7.324388333	7.108318333	6.955134667	6.703040667	6.98932	6.95016	7.906541667	7.014268	7.632511333	7.980225667	7.674877333	7.401363333	6.943898667	7.536539	7.536855667	8.006704	6.957495333	6.798595	7.20995	7.159072667	7.547680333
APOL3	7.751367	7.430389	7.266295333	7.207409667	7.508885667	7.159072667	6.936814333	7.664871333	7.794024667	7.870756333	7.250792333	7.482030667	7.092960667	6.922819667	7.042614667	7.315177667	6.911824	6.94175	8.677885667	7.337344333	6.352650667	7.022232667	7.465682	7.764565	8.253491667	6.711379667	6.280260333	6.280869333	6.715855667	7.172666
APOL4	6.246030333	7.030564	6.826177667	7.029786667	6.756399333	6.352019667	7.172344667	7.375971	7.314735667	7.179929667	6.835283333	6.602479333	6.262645	6.617311	6.590326333	6.538016	6.952224	7.647395	8.168968	7.069488667	7.872714667	6.853335667	7.156369667	7.440812333	7.344462833	6.461079	5.983080667	6.439891	6.933744333	7.478563667
APOL6	8.562242333	9.071563667	8.791077	9.228122	9.211239	8.947116	9.064633667	9.218334333	9.433141333	9.487307	8.973190667	8.888517	8.692250333	9.19732	9.147021333	9.259600667	9.235132	9.043882	10.017922	9.461950667	7.881171333	8.766435667	9.262012333	9.411889333	9.910577333	8.711279667	8.039641333	8.470469	8.792952333	9.800473333
APOLD1	7.781184333	7.193143667	7.103409	7.474540667	7.006120333	7.728249667	7.483761333	9.250813667	6.845111667	7.393053333	8.380949	7.3755365	7.306334333	6.880913	7.180980333	7.471197333	7.719592667	7.242381	7.726498667	7.650126333	7.451904667	8.030087333	8.253491667	8.003653	7.714603333	8.132139333	7.346391	7.371175	7.245268333	7.792494333
APOM	6.582024333	6.445993	6.663514	6.322121333	6.385310667	6.663962333	6.182572	6.510318667	6.576727667	6.442733333	6.215555333	6.515788333	6.526192	6.246770667	6.334352667	6.047966333	6.556702667	6.717753667	6.211417333	6.402785667	6.864532333	6.349651333	6.124760667	6.282297333	6.409387	6.407019	6.265337333	6.780318667	6.354282	6.270616667
APOO	9.207533	10.00120633	9.970464333	10.47098167	9.183578667	9.525867	9.801822333	9.894375333	9.395864667	8.877370667	9.566931	9.496673333	9.723854333	9.455095333	9.487480667	8.981869333	9.881960333	10.25379133	9.352853167	10.026604	9.803288667	9.893247	9.894375333	9.554295333	9.932230667	9.573567	9.292883333	9.527456333	9.838693333	10.57833333
APOOL	9.385841333	9.407221667	9.37739	9.441811667	8.694059333	9.727981333	9.155702667	9.557438	9.109045667	8.522230667	8.633333333	9.399025	9.5514	9.225026333	8.986747333	9.436021	8.943860667	9.512314	9.350724333	9.174724667	9.055288667	9.370195333	8.552339667	8.979593	9.109756333	8.286226667	8.163011	8.785395667	7.882781667	8.738743333
APOPT1	7.802295333	7.418871	7.697739	7.742265667	7.358141333	7.957176	7.745011333	7.814711333	7.662659333	7.267271	7.248218	7.467189333	7.980011333	7.529292667	8.137169333	7.930909	6.963181	7.792957667	7.385341667	7.562518667	8.211913	7.839657	7.510418667	7.666928667	7.732145333	7.243894	7.238711667	7.518907	7.284396667	7.403598667
APP	11.51447	11.70506	11.12581	11.92429333	11.21177333	11.02713	11.02072333	11.59235	11.08204333	11.68149667	11.81941333	11.02881	11.23074333	11.21758333	10.62913	12.37146	12.72229	11.44501	12.12667	11.78396333	12.13166	11.74317	12.04237	11.75528667	12.80646333	12.54550333	12.20901667	13.13512	12.39367	11.82256
APPBP2	8.642605333	8.662685333	8.483088667	8.767968333	8.447826333	8.918578	9.040687667	8.760716	8.813566	8.406121333	8.758019667	8.968219333	8.828975667	8.694059333	8.915798	8.863069333	8.439139667	8.761016	8.690009667	8.265948333	9.29618	9.023546333	8.331989	8.766532667	8.726388333	8.352453667	8.036727	9.280309333	8.109892333	9.07959
APPL1	10.18044433	10.097396	10.27490167	10.21852867	10.10689067	10.159329	10.0173	10.20583933	10.10518067	10.21720367	10.05456533	9.958391333	10.038826	9.931161333	9.509387667	9.031522	9.502604667	10.234787	9.717874667	10.57242833	9.468671667	9.887098333	9.802322	10.40580333	9.213013	9.602816333	9.655861333	9.669754667	9.169205	9.505603333
APPL2	9.295396333	8.932840333	9.046133333	9.054577667	9.07959	9.17986	9.531981333	9.237109667	9.328717333	9.262793	9.357939667	9.169564667	9.228912333	9.324478	9.131983	9.518680333	9.294689	8.922995333	9.164868667	9.500156667	9.421126333	9.708557333	8.999623	9.181739667	8.927742667	9.174256	8.918578	9.427294333	9.263918667	9.240370667
APRT	9.225371667	9.330683	9.467215333	8.777915	8.934068	9.045432	8.781670333	8.997233333	9.287483	9.211584	9.211584	9.191408333	9.406427333	9.373740333	9.035113	8.974618333	9.84629	9.135785667	8.939422333	8.633561667	8.797312667	8.982736667	9.118017	9.135785667	9.105968667	9.692774333	9.565659333	9.360879667	9.727548667	8.486324333
APTX	7.433976333	7.233021	7.660998	7.258278	7.191005667	7.270996667	7.392376333	7.448634333	7.464265667	7.355142333	7.584560667	7.219847333	7.323735667	6.979238	7.116396667	7.342455333	7.340459333	7.789477667	7.407585	7.662079333	7.473935333	7.602133	7.589325	7.383306667	7.467189333	7.279743333	7.255954333	7.57421	7.559325667	7.569876333
AQP10	5.748811667	5.909413333	5.683104333	5.645177667	6.022980667	5.716072	5.99099	5.842353	5.690345333	5.854898333	5.83233	5.912524333	5.81976	5.978927667	6.163267	5.979753	6.082259333	5.969612333	6.437846333	6.089596	6.149744333	5.958345	5.83233	6.080634	6.280260333	6.305028667	6.078394667	6.246030333	6.236489333	6.786768667
AQP11	6.578374333	6.357988667	6.527281	6.477782333	6.186993667	6.518116333	6.575106333	6.306244333	6.316107667	6.360971333	6.358945333	6.568774667	6.570331667	6.521857333	6.658142333	6.436600667	6.409796	6.511425333	6.435362	6.109782333	6.809628333	6.007248	6.209103667	6.499231333	6.415677	6.664814	6.856196333	6.744946667	6.828477	6.561586
AQP2	6.855597667	7.046512	7.331703333	6.771673333	7.20676	7.176234667	7.100189333	7.105266333	7.332673333	7.226766333	7.300472333	7.128356667	7.168082333	7.352319667	7.429431667	6.808857333	7.490548833	7.196120667	7.144983333	6.938565	6.723082667	6.874128667	6.860804333	7.114345	7.159389	7.383306667	7.575044	7.364671333	7.540843	7.110171
AQP3	12.59132667	12.64002	13.29597	12.55794	12.37672	12.52661667	12.30256333	11.94687667	12.26806333	12.14592333	12.32960667	12.78724	12.69556333	12.54550333	12.67355333	11.30929	11.63286	13.13512	11.60187	12.03378	10.57905667	9.257073	11.48272333	12.01887	10.30116	11.94012	11.47603667	10.25257367	8.574094	11.88349333
AQP5	8.322912333	9.834764	9.806871	11.22540333	7.269071	11.34581	11.32004	8.959978	7.161934333	7.329476333	11.68354333	10.51383	11.56118667	9.354937	12.20901667	7.455017833	7.312656667	8.699200667	10.36267	7.195775333	8.413632667	7.352909	9.234774667	8.149030333	8.516395667	8.885624	8.173944667	9.052206333	8.021101	7.649195667
AQP6	6.585114333	6.463372333	6.771319667	5.992632667	6.451795333	6.834642667	6.586958667	6.515788333	6.701657	6.491252333	6.547672333	6.757253333	6.672822	6.803993333	6.703774333	6.422529	6.76403	6.750736667	6.294247	6.461079	6.192986667	6.108160667	6.37635	6.444787667	6.409796	6.496775333	6.858008	6.661959333	6.847999	6.427242667
AQP7	8.556741333	7.357490667	7.831318667	8.008224	7.815058333	8.300344	7.466877	8.257971833	7.847767	7.921312667	7.632272667	8.361959	8.131041	8.007915667	8.531443333	7.219606333	7.959535333	7.778518	6.958403667	7.580256	7.331268	7.029515	7.071525333	7.856617667	7.554684333	7.620701667	8.215887333	7.617296667	7.785885333	7.781439333
AQP8	6.326722667	6.458547	6.626544333	5.967257	6.541245667	6.291050667	6.506038333	6.399586333	6.494938667	6.43009	6.418607333	6.563402833	6.494938667	6.728183667	6.633602667	6.315599667	6.395412667	6.644757333	6.295558667	6.404546667	6.296842333	6.462674333	6.406198667	6.534805333	6.491252333	6.732276	6.739563667	6.837839667	6.747265667	6.620851667
AQP9	6.437846333	6.799934667	6.493797667	4.883492333	5.920874667	5.781136	5.527617333	10.19735333	5.748811667	7.098764667	7.070788333	7.989112333	6.22155	6.958793	7.832206833	9.430659333	8.011746667	6.870198	6.943446667	7.727997667	8.057501667	8.179515	10.38294	8.049447333	8.6432095	8.240342	11.31277333	6.745334667	10.45835333	8.590385
AQR	10.30352333	10.26028267	10.28943333	10.380775	10.42515333	10.52514333	10.59445333	10.32834333	10.30255667	10.36774	10.15577867	10.13694933	10.22077533	10.27867933	10.195988	10.60880667	10.15577867	10.41943333	9.940557333	10.76281667	10.89128667	10.72742	9.899267167	10.33213667	9.693577667	9.816141667	9.615095	10.18622767	10.12965883	9.856458
AR	7.458817	6.993840333	7.400491667	7.241609	6.504810333	7.27044	6.602069	6.872801	6.981651667	6.735688667	6.965352333	7.204064667	7.658197333	7.221285333	7.056876667	6.758999333	6.10149	6.658142333	7.130919333	6.512956667	6.146274667	6.139432	6.432008333	7.076514	6.226551333	6.691804	6.294841333	6.153415667	6.768490667	6.220782
ARAF	9.447776667	9.557243667	9.198634333	9.058277333	9.620030333	8.928440333	9.293995333	8.899745667	9.101788333	9.242153	9.215558667	9.183998333	9.205783333	9.302048	9.371583333	9.081637667	9.546967667	9.020014	9.108138	8.955839833	8.898817333	9.068915667	9.194203	8.999070667	9.131983	9.411889333	9.103822333	9.173188333	9.448664	9.585449
ARAP1	8.640515333	8.460125667	8.906912667	8.469818667	8.763364	8.325649	8.420671333	8.382238333	8.447152833	8.969780333	8.512225667	8.532007	8.280805667	8.313300333	8.33097	8.774900333	8.241705333	8.853013667	8.093048833	8.789102333	8.431321667	8.125775667	8.723564333	8.832190667	8.708400333	9.374373	9.156197667	8.189527667	8.834300667	8.300903
ARAP2	9.175069667	8.617092333	9.086969333	8.789405667	9.280568	9.412815333	9.374875	9.193232333	9.380009	9.057778	9.128597667	9.213013	9.193847667	9.000261333	9.059144	9.984662167	7.624562667	9.282335667	9.125988333	9.516824667	9.175450333	9.421126333	8.233794667	8.729076	9.031522	9.08449	8.144208333	7.560168	8.281948	8.743576333
ARAP3	8.073649333	7.574777667	7.417989333	7.532348	7.219283333	7.511462833	7.568123667	7.571485333	7.492787	7.911153	7.641445667	7.903870333	7.443614	7.517901333	7.642264667	8.230466667	7.891346667	7.469556333	7.554867	7.538589333	7.725853	7.548027	7.630433333	7.821553667	8.208383667	8.580182667	8.274688333	8.114953	8.434893667	7.547385
ARC	7.735639333	7.965048667	8.160014667	7.700486667	7.796522	8.284565	7.8621065	7.985541833	8.091716	7.880070333	8.167791	8.443355	8.249374	8.249649	8.177122667	7.84719	8.044218333	8.277233333	7.679946667	7.759224333	7.639026333	7.651142667	7.841731333	7.695256333	7.701350667	8.315786667	8.544497667	8.356410667	8.481095667	8.113646667
ARCN1	9.509824	9.854009333	9.857357333	9.960156	9.784798	9.665502667	9.504713333	9.753270667	9.868162	9.764151667	9.993427	9.759726	9.576399667	9.535765667	9.552152	9.420045667	9.338586667	9.743137	9.661183	9.434738333	9.584949333	9.754866	9.933804	9.942084333	9.848132667	9.358344333	9.398267333	9.701491667	9.650957	9.361952
AREG	9.242489667	8.775710667	9.465338667	9.934276	8.398130333	10.61312	9.911424	12.04959333	9.782814333	8.355039167	11.13035333	10.48798	10.27917033	9.851653333	10.34140667	8.958357	9.591191	11.43596667	10.51886	9.532855667	8.830779333	10.223255	11.31530333	9.848132667	12.24921333	11.97946	9.639497667	8.720503	9.663935667	11.30580667
ARF1	11.89778	11.99159	11.86843667	11.80823	11.83255333	11.72694667	11.79989667	11.67914333	11.89486667	11.96854333	11.91292333	11.85806667	11.75528667	11.65347333	11.82544	12.2257	12.45467333	11.82256	11.67914333	11.54773833	11.62206333	11.51239667	12.21921	11.74922667	11.93033	11.82930667	12.08934333	11.90505667	12.33485667	11.94293333
ARF3	11.40098667	11.36058	11.54542667	11.27411667	11.45134667	11.27623333	11.19224333	11.41957333	11.54896667	11.49402667	11.52712333	11.31099667	11.32739333	11.35653333	11.35883667	11.79989667	11.60804333	11.52248333	11.83980667	11.45395667	11.16179	11.34284	11.67143667	11.46839333	11.96064333	11.72461333	11.69086333	10.98680667	11.79068	11.91955
ARF4	11.26668667	11.60187	11.40820333	11.80293333	11.41518333	11.56948	11.29840667	11.54896667	11.50379333	11.31099667	11.92429333	11.48872	11.49037333	11.6246	11.44776	11.51447	11.57719667	11.48063667	11.82544	11.76083667	11.14253333	11.17788667	11.87266	11.50379333	11.83980667	11.56118667	11.60351667	11.70165	11.62714333	11.03918
ARF5	10.051179	10.05197717	10.49038333	9.613779333	9.823296333	9.954155667	9.856458	10.11942583	10.39657	10.09949567	10.159329	10.09119833	10.13327067	10.11558467	9.911785333	9.285033	9.69915	10.33879	9.58983	10.028237	9.807319333	9.952949667	9.934822	10.06071967	9.226968667	9.357594333	10.26104633	10.019952	10.93791333	9.881960333
ARF6	11.35237667	11.84344667	11.52904667	11.08366333	11.32004	11.60516333	11.06728	11.20859833	11.48272333	11.23074333	10.83967667	11.6413	11.61901	11.32947	11.75528667	10.362	11.72694667	11.311885	10.76985667	10.57905667	10.17709867	10.49341333	11.55173	11.22865	10.49804333	10.39057667	10.53983	10.24834267	10.78624333	10.80075667
ARFGAP1	8.586755667	8.636736667	8.247716333	8.245733333	8.486554333	8.395379333	8.288087	8.125266333	8.355212	8.526113333	8.409409	8.343750333	8.453385667	8.540188	8.511988667	8.906080333	8.673601	8.340485	8.363770667	8.390889333	8.511386667	8.106046333	8.778516	8.215335	8.791077	9.353440667	9.271149333	9.292253667	9.028828	8.591012667
ARFGAP2	9.016446667	8.873293	9.007900667	8.386137667	8.830575	8.622924667	8.712176333	8.576794	8.849911	8.718250667	8.541447667	8.774900333	8.840923	8.573907	8.843893333	8.81646	9.052464	8.942607333	8.421399333	8.718831667	8.790552667	8.316093667	8.664937	8.666440667	8.647383	8.378246667	8.012044667	8.695264667	7.951011333	8.860340667
ARFGAP3	8.469187667	8.754405333	8.704544667	9.482715	8.603204667	8.810471	9.072244667	8.946480333	8.880432	8.721592667	9.771536333	8.721351667	8.506907667	8.648348	8.688866667	9.483117	9.425727	8.924949333	9.643332667	8.892701	9.116066667	9.187326	9.638597667	8.792632667	9.678529667	9.047430667	9.538406667	8.860597	9.565659333	9.269073333
ARFGEF1	9.195705667	9.151092667	9.361233333	9.449433	9.361556333	9.577546	9.740523667	9.587257667	9.428997333	9.481332333	9.41934	9.498186	9.430255	9.462536333	9.340036333	9.379004	9.392127	9.609452	9.283313	9.982866333	9.269073333	9.658693	8.987450333	9.296575	9.347145333	9.740523667	10.48692667	9.170958	9.24463	9.495771667
ARFGEF2	9.734197667	9.787707333	9.784798	9.622319	9.671632333	9.885138333	9.869861333	9.537517667	9.655861333	9.682054667	9.557438	9.537517667	9.540382	9.524527	9.572298667	9.646270333	8.900204	9.662112	9.339348333	9.821731667	9.338455333	9.64849	9.143293333	9.361952	9.281604667	9.194833	9.078579667	9.819844667	8.870940667	9.241201
ARFIP1	9.268628	9.177591333	9.333656333	9.440361333	8.82144	9.55543	9.346477	9.168236333	9.315156667	8.824187	9.034028667	9.152326667	9.216709	9.253901	9.211239	9.698749667	9.285931667	9.605674333	9.339683333	9.221019	9.645944	9.346776333	8.758248667	9.112543	9.331709333	9.37739	8.130795333	9.120541667	9.316278667	9.036063667
ARFIP2	9.743137	9.679438	9.730099667	9.693141333	9.512314	9.517192333	9.630086333	9.621239	9.927103667	9.574416	10.01926133	9.408324333	9.333656333	9.195705667	9.538406667	9.956306333	9.352655	9.767725667	9.451758	9.366343667	9.181257	9.283313	9.906336	9.434738333	9.412134667	9.474905667	9.19294	9.721790667	8.600823333	9.031522
ARFRP1	7.745554333	7.812828	8.048848	7.456726667	7.950711667	7.844011333	7.735639333	7.744638	7.908483	7.913639667	7.851727333	7.841456	7.857510333	7.801535	7.747662333	7.835664667	7.733091333	8.000070333	7.507940667	7.815894667	7.632759	7.610956	7.871992	7.824389	7.985947333	8.341114333	8.238253333	8.034068667	8.130569	7.882269667
ARG2	8.243545667	7.894641	8.201038667	8.410942833	7.223349333	8.731743667	8.619956333	8.768808	7.861036333	6.848396667	8.860762167	8.258989	8.029173	8.375511667	9.188413333	8.603023333	7.789214	9.199236667	7.583219667	7.421538	8.277799667	8.324252	8.303136333	7.217912667	8.586755667	8.030895333	8.114405667	6.772989333	6.794290667	7.270996667
ARGLU1	10.28801567	9.927103667	9.592560333	10.48965667	10.43170667	10.22258233	9.8507	10.12932233	9.942084333	10.54315833	10.08391767	10.130649	10.07542967	9.995794667	9.934276	10.12352867	9.726537	9.92817	10.38466833	10.37583667	9.943637667	9.727013667	8.996503667	9.869861333	9.429362	9.806341667	9.876042	10.47635	8.701827333	9.368633
ARHGAP1	11.31099667	11.65049333	11.49735667	10.87011333	11.42372667	11.08366333	11.10146	10.76677667	11.07525	11.28993667	10.98680667	11.20018	11.30743667	11.30929	11.17378667	10.97280667	11.91292333	11.32004	10.89889667	10.93937	10.49038333	10.75678	11.31099667	11.17788667	11.09658	11.07296	10.59949333	11.16379333	11.00998833	10.93791333
ARHGAP10	9.038759667	8.208928333	8.42197	7.651833667	8.119709333	9.416305	8.509166333	8.947644333	8.942607333	8.106300667	8.038379333	9.364379	9.171696	8.884975333	9.089869333	7.813969	7.655882667	7.912617333	7.585757	8.248647	8.383579667	7.419175333	7.596659	8.547664	7.803127667	7.367345333	7.362672	7.198270333	7.792957667	6.701657
ARHGAP11A	7.315571333	7.869275667	8.199362333	6.874518333	7.730776667	8.080684333	8.241438667	7.356873667	7.795725333	7.423092	7.165627667	7.668422	8.023556	7.514035333	7.754107333	8.277575	8.003653	8.016055	7.425355667	8.710350667	9.021427	9.332027	8.112171	7.693496667	8.261481667	8.523686	7.504611	7.932708333	7.40495	8.798348333
ARHGAP12	9.469484667	8.741293333	8.993092667	9.824972667	8.836688667	9.556349	8.863798667	9.489612667	9.182091333	8.871739333	9.237950667	9.562131667	9.525867	9.574416	9.533228667	9.063408	8.500465667	9.070807	9.411513	9.007501667	9.665502667	8.771432667	8.980046	9.217361	9.258806333	9.468926333	9.097686333	9.724347667	8.7491745	9.159933
ARHGAP15	7.315177667	7.956927	7.307990667	8.201580333	10.33062	7.398576667	6.759359667	8.694059333	8.382238333	9.914276333	7.342455333	7.231931333	7.114345	7.213585667	7.136477	7.090324667	7.466272667	7.348856667	8.719928667	9.203364	7.519458667	7.878131	8.321472	8.552126667	7.471197333	6.850301	7.408466	6.476508	7.804873333	7.053466
ARHGAP17	9.343941333	8.838824667	8.965576	8.962278667	9.741518333	9.198891	8.790158333	8.922087333	8.978642	9.636463	9.116419667	9.582672333	9.386647	9.360879667	9.436021	8.82449	8.651259333	8.850682333	8.832190667	9.215253333	9.372928	8.803263667	9.188137667	9.248682667	9.103822333	8.731743667	9.039185333	9.344516	8.916077333	10.54789
ARHGAP18	8.095242333	8.764000333	8.549123333	10.23121733	8.864179667	8.707613	8.428981667	8.9212525	8.866473333	9.229578333	9.272164333	8.949718333	8.723047	8.920492667	8.696987667	8.948511333	8.660316	8.609425333	9.439192	9.176423333	7.54488	8.927079333	9.319864333	9.405195667	9.022351333	8.673323	8.509166333	8.874849667	9.061290333	8.578718333
ARHGAP20	7.397979667	6.94149	6.765163333	6.871394	6.851370333	6.987603333	6.549174	7.055965	7.172666	7.156077333	6.967517333	6.695589333	6.606846667	6.843324667	6.485672333	6.409796	6.410862	6.241341	6.520699667	6.808857333	5.730900667	6.437846333	6.535286	7.516417	6.361468667	6.188394	5.742944333	5.85963	6.391045333	5.922359
ARHGAP21	9.385481333	9.653666667	8.954811333	10.04719333	8.857732333	9.461237333	9.570857333	9.333258667	9.177591333	9.030825667	9.725843667	9.534070667	9.447412667	9.592560333	9.365489	9.899053	9.7505	9.196118667	9.560931333	9.547462333	9.764151667	9.811334333	9.510104333	9.31398	9.907359167	10.69577	9.491060333	9.769962	9.751823333	9.985774833
ARHGAP22	6.563602667	6.889253667	7.128815667	6.576727667	7.405465	6.741910667	6.7133205	6.716588	6.992700333	7.147782	6.815718333	6.885851667	6.991054667	6.94162	6.844275667	7.209408333	7.077978	7.042995667	6.948700667	7.042995667	6.758229667	6.964463667	7.177920333	6.999000667	7.506158333	7.501382333	7.015902667	7.085210333	7.167011333	6.884558333
ARHGAP24	7.705139	7.581769667	7.477330667	8.379083	8.542808	7.454034333	8.807628667	8.111497667	7.439682333	8.318872667	7.652106	7.268198333	7.294009667	7.551088667	7.448984333	8.736515667	7.850239	7.396328667	7.945856667	8.487584333	8.931532333	8.345377	7.837770667	7.653213333	7.179197	8.089559333	7.031880667	6.765635667	6.995836333	9.617891667
ARHGAP25	7.417172667	7.544540667	7.410859667	7.553393	9.581458333	7.138512	7.131333333	7.9609175	8.143189	9.349900333	7.40495	7.607058333	7.233021	7.117153	7.034391667	7.469832333	7.604163667	7.319930667	8.330175667	8.537226	7.640220333	7.605614	8.226613667	7.983188333	7.981941	7.372235	7.921838333	6.737024333	8.376853333	7.411187667
ARHGAP26	9.166072333	8.818359333	9.023877	9.606701	9.795974	8.837027333	9.383049667	9.359647667	9.117660667	9.770373	9.475341	9.124450667	8.984971333	9.090922667	8.940442	8.571041667	8.856968333	9.102615	9.559852333	10.12809967	9.580732667	8.423333667	8.766435667	9.231054667	8.769098333	8.490273333	9.232126333	7.848664333	9.208536667	9.205783333
ARHGAP27	9.472347667	8.869274667	8.857512333	8.45068	8.908199333	9.111684667	8.570442	8.7194845	9.226269333	8.799833667	8.857205333	9.463669667	9.305569333	9.448298333	9.7505	7.880320333	8.506341	8.676634333	7.932708333	8.565277667	8.11803	7.893894	8.132723667	8.545634	7.851394333	8.211913	8.680460667	8.335074	8.297250667	8.489005
ARHGAP28	6.334352667	5.759116667	6.396905333	6.370348667	6.334990667	6.033069667	5.931478	6.444787667	6.104701	6.458547	5.963441667	6.447980333	6.553189667	6.140984333	6.060285	7.699015333	6.495823	6.074912333	8.040702333	7.217528667	6.277931667	7.324388333	6.956670333	6.895556	8.561243667	6.042326333	7.701350667	7.498789667	6.281502333	6.841853
ARHGAP29	8.432091333	7.529292667	6.842282	8.403312333	7.465361333	8.087317667	6.618790667	8.195905	6.988869333	8.375009333	8.178524	8.230466667	7.518484333	7.547098333	6.797684333	8.122062333	6.969335333	6.470563667	8.401461	7.559873667	7.831318667	7.933701667	8.014470667	8.928440333	8.909504667	7.835099333	6.98932	7.372235	6.144637333	6.041427
ARHGAP30	7.518907	7.514035333	7.454445	7.185671	8.688299	7.449956	7.476157333	7.87711	8.094342333	8.367816	7.710427667	7.600576333	7.529586667	7.521550333	7.624045	7.076904	7.603019	7.501698667	7.487284667	8.164679667	6.964463667	7.273403667	8.040987667	7.581406333	7.340459333	7.226292667	7.265223333	7.004303333	7.601818333	7.612770667
ARHGAP31	9.012976333	8.761319	7.747662333	8.210042333	9.001070333	8.299345667	7.707586	8.769442	8.511050667	9.436021	8.509652333	8.746243333	8.154296333	8.362263667	7.523977667	8.125506333	8.360486	7.40209	8.291041333	8.743062333	7.546693667	8.229984333	9.089239	9.298950333	8.190999	8.519539	7.739378	7.860460333	8.419799667	7.961984667
ARHGAP32	11.01852	10.49766	10.90177667	10.59755	10.31435333	10.925115	10.73897667	10.45835333	10.96185	10.24434267	10.49842667	10.75911667	10.91836333	10.80391667	11.00668	9.964075667	9.193232333	10.84385167	9.696877333	10.34431333	10.02905867	10.18304833	9.212737	10.34677	9.57966	9.553097333	9.441811667	9.931782667	9.660381333	9.884506
ARHGAP33	6.604831	6.849395667	6.999000667	6.563602667	7.249991	6.940775	6.947285667	6.803107333	6.949314333	6.869799667	6.850639667	7.013275	7.21144	7.187350333	7.045428333	6.673799	7.156369667	7.069962	6.655976667	6.913053667	6.914885667	6.751082667	6.744946667	6.792727333	6.647464667	7.303657	7.333468333	8.312961	7.433828	7.365699
ARHGAP35	9.267145667	9.256409333	9.396636667	9.269073333	9.225662333	9.190634667	9.419733	9.108138	9.020999	9.012976333	9.151092667	9.132324	9.354564667	9.187121667	9.174724667	9.533228667	8.755204	9.253901	9.211584	9.204461667	9.334027	9.234358667	9.000261333	9.052989333	8.902528667	8.994522667	8.852718667	10.56069333	9.071199333	9.631532333
ARHGAP39	7.492494	7.463620333	7.871097	7.607996333	7.104172667	7.593402667	7.851727333	7.304077	7.327259333	7.113034667	7.451687333	7.505886667	7.652315333	7.613989333	7.704388	7.576211667	7.827431667	7.602473333	7.264977	7.279073333	7.531311667	7.466877	7.704841333	7.214705	7.445758	8.003859333	8.289906667	8.008751667	7.983921333	7.594142
ARHGAP4	7.905065	7.807401667	7.850921	7.754782	9.319864333	7.704841333	7.563157	8.185198667	8.327290333	9.266465	8.243262	7.937041	7.909265	7.874571	8.104244	7.757524	8.111967667	7.862836	8.374546667	9.151092667	7.971206667	7.620809	8.109892333	8.213346333	7.821553667	8.309956	9.410687	7.796047667	8.636127667	7.926056
ARHGAP44	6.647998	6.760730333	6.391786333	6.901300333	6.634071	6.607791667	6.827932667	6.442733333	6.481393	6.767941333	6.932960667	6.268321667	6.620851667	6.774376333	6.868159	6.936814333	6.715051333	6.486541	6.992700333	6.585598333	7.051807	6.41935	6.413883333	6.536805	6.565752	6.664397667	6.450603333	7.494896	7.403278333	6.656987667
ARHGAP5	9.895649	9.642165333	9.793468333	9.865308	9.431644333	10.09890433	9.888506667	10.07480633	9.905	9.437174	9.895649	9.936404	10.22419067	10.026604	9.997964333	9.636935333	8.859241333	9.797136	9.882530667	9.724347667	9.274185333	9.797541667	9.411889333	9.856458	9.260337	9.976128667	9.01812	9.747670667	9.036410333	10.08468767
ARHGAP6	7.409325667	6.562637	6.182572	6.791646667	6.495305333	6.488952333	6.356075333	6.921579	6.501845	6.610596	6.786372333	6.661959333	6.577268	6.682544	6.82741	6.487327333	6.141656667	6.066486667	6.418003667	6.340666	5.969612333	6.352650667	6.395979333	6.880913	6.246030333	6.142372333	5.711674667	6.190460333	6.348020333	6.034548
ARHGAP9	7.401129	7.305269667	7.311984667	7.071976	9.266803667	7.066045667	7.418532	7.692356333	7.727466	8.608024667	7.534595333	7.672235	7.499107667	7.724573333	7.537378667	7.091811333	7.302600333	7.604827	7.743003333	8.407536333	7.186534	7.379470333	7.827165667	7.646898333	7.48551	7.6575075	8.081529667	7.299078667	8.344210333	7.401129
ARHGDIA	10.38509	10.53845	10.33176167	9.663935667	10.17835567	10.17434883	10.00862333	10.04664167	10.27378167	10.48438	10.42596	10.67651667	10.37735	10.44567	10.34251333	10.05375367	10.83052667	10.07149833	9.827231667	9.887552	9.937630333	9.902376667	10.58864	10.49911	10.19058033	10.47152667	10.63666333	10.17528067	10.61614667	10.23226
ARHGDIB	10.44935333	10.62398667	10.41047	10.24136433	12.19160333	10.64885667	10.30501667	10.96062333	11.63641333	11.96465	11.27623333	11.61901	11.37074667	11.66484333	11.32004	9.581826667	10.66048	10.138778	10.48894333	11.3253	9.411513	9.646270333	11.20978667	11.18154	10.57038667	10.18622767	10.99260667	10.05021867	10.94525667	10.34677
ARHGDIG	6.790201333	7.285215667	7.416759333	6.852402667	7.413012	7.187658	7.343680333	7.547385	7.442885667	7.375657667	7.351278667	7.509567333	7.428897	7.45584	7.711226333	7.161243667	7.629326333	7.553956	6.759953667	7.087222667	7.3460375	6.975711	7.166005	7.480452667	7.348200333	7.47765	8.357997667	7.545186333	8.010345333	7.558665
ARHGEF1	8.716991667	8.664095333	8.636127667	8.12964	9.709877667	8.535905333	8.428155	8.533628667	8.637321667	9.335077333	8.621074667	8.499528667	8.609695333	8.702586833	8.745657333	8.7795905	8.912272667	8.510582333	8.63259	9.072523667	8.268633	8.228804667	8.529902	8.594654333	8.653530333	9.130762333	8.926648	9.205064	9.030128	8.573127
ARHGEF10	6.853335667	6.607791667	6.562637	6.640739	6.721664667	6.872376	6.533122333	6.704151667	6.642065333	6.959165	6.975306	6.754707	6.781740667	6.701202667	6.784397	6.775266333	6.549735667	6.844275667	6.646585333	6.850301	7.006832333	6.289101667	6.426035	6.957957667	6.985109667	7.041528667	7.217115667	7.483761333	7.042224333	6.970061333
ARHGEF10L	9.071874333	8.430307667	8.608655333	8.019654	8.291769333	8.880432	8.131570667	8.334438333	8.615081667	8.270197	8.324252	9.006902667	8.835495	8.937066667	9.018422	7.867450667	8.005371833	8.41848	7.634344667	8.190565667	7.088241	7.453306	7.553956	8.263513	7.666928667	7.821213	8.175163	8.272153333	7.773012	7.937587
ARHGEF11	8.758019667	8.246283	8.858046333	8.496142	8.502458667	8.556741333	8.698361333	8.392048667	8.359297667	8.455012667	8.375248333	8.961500333	8.796562	8.760096	8.580953	8.194451667	8.434063	8.549123333	8.139663	8.157613333	8.416795	8.407818667	8.553201333	8.256399667	8.241251333	8.667907667	8.019654	8.578116	8.7194845	9.122771333
ARHGEF12	10.47152667	10.32069333	10.43170667	10.43228	9.866207333	10.42008333	10.62319	10.30501667	10.216606	10.21852867	10.41523667	10.39514	10.44728333	10.212478	10.30650333	10.146089	9.779579	10.52767667	10.25257367	10.33417167	10.88613667	10.46957667	9.877945333	10.512255	9.509824	9.754193667	9.978718	10.07284567	9.959021667	10.133959
ARHGEF15	7.932708333	7.906906667	7.872714667	7.740011333	7.738228333	7.656852333	7.622191333	7.754924667	7.862240667	7.912129667	7.976213	8.162581	7.966297333	8.037193	7.826627	7.622959667	8.178239667	7.871097	7.515251	7.742485	7.421538	7.660574	7.724322333	8.045890667	7.549791667	8.087977333	8.202382333	7.827626667	8.215887333	7.796273333
ARHGEF16	7.879819	7.965316333	8.238253333	7.898446667	7.794632333	8.129084667	8.128804	7.852001333	8.117811667	7.910387667	7.913108	7.990951333	7.967876667	7.900402667	8.104579	8.047491667	8.353336333	8.175443	7.639739	8.015512667	7.691811667	7.568123667	7.685296	7.606491667	7.882911667	7.923737333	8.271157333	7.817531667	8.079994	8.256029667
ARHGEF17	7.863590333	7.588805667	7.401363333	7.416184	7.456188	7.280908	7.590362667	7.333106	7.551088667	7.790858667	7.468912333	7.453604667	7.199819667	7.304077	7.165338333	7.770838	7.937345667	7.472280333	7.635495	7.669499667	7.560168	7.535769333	7.646095667	7.697153	7.608319333	8.352211333	8.086134333	8.636736667	7.854235	7.2515
ARHGEF18	8.589468333	8.537937333	8.654558333	8.324252	9.19732	8.696011333	8.560196667	8.512457	8.871739333	8.980547	8.465552	9.124847333	8.541447667	8.854023333	8.8404	8.479523333	8.835955667	8.540791667	8.150696667	8.583436	8.547102333	8.321235	8.729741333	8.588338333	8.552126667	8.663253333	8.745348	8.383376333	8.618436	8.341982
ARHGEF19	7.868164667	8.217935333	8.378527	7.865509	8.163011	8.15775	8.150696667	8.066159667	8.395145333	8.154067667	8.136890667	8.121945333	8.308806667	8.372973	8.178239667	8.306319	8.504968	8.456396	7.851148667	8.362831333	8.270427333	7.900175667	7.925212333	8.229984333	8.163011	8.212211333	8.158965667	8.884033333	8.013683333	8.682224667
ARHGEF2	8.581766667	8.556741333	8.304458667	8.375694333	8.931181	8.760096	8.163797	8.232068667	8.243737333	8.929019667	8.596785	9.331364667	8.971053	8.970467333	9.016692333	8.190565667	8.637592	7.836966333	8.027871333	8.618436	8.417905667	7.820354	8.870394	8.349853	8.244220333	8.352918333	8.478669667	9.637266667	8.697246667	8.408127
ARHGEF25	7.901388	7.438220667	7.342774	7.389135	7.252245667	7.298432333	7.136688333	7.319158333	7.284953667	7.454034333	7.520037	7.653213333	7.381759667	7.398843333	7.264003	7.637749333	7.315571333	6.945125333	7.295480667	7.467622333	7.701350667	7.323019667	7.425652	7.948992667	7.644727	7.830482333	8.098720667	7.889099	7.771825333	7.176234667
ARHGEF26	8.029551333	7.855249667	8.089559333	7.354177667	7.261428	8.376959833	8.406839167	8.212211333	7.820171333	6.991478	7.861383333	8.930206333	9.123079333	8.6887105	8.621394667	6.140984333	7.071976	7.691516333	7.204064667	8.074027667	9.160983	7.497482667	6.721477833	7.60161	5.213244	6.362029	7.825379333	7.019449667	6.578374333	7.856617667
ARHGEF3	8.940228	9.09276	9.385841333	9.094778333	9.41934	8.840662333	9.154136333	9.056019	9.281001	9.280309333	9.041272	8.787600333	8.797312667	8.569253	8.457187333	8.757057333	8.116248	9.160339333	8.915798	9.233117667	8.455520667	8.762154667	8.90924	9.1342	8.446063333	7.862485333	8.020758667	7.02545	9.440361333	8.672649333
ARHGEF37	8.532810667	8.422816667	8.125775667	8.549644	7.647162667	8.093555667	8.392976667	8.027541333	8.422248	7.914976333	8.530142333	8.128489667	7.934821	8.281112	8.196239667	7.990170667	8.173449333	8.645417667	8.281660667	8.230466667	7.228566333	8.322011667	7.887876333	8.018162333	7.993431667	8.025866333	7.574777667	8.071810667	7.719025	7.346620667
ARHGEF38	4.694037667	6.038767	5.416907	7.610956	5.895537	5.061834	5.512811	6.361468667	4.980559667	5.330425	6.701202667	4.901599	5.012031	5.593934667	5.266927	5.514287333	5.741858333	6.026968	7.608514	5.115235667	5.527617333	4.496363	5.364211333	4.986873333	5.709692	5.456070333	6.171690333	5.538657	4.933165	6.126587
ARHGEF4	9.384216333	8.345619667	8.957966667	7.701350667	8.387555667	8.831269	9.185771	8.373504	8.671463333	8.152581667	8.396706667	8.819523667	8.951664333	8.604594333	8.865493333	8.272966333	8.557342333	8.577224333	7.578986	8.641894167	8.345377	9.029854333	7.961603333	8.183799333	8.467434	9.109045667	7.092132333	7.830019667	8.932840333	8.61573
ARHGEF40	7.246928667	7.108091333	6.782145667	6.994478667	6.738259333	7.002717667	7.049687333	6.811055667	6.998223667	7.057304333	7.174580667	7.089044667	7.048695667	7.10196	7.042995667	7.875469	7.339325333	6.680919667	7.309152	7.037885667	6.980533	7.075847333	7.329476333	6.891624	7.367345333	7.402706	7.212864	7.215519667	7.442152333	6.920635667
ARHGEF6	8.025592333	7.905642667	7.478285667	8.295406	9.519046667	8.285511667	6.928821	8.557995667	8.170206667	9.259984667	7.948686667	7.997128	7.809429	7.936156333	7.550287	6.710958667	7.633622333	7.343093	8.289494333	8.894713667	7.414617	7.531533333	8.423071333	8.871127333	8.123290333	7.066479	7.107819	8.485531667	7.615995	6.783051333
ARHGEF7	9.065949	8.672478333	8.734930333	8.892433	9.301691	9.032919667	8.620751333	8.948874667	8.945936333	9.159259667	8.827970333	8.761016	8.708649667	8.773258667	8.655489333	8.894713667	8.745657333	8.696781	8.715095667	8.886471667	8.851711667	8.595200667	8.834300667	8.864977	8.726961667	8.668954667	8.31473	8.955450667	8.665551333	8.612704333
ARHGEF9	8.593401	8.783985	8.602427333	9.033864	8.811326667	8.483721667	8.718508	8.557698	8.751451	8.599652	8.634389667	8.864179667	8.940228	8.949446	8.529126	8.637321667	8.578718333	8.747703333	8.512225667	8.741509667	8.536954667	8.280556333	8.119709333	8.697750333	8.170725	8.605764	7.829749	10.52687667	8.334438333	7.343379667
ARID1A	9.954824	9.682555333	9.892007	9.553547	10.19303183	9.540099667	9.687325667	9.426982667	9.680338333	10.11456067	9.701938667	9.624272333	9.690949333	9.577546	9.689475667	9.965745667	10.11220133	9.698260333	9.195394333	9.944834	9.653289333	9.273445	9.481332333	9.628097667	9.348717667	9.747670667	9.830304667	10.53698333	9.483117	9.987983333
ARID1B	9.625154333	9.365862667	9.327239333	9.392447667	9.866817667	9.145392333	9.438775333	9.162203	9.364379	9.939386667	9.042120667	9.230240333	9.335459333	9.047430667	9.31398	9.516368333	9.337339333	9.140396	9.189028333	9.402489333	9.622669333	9.115696	8.831044333	9.335077333	9.140022333	9.073159667	9.062648333	9.603471	8.891736	9.241698
ARID2	9.573567	9.583591	9.525867	9.605319	9.768528	9.613441333	9.963502333	9.357939667	9.531015	9.709020667	9.369355333	9.401612667	9.672585667	9.383481667	9.573987	9.761020333	9.422303667	9.606105333	9.782814333	9.981386667	10.36013667	10.06214567	9.348553	9.461237333	9.156405667	9.333656333	9.332027	10.12671267	9.102067667	11.63026
ARID3A	8.121560333	8.298722667	8.42094	8.315012667	8.358698333	8.244220333	8.319365333	8.441142	8.447152833	8.415014667	8.438182667	8.734016667	8.518802333	8.596785	8.701206	8.365046333	8.677081667	8.575483	8.16498	8.192611667	8.310944333	8.308806667	8.629803	8.364145	8.41903	8.864977	9.215814	8.399652333	8.831951333	8.782587
ARID3B	8.174838333	7.988564667	7.850239	7.787635333	8.484927333	8.187987333	7.897258	7.910626667	8.023271	8.285938667	7.692083667	8.129914333	8.174838333	8.067709	8.276043667	7.927538667	7.896759	7.802785667	7.718165	8.015817667	8.085038	7.461037	7.627263667	7.685785333	8.0705355	8.215335	8.055476667	7.780220667	8.277233333	8.566720667
ARID4A	8.167791	7.577736	7.686067	8.011516333	8.366465667	8.193583	8.062230667	8.265678	8.091198	7.905065	7.863590333	8.338925667	8.253713	8.075049	8.120005	8.360332667	7.114689667	8.002113	8.208157	8.139663	7.868915	8.150025333	7.637239667	7.879819	7.504328333	8.200353333	7.618736333	7.542325	7.232699333	7.208873333
ARID4B	7.944224333	7.775815667	7.876068333	8.309053333	8.327592667	7.912408667	8.400774333	8.274938	7.891602667	8.478255333	8.072233333	8.084798667	7.973042333	8.026188	8.270921	8.530142333	7.539948	7.956674	8.448850333	8.389726667	8.411844667	8.285725333	7.978721333	8.120502	8.214790333	8.183024667	7.823009333	8.635312667	7.856849667	8.244220333
ARID5A	7.676886333	7.422327667	7.312656667	7.542659	8.479814	7.303657	7.256368	8.572192667	7.686699333	8.402238667	8.035734333	7.622191333	7.420567667	7.376334333	7.347553333	7.556631333	8.120273333	7.148570667	8.252806333	7.850921	7.528985333	7.389960333	8.344461667	8.063975667	8.034290333	8.075733333	8.511988667	7.731632333	8.336777	7.651589333
ARID5B	10.54697	10.49137333	10.37791333	10.52837333	10.90906333	10.62319	10.103474	10.84117	10.98186667	10.90614	10.77082333	10.66677	10.40192667	10.60289	10.88753333	10.70493	10.67219667	10.15775367	10.75224333	10.65570333	11.25169	10.269024	10.36884667	10.73463333	10.030094	10.01590467	10.76985667	10.25429033	9.423195667	9.707798667
ARIH1	10.25917167	10.07942367	10.23054067	10.41399667	10.39057667	10.22133367	9.957340333	10.50316	10.29068	10.23799633	10.284161	10.29501633	10.24638333	9.953516667	10.207929	10.45873167	10.32834333	10.31085667	10.21920767	10.45536	10.52236	9.792543	10.41523667	10.39431333	10.3804	10.034985	10.06485733	10.48894333	9.964075667	10.41399667
ARIH2	9.350424333	9.033247	9.111684667	9.319470667	9.228122	9.091660667	8.999987333	9.041272	8.862394333	9.207533	8.974358667	8.927079333	8.896172	8.648909667	8.856968333	8.604053333	8.7861755	8.964994667	8.630978	9.490302667	8.584315667	8.585824667	9.189388667	9.017837	8.947644333	8.717973	9.360442	8.762825667	8.839468	8.767485667
ARL1	9.458456	9.708557333	9.682555333	9.856846667	9.446006	9.738762	9.538043	10.14569533	9.786847	9.597144	9.779579	9.4778045	9.534483333	9.469854333	9.352655	9.218334333	9.112880667	9.826576333	9.803288667	9.511893333	9.420045667	9.483481	9.559031333	9.754193667	9.949121667	8.955946333	8.784994333	9.08957	9.158932667	9.366721333
ARL10	7.598580667	7.533193667	7.460566333	6.997179333	7.393053333	7.458817	7.417737333	7.189146333	7.455556	7.349560333	7.267271	7.104862667	7.191608333	7.032552333	7.266947333	7.284396667	7.144737	7.382292333	7.051437667	7.117539667	7.987802667	7.281419167	7.262669	7.387234667	7.252852667	7.549791667	7.634577	7.729086	7.389449333	7.405465
ARL11	6.498103333	6.261252333	6.592120333	5.969612333	7.236741	6.144637333	6.149072	6.396433	6.597325	6.802746667	6.081402667	6.426654333	6.594941667	6.570774333	6.595365	7.457714333	6.632641667	6.189709	6.034548	6.378219	6.395979333	6.283513	6.719499	6.476508	7.265828333	6.043900667	6.411375333	5.237678667	6.832593333	6.759953667
ARL13B	7.702671667	7.851394333	7.913344667	8.026981667	7.705139	7.740905667	8.459906	8.690539667	7.867450667	7.920395667	8.076837	7.981941	7.951257	7.707586	7.304437333	9.066314333	7.117153	8.022783333	8.116549333	8.147875333	9.206203333	9.049968667	8.742707	8.071248667	9.261119	8.988048333	8.198067	8.164114667	8.085038	8.738429667
ARL14	6.095442	5.642315	5.383554333	5.484812	6.049793667	6.505459667	5.125153667	5.977247333	6.447980333	6.428846	5.797959	6.149744333	7.027283667	5.992632667	6.47461	7.791635	5.503976333	5.8639355	8.294874333	5.467732	5.044496333	5.328576667	5.596706	5.379356333	6.635004	6.623628	5.258393333	5.697885333	5.456070333	6.169789
ARL15	8.892212667	8.156553	8.699406667	9.024591333	8.633561667	8.741293333	8.590704	9.379004	8.525188333	8.811667	8.710597	8.512457	8.297250667	8.141383333	8.067709	9.491060333	7.842941	8.707613	9.134559	8.983305	9.377097333	9.195705667	8.559926333	8.972279	8.454130667	8.118944333	7.351930333	7.815624667	7.501134	7.8867
ARL2BP	10.40954333	10.89228667	10.55877667	10.24500867	10.57905667	10.50642667	10.257003	10.37260333	10.242141	9.987983333	9.571288	10.10401867	10.52236	10.38894667	10.403785	10.14116	10.85100667	9.963099333	9.890647	9.950358	9.984111667	10.82799	9.940962333	10.199304	10.41047	10.38832333	10.01862733	10.21038133	11.06541333	10.146089
ARL3	7.593178333	7.515628333	7.554273667	8.145815667	7.527536333	7.811015	8.480052333	7.978721333	7.527745333	7.677529333	7.867962667	7.645544667	7.805711	7.611185	7.470920667	8.130795333	7.752003333	7.842215667	7.994013333	7.541416667	8.178755333	8.489964667	7.949561	7.664550333	8.057501667	7.881728333	7.898635667	8.404734	7.562236	7.687636
ARL4A	8.974618333	8.310112667	8.649042333	8.719928667	7.956927	9.401183333	8.278699333	9.077887333	8.700321667	7.877415333	7.626558333	8.370958	8.503706	7.804393333	7.743742333	8.210578667	7.522228	8.235435	8.621394667	8.227757333	8.143436	8.413487667	8.320494667	8.172988333	8.067709	7.203731	7.098764667	7.060190667	6.824489667	7.930909
ARL4C	8.753797333	8.587103	9.013642	8.589117	9.516824667	9.39099	9.302446333	9.176931667	9.265487333	9.118850667	8.624447333	10.21182633	9.534070667	9.734540667	9.695597333	8.348030667	8.144208333	8.726961667	8.988714667	9.114195	8.580182667	9.174256	9.103131	9.098251	8.963318333	9.101196667	8.713104667	7.890178333	8.292552	8.871408333
ARL4D	8.780396333	9.180151	9.547898333	8.619699333	8.182306667	8.771432667	8.900906333	9.384216333	8.566996	7.840928667	8.435179667	8.814500333	8.525188333	8.969780333	9.278823333	7.971733333	8.801219667	9.543690667	8.653862333	7.727157	8.28345	8.26036	8.608382333	9.037998667	9.099671667	8.285725333	7.478004	7.175201667	9.166072333	7.943966
ARL5A	9.102352	9.215253333	9.646270333	9.209152333	9.361233333	9.287837667	9.609452	9.560183667	9.445014333	9.219824667	9.487307	9.443120667	9.558673667	9.545750667	9.655430667	9.019126333	9.595838	9.936404	9.327239333	9.342001333	9.268628	9.278463333	9.470162667	9.588896	9.232772667	9.232126333	9.6077785	9.374373	9.239958	9.277108
ARL5B	9.616346333	10.33879	10.38424667	9.933266333	9.973132667	10.088567	10.31639	10.59174	10.08142167	9.969917	10.34677	10.32550667	10.26202833	9.956306333	10.38115	9.84629	10.00946	10.59033333	10.08329933	10.32152333	10.89668667	9.94431	10.50316	9.913759333	10.63840333	10.3788	10.82220667	10.83162333	10.34677	11.11951667
ARL6	6.832117333	6.328630333	6.833462333	7.379470333	6.237325333	6.345492	6.480845333	6.511954333	6.525754	6.294247	5.962530667	6.364441667	6.479998333	6.43009	6.398979667	7.383489667	5.462390333	6.563203	6.504810333	6.633602667	7.061784667	6.902963	6.181618333	6.455455333	6.964815	6.579842333	6.107369	6.900828333	5.741858333	7.41987
ARL6IP1	11.86843667	12.26806333	12.05443333	12.19160333	12.16571667	12.31181	12.19623	12.05443333	12.17589667	12.08000333	11.97575333	12.09376667	12.25327	12.16213667	12.04525	12.47117	12.47787	12.11191333	12.39933	12.41925	12.56746	12.89567333	12.62674	12.12111	12.69556333	12.69556333	12.76453667	12.73807333	12.29169	13.55531667
ARL6IP4	9.420045667	9.894375333	9.780446	9.683807667	9.430255	9.531396	9.233797	9.669754667	9.68875	9.680816667	9.7866945	9.843131	9.924958667	9.959021667	9.893009667	9.222084	9.554295333	9.562485667	9.423593	9.531396	9.271453667	9.178215333	9.350724333	9.862270667	9.643724	10.02135667	10.04352267	9.928574667	10.37583667	9.564306333
ARL6IP5	11.21499333	11.77373667	11.44002	11.93033	11.94012	11.41029	10.81161333	11.44673667	11.37074667	11.77123333	11.39456333	11.11819667	11.35883667	11.29840667	11.04559333	11.66484333	11.22689333	11.17378667	11.67143667	11.68032	10.46446667	10.99359	11.30389	11.58405333	11.20180333	10.94687667	10.93381667	10.76389667	11.30484833	10.68369667
ARL6IP6	8.173944667	8.415014667	8.540188	8.214193333	8.223722333	8.349593	8.743331	8.198067	8.527493667	8.181682333	7.968840333	8.440873333	8.338459	8.269573667	8.186793	7.837321167	8.384484667	8.524036	8.240342	8.435179667	9.323263667	8.945299	8.8994	8.306319	9.031215	8.594162	8.734585667	8.372304667	8.197596667	8.218373
ARL8A	9.788743667	9.916529667	10.00332533	9.610900333	9.851653333	9.708557333	9.802742333	9.952400667	9.789282	10.05405933	10.252151	10.52514333	10.36997667	10.54187333	10.6711	10.10610667	10.08903333	9.842214333	9.621589333	9.486859333	9.705624333	9.433572333	10.49876833	10.173129	9.779579	10.55718667	10.38695	10.87256667	10.92200333	10.46581
ARL8B	10.59366333	10.65150333	10.94747667	10.26801933	10.65722667	10.73621	10.95511833	10.73710333	10.57528333	10.56653667	10.53983	10.91836333	10.87981333	10.64557	10.87503	10.58222333	9.788743667	10.89128667	10.77830333	11.08853667	10.107914	10.72260333	10.77978333	10.85418667	10.58655	10.19228967	10.61434	10.08230333	10.71340667	10.6524
ARMC1	8.019831667	8.254358333	8.142925	8.009365667	8.051918667	8.312532333	8.549977333	8.138514667	8.228536667	8.039866333	8.275797667	7.914386333	7.965727667	7.979047667	8.032055667	8.685987667	8.526113333	8.325649	8.588568333	8.509859	8.419263	9.061606	8.404443333	8.186296667	8.885624	8.828975667	8.324555	8.323930333	8.604594333	8.583947
ARMC10	8.178524	8.773258667	9.010663333	8.423333667	8.144781	8.004477667	8.634842333	8.79797	8.508392333	8.041102167	8.448586333	8.702733333	8.770683167	8.719090667	8.559362667	9.949605333	8.008224	8.970017	8.789405667	8.448457167	9.028133667	8.966494	8.803021	8.820303	8.336237	8.79797	8.664716	8.465766333	10.03078467	8.920492667
ARMC2	6.586550667	6.408651667	6.407604333	8.142363	6.885021	6.540149167	7.107152667	6.629553	6.398147333	6.783943667	6.647998	6.363905667	6.517010333	6.299214667	6.210018667	7.591032333	6.425501333	6.510935667	6.477782333	6.661022	7.380859333	7.120285667	6.415064333	6.912265	6.692649	6.138804333	6.401298667	7.064937	5.874221333	6.506038333
ARMC3	4.002114667	3.709528333	4.164099	8.167001	4.125000333	4.332905667	4.191603333	4.17096	4.084445	4.002114667	4.032368667	3.951848667	4.462267667	4.147811667	4.305274667	3.479436333	3.709528333	4.358895667	3.730842333	4.206994667	4.365433333	4.032368667	4.206994667	4.06194	4.147811667	4.427777	4.818691	3.662872667	4.332905667	4.518938667
ARMC4	4.952283	5.027114667	5.147249	7.579722	5.108272667	5.156271333	4.980559667	5.382072333	5.328576667	5.324856667	5.072187	5.447902333	5.266927	5.172660333	5.137147	5.420127667	5.824913333	5.137147	4.851532667	5.137147	4.998925	4.998925	5.543865667	5.473440333	5.393050333	5.169972667	5.398068333	5.311764333	5.507056333	5.308806
ARMC5	7.615763333	7.291169333	7.457994333	6.984484667	7.350653	7.459064667	7.503507	7.280580333	7.285511667	7.350038	7.357146667	7.273234833	7.404650667	7.404650667	7.423869333	7.420807333	7.721558333	7.397254	7.223349333	7.097724	7.170208333	7.305269667	7.410859667	7.236379333	7.220626333	7.428722333	7.537866	7.652620667	7.504611	7.369804667
ARMC6	8.051596333	8.178239667	8.168968	7.487960333	7.777792667	7.678983667	7.854958667	7.717942333	7.892749333	7.748584333	7.982946667	7.895092167	7.880759333	7.899085	7.933927	7.934821	8.160763333	7.904097667	7.535097	7.677836333	7.918461667	7.833281333	7.998311667	7.816323333	8.100478	7.968605	7.957176	8.214522	8.348881333	7.935047
ARMC7	7.774389667	7.654974667	7.893326333	7.41987	7.792718	7.637886333	7.882529333	7.009818333	7.710219333	7.630433333	7.552212	7.890847	7.684762667	7.905065	7.674877333	7.630953333	7.415445333	7.680600333	7.379470333	7.428375333	7.741547	7.647637	7.555145	7.447396333	7.599259	7.780579667	7.827626667	8.232244	7.602473333	8.282597
ARMC8	8.967215	8.483088667	8.616823	8.96403	8.957966667	8.96403	9.128223667	9.140022333	8.908887	9.051257333	8.665551333	8.512646667	8.512225667	8.318542333	8.557995667	9.419733	8.809055	8.846372667	9.262151333	9.100292	9.669754667	9.477683333	8.822961333	8.891460667	8.82449	8.949139	8.728189333	8.836688667	8.813209667	9.621589333
ARMC9	6.708206333	6.203575667	6.120199333	6.683696667	6.615551667	5.775061333	6.838163	6.667702333	6.331321833	6.94149	6.822321	6.194335333	6.275346	6.304536333	6.391045333	7.246238667	6.860334333	6.696836	6.618295	7.139714	7.204064667	7.034069	7.170208333	6.956296667	7.569350667	7.436850333	7.231584667	7.525302333	7.066781	6.758547
ARMCX1	7.428026333	7.198270333	6.931621333	7.229760667	6.647051	7.557071667	6.616083	7.503219333	6.763071	6.945493667	7.298717	7.079412	7.110489667	7.224484333	7.048695667	6.782145667	6.548197	6.578944	7.002717667	6.678072667	7.650682667	6.876478333	7.576211667	7.765910333	8.12964	6.968249	7.219606333	7.925212333	7.057708	6.169319333
ARMCX2	6.920635667	7.10196	6.995126	7.550043667	6.872801	6.732576	6.678864333	6.695070333	6.813217	7.143921667	8.331170667	6.901823	6.841853	6.752542	6.551285	8.28345	6.780318667	6.881585667	7.681531333	6.929664	7.302881	6.575566333	7.144737	7.340153667	7.751367	7.028031	7.178784333	8.116868333	7.092132333	6.478862
ARMCX3	7.210404667	7.433828	6.68659	7.543228333	7.060661667	7.052369	6.661022	7.137841333	6.861065333	7.507363667	7.937345667	7.324388333	7.080185333	7.049363333	7.491853	7.674404667	7.396012333	7.126566	7.783395333	7.250536667	7.688171	7.452192	7.881981	7.645544667	7.892171	7.438220667	7.428026333	7.483195333	7.073044	7.550966667
ARMCX6	8.762154667	8.448586333	9.416734	8.666129	9.022643	8.877370667	7.811479667	9.237516333	9.412559333	9.209928	9.293368667	9.269766333	9.180952	8.975183667	9.105068	8.687960333	7.781837667	9.307591333	9.116419667	9.287483	9.107636667	9.441422667	9.009083333	9.110021	9.672087	9.179473	9.079830333	9.10288	7.975983	9.326365
ARNT	9.88927	9.887552	9.821731667	9.900698333	9.941592333	10.03435233	9.701045	9.800473333	9.837753333	9.984945	9.742292667	10.04086033	9.907627333	9.980779	9.924958667	9.783324	9.69964	9.728744667	9.701938667	9.678958667	9.204461667	9.499318667	9.633459667	10.09476383	9.947192333	9.889905333	9.402028333	9.832299667	10.11338267	10.08534133
ARNT2	7.170731333	6.934911667	6.892644667	6.804979333	7.604827	6.943898667	6.988869333	6.825142333	7.065716333	7.361889667	6.813593	6.530186667	7.030564	6.758229667	6.607229667	6.912265	7.027283667	6.794290667	6.962282333	6.8067465	8.158192667	7.141995667	7.170442667	6.821027667	6.751082667	6.873617	7.766808	8.593401	6.815221667	8.745976667
ARNTL	8.335321333	7.148064667	6.313786333	8.244982667	7.962147333	7.777443	7.739844667	8.029487333	8.210042333	8.026981667	7.192488	7.291520667	7.674404667	8.176802667	8.392347333	8.512919	6.735279333	7.161934333	7.669499667	8.043253	7.628852	7.973042333	8.049086333	7.936377333	7.873488333	7.547385	6.751901	7.231312333	7.307128667	7.352649
ARNTL2	10.45576	9.489195667	9.430659333	8.591391	9.580284333	10.12299333	9.449862333	10.108728	10.63021333	9.873949	10.24041767	10.18622767	9.869861333	10.12543967	10.13734433	9.802742333	9.991259333	9.653666667	9.044497	10.27966133	9.646627	10.32069333	9.908141	9.749205667	9.683356667	10.35964167	9.792543	7.923737333	9.570857333	10.17987
ARPC1A	10.86869667	10.73463333	10.58864	10.37102333	10.12608	10.53753667	10.47000667	10.33955333	10.467055	10.47896	10.35136	10.47896	10.47963667	10.36267	10.51802333	11.75804	12.10723333	10.54349667	10.254935	10.3804	10.05637617	10.38738333	10.46480833	10.40721333	9.883846	10.85752	10.48228	10.002206	11.72694667	11.25169
ARPC1B	9.869058	10.96491667	10.093314	10.03711517	11.6246	9.617891667	9.906561333	10.54187333	10.35618667	11.48063667	10.69577	9.987983333	9.548629333	10.070868	9.800473333	12.00832333	12.97022667	9.965106333	10.88753333	10.79754667	10.06375833	10.41570833	11.87984667	11.21499333	11.50578333	11.06013333	10.60792333	9.241698	12.08000333	10.7741
ARPC2	12.41272667	12.47117	12.82404	12.46569	12.74680333	12.64838667	12.58484333	12.80646333	12.86008667	12.72965	12.56746	12.75551	12.91619	12.86008667	12.73807333	12.39367	12.33485667	12.75551	12.32511	12.76453667	12.60785	12.40942	12.77065333	12.85119667	12.94481667	12.35419667	12.56746	12.41925	12.79723333	12.49552333
ARPC3	11.12760333	10.57385	11.19510667	11.04387333	11.0362	11.19804333	11.04748667	11.45651333	11.31099667	11.24343667	10.96867667	11.26015333	11.06214667	11.38575333	11.11674333	10.97628667	10.72919	11.14601667	11.18349	11.18349	10.77518333	10.99660333	10.91954333	11.14846333	10.92561	10.80391667	11.07593333	10.66048	10.96753667	10.90614
ARPC5	10.124035	10.200583	10.21998033	10.26940533	10.17404933	10.05605467	10.09890433	10.27378167	10.20409133	10.35136	10.12671267	10.149005	10.17835567	10.20500333	10.061588	10.60339167	10.37583667	10.24270667	10.07811817	10.138196	9.905	9.831267667	10.50167667	10.29322833	10.17773333	10.035583	10.47810667	9.868678	10.66375333	10.19532567
ARPC5L	7.864051333	7.767089333	8.275596667	7.398576667	7.572356	7.802295333	8.135816667	7.904840667	7.591283333	7.647637	7.958959	7.888791333	7.739589667	7.748911333	7.799098	8.072233333	8.048290667	8.162738333	7.736555333	7.702913667	7.486078333	7.641445667	8.300665333	7.898635667	8.341114333	7.765676	7.554867	7.263571667	7.547532667	7.731013
ARPP19	9.462536333	9.863881333	9.720742667	9.979658667	9.572724333	9.831267667	9.962094333	9.743861667	9.733878333	9.504344333	9.784798	9.731014	9.820261	9.831267667	9.632459	9.767725667	9.658693	9.900147333	10.087178	9.614672333	10.38894667	10.44405	9.966866333	9.764151667	9.844050667	9.715186333	10.08391767	10.09657	10.15318367	9.917069333
ARR3	5.732042333	5.431584	5.56239	5.626793667	5.495094	5.725912333	5.871861667	5.56239	5.983080667	5.477941	5.605173333	5.507056333	5.514287333	5.854898333	5.535068333	5.623406	5.947251333	5.723496667	5.550237667	5.738107667	5.552889333	5.893813333	5.530149333	5.649086	5.681808333	5.750867667	5.900673	5.785857	5.808810667	5.936807667
ARRB1	9.215558667	9.364767667	9.116898333	9.414657333	9.745759333	9.731014	8.914978667	9.265729	9.722961	10.007197	9.797541667	9.355614667	9.095907667	9.954415	9.237950667	8.234899333	9.136116333	9.512885	9.065641667	9.166072333	7.507940667	8.101064	9.489195667	10.21920767	8.858601	8.781963333	8.897245	8.866888	8.733049333	8.145518667
ARRB2	8.707613	8.961500333	8.631794	8.786056667	9.621944	8.531021167	8.622924667	9.334735333	9.077575333	9.817047667	9.550411333	9.333656333	9.090598333	9.500921	10.0756895	8.84568	9.439192	8.677398	8.822961333	9.464286333	8.932531667	9.092585333	9.745759333	9.669316333	9.073505	9.605319	10.62086667	8.943249333	10.65338	9.243654
ARRDC1	9.297707	9.032270333	9.048154667	8.616262667	8.937621667	9.140948333	9.209545667	8.832190667	8.843517333	8.753667833	9.072244667	9.532518	9.420845667	9.560560333	9.769962	9.669754667	9.087632667	8.818359333	8.784636333	9.014929667	8.626896667	8.667118667	9.252852	8.951085333	9.405589333	8.509859	8.791686	8.988714667	8.934414333	8.849363667
ARRDC2	8.694059333	8.157372333	8.278480667	8.132993333	8.582325667	8.803800667	8.237093333	8.159163	8.689377333	8.877109333	8.507647333	8.721871333	8.726961667	8.643949667	8.658644	8.661362667	9.008227333	8.040146333	8.191588333	8.349593	8.034886667	7.975618333	8.257832333	8.345619667	8.245489	8.4256535	8.661188667	7.846109667	8.617092333	8.276601333
ARRDC3	11.46334	11.28348667	11.47603667	11.41029	11.1138	11.56628667	11.22689333	11.59920333	11.59494333	11.11222667	10.99791	11.01690667	11.41217	11.90505667	11.20741	11.68149667	10.64333	11.68697667	12.31181	11.12247	10.61270167	10.49594333	10.89366333	11.49735667	10.79472333	11.33705	11.32739333	11.88740667	10.73791	10.011902
ARRDC4	8.059093	7.762635333	8.381994	8.721592667	7.732362	7.497222667	8.797007333	8.641075	8.034886667	8.081529667	8.404734	8.412825667	8.3332655	8.410263667	7.942979667	9.893934	9.188752667	9.029156	9.971509333	7.834304333	8.116549333	10.66893	7.974073	8.418197667	8.645417667	8.406418	7.610147667	8.472331333	9.119159333	9.273445
ARSA	8.321781333	8.190999	8.157372333	8.082117	8.514629333	7.963659333	7.935885667	7.597944	8.394934333	8.553936	8.342494667	8.198337667	8.074203	8.076837	8.426381333	8.032970333	8.371255333	7.894921667	8.176273	8.063680667	7.818345	7.967205	7.772441	7.835888	8.169791667	8.277233333	8.667601	7.646646333	8.706685667	8.599060667
ARSB	7.557638333	7.831318667	7.280908	7.683117	8.227757333	7.654082667	7.760593333	7.467189333	7.752532667	8.250901333	7.839657	7.720551	7.401129	7.794632333	7.239650667	8.073649333	8.307420667	7.261054	7.921312667	8.30778	7.814711333	7.852001333	8.450409333	8.132993333	7.972758	7.918214333	7.771825333	7.69126	8.472649333	7.54554
ARSD	8.100766667	8.746569667	8.943860667	8.886471667	8.017594	8.353882667	8.582325667	8.140870333	8.6696265	8.487584333	8.661746333	8.395900667	8.361631	8.455012667	8.358219	8.263831333	9.068915667	8.801219667	8.274173667	7.862485333	8.175443	8.161448	8.244982667	8.242196333	8.118944333	8.128263667	8.149782333	8.675686667	8.183306333	8.369993333
ARSE	6.613035	6.727215333	7.096527667	7.010064	6.255472667	6.647051	6.886833667	6.776205	6.683281333	6.920635667	6.965893333	6.733894667	7.191314	6.893848	7.006120333	7.024282667	7.6426	6.898288333	7.394059333	6.545142	7.951011333	6.897902333	6.843782333	7.081027	6.692224667	7.047251333	7.621147	8.216136667	7.723200667	7.349273
ARSF	5.344938667	5.864330667	6.896658667	5.196006667	6.246030333	5.961994667	5.922359	5.846502333	6.707184	6.034548	5.646461333	5.527617333	5.812128333	5.919852667	5.456070333	5.495094	5.085481	7.658701667	5.394926667	5.132164667	5.005224333	5.260452667	5.021222333	5.558367	5.041445	5.514287333	5.298220333	5.221897667	5.696706667	5.309941333
ARSG	7.825627667	7.837179	8.087628667	7.990170667	8.214193333	7.869855667	8.007338667	7.802295333	8.043711667	8.094025333	7.820927	7.946711667	8.008515333	7.863590333	7.643186333	7.012110333	7.450471667	7.916347333	7.730776667	8.020395667	7.914976333	7.373218333	7.163927333	7.521897667	6.853782667	7.077656333	7.799719333	7.734258	7.47765	7.592634667
ARSI	6.926596	6.917117	7.372936333	7.014902	7.104862667	7.181637667	8.245489	7.025171	7.358768667	6.87953	7.083511	7.067217333	7.293377333	7.521897667	7.308247333	7.590664333	7.610695333	7.564386667	7.428026333	7.411429	6.622013667	8.088218333	7.857998333	7.09151	8.620751333	9.304627667	7.305912333	7.031150667	8.030386	7.160641667
ARSJ	7.321607333	7.040413	7.053102	7.675245667	6.374897	6.792227667	7.335710333	7.352649	6.973043667	7.168387667	7.389449333	6.357383333	6.682938333	6.550250333	6.715051333	7.656852333	8.101064	7.559599	8.331702667	7.482552	7.533755333	9.126223667	7.883041667	7.708141	8.48072	9.342777	6.699934667	7.760424	6.779364667	7.367345333
ARSK	6.938095333	6.384730667	7.067675	6.916309667	6.885467333	7.147454	7.123641667	6.841853	7.004641667	6.767482667	6.559353	6.897124667	6.957495333	6.993139	6.312401	8.040146333	6.004018333	6.930530333	7.473151	7.449766667	7.572016333	7.082083667	6.949008	7.464265667	8.229079	7.356562667	6.766525333	7.109418333	7.14021	6.408651667
ART1	7.223000667	6.922391333	6.975306	6.895251	6.981651667	7.047647333	6.949676333	6.909127333	7.092960667	6.849797667	6.902593667	6.949314333	7.092132333	7.22791	7.118985	7.072643	7.499684333	7.146380333	6.813947	6.890083	6.692649	6.829779	6.787222333	6.884174333	6.896658667	6.845969667	7.250274333	7.301898333	7.533193667	7.21144
ART3	8.977752333	5.679907	4.859882667	7.945605	4.599680667	6.580384333	5.702741333	5.687706667	4.990111333	4.530339667	5.508747	5.857885	7.307378667	5.895537	7.237993	4.508615667	4.933165	4.539391667	5.368798667	5.119197333	5.802012	4.338726333	4.833648	4.976296667	5.490392	4.294038667	4.924044	9.943637667	5.087944333	4.995842333
ART4	5.702741333	5.614082667	5.224280333	5.320621333	6.755189667	5.169972667	4.792981333	5.617387667	5.265046333	6.398147333	4.933165	5.882055667	5.196006667	5.382072333	5.341585	4.868886333	5.005224333	4.914604	4.286372	5.388523	4.700392667	4.713244333	5.115235667	5.976258	4.539391667	5.038691333	4.518938667	4.513839	4.654218333	4.924044
ART5	6.206476	6.165639333	6.228049333	5.863540333	5.954791333	6.234773333	6.290357	5.911463667	6.020323333	6.22155	6.166519667	6.106583667	6.049793667	6.201066	5.952101333	5.827816667	5.989564	6.169319333	6.014555	6.076904	6.073334	6.213068667	5.877938	6.076904	5.928760333	6.368399333	6.549174	6.296106	6.473510667	6.118495333
ARTN	7.603687667	7.610956	7.992119	7.427734333	7.672897667	7.680945667	8.202382333	7.729579333	7.819924	7.706840667	7.874244667	7.839087667	7.752237667	7.800995333	8.049660333	7.891602667	8.569253	7.670211	8.274938	7.540233333	7.643186333	7.900741667	7.867450667	7.660998	7.93851	8.297793	8.417195167	7.868636333	8.605764	7.966421
ARVCF	7.455556	7.405465	7.686699333	7.517614667	7.537378667	7.541055	7.697153	7.511065333	7.693271333	7.692356333	7.523977667	7.767647667	7.787916667	7.726875667	7.840622333	7.615763333	7.668664333	7.677529333	7.519685	7.285511667	7.825022167	7.642009	7.534291333	7.330433333	7.629693667	7.926350333	8.424959	8.073394667	8.243016667	7.889411333
ARX	7.439682333	7.793254333	8.142661333	7.677529333	7.705440667	7.90344	7.919547	7.777792667	8.026981667	7.861972333	7.910626667	7.989451667	7.982946667	8.208722667	8.188730667	7.647162667	8.534462333	8.208383667	7.622630667	7.472523667	7.518907	7.837463333	7.745218333	7.823788	7.722617333	8.34222	8.328691667	8.256029667	8.570754667	8.056456333
ASAH1	11.17788667	11.60516333	11.39647	11.74922667	11.47380667	11.68149667	11.43396	11.70506	11.30580667	11.09658	11.49927333	11.51447	11.52712333	11.70506	11.72694667	10.94747667	11.07859333	11.58405333	10.95030333	11.73376333	10.41316333	10.69376	11.1212	11.29632333	10.15715867	10.66992667	11.44878333	11.33705	11.34284	10.50713333
ASAP1	9.533228667	9.386647	9.111363667	9.226269333	10.005567	9.170358	9.728744667	9.712263333	9.490713333	10.26440333	9.505603333	9.459650333	9.371131333	9.413893667	9.068295333	10.11965567	9.989204	8.885903667	9.835178	10.46824333	9.704713	9.954824	10.202775	10.15815433	10.19532567	10.11683567	10.71721333	9.075931333	10.27567333	9.559852333
ASAP2	8.621394667	8.529715667	9.040687667	8.677398	8.025286	8.531443333	9.093726333	8.778516	8.123871	8.431321667	8.581173667	9.523710667	8.894713667	9.147344	8.815799	8.831590333	8.696987667	9.045756667	8.987785667	9.068295333	9.448298333	9.354564667	8.733369	8.635559333	9.921440333	9.111684667	9.144533333	9.423195667	8.853678	9.409210333
ASAP3	8.747170333	7.946434	8.001829333	7.868164667	7.498049333	8.143715667	7.654396	7.8975	7.819124333	7.551673667	7.748289667	8.058672667	7.939061	7.811015	8.170425333	7.549791667	7.732848667	8.095713	7.755431667	7.375415333	7.710013333	7.235949	7.326266333	7.861708333	7.156077333	7.221964333	7.684762667	8.109892333	7.009455333	6.902208667
ASB10	6.588648	6.642065333	6.558237	6.304536333	6.175717	6.598715333	6.457341667	6.356713	6.666549	6.394797667	6.349140667	6.315024333	6.405181667	6.501845	6.553789667	6.106583667	6.635461	6.201066	6.203575667	6.27716	6.246770667	6.53067	6.362029	6.121627333	6.406198667	6.172392333	6.545967	6.482915	6.739867667	6.480845333
ASB12	8.286226667	7.445758	6.97956	8.076023667	6.092840333	8.173284	6.435910667	6.815221667	6.654846667	6.418607333	6.296106	7.018971	7.610956	7.406498333	7.595827333	6.597325	6.814839333	6.525754	6.390298333	6.030624667	6.609982	6.386889667	6.145591667	6.070689667	6.210018667	6.313786333	6.272074333	6.633120667	6.524341333	6.187729333
ASB13	7.819924	7.717684	8.084489333	7.9417955	8.243997	7.634344667	7.783182	7.657888	7.684172	7.881728333	7.509275	7.563773333	7.681251	7.692589667	7.628737667	7.667516667	8.653065667	7.989917333	7.73056	7.775815667	8.358219	7.694707667	7.592929667	7.754107333	7.787916667	7.880990667	7.662416667	7.651589333	7.871658333	8.121560333
ASB16	7.936377333	8.002848333	7.88388	7.746923667	7.778682	8.067421333	7.775292333	7.762635333	7.731013	7.657594667	8.008751667	7.80025	7.948686667	8.144507667	8.195169	7.45584	8.13903	8.001829333	7.559873667	7.434428667	7.226292667	7.491362333	7.673733333	7.803453667	7.659808333	7.984702333	8.142661333	7.851394333	8.528273667	7.875469
ASB2	8.239725333	7.400162333	6.524952833	7.559026	6.778904333	7.369284	6.51373	6.813217	6.792727333	6.617311	6.373158	6.766525333	7.105612333	7.148376667	7.655315	6.228579667	7.024282667	6.666549	6.688008	6.906715667	6.296106	6.860334333	6.617311	6.461993333	6.632133	6.946607	6.472673333	6.288628	6.980255	6.486133667
ASB4	5.679907	5.203782667	5.041445	5.493399333	4.980559667	5.508747	5.015789667	4.894285333	4.924044	5.061834	4.717254667	4.865772333	5.100390333	5.302565333	5.353544	5.080144333	4.894285333	5.224280333	5.193679	5.12192	4.933165	5.221897667	4.993600667	5.085481	5.085481	5.018939	5.134378667	4.954793667	5.438472333	5.132164667
ASB6	8.580182667	8.835495	8.696011333	8.215078333	8.481095667	8.417666333	8.626562	8.071980333	8.555777667	8.521422	8.377970333	8.649316	8.650924667	8.555777667	8.648563333	8.646299333	9.312956	8.704306	8.429891333	8.493096333	7.983458	8.242196333	8.885624	8.475117333	8.255184667	8.636736667	8.049930333	8.771146	8.287864	8.569535333
ASB7	7.919166667	8.284565	8.145038667	7.989112333	7.973302	8.151140333	8.217935333	7.954797667	8.104792667	7.905642667	7.904288667	8.229079	8.142096333	8.225465333	8.386377	8.392748667	8.401461	8.073649333	8.159382333	7.978721333	8.361631	8.464066	7.862836	7.869275667	8.104579	7.762862	7.678637	8.139214667	8.252986833	8.679712
ASB8	11.05640333	10.73554333	10.93791333	11.36656333	10.70044333	11.00212	10.80391667	10.79419333	10.98445333	10.59445333	10.48137	10.86002167	11.04748667	10.92089	10.80624	10.17528067	10.74459667	10.83756667	10.77193333	10.33256333	10.43228	10.70276667	10.49594333	10.49297	10.061588	9.930447667	9.834764	9.694171667	10.06591367	12.60785
ASB9	5.357298	5.368798667	5.394926667	5.291044	4.990111333	4.818691	5.346696667	5.632937333	5.274085667	5.394926667	5.681808333	5.224280333	5.421865667	5.715106667	5.012031	5.078512667	5.237678667	5.132164667	4.995842333	6.327333333	5.530149333	5.681808333	5.230635667	5.626793667	5.023872333	5.581384	5.792986667	5.127808667	5.409824	5.716072
ASCC2	10.51714667	10.51969667	10.69466	10.24608083	10.84696333	10.40266667	10.48323667	10.265777	11.07859333	10.60112	10.26104633	10.56705333	10.54418	10.39273333	10.81678167	10.02333233	10.62041	10.38115	9.928574667	10.038386	10.32550667	10.1421575	10.37177333	10.41657333	10.37735	9.893934	9.774074667	9.879580333	10.64885667	10.52141667
ASCC3	8.749904	8.949139	8.891598333	8.811326667	9.026655	9.069619	9.112543	8.792433333	9.010957	9.053951667	9.095227667	8.745348	9.003839333	8.426122333	8.735165333	9.775079667	8.526572333	9.345515667	9.133080667	9.10288	9.566016333	9.477307	8.953313333	8.707613	9.640462	8.890231333	9.365489	9.063728	9.073159667	9.05655
ASCL1	6.167816333	6.518617333	6.998223667	6.363242	6.344095667	6.610596	6.904501667	6.47461	6.77486	6.704151667	6.95016	6.890083	6.713065	6.771673333	6.852008333	6.774376333	6.879121667	6.957957667	6.461993333	6.451795333	6.785296333	6.724427667	6.577268	6.51373	6.678566667	7.033799	6.917117	6.74839	7.278756333	7.040413
ASCL2	7.182425667	7.470920667	7.398274667	6.988315	6.998554667	6.877371333	7.459679	7.010464	7.242381	7.137513	6.989801	7.138228333	7.211074333	7.126995	7.296090333	7.696169333	7.348856667	7.5060225	7.174933	7.097255	6.029328	7.293105333	7.240442333	6.847014667	7.461514333	7.205904	6.993840333	7.107819	7.570755333	7.380151
ASCL3	5.803094333	5.252976	5.486292333	6.237325333	5.608208667	5.780271333	5.780271333	5.715106667	5.362516333	5.416907	5.185676333	5.897457	5.515855	5.730900667	5.954791333	5.685406667	5.609408667	5.038691333	5.349153667	5.271962	5.844316667	5.570576333	5.385290667	5.365964667	5.479559	5.434429333	5.749887	5.807474333	5.902875667	5.765744333
ASF1A	8.724855667	9.079258333	9.376377	9.132324	9.166930667	8.955450667	8.851187667	9.087292	8.901630333	8.928107	8.478157833	9.300213333	9.355614667	9.284757333	9.177296333	9.732980667	7.830681	9.288302	9.198891	8.784636333	10.17464833	9.037329333	8.983305	9.085539	9.281001	8.081220667	8.256029667	9.545750667	8.791912667	9.469158
ASF1B	7.973564	9.225026333	9.194546667	7.704841333	8.619345	8.221927667	8.551555333	7.896061333	8.559362667	8.282290667	8.039866333	8.734288333	8.616529	8.749629667	8.543357667	8.829299	9.781676333	8.530894667	8.651259333	9.167619	8.718508	9.032535	9.176291667	8.290314333	9.125988333	8.832504	8.593907	8.45068	8.781002333	10.03987567
ASGR1	6.852939	6.966579	7.191005667	6.666963667	7.012110333	7.259735333	7.068642667	6.87953	7.147045667	6.818625	6.948288667	6.970061333	7.006832333	7.107522667	7.001921	6.722647667	7.168823333	7.033799	6.645993667	6.703774333	6.821445333	6.604529	6.99356	6.959165	6.946302	7.174160333	7.007601333	7.164161	7.438220667	7.210404667
ASGR2	6.994781333	7.050545	7.42413	6.78269	7.064937	7.117907667	7.034837667	7.070788333	7.430389	7.163594333	7.116052333	7.154760333	7.176575667	7.148064667	7.288435667	6.882237667	7.167442	7.364398	6.880913	6.889750667	6.842802667	6.992700333	6.996667667	7.167011333	6.895251	7.183050667	6.995126	7.268799	7.351584333	7.111230667
ASH1L	10.48228	10.10455967	10.31435333	10.42677667	10.55974333	10.28801567	10.42424333	10.259541	10.40192667	10.58454667	10.207929	10.166177	10.153772	9.976754333	10.09890433	10.75009	10.257003	10.29261767	10.24467567	10.46741333	10.044979	10.28218967	10.10165133	10.37354333	10.07039367	10.355895	9.588896	10.34610333	9.864822667	10.62501667
ASH2L	10.10455967	10.36554333	10.61228333	10.21720367	10.37039333	10.06485733	10.31568667	10.41618	10.40499	10.2740535	10.17987	10.28351167	10.307345	10.26978667	10.09764317	10.107662	10.13783833	10.44405	9.903218333	10.80197667	10.44802	10.48965667	10.47043667	10.352	9.793022667	9.831267667	10.23435533	10.22077533	10.54187333	10.88893333
ASIP	7.184354333	7.059066667	7.136688333	6.853335667	7.073468333	7.064199333	7.112634333	7.167011333	7.228566333	7.177430667	6.939300667	7.037885667	7.171695667	7.253379	7.402978667	7.118152	7.196442667	7.259081	7.073044	6.886833667	6.99356	6.807822	7.030564	7.214447667	6.978998333	7.262430333	7.393053333	7.217115667	7.562846	7.360870667
ASL	8.346336333	8.503966667	8.734585667	7.9679795	8.011746667	8.488763333	8.344809333	8.346336333	8.622924667	8.153782667	8.496142	8.574896333	8.399652333	8.369242	8.395634	7.728806333	8.41903	8.778839	7.901897667	7.864483	7.697739	7.901388	8.199605333	8.645923667	8.329572	8.147637667	8.870702333	8.161448	8.627785333	8.476211667
ASMTL	8.168968	7.997532333	7.916087333	7.735021667	7.985199667	7.887876333	8.105334667	8.054598333	8.114953	7.98887	7.960093667	7.861972333	7.964176333	8.029863667	8.019342667	7.704531	8.010067	7.856940667	7.592634667	8.007651667	7.488558	7.852631	8.258375333	7.938044	7.361526333	8.243997	8.032970333	8.180464	8.082359333	7.737681667
ASNA1	9.956306333	10.34788	10.41399667	9.738317667	10.22543533	9.967491333	10.10689067	9.952949667	10.24136433	10.26852167	10.06591367	10.12809967	10.08903333	10.21920767	10.08329933	10.253541	10.5696	10.21112667	9.857704667	10.124035	10.02055667	9.954415	10.35478	10.42329667	12.19160333	10.58368	9.864327333	10.06591367	10.53022333	9.800829667
ASNS	8.083579333	8.111300333	7.744082333	7.958741	8.059093	8.252047	8.137169333	8.445720167	7.749980333	8.025592333	8.039172667	7.934821	7.523801167	7.472050333	8.817647333	9.193232333	9.736205333	7.831318667	7.748289667	8.30256	8.973477333	8.818615	8.165855	7.394355333	7.517614667	8.039172667	8.658644	7.69407	8.682842333	8.999987333
ASNSD1	7.885286667	7.871097	8.38776	8.485837333	7.917457	8.121560333	8.359029	8.26003	8.160763333	8.148214667	8.328409333	8.494615667	8.323930333	8.371255333	8.366465667	7.777443	8.304160667	8.368546667	8.776420333	8.176548	8.782345	9.105391	8.154067667	8.31065	8.298963	7.823461667	8.267577	8.513964833	8.585482333	8.31473
ASPA	6.275346	5.868254	6.189184333	6.161783667	5.151961	6.748045	5.041445	6.696836	5.816916	5.974404667	5.994409667	6.028545	5.685406667	5.291044	5.447902333	5.258393333	4.654218333	5.61286	4.717254667	4.753761	5.087944333	4.573633333	5.119197333	8.216723333	4.857658	4.467743	4.206994667	4.286372	4.420241333	4.433517333
ASPDH	6.830737	7.207115	6.985677	6.616611667	6.826510333	6.992700333	6.953601333	6.913475333	7.238927333	6.949008	6.958403667	7.007279667	6.919580333	7.128082333	7.179929667	6.821445333	7.197706833	7.133939667	6.603071	6.787692667	6.797281667	6.826972667	6.645168	6.834918	6.81448	7.304966333	7.292782	7.221285333	7.285215667	7.207747667
ASPG	7.490696667	7.738984833	7.806732333	7.330433333	7.523624667	7.917942667	7.671767667	7.640220333	7.765676	7.595468333	7.811479667	7.819124333	7.946711667	7.733361333	7.928588667	7.470920667	7.87292	7.855558333	7.386687	7.420567667	7.398843333	7.378337333	7.444124667	7.621147	7.619426667	7.706282667	8.143948667	7.883318	8.381461667	7.647395
ASPH	8.806936667	8.993092667	8.961500333	9.357105	8.640515333	8.996503667	9.070018667	9.273879333	9.076669	8.979875333	9.120960333	8.895581667	8.892433	8.778245667	8.706111667	8.934831667	8.817647333	8.951085333	9.141697	9.350724333	7.804873333	8.975901667	9.106927667	9.086969333	9.274601333	9.588040667	8.997450333	8.623768167	8.645417667	8.406981333
ASPHD1	6.791123667	6.830737	7.015902667	6.651806333	6.873401	6.581519667	6.852402667	6.868981	7.135504	6.717287333	7.014902	6.957094333	6.932085	7.094603	6.982903667	6.718557333	7.378037	6.964815	6.8212365	6.909517	7.157133333	6.780318667	6.862383	6.636271	7.165065333	7.902101	8.180766	6.708206333	7.793514	6.943446667
ASPHD2	7.40495	6.427757667	7.199363667	6.767941333	7.611185	6.22155	7.960786333	6.601732333	7.180256667	7.322133667	6.937163667	7.450092167	6.635004	7.186096333	6.670592333	7.291520667	7.357490667	7.254205	7.651142667	7.029650833	6.961335	7.213931667	7.217912667	6.506038333	7.806416333	7.721207333	7.691008667	6.321016667	7.788929333	7.486380333
ASPM	7.543228333	8.088493333	8.249374	6.945493667	7.752790667	8.283753	8.680132	7.319930667	7.803127667	7.275033333	7.082083667	8.234066333	8.479205333	8.356941667	7.879572667	8.706685667	8.364716	8.012274333	7.880990667	8.972279	9.524094333	9.133398667	8.288087	7.550844667	8.700890333	8.436413667	8.281948	8.054106667	7.825127333	9.282974333
ASPN	7.937587	7.142733333	6.591247333	7.781439333	6.937600333	9.266078333	6.492271667	8.163258667	7.787385667	8.406981333	8.180959333	8.951984333	7.121141333	8.688299	8.048848	10.240891	8.208722667	6.800932667	10.45066333	10.60461333	7.692083667	9.064973333	9.425727	8.728426667	6.670592333	9.171367333	6.948288667	9.105851333	8.978926333	6.512675667
ASPRV1	6.499231333	6.287850667	6.343436333	6.029706333	6.329190333	6.494432333	6.835283333	6.124082667	6.41258	6.342755667	6.358452667	6.2894	6.191545	6.195024	6.380676333	6.355463	6.562041	7.036191167	6.514381667	6.253617	6.868561667	6.650843333	6.082259333	6.457341667	6.138804333	6.137114	7.296090333	6.635886333	6.807822	6.749303667
ASPSCR1	8.216136667	8.363322	8.357997667	8.265948333	8.159382333	8.236482	8.272153333	8.133192	8.231648667	8.139435667	8.334761667	8.186022	8.330175667	8.433274333	8.352211333	8.379873667	8.666440667	8.250901333	8.218373	7.937862667	8.518500667	7.987	8.259224	8.176041	8.292775667	8.593401	8.579407333	8.486872667	8.573127	8.603798333
ASS1	9.696877333	10.30955333	10.35914667	11.01222667	8.961073333	9.349396333	11.57213	9.462875	9.138616667	9.261873333	9.983419333	9.321330333	9.330683	10.01590467	9.124847333	11.85469333	12.01341667	10.81534333	10.58550667	11.55344	9.716807667	9.320903667	10.31897333	9.921979667	10.85548333	10.49448667	8.984002	9.924958667	8.436069	10.48692667
ASTE1	6.884558333	6.772989333	6.937163667	6.923659	7.149089333	6.941135	7.202045333	6.967517333	7.049363333	6.763531333	6.513237667	6.570774333	6.518366833	6.513237667	6.472673333	7.388849333	6.367267333	6.711379667	7.576211667	7.112634333	7.636806	8.062230667	6.921833333	6.732276	6.746451	6.625002	6.231183333	6.710958667	6.32615	7.868164667
ASTL	6.981283	7.127694	7.330686	6.740753333	7.096144333	7.10196	7.097724	7.072310333	7.203033333	7.034837667	7.144737	6.978998333	7.087222667	7.096929667	7.054885333	7.005359	7.374573333	7.170731333	6.888724333	6.845969667	7.062709	6.927556	7.003902	6.827932667	7.070788333	7.223000667	7.375181667	7.287161333	7.493381333	7.446433667
ASTN1	6.538016	6.707716667	6.698335667	7.048337	6.917886667	6.507072333	6.756399333	6.581519667	6.906715667	6.654615667	7.257308667	6.674479333	6.613644667	6.911333	6.959847667	7.040804333	6.522730667	6.627141	6.692649	6.608259	6.155282	6.479998333	6.427242667	6.515788333	6.455455333	6.921579	6.982903667	7.16297	6.732426	7.117539667
ASTN2	7.008339667	6.839466	6.966203667	6.893073333	6.771319667	6.883036	7.525302333	6.721291	6.879121667	6.736581333	7.047647333	6.708206333	6.884174333	6.960577	6.887506667	7.120493333	7.421538	6.841096	7.121802333	7.37678	6.994478667	7.394355333	6.667290333	6.939892667	6.646818167	7.280324333	6.728183667	7.501134	7.181637667	7.133939667
ASXL1	8.834300667	8.5905445	8.541916667	8.676806333	9.214820333	8.481661333	8.887847667	8.675113	8.597839	9.186706	8.670928333	8.397773	8.566720667	8.403312333	8.209529333	9.111363667	8.207630667	8.474176333	8.902874333	9.081637667	9.146775	8.801549333	8.724461667	8.836688667	8.595200667	9.121279	9.182865667	9.379004	8.725102667	8.323930333
ASXL3	5.418583	5.334225667	5.439762333	5.942832333	5.460702333	5.507056333	5.52017	5.415037	5.515855	5.320621333	5.317404333	5.431584	5.615436333	5.567004333	5.61286	5.590642333	5.560099333	5.242596667	5.337109333	5.306805667	5.602105	5.26899	5.540642	5.308806	4.918128	5.367721	5.385290667	7.10196	5.640860333	5.230635667
ATAD1	9.001456333	8.736515667	9.134987833	9.184763	9.005607667	9.222763	9.228912333	9.250522333	9.260337	9.099987333	8.981869333	8.690539667	8.912961667	8.738429667	8.947116	9.327565667	8.850464333	9.432057333	9.421913333	9.036063667	9.801383333	9.759291333	8.924949333	9.020014	9.431644333	9.27023	8.925922333	9.321892	8.420025	7.972758
ATAD2	7.650431667	7.960448	8.130244	7.217912667	7.785315333	8.306319	8.617316667	7.725150333	7.944527333	7.530722	7.505504	8.039641333	8.356795	7.989682333	8.048541333	8.025866333	8.475621	8.078466667	8.681271333	9.428997333	9.460433667	9.538406667	8.694328	7.73056	8.772987667	8.812197667	8.612069333	8.120755	8.075049	9.272817333
ATAD2B	8.508675	8.199786333	8.105557667	8.144644333	8.719090667	8.558838667	8.752937333	8.541916667	8.400608	8.675686667	8.26036	8.085307667	8.321235	7.821553667	8.078853333	8.648563333	7.872463667	8.446442	8.537728333	8.690258333	9.192514667	8.825583667	8.024817667	8.434331333	8.154182	7.889099	8.0116315	8.959109	7.472523667	8.694328
ATAD3A	8.595910667	8.893270667	8.692749333	8.448718333	8.447311667	8.720153667	8.495199333	8.263831333	8.562498	8.584576	8.658014667	8.627198	8.684694667	8.626896667	8.684193667	8.522862667	9.297028333	8.580953	8.357265	8.500145	8.545943667	8.163797	8.560411	8.581173667	8.786056667	8.752937333	9.554661333	8.948511333	8.910941667	8.913582667
ATAD5	6.771673333	6.758547	7.129464333	6.281502333	6.921833333	6.995126	7.796795667	6.482002333	6.685424333	6.811055667	6.725917	6.903467333	7.260685333	6.875875667	6.801421	7.192488	7.307688	7.045428333	7.119371667	7.525621333	8.462757333	8.619956333	7.022232667	6.637641	7.640829	7.295480667	6.981283	7.802555333	6.130615333	8.394114333
ATAT1	7.860736333	7.881981	7.298717	7.839955	8.065864667	7.637508	7.680945667	7.370145667	7.796047667	7.626264	7.578986	7.357846333	7.978721333	7.790273333	7.993542167	8.173944667	7.579722	7.329217667	7.510697667	7.547680333	8.504709333	7.517116333	7.105898333	7.218487	7.516657667	7.781184333	7.420567667	9.962563667	7.224140333	8.271620333
ATCAY	6.131168667	6.157447333	6.544523333	5.945204333	6.506038333	6.204494333	6.127460333	6.383198333	6.685838	6.42064	6.545142	6.554491333	6.486133667	6.612122667	6.824942	6.133825333	6.623283333	6.545142	6.314433	6.500399667	6.145591667	6.235749667	6.396433	6.510318667	6.570774333	6.765635667	6.511425333	6.459402333	6.913053667	6.525754
ATE1	9.40043	9.210872333	9.385481333	9.560931333	9.31398	9.541605333	9.384654333	9.318736333	9.577136667	9.389400333	9.295004	9.161916667	9.204764667	9.254219333	9.261119	9.406017	9.345807333	9.385104	9.231857	9.463958	9.484629667	9.489195667	9.1342	9.24391	9.194833	8.706801667	8.429891333	8.942607333	9.165722667	8.698952333
ATF1	9.579341333	9.640015	9.956627333	10.08391767	9.719981	9.670759667	10.208451	9.917069333	9.630467667	9.610900333	9.54124	9.735794667	9.878567	9.784798	9.802322	10.21852867	9.910294333	9.687854667	10.2746135	9.883117	10.56229	10.57278	9.791066	10.009078	10.27378167	9.726175667	9.414297	9.048494333	9.868162	10.38651667
ATF2	10.53367	10.37039333	10.41241333	10.89889667	10.96753667	10.56379333	10.54494333	10.71535333	10.71721333	10.97899667	10.78254333	10.35264667	10.56757	10.48553667	10.17355533	10.352	10.26671233	10.32152333	10.91264	10.91739333	11.11222667	10.86336333	11.17122333	10.822755	10.60939833	10.61930333	10.83756667	11.09845333	11.03048	9.881243333
ATF3	6.469015667	6.718973333	7.555145	7.883041667	6.719499	6.932960667	7.961603333	8.910941667	7.166700667	6.978206667	8.26989	7.985947333	7.666928667	7.078403333	7.423521333	7.866209667	7.166005	9.154136333	9.390589	7.336419667	8.590021	8.687960333	8.338925667	6.825342667	7.196120667	8.437944667	7.894641	7.632272667	7.489087333	8.656624667
ATF4	10.68135	10.24336267	10.47238333	10.51383	10.56229	10.72162	10.76677667	10.52585667	10.38582667	10.69930333	10.7741	10.32925	10.49297	10.32247667	10.48047	10.63239667	10.66992667	10.40580333	10.53917667	10.84554	10.44982667	10.79270667	10.75009	10.52585667	10.49297	10.36774	10.90177667	10.70276667	10.76579	10.39119667
ATF5	7.344274	7.871992	7.560773667	7.613989333	7.856849667	7.427411333	7.685785333	7.413722333	7.677682833	7.771071667	7.867450667	7.657134	7.920978667	7.927538667	7.822634	7.881414	8.053822	7.511065333	7.559599	7.662416667	7.833764333	7.537615333	7.939954667	7.540843	7.365335	8.016344	7.946978667	9.059962667	8.167001	8.246283
ATF6	10.57207667	10.82633833	10.88613667	11.00927333	11.03347333	11.00370333	10.84806333	10.84443333	10.84222333	10.98186667	10.97135667	10.63666333	10.57207667	10.67651667	10.58550667	10.31484667	11.04748667	10.94747667	11.12581	11.14253333	11.00668	11.11819667	10.86055	10.90759333	10.98555333	10.91129	10.75009	10.61228333	10.68234667	10.82571667
ATF7	9.682054667	9.3134535	9.375638667	9.457250333	9.474520333	9.298106	9.594315	9.05655	9.233397	9.329673333	9.397347333	9.231421667	9.580732667	9.570405667	9.338324	9.497387333	9.638597667	9.096549333	9.264346333	9.557049333	9.142366	9.323549	8.985291333	9.360879667	9.136116333	9.443581	9.16449	9.411513	9.405589333	9.521596
ATF7IP	10.86629	10.82633833	10.68477333	10.94627667	11.46839333	10.62602333	10.90686667	10.57528333	10.80967	11.02385333	10.58655	10.70860667	11.00998833	10.85203667	10.81273	11.06541333	10.27378167	10.60389333	10.7741	11.39221333	11.04748667	10.64885667	10.242141	10.69189	10.97478	10.93523333	10.60022667	11.14454333	10.36438333	10.95030333
ATF7IP2	5.967257	6.212371	6.422079	7.071525333	7.936377333	6.280260333	7.709674	6.475489	6.738851	7.415033333	5.954791333	6.381465333	6.867084333	7.076904	6.602479333	7.710219333	6.143986	6.787692667	7.637508	7.226766333	5.368798667	7.344274	7.011395667	6.357383333	7.407328667	7.159827667	5.776948	7.589577	6.510079833	6.740753333
ATG10	7.702475667	7.543948667	8.398653333	7.903118333	7.651142667	8.203770333	8.004130667	7.964502	7.939061	7.640562	7.539948	7.941415667	8.106046333	7.747839	7.523624667	7.919547	6.910354167	8.313908333	7.579329333	8.000070333	8.222227	7.740712	7.53969	7.765090667	7.809791333	7.422327667	7.140490667	8.157127667	7.195407	7.735862
ATG12	7.658430333	7.667217667	7.722617333	7.830276667	7.673265	7.908173667	7.798534667	7.774883	7.647637	7.663584667	7.790020333	7.92493	7.827431667	7.699015333	7.811479667	8.249893	6.797684333	7.497482667	7.811698667	7.789752	8.029423333	7.681251	7.828537667	7.824698333	8.073649333	8.278003667	7.232417667	8.119709333	7.944527333	7.438542
ATG13	9.849626667	9.859913	9.613036333	9.755683667	9.925442333	9.897397	9.657783667	9.605674333	9.888897333	9.645944	9.614278333	9.907627333	9.830785	10.02482667	9.901112	10.19469633	10.058481	9.583591	9.747670667	9.430659333	10.116174	9.557438	9.748767333	9.575228667	9.965745667	9.504713333	9.343941333	9.856846667	9.23537	9.697295
ATG14	8.370958	7.837770667	8.099037667	8.302836	8.197015	8.537937333	8.483387667	8.508392333	8.332796333	8.094679	7.906541667	8.486068333	8.568118	8.278118167	8.471874	8.603204667	8.047972	8.417381	8.381772667	8.559121333	8.207630667	8.438182667	8.152075667	8.068703	8.278960667	7.775522	7.254448	8.492439	7.479501	7.905642667
ATG16L1	7.941661333	7.741547	7.673733333	8.012887333	8.231075667	7.807695	8.146873333	7.690005667	7.876382	7.954110333	8.029863667	7.445486667	7.871992	7.269789667	7.759592333	7.8857875	7.535769333	7.994256333	7.881981	8.014191	7.879572667	7.910387667	7.965316333	7.683835333	8.130569	7.551394667	7.325772667	7.896936333	7.577394333	7.527745333
ATG16L2	7.942649667	8.012274333	8.050469	7.696169333	8.450166667	7.965316333	7.874571	8.079725	7.951257	8.375511667	7.914386333	7.755555333	7.977851667	8.059323	8.057185667	7.707894333	7.869275667	7.953441667	7.630678333	8.140870333	7.937587	7.764110333	7.645282333	7.900741667	7.527221333	8.109892333	8.517389	7.674877333	8.238253333	7.712539333
ATG2A	8.122977667	8.328989333	8.244712333	7.733593333	8.203469667	7.988316333	8.297543333	7.986407	8.221247667	8.124525333	8.095242333	8.316093667	8.434063	8.220213333	8.693588667	8.341398333	8.143189	8.248015	8.067016	7.867962667	7.691516333	7.942151	8.218668667	7.939061	8.130795333	8.279718	8.519539	8.260718	8.299790667	8.727883
ATG2B	9.453656	9.140948333	9.256409333	9.421913333	9.544562	9.329673333	9.358900333	9.253901	9.460433667	9.678744167	9.108138	9.262458667	9.403707	9.165276667	9.132641667	9.391372667	8.860597	9.253299	9.361233333	9.488854333	9.479101667	9.428997333	8.992007	9.301336	8.632888	8.424123667	8.637321667	9.458905333	9.232481667	8.597497333
ATG3	9.636056667	10.154953	10.22077533	9.990699333	9.906561333	10.026043	9.889905333	10.53917667	10.35877333	10.014129	10.18693633	10.28037067	10.26736433	10.088567	10.166177	10.18693633	9.446006	10.25775517	10.257003	10.38201667	9.980206	10.37415333	10.42424333	10.46581	10.30849333	10.39273333	10.015279	9.811334333	9.921440333	10.43375
ATG4A	7.91559	7.963659333	8.115774333	8.093555667	7.833542667	8.53894	8.113646667	8.472649333	8.540188	7.785885333	8.506907667	8.807151333	8.358444667	8.771800833	8.851711667	8.021440667	6.970775167	8.453908	8.060358667	8.014470667	7.581769667	8.178524	7.959676667	8.018816333	8.098121	7.692589667	7.226766333	7.320511667	7.713065667	8.421399333
ATG4B	8.048967167	7.946711667	8.124139	7.579329333	7.95563	7.954443	8.148214667	7.799388333	8.161317833	7.951941	8.005263667	8.047491667	7.956927	7.679639333	7.974397	7.734617333	7.757217333	8.052671	8.1353	7.806003333	7.637749333	7.777443	7.628316	7.973302	7.650431667	8.102451	7.810741333	8.335321333	7.952814667	7.691008667
ATG4C	7.859551	8.145815667	8.255722	8.394934333	8.684694667	8.200178	8.120755	8.726388333	8.588874667	8.515771333	8.185473	8.192289667	8.106527667	8.037439	8.026678	8.592335333	8.153441	8.320660333	8.607642	8.660895	8.704796	8.580709333	8.638975667	8.759337	8.669979	7.883318	7.346181333	8.124724667	8.113171333	8.6648265
ATG4D	9.026156	9.184763	9.277108	8.630389667	8.914113667	8.864977	9.253571667	8.865493333	9.006207333	8.790552667	9.078199333	9.253901	9.422759667	9.264795667	9.458021333	9.144051667	9.256078	9.23537	8.822731	8.913582667	8.792231333	8.748025667	9.119859	8.786980333	8.303897667	9.270852	9.271453667	8.859752667	9.269424333	9.219459667
ATG5	9.01812	8.994086667	9.064973333	9.285931667	9.129596	9.210872333	9.211239	9.368114667	9.503567667	9.239599333	9.350724333	9.312956	9.210560667	9.252852	9.252852	10.02482667	8.250039667	9.241201	9.199762333	9.180952	10.05637617	9.422303667	9.322264	9.347488	9.801822333	9.005479	9.463363333	9.429362	9.412134667	9.672585667
ATG7	8.815799	8.543098667	8.8728095	8.718831667	8.782345	8.839468	8.883742667	8.66201	8.663253333	9.038759667	9.089239	8.755507	8.693588667	8.899940667	8.542152	8.601565667	8.147637667	8.906355	8.849079333	9.389400333	8.0225	8.807628667	8.415930667	9.101788333	8.556741333	8.561481	8.398429	8.434331333	9.132641667	8.370958
ATG9A	9.420533333	9.3511	9.192514667	8.850933667	9.060453333	9.221731333	9.474905667	8.724225667	8.888798333	8.721351667	8.640317333	9.110673667	9.258118333	9.253299	9.397042667	8.487140667	9.258422	9.039185333	8.490868333	8.984002	8.585824667	8.978926333	8.527792	8.747703333	8.944189667	9.364095667	8.748025667	8.951436667	8.744493667	8.894713667
ATG9B	9.797136	8.31065	8.265948333	7.735639333	8.796844667	8.546210333	8.717099667	9.326365	8.976203	8.117429667	8.566996	10.15026933	9.445014333	9.654924667	9.921440333	7.794632333	7.793514	8.309214	7.493381333	8.681932667	7.735862	7.780916667	7.658197333	8.311847	7.367088	7.861383333	9.213013	7.8648095	8.031393	8.230868667
ATIC	8.684193667	8.835955667	8.822418333	8.860597	9.287483	8.699200667	9.384216333	8.530610333	8.561243667	8.916323	8.898969667	8.357566	9.04506	8.853013667	8.501349	8.737550667	9.0317645	8.875408	8.811077333	9.312956	9.590418333	9.359994	9.663935667	8.865887	9.943078333	9.471126333	9.191789667	9.688348	9.327565667	8.942349
ATL1	7.430996667	7.816931333	7.841456	8.187754667	7.267564667	7.800995333	7.519685	7.965048667	7.558088	7.228269333	8.015512667	8.641075	8.314423333	8.385504667	8.240533667	7.499341667	6.523289	8.223847667	7.944224333	7.360870667	7.973793333	7.424888	7.933233333	7.742265667	7.599661167	7.014592	7.826039667	8.961793	6.735688667	6.637641
ATL2	9.332417333	9.077333667	9.163733	9.182979167	9.278823333	9.633459667	9.488116	9.270586333	9.705999667	9.332417333	8.967585	9.177868333	9.243654	8.927394667	9.251192	9.228912333	9.545388	9.401183333	9.769962	9.341048	9.681595333	9.743566	8.790552667	9.018422	9.279154667	9.547898333	8.519851	9.209152333	8.524036	9.899053
ATL3	9.587641667	9.725843667	10.00332533	9.276455333	9.421424667	9.809677333	9.725312333	9.998862667	9.815366	9.544562	9.654093667	9.814197333	9.671201	9.677654333	9.461950667	9.479590333	9.016446667	9.915142667	10.02482667	9.461237333	8.806936667	9.809154333	10.02703433	10.17835567	9.991735667	9.061018333	9.044151	8.767188	9.043566	8.497490667
ATM	8.501084667	8.474893	8.406697	9.146368333	10.30453333	8.723463333	8.590021	8.963318333	8.904544	10.13655433	9.235726333	8.268916667	8.470116	8.248647	8.062230667	8.486872667	8.125043333	8.572809667	9.255392667	9.694171667	9.286729	9.463363333	8.498064	9.186706	8.419592	8.219848	9.00206	9.064973333	8.7212195	7.9557555
ATMIN	11.00212	10.46957667	10.86629	10.78520333	10.53607	10.86336333	10.30255667	10.73375333	10.86438	10.70276667	10.75678	10.99359	10.95214333	10.84443333	10.84554	10.6063	10.74117	10.76389667	10.58655	10.52585667	10.17987	10.41241333	10.71638333	10.89526667	10.82571667	10.80246167	10.85678	11.14846333	10.65856	10.64657667
ATN1	9.429362	9.162659333	9.036063667	9.034485333	9.079830333	8.753797333	9.124847333	8.848852333	8.848253	8.930206333	9.288302	9.336947667	9.236088667	9.281001	9.545388	9.004191	9.580732667	8.839065667	8.737550667	9.017515333	8.9294055	8.996503667	9.068915667	9.152995	8.904977667	9.933266333	9.443581	9.593887333	9.507492667	9.807649
ATOH7	6.371648333	6.533122333	6.494938667	5.997573333	6.294247	6.383746	6.601732333	6.320562667	6.428329667	6.394198667	6.247470667	6.476088667	6.453555	6.124760667	6.483375333	6.123232	6.663962333	6.527281	6.341599333	6.390298333	6.140229333	6.445993	6.216963	6.109181	6.237325333	6.396905333	6.333274	6.250522667	6.639678667	6.385310667
ATOH8	7.430637	6.769610667	6.516264333	6.572618333	6.37635	6.729295667	6.916037	6.614153	6.592120333	6.548197	6.614153	6.662434667	6.737933	6.751082667	6.764431	6.259937667	6.899650333	6.43249	6.373158	6.275346	6.268321667	6.617311	6.613644667	6.824942	6.404546667	6.675327	6.619296667	6.563602667	6.830271	6.606846667
ATOX1	8.344461667	8.543647	8.884664333	8.475117333	8.823522	8.798348333	8.458762	8.660316	8.985849667	8.868318667	8.800804	8.708400333	8.776008667	8.618741	8.570188	8.487893	8.423774667	8.842084333	8.594948333	8.575180333	8.409409	8.336777	8.380157	8.649558667	8.740064	8.723949	8.661746333	8.883451333	8.900906333	8.242497
ATP10A	6.731773	6.695589333	7.041528667	6.560941333	7.052369	6.802746667	6.579377667	6.690096667	6.747618333	6.893073333	6.957094333	6.748045	6.59397	6.696449333	6.538016	6.77486	6.605716667	6.734851333	7.031150667	6.993139	6.185772333	6.622775667	6.929127	6.756779	6.571642	6.795942333	6.853782667	7.533755333	6.692014333	6.320018333
ATP10B	9.615095	9.527456333	10.16923467	9.926495	9.381550333	9.687325667	9.458456	9.444758333	10.44982667	9.462875	10.03078467	10.40885333	9.634324667	10.36438333	10.98940333	8.457187333	8.402016	10.86055	9.223049667	9.289904667	7.828257333	8.237954333	7.838311667	8.866888	7.794632333	7.885286667	8.875151	7.384623	6.257248667	9.255078667
ATP10D	10.46824333	9.809677333	10.032165	9.597668	10.00989033	10.20409133	10.31704667	9.934276	10.29261767	10.00989033	9.898540667	9.549475667	9.778065	9.765077	9.694171667	10.58946333	9.167947333	10.27045333	10.33138667	10.28286033	8.934414333	10.60389333	9.15744	10.02376867	10.59102333	9.621239	7.99604	8.26003	9.985436333	8.629453667
ATP11A	8.527493667	8.292369667	8.178239667	8.289906667	8.333682	8.174668333	8.091899333	8.284005	8.098355333	8.420671333	8.335074	8.743576333	8.263513	8.781002333	8.776008667	8.863798667	8.121560333	8.276941	8.054106667	8.096996333	8.249893	8.044758667	8.623624333	8.371255333	8.214522	7.879819	8.957617	8.173691333	8.241438667	8.253167333
ATP11B	10.91836333	10.55877667	10.68234667	10.228336	10.51266	11.07718667	10.82571667	10.85949333	11.12247	10.60999	10.78131333	10.79270667	10.90003167	10.63666333	10.91739333	11.61647333	9.658275333	10.9487	10.91466667	10.58864	11.47119	10.84949	10.54418	10.61434	10.40192667	10.73463333	10.89128667	9.616346333	10.58222333	11.43186667
ATP11C	8.151396	7.905065	7.867962667	8.253491667	8.612704333	8.199082333	8.26036	8.558838667	8.129777167	8.937893667	8.750355	8.031633667	7.76622	7.600362667	7.649873333	8.520642667	7.868775667	8.020026	8.498687	8.667601	9.175815	8.788177667	8.485837333	8.963015	8.404734	8.426624667	9.638188	8.664095333	8.513590333	7.849152667
ATP12A	10.34471333	10.05921833	10.89178667	11.47119	10.98825333	8.835955667	10.23360167	9.009083333	9.949121667	10.254935	10.91739333	9.970996667	9.608002333	9.878567	11.41029	7.339325333	6.522346667	10.80343167	9.555064667	10.46215333	6.684849	6.302269	8.572809667	9.015212	6.199050333	8.633803333	8.414479667	6.036109333	6.575566333	9.396636667
ATP13A1	8.814798667	8.894154	8.817647333	8.375248333	9.140396	8.631794	8.696582	8.315554667	8.621074667	8.880754667	8.585482333	8.459308333	8.608024667	8.729076	8.719928667	8.753538333	9.785455667	8.650299333	8.565041667	8.713104667	8.594525167	8.323930333	8.892701	8.293799	8.563623	9.315156667	9.202318333	9.153787333	8.988714667	8.595649333
ATP13A2	9.603157	8.7843	8.755507	8.426381333	8.547664	8.629453667	9.093063333	8.054106667	8.266962333	8.624733	8.999623	9.166930667	9.133820333	8.562498	9.164868667	9.149921333	9.558222	8.837319	8.303897667	8.385843333	8.239286333	8.496142	8.566416333	8.262415	8.854023333	8.794312833	9.344516	9.077030333	8.930539333	9.015780667
ATP13A3	9.365169333	9.603471	9.540722333	9.751034333	9.386647	9.534483333	9.618152	10.00276667	9.609032667	9.691341	9.992899667	9.367354667	9.244225333	9.235726333	9.331364667	10.17254	10.23891133	9.590418333	10.84554	10.09611567	11.05175667	10.40499	10.290246	9.715525	10.96626	11.12424	10.80624	9.305287333	11.37739333	10.94055333
ATP13A4	10.34788	9.920826667	10.03268867	9.330683	9.666795333	10.70378	10.02103667	9.863881333	10.81161333	9.661577	9.962563667	9.634689667	9.41934	10.09634283	10.24858933	6.435910667	8.082117	10.69376	7.611403	9.991259333	10.06214567	7.862240667	7.259735333	9.666338	6.619826	7.029296833	7.577095667	7.742485	5.614082667	7.690488333
ATP13A5	6.195745667	6.524341333	6.761729667	7.181276333	5.684163333	5.837812667	6.687627667	6.674479333	6.37635	5.785857	6.153415667	5.61286	5.524735	5.669780333	6.230481	5.098227333	6.723657333	7.650126333	5.99099	5.889615333	10.5518	5.111779333	6.155282	5.766955667	5.877051	5.599322333	5.687706667	5.795255	5.573375333	5.810938
ATP1A1	11.93453	12.28635667	12.31512333	12.43799667	11.77123333	11.92429333	12.74680333	12.00392667	11.71150667	11.82930667	12.15796333	11.52712333	11.78099667	11.41765	11.36656333	12.72229	12.76453667	12.57509333	12.24921333	12.62074667	12.21484333	12.67847	12.00832333	12.10723333	12.47117	12.64838667	12.23441	11.27162333	12.31512333	12.23441
ATP1A2	10.63754333	8.951664333	7.264977	9.675678333	6.959847667	8.759100667	7.029078667	7.898885333	6.897406667	6.82741	7.280908	8.335648	8.312121333	7.989451667	8.999070667	6.413156667	6.618295	6.728183667	6.8668595	6.783051333	6.501284333	6.752307667	7.104862667	7.293105333	6.644569	7.102509667	6.678072667	6.982903667	7.165065333	6.867787333
ATP1A3	7.216549333	7.021011	6.996228667	8.001586	7.243021667	6.837067	6.987941	6.733894667	6.784881	6.841431333	6.837471667	6.869799667	7.115664667	6.830737	7.138512	6.914483667	7.010773667	7.182425667	6.955134667	6.828477	6.951522667	6.783943667	6.905979667	6.718557333	6.642462	6.737414333	6.637641	6.571203	7.074548	7.144737
ATP1A4	5.623406	5.618629667	5.600362333	5.217358333	5.780271333	5.693044	5.565483333	5.420127667	5.678750333	5.621487	5.372616	5.565483333	5.606651333	5.486292333	5.738107667	5.703623667	5.970045167	5.695368667	5.439762333	5.585476	5.390942667	5.447902333	5.505715333	5.617387667	5.427832	5.598397	5.757986333	5.589471667	6.224694667	5.688668
ATP1B1	11.41029	11.14090667	11.39221333	11.31099667	11.09658	11.59677333	11.25408333	11.21758333	11.40924667	10.78825667	11.13363	11.1138	11.12760333	10.79972667	11.01852	10.57038667	10.21920767	11.70506	10.81068	11.16379333	9.815366	10.25257367	10.91739333	10.83866	10.43688333	10.66786	9.888506667	8.299542333	7.67718	10.89822667
ATP1B2	8.030895333	7.536248667	7.435685	7.763216667	7.572016333	7.585136667	7.396956333	7.70879	7.479501	7.733091333	7.604016333	7.803814667	7.561877667	7.706840667	7.662079333	7.431282	7.926652667	7.354768333	7.489087333	7.2515	7.285215667	7.252609667	7.306334333	7.788641667	7.062415667	7.522228	7.520037	7.784206333	7.745554333	7.385341667
ATP1B3	9.758923667	9.956306333	10.47325333	9.483117	9.397347333	9.728397	11.07296	10.34043667	10.165105	9.121937333	9.611730667	9.613779333	9.958391333	9.678958667	9.489612667	11.42372667	10.11282133	10.84806333	11.45651333	11.10943	11.07718667	11.53209	10.19193617	9.854009333	10.45424667	11.27623333	10.30849333	7.980825333	10.05169467	11.11222667
ATP2A2	12.45467333	11.65541667	11.67143667	12.24468	11.28006667	11.90105333	11.91292333	11.42372667	11.46979167	11.25169	11.58215667	11.30743667	11.44673667	11.24761333	11.59235	11.65049333	12.15796333	11.93453	11.85806667	11.69086333	11.66867667	12.05443333	11.50379333	11.37283	11.78099667	11.42827	11.22689333	11.01222667	10.98445333	12.18061
ATP2A3	8.053334333	8.856968333	7.904097667	9.557810667	10.13918833	7.819406667	8.126898	8.406418	8.560411	9.906561333	10.54697	8.197832	8.06274	8.189266667	8.417905667	7.463047667	8.706111667	7.913108	8.937621667	8.934068	7.830998667	7.980225667	8.757057333	8.262709	8.044758667	8.269573667	8.439832	8.103994667	8.485531667	8.106527667
ATP2B1	9.028418667	8.615990667	8.551806	9.295004	9.605319	8.8525775	8.990280333	9.331537	8.813938667	9.383822	9.310263333	8.661535333	8.813566	8.851491	8.775199333	9.632459	9.030825667	8.898450667	9.519046667	10.10455967	9.717365	9.637643333	9.417895667	8.974891667	9.371900333	9.298950333	9.388364333	8.524036	9.108776333	10.56476667
ATP2B2	7.024282667	6.803993333	6.883480333	6.789800667	6.811405667	7.086341667	6.746879667	6.867461667	6.858379667	6.467985	6.838638667	7.120493333	7.209565333	7.229352667	7.181637667	6.660209	6.965184667	7.042614667	6.530186667	6.850984667	6.439428333	6.435005333	6.718973333	6.70219	6.930141333	6.923659	6.836614	6.720000667	7.054186	6.885467333
ATP2B3	6.304536333	6.267054333	6.575566333	6.363905667	6.121627333	6.389979667	6.349140667	6.311754333	6.234773333	6.341599333	6.169319333	6.41258	6.233721	6.499231333	6.338369667	6.342755667	6.492271667	6.534805333	6.396905333	6.226551333	6.290357	6.312401	6.1420145	6.327856333	6.241932667	6.435362	7.326884333	6.442105	6.781289667	6.562637
ATP2B4	10.31221	10.255559	10.044979	10.50419333	10.604905	10.09119833	10.42874333	9.734925667	10.13783833	10.66992667	10.113835	9.942527667	9.964514667	10.09189267	9.543360667	11.8107	10.68234667	10.00615933	10.86336333	11.00056333	10.60880667	10.47963667	9.972523667	10.58222333	10.22258233	10.89366333	9.208536667	10.45142	10.44145667	11.16656667
ATP2C1	8.335936	8.254629333	8.284846333	8.541447667	8.493096333	8.435429	8.587103	8.588338333	8.582881333	8.656745167	8.543357667	8.060057333	8.245242667	8.129914333	8.375248333	9.657409667	7.932143	8.766944	9.472725333	8.902874333	9.422303667	9.509387667	8.583708667	8.346090333	9.034193333	9.598501667	9.137405667	9.102209833	9.004940667	9.950896
ATP2C2	7.103409	7.187350333	7.936156333	8.071503	6.932085	6.898668	8.019654	7.126303667	7.503507	7.039334333	7.839955	7.115024333	6.744946667	6.882237667	7.011172333	8.492002333	7.876068333	8.183024667	7.394650333	6.323525333	7.543228333	7.795441667	7.464845	6.315024333	7.389135	7.613989333	7.048337	7.498308333	6.881399333	8.769784333
ATP5A1	10.75678	10.82799	11.05818	10.7741	10.61434	10.78391333	10.89128667	10.58253	10.44802	10.54859667	10.60461333	10.4209	10.73375333	10.47963667	10.34857333	9.562872667	10.48798	11.04387333	10.10165133	11.06859333	10.53607	10.39587667	10.28488667	10.68477333	9.989204	10.22482267	10.38832333	10.46118833	9.917069333	10.24638333
ATP5B	12.48375667	12.74680333	12.65498667	12.77065333	12.60785	12.58022333	12.78724	12.41272667	12.47787	12.27638333	12.19160333	12.40942	12.60785	12.48375667	12.52661667	12.41272667	12.90477	12.68531	12.56746	12.60785	12.67847	12.66857	12.498395	12.41925	12.27300667	12.16571667	12.38248667	12.25888333	12.41272667	12.71513667
ATP5C1	11.29235333	11.56628667	11.67914333	11.71506667	11.25408333	11.58716333	11.39456333	11.97575333	11.67914333	11.36058	11.44002	11.36656333	11.47380667	11.27411667	11.24078	10.84443333	11.04907333	11.78396333	11.56118667	11.46105667	11.79989667	11.58716333	11.60187	11.52011	11.48463	11.17191667	11.17122333	11.02713	10.94055333	11.22540333
ATP5D	10.02266333	10.6111	10.03404883	9.894375333	10.10455967	9.999387667	9.681595333	9.613441333	9.765077	9.640015	9.582946333	9.530548	10.086191	10.207185	10.194085	8.954811333	10.13530967	9.703845333	9.248682667	9.374373	9.335077333	9.211584	9.101653833	9.591429333	8.723949	9.993948667	9.947738333	9.383049667	10.50316	9.373389667
ATP5F1	7.566106333	7.865193667	7.967205	7.801255667	7.421348	7.764287667	7.847405	7.589325	7.674877333	7.409916333	7.728249667	7.829884333	7.925655	7.872817333	7.662416667	6.709622333	7.387610667	8.016969333	7.463348667	7.433828	7.261428	7.63176	7.204369333	7.573503333	7.58087	7.550043667	6.984171	7.484347	7.73297	7.724573333
ATP5G1	12.47117	12.88682	12.77901	12.48375667	12.62074667	12.51914333	12.64002	12.50647667	12.67355333	12.55794	12.55794	12.59132667	12.86008667	12.56746	12.64838667	12.06974	12.67355333	12.62074667	12.38954	12.48916333	12.21921	12.75551	12.15796333	12.55171	12.16997	12.18061	12.47787	12.75551	12.67847	13.07521
ATP5G2	9.786847	9.950896	9.866817667	9.783653	9.711250667	9.651657	9.664737	9.655430667	9.790295333	9.659158333	9.556349	9.632989333	9.80586	9.719981	9.888897333	9.482266333	10.140512	9.655430667	9.646270333	9.623452333	9.775079667	9.354180667	9.158536333	9.590418333	9.250522333	9.709877667	9.766653333	9.451758	9.842214333	9.599250667
ATP5G3	7.269463	7.374292	7.261054	7.107522667	6.833863	7.552212	7.808475667	6.853335667	7.157449667	6.939892667	7.053102	7.106742667	7.27044	7.133645333	7.155803333	6.393714667	7.486380333	7.307128667	7.082083667	7.046915333	7.394650333	7.191005667	7.486078333	6.866634667	6.886833667	7.277343	6.872801	7.074382667	7.270127667	6.947285667
ATP5H	11.09987667	10.94525667	11.33475333	11.21499333	10.89956667	11.12247	11.27623333	11.43596667	11.23074333	10.93937	11.09268333	11.04230667	11.23558333	11.03746333	11.11518667	10.86629	10.93523333	11.35425333	11.02228333	10.87775	10.96998333	11.19375667	11.05034	11.1138	10.94179667	10.68369667	10.49448667	11.0362	10.91129	10.97958667
ATP5I	10.35618667	10.10286433	10.50832667	9.791609667	9.637643333	10.45354	10.200583	10.24041767	10.32989	9.923985333	10.21478767	10.00946	10.11360883	9.837753333	9.861692333	9.709020667	9.876042	10.41696667	9.498909333	10.23768333	9.600389667	10.05021867	9.552808	10.08784267	9.636935333	9.963502333	10.06696633	9.958391333	9.769415667	9.340759667
ATP5J	8.519539	8.865493333	8.707613	8.494097667	8.23511	8.685177333	8.168404	8.579066667	8.481418333	8.206745667	8.113432	8.191160167	8.305669333	8.085038	8.388078	7.918461667	9.116066667	8.714853667	8.147637667	8.118634333	8.584888	8.241251333	8.071810667	8.619699333	8.612399667	7.782342333	7.755797333	8.009085	8.562498	7.938735
ATP5J2	10.67219667	10.4209	10.94365	10.21852867	10.61930333	10.24381933	10.46168667	10.40413667	10.74117	10.50419333	10.32247667	10.72627	10.99078333	10.86696833	10.83052667	11.08666667	10.90404333	10.65722667	9.927103667	10.78520333	9.586413333	10.146089	10.009078	10.57441667	9.813293333	10.59219667	10.76677667	10.50642667	11.69299333	10.93211667
ATP5L	11.20741	11.08492333	11.18621	11.38822667	11.05304	11.17122333	11.05034	11.4658	11.12760333	11.15822333	11.13833333	10.86336333	10.95579333	10.77518333	10.77464167	10.23969933	10.45748667	11.17689333	10.85418667	11.14724	11.15029333	10.69466	10.54824333	11.06214667	10.277247	10.42677667	10.84222333	10.99260667	10.81534333	10.291114
ATP5O	10.77692333	10.291114	10.62713333	9.924468	9.854009333	11.02881	10.37735	10.29575533	10.64034	10.33299	10.46741333	10.32479	10.55974333	10.59366333	10.48323667	9.721266333	10.263526	10.70596667	9.657409667	10.40192667	10.71340667	10.121973	9.642165333	10.07989233	9.741518333	10.15211233	10.27045333	10.269024	10.62713333	9.655430667
ATP5S	7.882781667	7.393053333	7.232699333	7.557638333	7.858281333	7.849635	7.604016333	7.451687333	7.851727333	7.745218333	7.205904	7.483516667	7.987477667	7.634344667	7.454863667	7.817531667	6.954588	7.295823667	7.060966667	7.785885333	7.427074333	7.183050667	6.885021	7.429071667	6.973777	6.512675667	7.180256667	8.007651667	6.698692667	6.957957667
ATP5SL	9.491060333	9.900147333	9.917069333	9.365169333	9.861221667	9.576736333	9.240370667	9.167268	9.507665	9.28265	9.214413333	9.351442	9.545750667	9.7607	9.714227667	9.626971	9.441811667	9.609998667	9.399301333	9.553547	9.685120667	9.228122	9.294689	9.434064333	9.427681333	9.538691667	8.986747333	9.625154333	10.40413667	9.756526667
ATP6AP1	11.0362	11.14846333	11.15822333	10.84751333	11.00512333	10.87503	10.82912333	10.68003667	11.04230667	10.90759333	11.00134167	10.54931	10.77692333	10.80075667	10.85326667	10.6111	11.56628667	11.05818	10.49137333	10.78948667	10.45792	10.58283667	10.83052667	10.75487333	10.63239667	11.09987667	11.20535333	10.83866	11.00370333	10.94179667
ATP6AP1L	7.871658333	7.598797333	7.507643667	7.453604667	7.610956	7.426724333	8.035102667	7.294389667	7.556631333	7.637508	6.992066333	7.275414667	7.486078333	7.060190667	7.026986333	7.443892333	7.451687333	7.312304333	6.882237667	7.737217	7.455556	7.622191333	6.906715667	7.133082333	6.891289	7.190299667	7.074217333	7.804078667	7.371175	7.252852667
ATP6AP2	9.915142667	10.201094	10.64973	10.47098167	10.307345	10.48005333	10.53753667	10.66048	10.44405	10.32628333	10.20583933	10.18304833	10.06533433	10.05021867	9.82133	10.45984667	10.68569333	10.82464333	10.64394667	10.63754333	10.75337	10.54282	10.71264	10.49594333	10.66893	10.78725667	10.75795333	10.33213667	10.6391	10.62812333
ATP6V0A1	10.18160467	9.948267667	9.860583	9.744709	9.956627333	9.771352833	9.732980667	9.682975667	9.499318667	9.460009	9.7866945	9.403707	9.508207333	9.593887333	9.467667333	9.717874667	9.624272333	10.24336267	9.562872667	9.617891667	9.092585333	10.143399	9.376711667	9.926495	9.743137	9.431644333	9.777551	9.646270333	9.422303667	9.710783
ATP6V0A4	9.757439	9.457250333	9.790731333	9.912744	9.981386667	11.09658	9.663935667	9.615095	10.77978333	9.684242333	9.479838333	10.81950333	9.819225	10.32411667	10.82799	6.881772	7.233422333	9.28265	7.302600333	9.272164333	7.286144	6.655976667	7.357146667	8.894154	7.141023333	7.566755333	8.532810667	7.257612667	6.982000333	7.651142667
ATP6V0B	9.577136667	9.567386	9.620030333	9.168236333	10.38509	8.978926333	10.22133367	9.154761333	9.646270333	9.76288	9.833500333	9.348553	9.309011333	9.318250333	9.512314	9.833500333	9.937630333	9.802322	10.18160467	10.36554333	9.016446667	9.822771333	9.455095333	9.474905667	9.764689667	9.791976667	10.02905867	9.262151333	10.228336	9.721790667
ATP6V0D1	10.99843333	11.63641333	11.11222667	10.82696	11.05034	10.86438	10.72627	10.85678	11.03048	10.92341667	10.93523333	11.3253	11.41518333	11.36216	11.46105667	10.81736333	11.41765	11.11819667	10.71435667	10.34251333	9.386259333	10.91466667	11.14090667	10.92658	11.04907333	11.09475333	10.95266167	10.94365	11.57213	10.76807667
ATP6V0E1	12.42602	12.62674	12.40942	12.67847	12.41272667	12.60049	12.44206667	12.69556333	12.53958	12.50126667	12.33986667	12.70121333	12.75551	12.63326	12.76453667	12.63326	12.34511	12.45467333	12.72229	12.62674	12.61479	12.45921	12.51374333	12.47117	12.48916333	12.26806333	12.35419667	12.21484333	12.57509333	12.35419667
ATP6V0E2	8.136890667	8.682224667	8.30593	8.415258333	8.749629667	8.200353333	8.335321333	8.247418667	8.475921333	8.508955667	9.106927667	8.461296	8.529902	8.528485667	8.790158333	7.769453333	8.413632667	8.199362333	8.085038	8.205014667	8.159709667	8.332463	8.124724667	8.443355	7.694445	8.227971667	9.323406333	9.05655	8.631794	8.772612333
ATP6V1A	9.900905167	10.09544067	10.02546533	9.864327333	9.753737	10.194085	9.951144167	10.13582267	10.17380233	9.8006515	9.763359333	10.15715867	10.258077	9.909385333	10.18508	10.11752067	9.438775333	10.29378433	10.24907933	10.02430367	9.605319	9.992667167	9.932637333	9.815366	9.663392333	10.22133367	9.751034333	9.519046667	9.892482667	10.23799633
ATP6V1B1	7.351930333	8.479523333	7.671197333	8.707118333	7.241870333	7.434428667	8.129084667	7.701715833	7.211074333	7.253176333	7.828257333	8.240930333	7.913639667	8.139435667	7.862836	7.378337333	7.803453667	7.683117	7.506158333	7.172193333	7.764287667	7.773747667	7.699821667	7.415715333	7.349560333	7.812298667	7.776131333	8.759848667	7.837463333	7.928341333
ATP6V1B2	10.91264	10.9031	10.84222333	10.5696	10.89366333	10.79972667	10.68746333	10.69466	10.87011333	10.74232	10.53753667	10.85203667	10.84443333	10.78948667	10.77193333	11.18516667	10.55539333	11.16899833	10.82220667	11.43812667	10.02957367	10.37260333	10.96753667	11.01626833	10.421335	10.50921333	11.19804333	10.27794867	11.37283	10.166177
ATP6V1C1	8.038877	8.435179667	8.346858333	8.571274667	8.523098333	8.346336333	8.906593667	8.881832	8.484927333	8.266448667	8.319517	8.446783	8.456888667	8.405598	8.478255333	9.320619333	8.836688667	8.641789	9.379727	9.037639	9.281604667	9.630467667	9.170642333	8.758248667	9.210872333	9.110021	9.074017	8.162423667	9.291065	9.517671667
ATP6V1C2	10.32834333	7.808740667	8.508127	9.023877	8.838824667	9.772409333	8.797646667	9.366343667	9.735367667	8.975901667	8.337745667	9.836037	9.703845333	8.906912667	9.648035	7.987203333	7.199819667	9.358344333	7.313056	7.619426667	8.363322	6.854211	7.426395	8.243737333	6.382183667	7.129738	8.461010667	7.128815667	6.602479333	7.280069333
ATP6V1D	9.800829667	9.253299	9.532855667	9.054288667	8.807628667	10.49990333	9.529557	9.838271333	9.946729	8.703933	9.160983	9.949605333	9.902723	9.740047667	10.23737033	9.470804	7.485291667	9.642165333	9.017515333	9.012187333	8.461296	9.4562	9.190343333	9.327565667	9.305287333	9.384216333	7.983671667	7.988564667	8.615990667	8.105103667
ATP6V1E1	10.24500867	9.989990333	10.202775	10.27966133	9.843618333	10.34140667	10.03626533	10.35560333	10.24500867	10.230879	10.10455967	10.42247667	10.51802333	10.42911667	10.36356333	10.265777	9.507492667	10.22742633	9.990699333	10.26440333	10.13274333	10.30193	10.09502067	10.21311567	10.37583667	9.611730667	10.30767	9.865789667	10.67533333	10.12575983
ATP6V1F	10.97478	11.06214667	11.27411667	11.05485333	11.00212	11.37283	11.12581	10.85203667	11.22278667	10.83811333	10.92089	10.87892	11.45854667	11.32739333	11.09132667	10.29830433	10.77295	10.93076	10.91610333	11.04559333	10.92089	11.20354333	10.36774	10.75224333	9.957868333	10.43228	10.82571667	11.09132667	11.54434333	10.58946333
ATP6V1G1	10.37039333	10.188997	10.29866417	10.380775	10.08112	10.7195	10.42329667	10.46548	10.32330667	10.23457117	10.55974333	10.54494333	10.41489833	10.65427667	10.46741333	10.58864	10.50244667	10.45496	10.40885333	10.54859667	10.30030333	10.28542067	10.110407	10.24638333	9.815366	10.36267	10.45748667	10.32957	10.39514	10.06214567
ATP6V1H	8.294561	8.027871333	8.362111333	8.128489667	8.16498	8.380157	8.80739	8.34737	8.241975333	8.149030333	8.120005	8.643078	8.587393333	8.603798333	8.719090667	8.404972667	8.239026333	8.461010667	8.26428	8.622381333	7.689531	8.601434667	8.198337667	8.272416	8.579926333	7.960093667	8.262709	8.194451667	8.606403	8.033785333
ATP7A	8.619956333	8.376526333	8.964503	8.686274	8.807151333	9.076669	8.912272667	9.097686333	9.24463	8.782897	8.556187667	8.835955667	8.875683	8.404972667	8.852718667	8.432091333	7.885639333	9.077030333	8.603204667	8.834627667	8.725768667	8.722773333	8.085840667	8.658295333	8.426122333	8.456396	8.118944333	8.592567667	7.991584667	8.821769667
ATP7B	6.397465	6.438810667	6.499231333	8.30778	6.341599333	6.097859667	6.924722	6.336992333	6.362029	6.382674	6.927995	6.507072333	6.345492	6.228579667	6.404546667	7.016750333	6.521857333	6.903805667	6.802194667	6.287249667	6.594941667	6.283029	6.483375333	6.305028667	6.264519667	6.767941333	6.445993	7.070366	6.901300333	6.049793667
ATP8A1	7.459981667	7.467415667	7.156565	8.16749	9.446743667	8.100766667	6.964327167	7.716316667	7.992358667	9.154136333	7.714968667	7.353881333	7.370863667	7.496407333	7.457446333	7.064199333	6.626051	7.116396667	8.28345	8.572809667	7.068642667	7.035983	7.307990667	7.821767333	6.595823333	6.703040667	6.842802667	7.148376667	6.953601333	6.737933
ATP8A2	5.230635667	5.251405	5.662124	5.810938	5.545112333	5.57466	5.728155	5.279736667	5.8295835	5.773906	5.527617333	5.493399333	5.711674667	5.787807333	5.497943	6.112688	5.435860333	5.722228	5.497943	5.600362333	5.52017	5.554368333	5.551841667	5.565483333	6.128225667	5.709692	5.762381333	5.986831333	5.968024667	5.726999667
ATP8B1	9.505908333	10.107662	10.23360167	10.01461867	9.115355333	9.705184	10.277247	9.937630333	9.881960333	9.54228	10.236634	10.72872	9.865308	10.31989	9.869058	9.57966	10.72045667	10.38323333	9.790295333	10.22711417	10.29830433	9.901662333	9.604856	9.736697	8.830575	9.272477667	9.420533333	7.965727667	8.186022	10.36683667
ATP8B2	8.579708667	8.322307333	7.630145333	8.13903	9.276083	8.16498	7.719441	8.279718	8.435179667	9.263227	8.510582333	8.331170667	7.982690333	7.990170667	7.844011333	8.033447	8.41848	7.717474	8.385221667	8.639263	8.520642667	8.092929333	8.589117	8.722211333	8.283753	8.344037	9.172865333	8.040702333	7.983671667	8.525643
ATP8B3	6.810021333	7.072643	7.270695	6.652125333	7.122812667	7.048002667	7.579970667	7.021011	7.063436333	7.095076	7.028397333	6.977379333	6.952989	6.971397667	7.093716	7.051807	7.478865333	7.411187667	6.678566667	7.077656333	6.819539	7.374573333	7.148764667	7.058034667	7.326884333	7.294389667	7.282936333	7.186096333	7.493127333	7.298717
ATP8B4	6.763071	7.118985	7.129738	6.754316333	7.564386667	7.450759	6.881399333	7.420567667	7.395435	8.101064	7.636246667	7.562518667	7.011395667	7.411187667	7.150417667	6.790675667	6.925633	6.843782333	7.122157667	7.368185	6.672403	7.442152333	7.391142	7.972295667	7.385341667	6.910884667	6.295558667	7.076086667	7.200109333	6.868159
ATP9A	8.608655333	8.560994667	8.539934333	8.988246667	7.846109667	8.600536333	9.197990667	8.270921	8.348345	7.841731333	8.725102667	8.416795	8.437057	8.227270667	8.209220333	8.438182667	8.191816667	8.870940667	8.718831667	7.811932	8.351672	8.708649667	8.449133667	8.111967667	8.525824333	8.762825667	8.630727667	10.59102333	7.548549667	8.625965667
ATP9B	8.470116	7.699015333	8.277233333	8.132139333	8.464066	8.297093167	8.395900667	8.229984333	8.405598	8.506907667	8.154986	7.992883333	8.165855	7.810049	7.983188333	8.021675	8.261273	8.138514667	8.126025333	8.76829	8.421399333	8.276601333	7.875128333	7.920978667	7.559873667	7.852001333	7.758807333	8.571041667	7.638274	8.192050667
ATPAF1	7.607996333	7.523253667	7.560501333	7.707894333	7.451079333	7.714095	7.539199333	7.452192	7.509868667	7.104482	7.194834333	7.316511333	7.523253667	7.424686333	7.470049667	7.473698333	7.430996667	7.443614	7.884378333	7.6243	7.479772667	7.526992333	7.168387667	7.456726667	7.518907	6.880537667	6.627141	7.039048	6.818177333	7.884378333
ATPAF2	8.819270333	9.025224667	9.079258333	8.595910667	9.040687667	8.695760667	9.02031	8.703933	8.82736	8.936305333	8.508392333	8.664716	8.737550667	8.648563333	8.935421	8.682542	8.762539	8.788648333	8.393880333	8.520146667	8.660895	8.892969667	8.5915585	8.830393333	8.702733333	8.323709	8.469561	8.699996333	8.82144	8.905287667
ATPIF1	8.376526333	8.073023	8.168584833	8.273226667	8.113918667	8.005263667	7.706282667	8.117811667	8.076023667	7.956145333	8.097510667	8.351923333	8.310367	8.243545667	8.176802667	7.984918667	8.158441333	8.177393333	7.830998667	8.141622333	7.865883667	7.765512833	7.525880667	7.956927	8.312690667	8.172279667	8.249078333	8.210042333	7.773230333	7.755308
ATR	8.185643667	8.197832	8.176273	8.339686667	8.592065667	8.505995333	8.782897	8.359029	8.498064	8.70334	8.262709	7.829536667	8.096816667	7.591032333	7.877787333	9.088191333	8.38776	8.455520667	9.456935	8.905287667	9.088904667	9.288750667	7.974652	8.272717667	8.532541333	8.986508333	8.666780667	8.499528667	8.247418667	9.450953667
ATRN	8.707118333	8.551326667	8.91823	8.939668667	8.453018	8.876728	9.118017	8.729741333	8.609094167	8.760425333	8.832808667	8.667907667	8.725102667	8.483088667	8.729076	9.269073333	8.520842667	9.110021	8.723949	8.572192667	8.866888	9.400040667	8.941674	8.726714	9.302048	8.977120333	9.072523667	9.234358667	8.263831333	9.526630667
ATRX	8.526959333	8.050753333	8.199995333	8.651518667	8.747170333	8.645695333	8.775710667	8.612069333	8.505196667	8.764990333	8.540791667	8.296404667	8.501630333	8.210787667	8.337266667	9.045432	7.744824667	8.478060333	8.762539	9.061851	8.934667667	9.066314333	8.278699333	8.837027333	8.906355	8.528795667	8.384187	9.024254667	7.801255667	8.524036
ATXN1	8.739524	8.676053333	8.999499167	8.833741	8.919798	8.808809	8.515771333	9.029854333	8.860597	9.162659333	8.884326667	8.713346	8.84568	8.656865667	8.682842333	9.247025667	8.884326667	9.020999	9.179227333	9.185445333	8.883104667	8.738128333	9.056019	8.941283333	8.856968333	9.108507333	9.483117	9.298106	9.381550333	9.175815
ATXN10	10.28542067	10.42911667	10.46349667	10.33138667	10.17528067	10.234787	10.51383	10.33724333	10.35330333	10.138196	10.18434933	10.14503317	10.23360167	10.103474	10.02758033	10.48846167	10.51638	10.48894333	10.49385667	10.1925085	10.96062333	10.71535333	10.45576	10.41853	10.48894333	10.40499	10.29261767	10.04719333	10.42008333	10.48047
ATXN2	9.895156	9.517671667	9.497017333	9.948728	9.900698333	9.540722333	9.784243333	9.503108	9.682555333	9.758506	9.844050667	9.963099333	9.965106333	10.15211233	10.13274333	9.897397	9.680338333	9.404812	9.618152	9.836037	9.537182333	9.596252333	9.41326	9.756081	9.364767667	10.06591367	9.700629333	10.33672333	9.768528	9.473043333
ATXN2L	8.927742667	8.967854667	8.923641333	8.395900667	9.215558667	8.396449	8.898450667	8.524566333	8.644663667	8.943860667	8.870940667	8.8404	8.982112	9.092318	9.076669	9.01812	9.20677	8.769442	8.724225667	8.873293	8.846693333	8.942607333	9.034485333	8.859752667	9.036625	9.320619333	9.19732	9.829099333	9.240734333	9.120541667
ATXN7	10.37506	10.21341817	10.0469175	10.41155667	10.89822667	10.07594933	10.37260333	10.16274883	10.188375	10.63557	10.35914667	10.21998033	10.45066333	10.42177	10.37354333	9.836696	9.963502333	10.00946	10.07892433	10.85949333	9.725312333	9.642542	9.780998	10.15998233	9.484772833	10.012462	10.29378433	9.803288667	10.47325333	9.991735667
ATXN7L1	10.01461867	9.477683333	9.483117	10.222072	10.64973	9.561369	9.773537667	9.670759667	9.931782667	10.20583933	9.159541333	9.494081	9.603157	9.605674333	9.460821333	9.042455333	9.274925333	9.365862667	9.530326667	10.06696633	10.15089867	9.402489333	9.408011667	9.707798667	8.719928667	10.36683667	9.484122833	10.41772333	9.905	9.818802333
ATXN7L2	7.244858333	7.012110333	7.127334667	7.069040333	7.069962	7.183050667	7.125632333	6.963884333	7.099541333	7.019449667	6.982903667	7.025171	7.171468	7.175201667	7.343093	6.945493667	7.761462667	7.252852667	6.929664	7.098764667	7.3460375	6.957094333	6.762182667	6.813593	7.092132333	7.214705	7.287463	7.628852	7.233809	7.350653
ATXN7L3	8.234066333	7.903118333	8.430601	7.617518333	8.124139	7.854958667	8.331702667	7.984702333	8.103215333	7.925212333	7.926350333	8.463231667	8.254629333	8.099243333	8.274688333	8.433500667	7.907793333	8.359791	7.826895667	8.017594	8.305250667	8.272153333	8.249078333	7.885286667	8.308806667	8.024347667	7.798534667	8.345850667	7.555672	8.706446
ATXN7L3B	8.713837	8.82449	8.754686667	8.800804	8.839741667	8.674509	8.760716	8.875408	8.646299333	8.812197667	8.604868333	8.693822	8.792231333	8.426624667	8.731208667	9.027561333	9.179227333	8.828592333	9.101519333	8.622030667	9.266465	8.7867	8.820303	8.808453333	9.033554333	8.502458667	7.972047667	9.785812667	8.277799667	9.005916667
AUH	8.974075333	8.931532333	8.876435333	9.224397333	8.951436667	8.890231333	9.176931667	9.019126333	8.810723333	8.803584667	8.742707	8.881832	9.195394333	9.050592667	9.068915667	9.379374	9.362354333	9.004581667	9.076302	9.296575	8.648348	8.933440333	8.886080333	8.991588	8.672478333	9.157894667	8.667350333	9.259984667	8.465125833	9.136116333
AUP1	10.12091733	10.21478767	10.11338267	9.886486	10.21182633	9.703394667	10.188997	9.80586	10.08285733	10.36598	10.07629817	9.873949	10.03268867	9.876042	10.153772	10.5518	10.14530167	9.973132667	10.36104667	10.29768033	10.21112667	10.35330333	10.27637933	10.13898317	10.47635	10.71586833	10.57207667	10.02055667	10.44019	10.81833
AURKA	7.561877667	8.416487333	8.318872667	7.447396333	8.028701333	7.744082333	7.871658333	7.601118333	7.714342667	7.261725333	7.306719667	7.533755333	7.941415667	7.735862	7.830681	8.376526333	7.998595667	8.018486	8.380949	8.767968333	8.643663333	8.505196667	8.940442	7.591778	9.312657333	9.702276667	8.449133667	8.046545333	7.848900667	9.154464333
AURKAIP1	9.290264667	9.802742333	9.499648667	9.091970667	9.107256333	9.272477667	9.154761333	9.177591333	9.345225333	9.178513667	9.327980333	9.475341	9.458905333	9.473314	9.558673667	9.155950167	9.668109	9.412559333	9.114195	8.976203	8.808453333	8.634740167	9.023234667	9.189729333	9.16415	9.472725333	9.663392333	9.325932667	9.651204333	9.493265333
AURKB	8.504209667	9.156405667	8.951664333	7.946711667	9.042120667	8.733049333	9.134842667	8.119709333	8.740730333	8.478060333	8.241705333	8.591726	8.806936667	8.947116	8.9113815	8.389885333	9.937015	8.346858333	8.870094667	9.013642	9.303008667	9.333656333	8.937066667	8.227971667	9.168390167	9.703845333	9.511893333	9.237109667	9.303221333	9.869465333
AURKC	7.176575667	7.124734	7.303657	6.909127333	7.092132333	7.205904	6.956670333	7.143209333	7.348200333	7.117539667	7.133393	7.400491667	7.289739333	7.170731333	7.183904667	7.133082333	7.280580333	7.396012333	6.847399667	7.161567	7.113034667	6.949161167	7.028031	7.084923333	7.0981	7.884606333	7.320755667	7.734815333	7.452636667	7.310742667
AUTS2	8.065105333	7.852631	8.017153667	8.085425833	7.463972333	7.852631	8.063006	7.634344667	7.435947	7.211825333	7.754107333	7.658430333	8.194713	7.816931333	7.835664667	8.402238667	7.742721	8.034886667	8.031178	7.851727333	8.780128333	7.464585333	7.521023	7.692589667	7.515628333	7.775815667	6.706557333	9.362354333	8.139663	8.594654333
AVEN	8.209899167	8.287037	8.486324333	7.909561333	7.931538	8.056883333	8.093374	8.148214667	8.298963	7.937587	8.072693333	7.881728333	8.130569	7.919547	8.038877	7.990951333	8.552639	8.334120167	7.725853	8.254629333	8.229984333	8.410564667	8.189762667	8.228275667	8.005767	8.120981	7.721207333	7.909853	8.950694333	7.787007667
AVIL	7.607363	7.337595333	7.751056	7.864256667	8.382238333	7.516657667	7.961822	7.58263	7.893326333	8.368879	7.645282333	7.540233333	7.758426	7.423521333	7.981941	8.210042333	7.107819	7.914976333	7.846830333	8.609996	7.946135	7.823212667	7.410184333	8.013892333	7.999352333	8.001586	7.760593333	8.209529333	7.116699333	7.661519
AVL9	8.396153333	8.299542333	8.430307667	8.343419333	8.356410667	8.545302	8.111148333	8.398429	8.331442	8.350407667	8.312690667	8.459647333	8.370250333	8.305250667	8.747170333	8.737825333	8.315786667	8.507469	8.480378333	8.572557667	8.415697	8.369993333	8.396937333	8.171513333	9.343505667	8.214193333	8.472331333	8.858046333	8.368041667	8.42197
AVP	7.192488	7.332358	7.522849667	7.144737	7.099849333	7.267904	7.394857667	7.260685333	7.270996667	7.250274333	7.274637667	7.225255333	7.336857	7.761462667	7.460703333	7.101640667	7.307990667	7.359772	6.994781333	7.095434333	6.97346	6.976827333	7.208873333	7.259081	7.133519167	7.688506667	7.623221667	7.473935333	7.753051	7.351930333
AVPI1	9.192086333	9.279944	9.136116333	9.694171667	8.89499	9.541907667	10.45236	9.856458	10.16141	8.915349	9.374875	11.44501	9.875005	9.689475667	10.70596667	10.015279	9.586877667	10.094507	10.02957367	8.519539	9.657783667	10.50244667	9.534483333	9.035113	9.987983333	9.808189667	9.357105	8.639263	8.738429667	9.622319
AVPR1A	6.793645333	6.715475333	6.216268333	6.447253667	6.271360667	6.288628	5.907667	7.445758	6.120876333	6.41258	6.413156667	6.448604333	6.150441	6.494432333	6.137552667	7.0981	6.923198667	6.123232	6.845969667	6.261252333	6.138804333	6.538877667	6.908602333	6.913475333	6.384730667	6.687627667	6.518617333	6.352019667	6.41258	6.29255
AVPR1B	5.403453	5.072187	5.528942	4.904974667	5.311764333	5.360849	5.431584	5.132164667	5.247129	5.398068333	5.388523	5.266927	5.26899	5.319074667	5.462390333	4.795723667	5.387062667	5.452647667	4.894285333	5.279736667	4.877833667	4.964286667	5.353544	5.232391667	5.374366	5.396995333	5.484812	5.224280333	5.809977333	5.56239
AVPR2	6.938981	6.571642	6.670592333	6.320562667	6.672025	6.504161	6.356713	6.577832333	6.905979667	6.819974667	6.777119667	6.672403	6.628902667	6.579842333	6.637641	6.41935	6.769218667	6.699416667	6.531964667	6.502978333	6.453555	6.365524333	6.637193667	6.673799	6.628431333	6.73444	6.801421	6.792227667	7.163594333	6.741091
AXDND1	4.044445	3.981636	4.262071333	4.180406	4.022225667	4.06194	4.262071333	4.164099	4.102471333	4.286372	4.240429333	4.147811667	4.147811667	4.102471333	4.125000333	4.164099	4.320802333	4.114794	4.114794	4.002114667	4.294038667	4.240429333	4.084445	4.17096	4.462267667	4.114794	4.140027333	4.351192	4.094076	4.156870667
AXIN1	7.694990667	7.792718	8.078176667	7.460272333	7.48551	7.573503333	7.816070333	7.694445	7.903118333	7.772441	7.685515	7.581163333	7.808986	7.736342	7.830019667	7.894641	7.982946667	7.761767667	7.640562	7.562236	7.98887	7.793254333	8.041496667	7.766511667	8.105557667	7.977851667	7.827930333	8.061641667	8.108965667	8.069626
AXIN2	7.890495667	7.617759	7.423869333	7.679946667	7.496049667	7.531042333	7.462169667	7.668422	7.504611	7.291169333	7.364956333	7.825792333	7.448984333	7.542325	7.452636667	7.409081333	7.489375333	7.437638667	7.382526	7.331268	7.105266333	7.264003	7.344651667	7.421348	7.192488	7.365335	7.260685333	7.404425667	7.444387	7.185671
AXL	8.953638333	8.814500333	8.660895	8.65766	8.696011333	8.982736667	8.381461667	8.733798667	9.152659	9.128933333	9.19732	9.308279333	9.044776333	9.623829	9.094496667	8.484563	8.857512333	8.230667667	8.764000333	8.935196333	7.898885333	8.591726	9.56857	9.019415667	10.007562	9.929140333	8.788177667	8.901630333	9.500921	8.718508
AZGP1	6.325305667	11.05034	8.804931333	12.53958	6.736581333	6.140984333	9.707378333	10.39898	6.816333	6.645168	12.37672	8.615537667	7.214705	10.29830433	10.40266667	7.949216	8.638474333	9.126479667	12.40942	5.685406667	8.331170667	8.029423333	10.68841	6.431329	9.679438	9.54124	7.374573333	9.765998	6.359878333	7.131224667
AZI2	9.115696	9.207102	9.580069667	9.571288	9.217999333	9.466175	8.997450333	9.801822333	9.311460333	9.268628	9.466175	9.342001333	9.418243333	9.409210333	9.343941333	9.235726333	8.118944333	9.443120667	9.318250333	9.324820333	9.005607667	9.06014	9.249889667	9.829099333	9.029854333	8.355684667	8.593401	9.183998333	9.274925333	8.484563
AZIN1	9.44804	9.651204333	9.623452333	9.826068667	9.498909333	9.731863667	10.03786233	9.494081	9.366721333	9.347145333	9.448664	9.51059	9.765697667	9.649518	9.470804	9.698260333	10.24381933	9.616788333	9.731542333	9.531015	10.51080667	10.12999533	9.780446	9.424473667	9.460009	9.941592333	10.15211233	9.418988	10.04606433	10.13113233
AZU1	7.152185	7.105612333	7.267271	6.894383	6.860334333	7.324098667	7.130444333	7.048337	7.272443	7.144737	7.156369667	7.189789	7.260336333	7.293105333	7.271698667	6.866634667	7.687446333	7.362379667	7.004303333	6.753583333	7.044866333	7.187011333	7.165627667	7.149089333	7.142733333	7.190617667	7.493997	7.212864	7.856381667	7.157133333
B2M	11.37283	11.68354333	11.63286	11.99548	12.57509333	11.7524	11.71150667	12.17293333	12.39933	12.80646333	12.00832333	11.76342333	11.58215667	11.57959	11.38575333	12.83323	12.01887	11.98808	12.82404	12.91619	12.31181	12.54550333	12.24468	12.33986667	12.88682	12.37672	12.22996	11.53209	12.43180333	12.01887
B3GALNT1	7.258278	7.207747667	7.326654333	7.418532	7.029078667	7.929080667	7.228951667	7.743003333	7.308552667	7.131442	7.161243667	7.294889	7.400491667	7.054186	6.852402667	6.804979333	7.282741333	7.456726667	7.053102	7.164590333	8.428981667	7.025171	7.124734	7.326039	7.792159667	7.061436333	8.186793	6.505459667	6.527281	7.830019667
B3GALNT2	8.990280333	9.075594667	9.090074667	9.066314333	8.27883	9.117198333	9.092585333	8.848546	8.918578	8.653065667	9.114740667	9.024591333	8.998728	8.930906667	9.044497	9.199762333	9.709020667	9.034828	8.879222667	8.927079333	9.222084	8.972279	9.047846	8.889296	9.362989	9.107256333	8.904544	9.082997667	9.428571333	9.071874333
B3GALT2	5.489192667	5.990227667	6.171690333	6.116391	6.795942333	6.642911667	5.576162	6.029328	7.142733333	6.697327333	6.043080333	6.193603	5.737114667	6.278730333	5.787807333	5.372616	4.767203667	6.171690333	5.681808333	6.550250333	5.985216	5.346696667	5.564109333	6.013652333	5.119197333	5.142479667	4.937985667	5.925234667	5.554368333	5.526106667
B3GALT4	8.445596	8.558242667	8.662443333	8.420671333	8.405598	8.59578	8.522230667	8.276601333	8.694694333	8.394934333	8.454130667	8.707852	8.733798667	8.736869	8.750510333	8.192050667	8.318542333	8.491002	8.120273333	8.061641667	8.186526	8.168968	7.884934667	8.264621333	7.525880667	8.115774333	8.502458667	8.175163	7.939729	8.641999333
B3GALT6	8.004130667	8.431321667	8.352918333	7.911804333	8.025592333	8.149502	8.086134333	7.989112333	8.070427	8.081827333	8.054358667	8.076614333	8.139883333	8.237401	8.098121	8.390328667	8.929259667	8.164114667	8.224417333	8.218131667	7.923737333	7.961822	8.046370333	8.002113	8.063680667	8.456888667	8.950095333	8.398653333	8.445953833	8.455012667
B3GAT1	6.676222	6.997179333	7.043675333	6.418607333	6.726799	6.923198667	6.666155333	6.644757333	6.993840333	6.584665	6.709622333	6.881772	6.916037	7.033799	7.016411	6.606268	6.988869333	6.921034667	6.621720667	6.468523	6.723657333	6.692224667	6.563203	6.647998	6.809628333	6.599973333	6.870198	6.813217	7.263007667	6.68659
B3GAT2	6.769610667	6.752542	7.000380667	6.402785667	6.618295	6.847399667	6.783943667	6.731773	6.860804333	6.501845	6.799934667	6.776205	6.802746667	6.719499	6.706007667	6.714069	6.682938333	6.927126667	6.622775667	6.538877667	6.489806667	6.670094333	6.614153	6.737933	6.573518	6.718973333	7.045428333	6.917886667	7.091811333	6.649121
B3GAT3	8.011190333	7.425652	7.557071667	7.748911333	7.919547	7.623820667	7.425929333	7.688506667	7.956388	8.141383333	7.946978667	7.669847	7.520249	7.565328333	7.344274	8.649558667	8.149030333	8.070644	7.803127667	7.885093667	7.684485667	8.147637667	8.411062333	8.119192667	8.779109333	8.135816667	8.395900667	8.135816667	7.683378	7.977586
B3GNT2	7.968605	7.448278	7.793514	7.579970667	7.753574	8.178524	7.840928667	8.278699333	7.920689	7.83162	7.802555333	8.147117667	7.888791333	7.500303333	8.005371833	8.172988333	6.614153	8.130569	8.006117333	7.888453667	8.444501	8.120273333	7.739133333	7.917687333	7.995007	7.620008667	8.013683333	7.024696	8.414718667	8.775399
B3GNT3	9.634689667	9.395056	9.170642333	9.443581	7.992358667	9.864327333	9.621239	9.713867667	9.573567	8.728693667	9.510934667	10.05637617	9.403295667	10.78725667	10.72825	9.058277333	8.813566	8.987174	8.628620667	7.328004333	8.138158667	7.69822	9.196662667	8.776995333	8.561481	8.268633	9.034485333	8.127407	7.906244667	8.794490333
B3GNT4	7.558088	7.286382667	7.63176	6.829354667	7.079412	7.060661667	7.122157667	7.195178667	7.362672	7.188653	7.262060333	7.330433333	7.266654	7.397570667	7.22791	7.394650333	7.867450667	7.642009	7.804078667	7.207115	7.406761333	7.737075	7.428375333	7.138228333	7.402706	7.476157333	8.545943667	7.404031667	8.966494	7.526992333
B3GNT5	9.911424	9.800829667	10.33520667	10.41456	9.200676333	10.37177333	10.88545167	11.25632333	10.20650167	9.269424333	10.95030333	10.35560333	10.27794867	10.33451667	10.347325	12.44206667	9.896244667	11.12247	11.12424	9.913759333	11.69618333	11.6246	11.11222667	9.784798	10.72872	11.41765	10.231534	9.101788333	10.47152667	12.33986667
B3GNT6	8.660316	8.519353333	8.578116	8.854622667	8.160964	8.617563667	8.238723667	8.535905333	8.857512333	8.141845667	9.200014667	8.580709333	8.113432	8.892433	9.474520333	7.476986667	8.084918333	8.569253	8.203169	7.614272	7.583901	7.618469333	8.16749	8.266962333	7.909265	8.256668	8.699792333	8.029173	8.353601	7.937345667
B3GNT7	7.249646667	7.492494	7.812828	8.26989	7.695580667	8.194918	8.136221833	7.588567	8.235759333	7.939061	8.938826333	7.974073	7.680945667	8.513590333	9.138616667	7.107819	7.922340667	8.097119333	7.811479667	7.441818	7.448984333	7.366443	7.812298667	7.717157667	7.643186333	7.817755	8.686672333	7.655315	8.029423333	7.836966333
B3GNT8	7.765910333	8.029551333	8.010641667	7.342175	7.600362667	8.322663333	8.002654	7.710886667	7.980825333	7.504127667	7.48233	7.817304	8.163258667	8.168968	8.337920667	7.22228	7.178784333	7.808259667	7.012110333	7.178508	6.956670333	7.4206875	7.126995	7.563773333	7.091811333	7.109699667	7.511065333	7.309744667	8.013401333	7.924649667
B3GNT9	7.369804667	7.562236	7.716076333	7.382526	7.367088	7.300096667	7.580519667	7.384942667	7.423869333	7.403598667	7.742721	7.436524	7.304966333	7.555145	7.313849333	8.009085	8.145038667	7.519685	7.507503667	7.251897333	7.356873667	7.706840667	7.76622	7.612532333	8.691918333	8.137916333	7.614738667	7.727157	7.947488667	7.659218
B3GNTL1	6.858008	6.762653333	6.81725	6.599423	7.025834333	6.823992333	7.010773667	6.647051	7.055655333	6.639678667	6.838163	6.712038667	6.913053667	6.847014667	6.912581	6.877767	6.852939	7.040413	6.474970333	6.785296333	7.069634667	6.716977333	6.701657	6.848914333	6.833462333	6.926228333	7.09151	7.158351	7.501698667	7.090647
B4GALNT1	7.141023333	7.121493333	7.066781	6.964815	7.022394333	7.055257	6.845969667	6.953275333	7.012540667	6.884558333	7.006120333	7.113366	6.897124667	6.881399333	7.189327667	7.292184333	8.129339333	6.732276	7.716583333	7.085210333	7.761767667	7.417172667	7.155803333	6.929127	8.432303667	8.26989	8.494361	7.440662	7.665723667	8.166459
B4GALNT3	8.888242667	7.889099	8.056711	7.930459	7.684172	7.859551	8.765392667	7.522500667	8.142925	7.329777667	8.432552	8.150025333	8.042062	7.951011333	8.328173	7.922638333	8.846975667	8.608957667	7.733877	8.676053333	9.582672333	9.259984667	9.198634333	7.765676	8.239517	8.153170333	9.946109333	9.136813667	8.024475833	10.079174
B4GALNT4	6.923659	7.084218667	7.2515	6.655976667	7.02545	6.987941	6.968624	6.870546667	7.151008333	7.002390333	6.97346	7.154220167	7.146731333	7.288435667	7.138228333	7.241870333	7.3248585	7.278003333	6.775764667	7.216861667	7.722911	6.518617333	7.121141333	6.925220333	7.161934333	7.285511667	7.572356	8.740064	7.634024333	7.281958667
B4GALT1	9.886486	9.88927	10.11965567	9.945562	10.068214	10.63459	10.09418967	9.974523667	9.892482667	10.068723	10.58222333	11.01222667	10.7195	11.3253	11.09658	10.31137	10.03786233	9.842720667	10.194085	10.162487	9.387208333	9.454423333	9.908760333	9.885138333	10.22482267	10.17404933	10.04086033	10.16118767	9.807484167	9.847216333
B4GALT2	9.326365	9.925920333	9.843131	9.220601333	9.213709333	9.189388667	10.35232333	9.087632667	9.486081667	9.311890333	9.640462	9.419733	9.495771667	9.40987	9.392287333	9.421126333	10.325895	9.686033333	9.921979667	9.412815333	9.452477333	10.12671267	9.759726	9.429886333	9.76288	10.00120633	10.27378167	10.18091	10.14569533	9.769023
B4GALT3	9.238959667	9.249199667	9.262151333	9.035727	9.826576333	9.191408333	9.257784333	9.094060333	9.497387333	9.636056667	9.313640333	9.22857	9.348553	9.185445333	9.440690667	8.337745667	9.534070667	9.185128667	9.357105	9.278823333	9.211239	9.106927667	9.349900333	9.169564667	9.222338333	9.675141333	9.458905333	9.354180667	10.37354333	9.940962333
B4GALT4	7.621452333	7.639026333	7.921145667	8.262985333	7.414291	7.951257	7.867139667	7.934553333	7.781439333	7.438220667	7.910896667	8.069357	7.932931667	7.728806333	8.039343667	7.441222667	6.975306	8.331442	7.982946667	9.554295333	8.157613333	8.786980333	7.372936333	7.250536667	7.476654333	7.151008333	7.154760333	6.862852667	6.052841333	7.888453667
B4GALT5	11.58215667	11.12875333	11.516005	12.33485667	11.05175667	11.66867667	11.48463	11.83589333	11.34581	11.00370333	11.39221333	12.06238	11.58405333	11.83980667	12.13700333	10.94525667	10.80294667	11.54039333	11.00927333	11.40820333	11.4658	10.40885333	11.13035333	11.28203	10.87981333	10.98017667	11.84623333	10.9487	10.54590333	11.772485
B4GALT6	6.949008	7.100524	7.402706	7.016750333	6.898668	7.195591167	7.309744667	7.305571	6.570774333	6.741910667	7.332072667	7.390826667	7.687256667	7.582352667	6.905617667	6.564684	6.158829	7.274329333	6.900828333	6.381465333	7.964176333	6.910520333	7.41987	7.432312	7.660365667	6.899650333	6.693595667	7.241609	7.215519667	7.699617667
B4GALT7	8.565562333	8.866473333	8.925284333	8.607035333	8.696781	8.604053333	8.424959	8.531147667	8.629283167	8.688554333	8.807628667	8.647383	8.602761333	8.782897	8.689194667	8.971742667	9.025224667	8.803263667	8.715343	8.507825667	8.51409	8.104244	8.808453333	8.690009667	8.867150667	8.844272	8.783483667	8.953638333	8.848852333	8.700890333
B9D1	7.713771	7.702158	7.863293	7.969899	7.292497667	7.773230333	7.732362	7.749383	7.535986333	7.498789667	7.801956333	7.776871	7.725853	7.686437	7.749695	7.583219667	7.754782	7.808475667	7.464585333	7.383914333	7.607626	7.910626667	7.340459333	7.649873333	7.813297667	8.041216667	8.277799667	8.050283167	7.735021667	7.473408667
B9D2	7.246238667	7.350038	7.634024333	7.485792	7.574777667	7.357490667	7.547680333	7.517116333	7.616432	7.528478667	7.377055	7.520856667	7.622411667	7.637508	7.504611	7.621986333	7.266654	7.403911	7.54606	7.316914	7.363309333	7.368398333	7.3460375	7.307688	7.491853	7.636518	7.775815667	7.612217333	7.749030333	7.8179115
BAALC	6.783943667	6.709845333	6.533122333	6.956296667	6.759359667	6.772158	7.021011	6.485117333	6.746451	6.710958667	6.897124667	7.109699667	6.484423333	6.733485333	6.477050333	7.268799	7.130121	6.949008	6.824942	6.615551667	8.017594	8.105103667	7.469832333	7.049687333	6.837471667	7.228951667	6.525754	6.900007667	6.787692667	7.193772667
BACE1	8.938254	8.981539333	9.065795333	8.679712	8.331170667	9.033247	9.028133667	8.718250667	8.453647333	8.711906	8.976470333	8.810723333	8.672820333	8.846372667	8.786056667	8.612948333	9.021749333	8.643663333	8.505995333	8.699792333	8.090639667	9.140396	8.536494	8.955733333	8.119709333	9.092318	9.287837667	8.871739333	8.960371667	8.612948333
BACE2	9.885138333	10.35383	10.06509583	10.59102333	9.997964333	9.969917	9.640462	10.04007133	9.921440333	10.42754	10.78520333	10.32834333	10.26284433	10.43170667	10.44888	9.584085	10.68369667	9.881960333	9.954415	9.806871	9.233926333	8.257971833	9.869465333	10.44289167	10.08230333	10.21112667	10.19735333	9.907627333	9.912744	9.999387667
BACH1	8.852436333	8.260995667	8.451596333	8.330414333	8.364716	8.904544	8.629112667	9.012032667	8.847226	8.722211333	9.077575333	8.480052333	8.269288667	8.312690667	8.285168667	9.120960333	8.814226667	8.656292333	8.804051333	8.676806333	9.457648667	8.484563	8.636736667	8.883104667	9.381550333	8.469187667	8.786980333	8.057848	8.336237	8.309956
BACH2	7.252852667	6.789384	7.040041667	6.960905667	8.944189667	7.092571	7.137123	7.133645333	7.167763667	8.179016	7.097255	6.911333	6.953275333	6.793645333	7.208765333	7.070366	7.183334667	7.02545	7.092132333	7.818914667	8.569535333	7.087222667	7.518907	7.030564	7.312304333	7.414617	6.921579	7.212156	7.175887333	7.514306667
BAD	8.613234667	8.404972667	8.575717667	8.298722667	8.26428	8.684432	8.312961	8.508127	8.479205333	8.353601	8.638267667	9.101788333	8.800304833	8.671765667	9.035426667	8.191588333	8.482391667	8.555244667	8.266448667	8.101585667	8.400222	8.296404667	8.368546667	8.527192333	8.478501	8.617903667	8.949446	8.4634125	8.712780667	8.878307
BAG1	8.864386667	8.827667333	9.22992	9.271790667	8.375936	8.919116667	8.921405333	9.033247	8.802060667	8.566416333	9.274185333	9.865789667	9.582194	9.317657	9.626030667	8.15775	8.928706	9.510104333	8.693263667	8.757057333	8.215335	8.392748667	8.619345	8.701536667	7.687256667	8.271405667	8.430601	8.157372333	8.335074	8.198337667
BAG2	7.326039	7.087222667	6.601732333	7.949819667	7.159389	7.445758	6.874518333	6.979949333	6.449641667	7.362119333	7.392632333	7.276366333	7.099849333	7.390482667	6.898288333	7.423869333	7.274329333	6.405659333	7.892749333	7.054585667	8.875947	7.36378	8.407818667	7.865509	8.787784333	8.133800333	8.467762333	7.439168333	8.680460667	8.055476667
BAG3	10.17652867	10.36356333	10.17528067	9.556349	9.597144	9.927630667	10.18508	9.789537333	9.860583	9.520500667	9.859018333	9.969321	9.899053	9.832802	10.0634395	9.869058	10.55877667	9.912744	9.631027667	9.583591	9.670291333	10.005567	9.833500333	9.830304667	10.113102	10.07835933	9.764689667	9.213709333	9.872268333	9.418988
BAG4	8.530509	8.390619333	8.82449	8.482656333	8.535314	8.682542	8.90554	8.503248333	8.827115333	8.476347333	8.569844333	8.750811333	8.82449	8.818359333	8.716641	8.803021	7.76622	8.809320667	8.709396	8.919116667	9.420845667	9.031522	8.551806	8.565277667	8.350771667	8.719358333	8.959434333	8.848253	9.029448333	9.117198333
BAG5	8.26989	8.253167333	8.681932667	8.356941667	8.269573667	8.492183	8.666129	8.570442	8.541916667	8.388733667	8.419592	8.488763333	8.415486	8.298106	8.520345	8.430601	8.277233333	8.566169333	8.176041	8.432303667	9.029302167	8.529715667	8.374546667	8.411062333	8.120273333	7.726875667	7.805479333	8.201303667	7.639339	8.166722667
BAG6	10.00120633	9.857704667	9.850252333	9.381186333	9.873367667	9.586413333	9.749688333	9.281961667	9.489195667	9.646448667	9.395424667	9.552152	9.646627	9.714227667	9.756081	9.680816667	9.993948667	9.603157	9.045756667	9.399025	9.520500667	9.096549333	9.497017333	9.472347667	9.390589	9.998337333	10.08650533	10.48380833	9.754866	9.827231667
BAGE	8.318021333	8.416902167	8.644906667	8.417666333	8.453385667	8.617092333	8.796562	8.461871	8.711612667	8.783483667	8.653530333	8.488144	8.639700333	8.470981333	8.435429	8.947976667	7.805192667	8.737550667	8.317731667	8.387006667	8.921405333	8.262125667	7.984702333	8.366740667	8.051006	8.094025333	8.345377	8.675390333	8.903918667	8.650924667
BAGE4	8.314423333	8.124724667	8.1353	8.164114667	8.252288	8.311847	8.297250667	8.210042333	8.265512833	8.186526	8.211913	8.089324333	8.106864333	7.893025667	8.046370333	8.235435	7.621452333	8.286498333	8.079186333	8.117224333	8.450988667	8.194451667	7.524257333	7.919773667	7.343379667	7.492787	7.878749333	7.983671667	8.452340667	8.049930333
BAHD1	7.981021	7.673265	8.037926	7.46245	7.852349333	7.643186333	7.866818667	7.548549667	7.870418	7.942649667	7.856617667	8.145288667	8.126355	7.907999667	8.182306667	8.301855667	8.072233333	7.819406667	7.493127333	7.722617333	7.948375667	7.602741	7.654974667	7.655315	7.379247333	8.086569333	7.811479667	8.265144	7.717474	7.724057333
BAIAP2	9.611730667	9.710379333	9.856458	8.724087333	9.108776333	9.329975667	9.175815	9.080509333	9.612096	8.988955667	9.00206	9.381867	9.513660333	9.556707333	9.604419667	8.246834	9.070366333	9.319864333	8.253167333	8.356410667	8.805470667	8.091716	8.741827	9.059785333	8.626562	8.65766	8.197596667	8.449133667	8.100478	9.540099667
BAIAP2L1	10.33672333	9.807319333	10.06931667	10.44567	9.368954667	10.27266683	10.49385667	9.955233	10.199304	9.276083	9.868678	10.43776	10.44405	10.27123033	10.78725667	11.83589333	11.04230667	9.875618333	9.977413333	9.622319	9.797541667	10.17773333	10.08285733	9.604856	9.421126333	10.355895	10.062569	9.499318667	11.43812667	10.44567
BAIAP2L2	7.549543333	7.58263	7.924242333	7.722911	7.800805333	8.701536667	7.863590333	7.738836333	7.837179	7.662079333	7.786393333	7.932143	8.561982333	8.525188333	8.117429667	7.379057667	8.137169333	7.818068	7.534595333	7.552212	7.234145333	7.564165333	7.864694667	7.844808333	8.073852333	8.179848667	8.708400333	7.919773667	8.643949667	7.825627667
BAIAP3	7.291909667	7.314735667	7.264394333	7.879019333	7.358423667	7.314735667	7.183050667	7.257612667	7.449956	7.229760667	7.155803333	7.254850667	6.968249	7.309363333	7.522849667	7.274637667	7.515628333	7.238927333	6.997941333	7.016750333	7.20676	7.214705	7.045101333	7.044163333	7.139714	7.426899333	7.759592333	7.272043333	7.588216	7.151397333
BAK1	8.768663833	9.56857	8.959695	8.674235	8.737271	8.285725333	8.895220667	8.182121333	9.043882	8.861480333	8.785782333	8.653205333	8.977495667	9.143293333	9.441811667	9.719486333	9.609452	8.952697667	9.591191	8.278480667	8.276333667	8.477153333	8.999070667	8.832504	9.981386667	9.5514	8.117811667	8.785782333	9.210174333	9.046133333
BAMBI	6.787222333	6.757253333	6.756399333	6.708206333	6.744946667	6.442733333	8.105557667	7.172042	6.741499667	6.538016	7.343984	6.339928333	7.132756	6.837839667	7.062709	7.911153	8.156857667	8.557342333	7.76888	8.391144	7.492176333	7.736061667	7.617759	6.777561	6.64154	7.569014	6.880052333	10.362	6.529007	8.470116
BANF1	10.76677667	11.32458333	11.04828	11.10712667	11.0258	10.37506	10.90517	10.34883167	10.6111	10.87631667	10.50244667	10.42677667	10.98680667	11.01563	10.95715	10.84625167	11.78396333	10.45424667	11.11951667	10.66456333	11.10146	11.08429333	10.54349667	10.48137	11.19804333	11.89486667	10.905655	11.52904667	11.66484333	11.40583333
BANK1	4.967334667	6.325305667	6.099432333	7.462169667	10.56510667	5.655793333	5.864330667	6.899205667	5.958345	9.553547	5.895537	5.523220667	5.910250333	5.646461333	5.576162	5.920874667	6.4523	6.539458667	7.575324333	8.947976667	7.133939667	6.120876333	7.501134	5.593934667	5.863540333	6.155929333	5.944452333	5.74777	6.306244333	7.255669
BANP	8.065385667	7.858791667	7.805192667	7.629693667	7.970965667	7.893532333	7.824220667	7.696169333	7.996607	7.813969	7.747662333	7.689278667	7.872714667	7.620809	7.758807333	7.890847	8.350201667	7.692356333	7.572356	7.796047667	7.760424	7.498789667	7.786393333	7.806732333	8.174307	8.215607667	8.298722667	8.392976667	8.478501	7.858495
BAP1	9.568083	9.682054667	9.626030667	9.289904667	9.475755667	9.221019	9.475755667	9.192086333	8.971053	9.260784333	9.102067667	9.289904667	9.357939667	9.292396	9.297028333	9.006902667	9.784243333	9.224064	9.104793333	9.560560333	9.329673333	9.336623667	9.538043	9.285033	9.383822	8.914978667	9.13804	9.039594	9.201361	9.230240333
BARD1	7.652315333	8.245489	8.418051667	7.793514	8.008224	8.537728333	8.762825667	8.167229667	8.466474667	8.010807333	8.313601	8.583947	8.787245	8.432683667	8.263513	7.180717	7.713065667	8.441669	7.721558333	8.604053333	8.929924333	8.558838667	7.888453667	7.972758	7.982163333	7.435384	7.774389667	8.308518333	7.335261	7.701839
BARHL1	7.198695	7.397979667	7.343379667	6.943898667	7.015181	7.240018	7.248858667	7.168082333	7.050173667	7.017053667	7.154073667	7.167763667	7.111230667	7.272443	7.134233333	7.006832333	7.167763667	7.317212	7.000812	6.931621333	7.035178667	7.062709	7.129177667	7.129464333	7.122157667	7.576952333	7.307128667	7.369804667	7.634915	7.209408333
BARHL2	7.396956333	7.898541167	7.890495667	7.387234667	7.784609667	7.934687167	7.576506	7.679287	7.805711	7.699617667	7.832598	7.924242333	7.821213	8.013119	7.759224333	7.656303	8.003131	7.788929333	7.461514333	7.332673333	7.483954333	7.315571333	7.252852667	7.567242667	7.498789667	7.986407	8.177393333	7.896267333	8.367816	7.760508667
BARX1	8.53894	8.127991667	8.306586	8.062873	7.948686667	8.609996	7.984702333	8.665242333	8.412092667	8.237401	8.412443667	8.690258333	8.292369667	8.405850667	8.372647667	8.348345	8.749904	8.196446	8.081827333	7.769174333	8.271405667	8.654867333	9.271453667	9.146775	7.857258	8.973477333	8.728426667	8.469561	8.652926	8.520642667
BARX2	10.87398667	10.24041767	11.07009333	10.02188967	10.54129333	10.88220667	10.3788	10.3804	10.70044333	9.883846	9.619089333	10.62319	11.02881	10.44259	10.33603333	9.094778333	9.505124333	10.01094533	9.278463333	9.620862	9.340036333	9.065641667	8.789626	9.800829667	8.629112667	9.597144	8.310944333	8.693822	8.068061667	7.651401333
BASP1	9.1837885	9.421424667	9.405195667	10.52767667	10.42008333	9.155059	9.182865667	10.32247667	10.011902	10.63840333	10.07221433	9.808189667	9.691846333	9.953896333	9.756526667	10.82464333	11.06013333	9.455797333	10.2746135	9.933266333	9.125521667	9.353734	11.02072333	10.21372067	12.0744	10.75911667	11.01421667	10.77193333	10.46824333	9.534483333
BATF	7.267564667	7.231312333	7.480452667	7.159827667	8.088218333	7.368185	7.406498333	7.820047667	7.834304333	8.198579667	7.652620667	7.112135	7.264003	7.514306667	7.358768667	7.218487	7.772703667	7.624562667	7.629326333	8.155195333	7.394355333	7.103606833	7.781439333	7.941929667	7.668915667	7.506158333	7.564727667	7.445758	8.077893333	7.710427667
BATF2	7.277343	6.875435333	7.427411333	7.470049667	7.394650333	7.209408333	7.483516667	7.438870333	7.57421	7.60161	7.560501333	7.583901	7.389449333	7.562236	7.66431	7.405218	7.692589667	7.598304	7.900175667	7.554273667	7.351584333	7.378686	7.715266333	7.567599667	8.101333667	7.619426667	7.815894667	7.678983667	8.390152	8.218131667
BATF3	7.021460333	7.113366	7.145427333	6.590326333	7.111742667	6.99356	6.701202667	7.344274	7.126434833	7.281260667	7.132141	7.095717667	7.028031	7.136477	7.192767333	7.08552	7.380859333	7.198270333	7.360415333	7.113965667	6.802194667	7.120493333	7.529968333	7.1868515	7.202591667	7.181637667	7.767382	7.193143667	7.329217667	7.056876667
BAX	8.975579	9.159541333	9.180952	8.588051	9.470438667	8.895820333	8.756924	8.984002	8.984708667	9.187603333	8.972906	9.114740667	9.138898333	9.296575	9.202318333	8.897481667	9.142675667	9.184763	8.918578	9.201086333	8.599652	8.715343	9.257434667	9.047846	9.159259667	9.500156667	9.57601	9.919209	9.668419333	9.546967667
BAZ1A	10.04606433	10.0457755	10.37735	10.15258	10.15815433	10.25005033	10.66253	10.33879	10.33062	10.42329667	10.51266	10.34192	10.20031517	10.40305	10.32330667	10.99359	10.30255667	10.53607	10.40192667	10.44567	10.62398667	11.05034	10.50031833	10.43822333	10.45354	10.89956667	10.47043667	10.41047	10.90517	11.04748667
BAZ2A	10.195988	9.803701	9.767306333	9.800473333	10.19098967	9.801822333	9.988619667	9.440690667	9.849208667	10.02905867	9.521596	10.02546533	9.998337333	9.970464333	10.20185667	10.07404833	9.853046333	9.643332667	9.69915	10.10070433	9.540382	9.601200667	9.445695	9.516368333	9.371131333	9.932637333	10.07149833	9.684242333	9.757104	10.21038133
BAZ2B	9.799026667	9.167947333	9.219204333	9.770838	9.202527	9.717365	9.651657	9.549074333	9.632989333	9.429362	9.406894667	9.578695667	9.656842333	9.461950667	9.677654333	8.986258	8.441142	9.400040667	9.066314333	9.447776667	9.861692333	9.266803667	8.673049667	9.386951667	8.975579	8.735741333	9.195120667	10.22482267	8.565562333	8.701206
BBC3	7.596659	7.995667	8.158965667	7.745218333	7.785885333	8.264047	7.903870333	8.067421333	8.022783333	8.048290667	8.079473667	7.922117667	8.062230667	8.375694333	8.138761	7.894921667	8.392048667	8.102451	7.829232667	7.613456333	7.760593333	7.562846	7.743003333	7.929080667	7.812298667	8.280805667	8.364716	8.430866333	8.792632667	8.071248667
BBOX1	7.343093	7.174580667	8.266194667	6.94175	6.306244333	7.94815	7.316225	8.746569667	7.856381667	6.447980333	7.079103333	7.504611	8.209529333	7.610695333	6.618295	8.213501333	5.432973	8.623110333	8.155090667	6.605208	6.308827667	7.066479	6.27716	8.104792667	7.201729	6.378219	5.521784333	7.526753333	5.487408333	5.739608667
BBS1	8.744792667	8.649558667	8.2521675	8.989288	8.503465333	8.437352667	8.536954667	8.396153333	8.374185	8.303351	8.539436	8.489964667	8.431420667	8.645923667	8.491135667	8.400774333	7.726875667	8.222756	8.502185	8.026981667	8.568783667	8.133492667	8.176802667	8.378852333	8.567845667	8.889296	8.044758667	9.428997333	8.218373	8.660057333
BBS10	7.992883333	8.123290333	7.949216	8.434331333	8.055476667	7.996836333	8.003859333	7.746587333	7.974652	7.710219333	7.76888	8.033251667	8.206745667	8.064853333	7.849872333	8.585824667	7.256653	7.911153	8.561982333	8.039866333	8.7309	8.751980667	7.390826667	7.963659333	8.445844333	7.614272	7.526594667	8.74867	7.700729667	7.980518333
BBS12	6.064021667	6.240618667	5.972965667	6.509841	6.149744333	6.146274667	6.207164333	5.739608667	5.882055667	5.963441667	5.739608667	6.175717	6.252968667	6.050547667	6.113869	7.289076	5.606119667	5.673406	6.378219	5.979753	6.516264333	6.42064	5.968641333	5.925234667	6.875183	6.577832333	5.923191	6.572618333	6.036109333	5.729433
BBS2	9.261119	9.021749333	8.694971333	9.353734	8.553936	9.028828	8.626896667	8.830393333	8.838491333	8.585219	8.280008667	8.902874333	8.921802667	8.82449	8.567213	8.800143667	8.5960465	8.628851	8.522508333	8.248305333	8.087977333	8.676634333	8.051918667	8.975579	9.017837	7.5883915	8.193106	8.781670333	7.595827333	7.692949
BBS4	7.746923667	7.621986333	7.829749	8.425489667	7.775522	8.270752	7.670464	7.748584333	7.594715667	7.703997333	7.280580333	7.920103	7.795725333	7.703997333	7.707894333	8.583708667	8.158965667	7.910626667	8.249374	7.764110333	8.580454	7.966904667	7.471534	7.971206667	8.533628667	7.564165333	7.214234	7.892171	8.317254667	8.169791667
BBS5	7.048002667	6.951522667	6.766025333	7.552526667	6.698692667	6.765635667	7.403278333	6.824489667	6.710540667	6.649848833	6.849797667	6.488952333	6.831095667	6.580384333	6.440537667	6.896199	7.087555667	6.932552667	6.527281	6.794290667	7.657420333	7.050812333	6.811405667	7.108091333	7.391465	6.866290667	6.602479333	7.430637	5.700571667	6.870198
BBS7	8.016344	7.651142667	7.949819667	8.278960667	7.526992333	7.984477333	8.116549333	7.818068	7.804393333	7.679639333	8.023556	7.977340667	8.016697667	7.860168333	7.612770667	8.084798667	7.535436	8.270197	8.189009667	8.217332333	8.382527	8.38776	7.796795667	7.982690333	8.489661333	8.021440667	7.475408	7.979047667	7.988316333	7.367710333
BBS9	8.040987667	7.599259	7.823461667	8.675390333	8.092645667	8.020758667	7.885286667	7.899947667	8.014747333	8.229984333	8.143436	7.934553333	7.846109667	7.858495	7.667217667	8.560196667	7.125043667	7.729579333	7.923966	8.181140667	8.190031333	8.094679	7.223000667	8.217332333	9.010957	7.330433333	7.356562667	8.441142	6.771319667	7.316225
BBX	9.208536667	9.245863333	9.039842667	9.847216333	9.589295333	9.334027	9.223682333	9.520859333	9.318250333	9.720367333	9.273132667	8.966494	8.971338667	8.699792333	8.792952333	9.862270667	9.104930667	9.222338333	9.438378667	9.666795333	9.797136	9.600804	9.500921	9.455095333	9.709424	9.646627	9.303769333	9.082635667	9.270852	9.559031333
BCAM	8.812913	8.424655333	7.941111333	8.144644333	7.932143	7.995667	7.959818	8.110152333	7.723548333	8.139883333	7.965048667	8.207630667	8.156553	8.306168333	8.185473	7.790273333	7.993109333	8.471312	8.097510667	7.769754667	8.847226	8.369538	8.262125667	8.354866333	8.456659667	9.336208	8.363070333	10.37506	8.843893333	7.986203667
BCAN	7.279454	7.186691667	7.593922333	6.981283	7.062709	6.946302	6.981651667	7.113965667	7.265828333	7.191608333	7.193339	7.111230667	7.235949	7.188965	7.350653	7.159827667	7.332358	7.475408	6.633120667	7.142733333	6.932552667	7.018189667	6.909127333	7.087927333	6.770815333	7.324098667	7.418532	7.363309333	7.505695333	7.305571
BCAP29	8.739733667	8.426624667	8.552126667	8.3642485	8.039172667	9.052728333	8.664430667	8.773972333	8.872353667	8.351672	8.577764667	9.005350333	9.006902667	8.863069333	9.000663167	7.828981667	7.415715333	8.638003	8.298464	8.390152	8.315299	8.511386667	8.065385667	8.678823667	8.249893	8.771904667	8.822961333	7.963051333	9.334027	8.314423333
BCAP31	10.51080667	10.73791	10.75224333	10.144	10.28488667	10.45424667	10.51080667	10.31792333	10.75678	10.19669567	10.06632167	10.128743	10.27432533	9.949605333	10.09657	10.28037067	10.72627	10.53845	10.00862333	10.48228	9.751034333	10.38201667	10.47152667	10.101194	10.21372067	10.50713333	10.42986	9.806341667	10.32411667	10.51185
BCAR1	8.277575	8.428414333	8.512919	8.126355	7.652315333	8.253982667	8.606101333	8.059323	8.248015	8.154986	8.652926	8.531753667	8.325392667	8.458762	8.823214667	8.831269	9.164868667	8.210787667	8.346090333	8.065105333	8.132723667	8.568683333	8.888242667	8.486324333	9.383481667	8.961500333	8.590385	8.353468667	9.10288	8.604868333
BCAR3	7.665217	7.392022333	7.646360333	7.657888	7.572698333	7.704245	8.222495333	7.767382	7.842455	7.609104	7.419540667	8.189762667	7.385341667	7.891866	8.062531	7.650682667	7.58621	7.398843333	7.527917333	7.307128667	6.816564667	7.640829	7.570493333	7.408828	8.407536333	7.864256667	7.229352667	7.234145333	7.238382	7.272742333
BCAS1	9.206457333	8.576451	9.173888667	10.36884667	9.243313	9.908760333	9.612096	9.839762667	9.817047667	9.149921333	9.596252333	9.858654	9.949121667	10.45835333	10.5526	6.918340667	8.042696333	9.390589	8.518224	8.759563333	7.358768667	6.885467333	8.491677667	8.714329333	7.244246	7.088241	7.939061	6.744519333	6.629553	9.538043
BCAS2	9.077575333	9.569007667	9.492394333	9.696877333	9.246168333	9.126223667	9.510104333	9.694677333	9.553893333	8.835729333	9.573265	9.614278333	9.463669667	9.604419667	9.578695667	9.257784333	9.571288	10.04548667	9.465726	9.588896	9.576399667	9.414657333	9.281001	9.421424667	9.730099667	9.044497	9.222763	9.315829667	9.498186	10.08903333
BCAS3	9.449862333	9.163554167	9.28561	9.678529667	9.526951333	9.234055667	9.878567	9.317997667	9.694677333	9.566427	9.187603333	9.098584	9.085181333	9.293368667	9.301336	9.536802	9.355888333	9.312330333	9.357939667	9.669316333	9.863361	9.695045	8.819939333	9.281604667	9.105734	9.276782	9.602816333	10.32069333	9.581458333	9.461587333
BCAS4	8.326745333	8.532810667	8.579407333	8.323930333	9.187878667	8.626562	8.344461667	8.562242333	8.693007	8.816202	8.705196667	8.619699333	8.693822	8.689723	8.736869	8.319962333	9.057778	8.691333667	8.464303	8.534700667	8.334438333	8.144208333	8.640759667	8.470116	8.385843333	8.916077333	9.035426667	8.634842333	9.083425	8.574443333
BCAT1	6.562339	6.855597667	6.759359667	7.399163667	6.671612667	6.447253667	7.503219333	6.974535	6.492741	6.827932667	7.846569	7.050545	6.456039	7.122812667	7.313056	7.817304	7.516657667	7.874813333	7.797325333	7.326884333	7.863590333	7.416184	9.702276667	7.589325	7.588216	7.397570667	7.276063333	6.401298667	7.137513	6.769610667
BCAT2	8.345377	9.011351667	8.747170333	8.515771333	8.875151	8.340485	8.253167333	8.092645667	8.494615667	8.254869333	7.963307667	8.181372	8.358698333	8.363070333	8.514629333	8.458196333	8.318872667	8.206745667	8.051918667	8.137388667	8.260995667	8.104792667	8.576451	8.166118667	8.108377	8.303351	8.441415333	8.352665333	8.137388667	9.157894667
BCCIP	8.098720667	7.989451667	8.188730667	8.149782333	7.999784	7.982946667	8.231075667	8.143715667	8.274938	7.959535333	8.185814333	8.109346333	8.267577	7.798673833	7.986735	8.668954667	8.017391	8.444501	8.352211333	8.324848667	8.779109333	8.823214667	8.034290333	8.24	8.824804667	7.979795	7.831318667	8.466310667	7.963793833	8.107824
BCDIN3D	7.073468333	6.991054667	7.21501	7.025171	7.125043667	7.118619	7.437380667	7.024282667	7.117907667	7.068161333	7.249323333	7.171695667	6.993139	6.963884333	6.821027667	7.254205	6.942654	7.147045667	7.186096333	7.119719667	7.188027667	7.505886667	7.169165333	7.034069	7.054885333	6.594432	6.949314333	6.576727667	7.095434333	7.175887333
BCHE	3.692908	3.317319667	3.541895333	3.508954333	3.272073333	3.541895333	3.351101333	3.541895333	3.140843	3.423084667	3.870475	3.479436333	3.140843	3.541895333	3.140843	8.288875667	3.140843	3.272073333	3.272073333	3.479436333	4.833648	3.317319667	4.156870667	5.055185333	3.423084667	4.703140667	2.683453667	4.970146	2.945293	3.692908
BCKDHA	10.26202833	10.66048	10.77295	9.389400333	9.804943	9.902376667	10.20364333	9.737170333	9.834106	9.366721333	9.322685667	9.926495	9.980206	9.695597333	9.826576333	9.396280333	9.233797	10.45748667	9.548172	9.485749	8.726125667	9.307591333	9.214413333	9.564306333	9.145392333	9.459183333	8.835955667	9.8507	9.491911667	9.575228667
BCKDHB	8.813938667	8.729076	9.066984667	9.325247667	8.804051333	8.790828667	8.448850333	8.804396333	8.661535333	8.488437333	9.668109	8.613532	8.890528333	8.804804167	8.550774667	9.209928	7.797665667	8.977120333	8.564455667	8.580953	8.966592	7.843517333	8.376526333	8.751980667	8.329886667	7.430637	7.957438333	8.904237	8.376526333	8.210264
BCKDK	9.067554	9.359119167	8.803800667	8.535606	8.630113333	8.45068	8.553468	8.358219	8.569253	8.474893	8.653862333	8.354866333	8.578379667	8.591012667	8.846372667	8.706917667	8.359297667	8.490566	8.497029333	8.138761	8.812913	9.285033	8.441669	8.4838905	8.714853667	8.908578667	8.771146	8.973190667	9.557049333	8.647383
BCL10	9.083999	9.362354333	9.301336	9.259984667	8.915349	9.426129333	9.23537	9.517671667	9.37739	8.865493333	9.613779333	9.637266667	9.122279333	9.358344333	9.497981333	8.767188	9.252852	9.578695667	9.450953667	8.903918667	8.673601	8.832190667	9.361233333	9.041665333	9.167947333	9.181257	9.363648	8.554897	9.473763667	9.437964667
BCL11A	8.735165333	9.064032	9.211239	8.608024667	9.826068667	8.867150667	9.499318667	8.574094	9.214069333	9.299648	7.866818667	8.833440667	9.303008667	8.966592	8.990981667	9.210174333	9.289051333	8.887008333	8.603544	8.876188333	9.976128667	8.604362	7.907601667	8.577496	7.797665667	9.048494333	7.890495667	10.31943167	8.231648667	9.120134667
BCL11B	7.732848667	7.878131	8.498064	7.202591667	8.528485667	7.627263667	8.199362333	7.793106	8.024604	8.143948667	7.687256667	7.696827667	7.909561333	7.909853	7.8912165	8.31065	8.255722	8.597839	7.949216	8.190292333	8.460356333	7.9533575	8.465257333	7.617518333	7.658959	8.226351	7.368185	7.853415333	7.860736333	8.1090565
BCL2	7.724322333	7.908173667	7.828257333	8.273879	9.068543333	7.808475667	8.021440667	7.848900667	7.969102333	8.884326667	7.809429	7.772201333	8.214790333	7.860736333	7.984230333	7.17111	7.985199667	7.523977667	7.844011333	8.379291	9.588508667	7.387610667	7.762014333	7.907337	7.049687333	7.180256667	7.663309333	9.880758333	7.433456667	7.742265667
BCL2A1	5.735775667	6.267640667	6.472673333	5.862497333	7.844556667	5.773906	5.797	8.717099667	6.263907	7.299384333	6.611650333	6.391786333	5.867200667	6.385895333	6.735065333	7.194273333	6.330418333	6.462674333	7.181276333	7.420027667	7.214447667	7.157552	8.409647667	6.598262667	7.200109333	7.508885667	10.01461867	6.283029	9.575228667	7.295823667
BCL2L1	10.55440667	10.11282133	10.31568667	10.124035	10.25329067	10.69096	10.44982667	10.10610667	10.33672333	10.07149833	10.24270667	10.72162	10.52514333	10.37415333	10.84117	9.934822	9.651657	10.21478767	9.630086333	10.13274333	10.17404933	9.751460333	10.45496	10.22742633	10.25005033	9.857704667	9.869465333	9.437964667	9.466175	9.929881333
BCL2L10	6.983267667	6.764431	7.473408667	6.591247333	6.598262667	7.076514	7.208765333	7.026626667	7.278362667	6.623628	6.887506667	7.087555667	7.270127667	6.989801	7.151008333	7.685515	6.872801	7.697948	7.964502	6.661532	7.207115	8.00548	7.657420333	7.170208333	7.346181333	7.085210333	8.014191	7.042614667	7.574777667	7.328004333
BCL2L11	7.990951333	7.501134	8.019831667	8.314186333	8.621074667	7.866489333	8.726388333	8.530407667	7.900741667	8.34222	7.714095	7.966904667	8.285938667	7.852001333	8.6458095	8.658849667	8.174838333	8.368306	7.928588667	8.719610667	9.225026333	8.374546667	8.290789	7.881728333	8.163258667	7.676631667	8.019066333	9.299913667	8.28345	9.082035667
BCL2L12	7.364077333	7.584812667	7.654082667	7.077656333	7.404152333	7.320755667	7.342175	7.017439667	7.364671333	7.508885667	7.452192	7.347553333	7.311012667	7.189327667	7.440962667	7.458817	8.037669333	7.480452667	7.295823667	7.522228	7.476390333	7.463047667	7.517901333	7.241739667	7.729086	7.716583333	8.056883333	8.470116	8.052671	8.380443
BCL2L13	8.686274	8.422248	8.840125	8.337745667	8.133192	8.438577667	8.480907833	8.4702925	8.648777	8.318021333	8.525188333	8.611475	8.677398	8.663755	8.506614	8.352211333	8.240533667	8.747469667	8.335936	8.080552167	8.596460667	8.297250667	8.728426667	8.447826333	8.509166333	7.782656667	8.000929667	8.213032667	9.027219	8.385843333
BCL2L14	6.356075333	6.425501333	6.631662667	7.023532333	6.682938333	6.367267333	6.761151	6.478862	6.695070333	6.503602667	6.669149	6.465363667	6.609609	6.524341333	6.62036	6.229216	6.641057667	6.825142333	6.894814667	6.682938333	6.768490667	6.445303	6.682544	6.594432	7.255101667	6.644757333	6.756779	6.567596333	6.542340333	7.087555667
BCL2L15	5.500791	6.660578	5.916476333	6.373728	5.291044	5.349153667	5.890618333	5.636995333	6.002169333	5.569253	5.729433	5.877938	5.629428667	5.684163333	5.635278667	5.082858667	5.372616	6.060285	5.449487667	5.638424	5.225986	5.12192	5.600362333	5.518043667	5.555629333	5.420127667	5.586553333	5.623406	5.287812333	5.385290667
BCL3	10.03268867	10.290246	10.223255	9.642542	10.154953	9.985436333	9.887098333	10.014129	10.362	10.49297	10.80197667	10.64657667	10.01590467	10.94627667	10.66893	9.547898333	10.40413667	10.32550667	10.31484667	9.723215333	9.315156667	9.17986	10.12265167	10.53276333	9.340036333	10.37415333	10.72411667	9.846751	10.99509333	10.68234667
BCL6	10.48692667	10.02430367	9.637643333	9.644016667	9.774074667	9.755683667	10.56757	10.26801933	9.820261	9.895156	9.877945333	9.946729	9.707378333	9.964075667	10.18377467	10.05456533	10.10165133	10.12809967	10.12543967	9.752869333	10.96491667	10.44728333	9.831267667	9.990699333	9.360442	10.004446	10.58781	9.409210333	10.36829333	10.41316333
BCL6B	8.028701333	7.841160667	7.380859333	7.919547	7.382801	7.416184	7.510180333	7.655673333	7.449335	7.946978667	8.120755	8.071503	7.454034333	7.694990667	7.435384	7.323735667	7.938287	7.075847333	7.597078333	7.508564333	7.276366333	7.430637	7.956145333	8.327592667	7.615215	8.176273	7.80025	7.586000333	7.967876667	7.60608
BCL7A	7.645845667	7.835888	8.004738667	7.895751333	8.018162333	7.650682667	8.093803	7.822339333	7.534291333	7.843517333	7.502654667	7.785885333	7.736342	7.985947333	7.791846	7.850239	8.341114333	8.186526	8.001334667	7.796522	8.458196333	8.177579667	8.116868333	7.656611	8.167229667	7.977586	8.044218333	8.508127	7.967596333	8.232068667
BCL7B	9.917069333	9.901662333	9.965106333	9.812133333	9.898039333	9.721790667	9.925681333	9.877600667	9.723854333	9.865789667	10.02135667	10.105846	9.971509333	10.06312067	10.109526	9.683356667	9.881243333	9.581826667	9.752369333	9.678529667	9.674615333	10.017922	10.04748417	10.05969467	9.296575	9.407221667	10.04664167	9.821731667	9.998862667	9.971253
BCL7C	8.745348	9.155702667	8.982384	8.550267	8.506907667	8.771904667	8.694694333	8.817373667	8.775399	8.556187667	8.713476667	8.977752333	8.967215	9.034193333	8.991588	8.498804667	9.020014	8.859752667	8.755507	8.575982333	8.636736667	9.124450667	8.736515667	8.835221	8.997450333	9.054577667	9.086231	9.200014667	9.129907667	8.734585667
BCL9	8.658155	8.527493667	8.766251333	9.002714667	8.742369667	8.270921	8.630389667	8.322663333	8.410263667	8.503465333	8.334438333	8.322011667	8.568376667	8.477153333	8.400222	8.442505667	8.537728333	8.376853333	8.142096333	8.460015833	8.721592667	8.140366	8.664095333	8.360639333	8.260995667	8.943562	8.085307667	8.867743667	9.222763	9.671632333
BCL9L	9.562131667	9.463958	9.636935333	8.90924	9.637266667	9.323263667	9.371900333	8.924949333	9.336623667	9.385104	9.208536667	9.911424	9.708557333	9.898540667	10.08903333	9.148194333	9.289904667	9.388364333	8.833093	9.146005	8.732268	9.221731333	9.128223667	9.059144	8.835955667	9.399665	9.544562	9.667173	9.278823333	9.051653667
BCLAF1	10.43534333	10.003837	10.41618	10.49137333	10.47397667	10.40413667	10.36884667	10.51383	10.27123033	10.20650167	10.10636733	10.11683567	10.29768033	10.04899267	10.132073	10.52236	10.13582267	10.46895333	10.31568667	10.37415333	11.05034	10.49842667	9.967961667	10.15745617	9.920226333	9.600054	9.929140333	10.06485733	9.746871	10.165675
BCO2	7.213193333	7.127334667	7.534778667	7.368671	6.952585333	7.548889333	8.835221	7.439682333	7.841456	6.96552	7.457714333	7.642009	7.214234	7.901388	8.285938667	7.003087333	6.575106333	7.6174075	6.555649	7.053466	7.3214565	8.332228333	5.931478	6.770396667	6.690416667	6.460008667	6.132442	6.923659	6.677540333	6.301961167
BCORL1	7.671494333	7.365699	7.741547	7.373598667	7.477330667	7.657594667	7.749149333	7.544304333	7.583219667	7.515251	7.537155333	7.894641	7.622191333	7.717474	7.931284667	7.643807667	7.728806333	7.473151	7.362974667	7.372936333	7.431926333	7.655315	7.602473333	7.737075	7.608834333	8.080684333	8.236482	7.863590333	7.611864333	7.948992667
BCR	10.012983	9.451758	9.538406667	9.433141333	9.318250333	9.605319	9.506766	9.406017	9.373389667	9.608002333	9.813293333	9.845143333	9.757104	9.511310667	9.821731667	9.619089333	10.01354067	9.318250333	9.163733	9.423593	9.376711667	9.427294333	9.519046667	9.485749	9.208851667	9.54228	9.688348	9.619626	9.707798667	9.399665
BCS1L	8.620504667	8.770562333	8.724225667	8.320494667	8.301855667	7.783395333	8.411233333	7.739844667	8.337745667	8.148738667	8.244220333	8.146586333	8.411062333	8.385221667	8.323930333	7.690005667	8.575180333	8.359554	7.903870333	8.085038	7.955881	8.067016	8.036003	8.289906667	8.259902833	8.076614333	8.036003	8.763085667	8.516131667	8.204774667
BDH1	9.111005667	9.302446333	9.282335667	8.771432667	8.420671333	9.062361667	9.021749333	8.631794	8.694059333	8.251242667	8.291379	8.779732	9.080936	8.682224667	9.529557	7.603019	8.111497667	9.110294	8.080684333	7.98887	8.810471	7.924428333	7.596947333	8.541447667	7.986203667	7.934279667	7.911967	7.613725	8.623110333	9.283942
BDH2	7.735021667	7.758807333	7.864694667	8.419799667	7.360870667	8.2585245	7.124469	7.938044	7.691811667	7.244858333	7.466272667	7.914728	8.184938333	7.739133333	7.483195333	8.051918667	7.252245667	7.848664333	8.139435667	7.430637	8.558838667	8.096582667	6.693595667	8.238723667	7.394355333	6.778904333	6.47461	8.344210333	7.001921	7.636518
BDKRB1	9.100931	9.436609333	9.477307	8.073852333	8.192838333	9.24463	9.814197333	9.304931	8.849079333	7.778518	8.821769667	8.854622667	9.044497	9.269424333	8.903580667	8.336237	9.196118667	9.378653	9.114740667	7.645282333	6.491801667	9.190343333	8.788846667	8.59997	8.902874333	9.387208333	7.198083	6.671006333	9.125988333	7.695580667
BDKRB2	8.7309	8.653530333	8.781002333	8.058904667	7.688171	8.740279667	8.896414333	8.341698333	8.446063333	7.846384333	8.740730333	8.594948333	8.542808	8.884326667	8.915349	8.1264835	8.586755667	8.797007333	7.979047667	7.796795667	7.097255	8.563828667	8.016969333	8.582072667	7.993652667	8.397421667	7.928341333	7.406761333	8.146065333	7.745011333
BDNF	5.047449667	5.548378333	5.850921	5.464200333	5.021222333	5.367721	6.298598	5.680714667	5.662124	5.002014667	5.311764333	5.418583	5.526106667	5.568026667	5.854898333	5.765744333	5.526106667	5.745374333	5.810938	6.498790667	6.992066333	6.355463	5.52017	5.635278667	5.753318667	5.799401333	5.499398667	5.008888667	5.649086	5.933905
BDP1	9.097686333	8.620751333	8.941283333	8.979875333	9.161916667	9.383481667	9.373740333	9.159933	9.287067333	9.377097333	9.239243667	8.958357	9.083425	8.766251333	8.737550667	9.440037667	8.452650333	9.087292	9.263604667	9.436021	9.444758333	9.321330333	8.487393333	9.126223667	8.796844667	8.689194667	8.90924	9.400848667	8.745015333	8.602427333
BECN1	8.967719833	9.064299667	9.371583333	9.380723667	8.937423	9.014227667	9.298544333	9.495311333	9.064299667	8.978926333	8.860076	8.995123667	8.886471667	9.018721333	9.125521667	9.190343333	9.059785333	9.41326	9.068295333	8.886691333	9.087856333	9.159933	9.184763	9.016446667	9.385104	8.615537667	8.217639	8.548264	8.950095333	9.244225333
BEGAIN	6.385310667	6.253617	6.689766	6.205746	6.686228667	6.590326333	6.501845	6.297567333	6.51962	6.310033	6.282297333	6.394797667	6.252048667	6.606846667	6.828477	6.151169	6.633602667	6.649385167	6.075669	6.321016667	6.427242667	6.131722	6.673382667	6.429519	6.323525333	6.625495667	6.652998333	6.782870667	6.902208667	6.700735667
BEND3	7.570493333	7.844419833	7.832058667	7.450228333	7.743742333	7.432312	7.760899	7.264726	7.523253667	7.68026	7.531042333	7.492494	7.742265667	7.640220333	7.797048	7.309152	7.706840667	7.695580667	7.36378	7.478004	7.950711667	7.753852667	7.931538	7.681882667	7.853973667	7.834002667	7.837179	8.144208333	8.217639	8.540791667
BEND5	6.374897	5.858952	6.230481	6.738851	6.933744333	6.099432333	6.053625	6.410862	6.386421667	6.638212667	6.133109667	6.426035	6.425025333	6.368986333	6.442419167	6.59397	5.878936333	6.417429667	6.312401	6.433803	6.931621333	6.183831667	6.234773333	6.410364333	5.99099	6.239932667	6.099432333	7.22228	6.506579667	6.530186667
BEND7	7.139714	6.801778333	6.337713	7.678084333	6.265952667	6.373158	7.130919333	6.653937333	6.242571333	6.589787	7.620008667	6.703279667	6.486541	6.524762333	6.589236	6.638212667	6.806923	6.531031	7.416184	5.977247333	7.583219667	6.859575667	6.901300333	6.779364667	7.000026667	6.185772333	7.373598667	7.474257667	7.049009	7.883482667
BEST1	7.178234	6.810021333	6.716259333	6.682938333	6.670094333	6.690416667	6.654384667	7.585398667	6.852402667	6.831095667	6.885021	6.845575667	6.764797667	6.658495333	6.998554667	7.220975	7.209836167	6.870546667	6.819068667	6.766855333	7.025834333	6.818177333	7.286144	7.343984	7.108693333	6.838998667	7.588805667	7.001058	7.889908	7.313635667
BEST2	5.614082667	6.006467667	5.987827	5.688187333	7.644103	5.868254	6.024600667	5.783224333	5.889615333	6.701657	5.791244333	5.564109333	5.882785333	5.681808333	5.754666333	5.739608667	6.176181667	5.947251333	5.882785333	5.883566667	6.993840333	5.696706667	5.909413333	5.668534	6.249777667	6.056462333	6.128225667	5.735775667	6.295558667	5.946064
BEST3	7.106742667	5.837812667	4.358895667	6.592653	4.392081	5.944452333	4.224567333	4.833648	4.279121	4.358895667	4.392081	5.217358333	5.172660333	4.749897	5.950506667	4.147811667	4.102471333	4.224567333	4.234050333	4.305274667	4.413129	4.253622	4.800775333	4.338726333	4.345949333	4.401071333	4.234050333	4.392081	4.530339667	4.286372
BEST4	6.656499	6.835283333	7.011672333	7.561665333	6.959446333	6.667702333	6.792727333	6.714523333	6.941135	6.843782333	6.700735667	6.642462	6.745894333	6.722201	6.888224667	6.482002333	7.280196833	6.715475333	6.526192	6.643917	6.610596	6.668725667	6.724427667	6.641057667	6.687627667	7.051148333	6.954245667	6.834642667	7.182720333	6.837839667
BET1	7.763216667	7.784609667	7.990665333	8.484343667	8.161187667	8.072233333	7.69407	8.162738333	8.181140667	8.122368333	7.978447333	7.848054	7.847855333	7.892749333	7.916817333	9.611730667	8.764415667	7.950505333	8.132723667	7.777792667	8.145038667	8.445348333	8.101064	8.110740667	8.139663	7.638023333	7.269789667	7.677529333	8.182306667	7.857765667
BET1L	8.360944333	8.465552	8.31473	8.372647667	8.667907667	8.063351667	8.28345	7.974652	8.147117667	8.156196333	8.547664	8.121945333	8.032632333	8.191816667	8.412443667	8.866241	8.300665333	8.108674333	8.373696	8.028377333	7.736201833	7.948992667	8.334240667	8.170425333	8.547102333	8.220966333	7.716877333	8.620751333	8.038877	8.068350667
BEX1	5.603768	6.041427	6.017145333	5.724608333	5.860411333	5.849876333	5.732042333	5.952101333	5.800257667	6.087899667	5.71855	5.979753	5.933251667	5.998400667	5.723496667	6.845111667	5.765744333	6.169789	5.365964667	5.860411333	5.981439667	5.646461333	6.290357	5.972965667	5.885318	6.160121	6.383746	5.847602667	6.422529	5.776948
BEX2	6.474970333	6.484423333	6.651806333	6.195745667	6.227208333	6.430592333	6.150441	6.372440667	6.484423333	6.169319333	6.51962	6.489388333	6.488495333	6.429519	6.453555	6.732576	6.412081333	6.261987	6.363905667	6.100811333	6.654846667	6.621304	6.380122	6.089596	5.951213667	6.715855667	6.540788	7.111230667	6.479998333	6.583081333
BEX4	9.280309333	8.788846667	9.323263667	9.031522	8.759100667	9.010663333	8.337745667	9.493624667	9.088191333	8.820906667	9.509090667	9.233397	9.598000667	8.857205333	9.139327667	8.679489	8.034532333	9.524094333	8.933123667	8.476211667	8.658014667	7.642264667	9.269073333	9.708557333	8.390152	8.485837333	8.051918667	9.546063	7.861383333	8.112415333
BEX5	5.988558333	5.905669333	5.837812667	6.096232333	5.642315	5.857885	5.750867667	6.37635	6.235749667	6.311754333	6.422529	5.677438	5.839958667	5.70724	5.965254	6.280869333	6.322121333	5.910250333	6.335632667	5.596706	6.457975	6.685838	6.086536333	5.554368333	6.05428	5.903807667	6.647464667	6.587553	6.027506333	5.895537
BFAR	8.663755	9.078878	8.662685333	9.109045667	8.914450667	8.460356333	8.764990333	8.679489	8.730444333	8.984971333	8.980381833	8.649796333	8.868318667	8.834962667	8.731743667	9.628593333	8.729741333	8.483387667	9.255721667	8.648012	9.963099333	9.227640333	9.556707333	9.062124333	10.23185067	9.554661333	9.491911667	10.83257667	9.873949	8.763085667
BFSP1	5.948100667	5.695368667	6.184526667	5.700571667	5.652265	6.047087667	5.694314333	5.817829	5.948914	5.763353333	5.769006667	5.944452333	5.969612333	5.922359	5.882785333	6.387117833	6.137552667	6.05428	5.919177333	6.760730333	6.489388333	6.687627667	6.053625	5.937477667	6.255472667	6.301265	5.890618333	5.858952	6.387346	6.272074333
BFSP2	5.589471667	5.933251667	6.329757667	5.920874667	6.405181667	6.208562	6.061623	6.109181	6.324507333	6.442105	6.113869	6.186993667	6.192986667	5.948914	6.224694667	6.103359333	6.240618667	6.397465	6.001178333	5.987827	5.895537	6.081402667	5.908598333	6.070060333	6.197123333	6.329190333	6.158183	6.229216	6.482915	6.093621333
BGN	10.40343333	10.68477333	8.666440667	10.11338267	10.362	10.29192767	9.278112	10.81736333	10.40885333	11.83255333	11.27162333	10.87631667	10.41618	11.32004	10.56544667	12.24468	11.27411667	8.560726667	11.58405333	11.91292333	8.889296	10.118559	12.33986667	11.54039333	11.44673667	12.28076667	11.56118667	11.84623333	12.27638333	9.532518
BHLHA15	7.803453667	8.453908	8.147315333	8.977120333	8.868632667	7.812828	7.924242333	8.227388667	8.766944	8.9894575	9.291065	8.025592333	8.026678	8.366740667	8.448049667	7.810551667	8.918905	8.305485667	8.527987333	8.318872667	7.804670667	7.743340333	8.293799	8.172279667	8.054106667	8.532007	8.557001667	8.303351	8.634842333	8.318021333
BHLHE22	7.245834667	7.388195667	7.469162667	7.236741	7.189327667	7.250274333	7.323735667	7.944866	7.281577667	7.332515667	7.333749333	7.469556333	7.303867	7.448984333	7.229760667	7.289739333	7.298066667	7.313849333	7.328907667	7.245834667	7.0981	7.262430333	7.356155333	7.538177333	7.123159667	7.300096667	7.374292	7.022767333	7.512403667	7.188965
BHLHE23	7.753852667	8.139435667	8.302134	8.069156667	7.840268667	8.552639	8.173449333	8.115774333	8.494361	8.24	8.312121333	8.281660667	8.296046	8.358108333	8.321086333	7.940824667	8.673964	8.221528333	7.816323333	7.906244667	7.805711	7.860736333	7.842215667	8.075733333	7.988316333	8.594654333	8.707118333	8.308806667	8.840923	8.226853667
BHLHE40	11.10783333	11.1759	11.57472	10.91610333	11.17122333	10.84949	11.49927333	11.61093333	11.00512333	11.02713	11.04559333	10.80197667	10.56476667	10.40305	10.59755	10.12118317	9.879065667	11.74118667	11.69299333	11.20978667	9.904511	10.95030333	11.19016667	11.05729167	10.67307	11.68354333	11.37913	9.585960333	11.52489333	11.08204333
BHLHE41	8.468845667	8.842972	8.400222	9.837753333	10.307345	8.372304667	8.463231667	8.793572333	8.726714	9.549074333	8.794835667	8.972906	8.730089333	8.761016	8.810471	8.180202333	9.048494333	8.418197667	9.709424	9.682555333	8.075733333	8.286498333	8.735165333	8.346336333	8.506614	10.22258233	8.252288	8.482391667	10.35618667	8.442505667
BHMT	5.772070333	5.464200333	5.890618333	5.735775667	5.765744333	6.246770667	5.973569333	5.701817333	5.892952	5.873168667	5.958345	6.204494333	5.921743333	6.274559333	5.866269	5.772070333	5.932475333	5.999264333	5.532276667	5.70724	5.912524333	5.813971333	5.693044	6.030624667	5.886864333	5.970478	6.040220333	6.253617	6.288628	6.238522667
BHMT2	6.880913	6.819539	7.031150667	7.22791	6.737024333	7.339004	6.850639667	7.151397333	6.849797667	7.001058	7.225932	7.290547	7.120493333	7.160641667	7.213585667	6.491801667	6.801421	6.917117	6.694580333	6.761729667	6.459402333	6.666549	6.855171333	7.593054	6.767482667	7.069962	7.024282667	7.172344667	7.021876667	6.856196333
BICC1	7.122812667	6.893522	5.99099	7.277046667	7.238382	7.230405	6.112688	7.931284667	6.51373	8.341698333	8.041496667	7.637749333	6.849395667	7.428722333	6.895251	7.530479667	7.369284	6.400311667	7.790020333	7.739589667	6.256739667	7.352649	8.573623	8.561982333	7.285511667	7.622191333	6.887935667	7.573205	7.108693333	5.639840667
BICD1	7.617759	7.414617	7.316225	7.408466	8.287037	7.386082	8.073649333	7.607363	7.582352667	8.068350667	7.41987	7.220626333	7.508564333	7.241609	7.413310667	8.300344	8.378527	7.626264	7.670774667	8.274938	7.665723667	8.202889667	8.321235	7.810551667	8.938569333	8.939999	8.694832833	9.649723333	8.276188667	7.806416333
BICD2	9.106287	9.016692333	9.606105333	8.499238	8.973761	8.989951	10.0222765	8.895220667	9.206457333	8.804677	9.281961667	9.576736333	9.361952	9.275654667	9.213013	9.404407333	9.483893667	9.528287667	9.155702667	9.646270333	9.301336	10.00989033	9.395864667	8.990567	8.426624667	8.967854667	8.867150667	8.540791667	8.251802333	9.266803667
BID	8.581173667	9.299648	9.189388667	8.985556667	8.999987333	8.7867	9.675678333	9.205495667	8.897245	8.890528333	8.885295	9.115355333	8.971947333	9.099468	9.677050667	9.932230667	9.765998	9.193573	9.368633	9.137405667	10.87775	9.498563333	10.18434933	9.242489667	9.459183333	9.341303667	10.15026933	9.498909333	10.98316667	9.761872333
BIK	6.807369333	6.809628333	6.824942	6.741091	6.597734333	6.437846333	7.340459333	6.513237667	6.541245667	6.700336333	6.784397	6.632641667	6.26916	6.212371	6.668270667	6.855886	7.083511	6.80657	7.128815667	6.900320333	7.163594333	6.768893667	6.880913	6.489388333	6.96552	7.220431	7.448278	6.912581	6.769414667	7.231312333
BIN1	10.90404333	9.528706	8.379492667	10.22995067	9.121937333	9.363388667	7.899371333	8.80739	8.32516	8.970017	8.706111667	8.987450333	9.147021333	9.283313	9.495771667	7.87711	8.814981	8.31473	8.121828333	8.232926667	7.69381	8.74611	9.016692333	8.808175	8.204059667	8.634389667	8.388078	8.320937667	8.494097667	8.224100333
BIN2	6.948700667	7.634024333	7.112135	7.279454	9.611295	7.029515	6.922079	8.419263	8.442187333	9.357105	7.516417	7.830276667	7.231312333	7.763479333	7.736061667	6.937600333	7.716583333	7.144279	8.076614333	8.672150667	8.063975667	7.425137333	8.466310667	8.303351	7.6736285	7.249991	8.551326667	6.511954333	8.279235	7.547098333
BIN3	7.983458	8.090927	8.183024667	7.858281333	7.825627667	8.141120667	8.104244	7.799719333	8.017594	7.868915	7.820712	8.150449667	8.026981667	8.214193333	8.223597	8.181372	7.660108333	8.110152333	7.610695333	8.045890667	7.496654333	7.874244667	7.916347333	7.956388	7.861840333	7.577565167	8.306319	8.216365333	8.136080667	7.841731333
BIRC2	9.117198333	8.973334	8.983031333	9.593649	9.500588667	9.449256	9.591191	9.474520333	9.248682667	9.640462	9.578335333	9.209928	9.242489667	9.186438667	9.226634333	9.184763	8.699996333	9.525048333	9.727548667	9.582946333	9.991259333	10.03174267	10.20409133	9.337339333	12.06653667	9.197640333	9.749205667	9.410832833	9.561150167	8.959978
[truncated: 12,776 more rows]
