# Supplementary material for: lncRNA TMEM51-AS1 and RUSC1-AS1 function as ceRNAs for induction of laryngeal squamous cell carcinoma and prediction of prognosis
Source: PeerJ. 2019 Sep 10;7:e7456. doi: 10.7717/peerj.7456 (PMC6743450; doi:10.7717/peerj.7456)
Supplement: Supplemental Information 7 [file peerj-07-7456-s007.txt]

Gene	Normal_1	Normal_2	Normal_3	Normal_4	Normal_5	Normal_6	Normal_7	Normal_8	Normal_9	Normal_10	Normal_11	Normal_12	Normal_13	Tumor_1	Tumor_2	Tumor_3	Tumor_4	Tumor_5	Tumor_6	Tumor_7	Tumor_8	Tumor_9	Tumor_10	Tumor_11	Tumor_12	Tumor_13	Tumor_14	Tumor_15	Tumor_16	Tumor_17	Tumor_18	Tumor_19	Tumor_20	Tumor_21	Tumor_22	Tumor_23	Tumor_24	Tumor_25	Tumor_26	Tumor_27	Tumor_28	Tumor_29
A1BG	9.595386704	9.312858062	8.793119632	8.934058369	8.814239967	9.977783607	9.740356822	9.064112183	8.084501547	9.965616562	10.54280587	10.4987849	9.498183331	10.73306398	8.516008007	11.33072661	9.450101153	9.559084675	8.542791403	8.551731039	9.23201178	11.0978045	9.271877719	9.832523074	8.377329566	10.03040014	11.28608183	8.395653272	9.904096466	10.06727745	10.18550704	10.03368983	9.608100119	8.975568033	8.375996615	9.209837538	11.21285236	9.360048045	9.651259632	8.454557438	9.98181664	9.643767104
A2M	15.07456017	14.64446667	13.93788816	14.97596213	14.46243868	16.13790105	14.26612889	15.18702943	14.0059549	16.18847026	16.30611452	15.48223089	16.4700137	14.65266614	12.90870883	13.49902511	13.80295072	12.56667168	11.91869788	13.23997247	14.24710744	14.70811504	13.8608998	13.77882	13.3407395	12.8158122	13.97012329	14.12514886	13.97571881	14.08533649	13.48593519	15.26811928	14.55056784	13.64854427	13.36485568	14.37192242	12.47947608	13.69702824	14.54835805	13.26317794	14.03703771	14.77729602
A2ML1	12.87617947	9.78934615	14.84106008	15.70368586	14.79283263	13.59448262	14.12289799	13.08934271	12.18470565	11.21692401	10.91322686	11.62944912	13.84117999	12.2575474	11.98578775	11.29558216	11.0831996	11.38456134	11.44761385	10.05277001	11.55750431	10.91980841	13.97571881	11.63367787	11.70977593	11.05022206	11.32900312	11.93899073	10.59082613	10.26296889	11.92909534	11.23583541	12.76732209	11.3230013	12.22806729	11.75932993	11.12862822	11.36801434	13.43636513	10.13915969	10.9681649	12.8016434
A4GALT	11.94557358	10.67282082	9.947017434	9.850268982	10.02943161	9.835107217	11.50322701	9.974434599	11.73558909	10.68873775	10.42057943	10.84473302	9.704950621	10.66009391	11.43658069	10.64383445	9.60697661	8.73529111	11.18336243	10.79688946	10.46575837	8.960983191	9.938874346	11.16106916	11.86840052	10.49144035	8.927806005	11.76218274	10.81337127	9.818417568	11.28709636	10.86908125	11.08120263	9.328928075	11.97027319	11.31595396	9.822870251	10.05324849	10.71739986	11.36095869	10.56006522	9.984263683
AAAS	10.70684506	10.80396009	10.5671989	10.65604106	10.31204847	10.5025535	10.66371152	10.72131428	10.60676413	10.92347775	10.41634313	10.38666348	10.40069264	10.52000521	10.54855573	10.45431471	10.98980563	11.45431784	10.70906528	10.84580279	10.80782425	11.37185703	10.78623233	10.94704539	10.48763298	10.60104929	10.82871148	10.69006168	10.88197219	10.6095449	10.81014829	10.45881912	10.6626374	10.92125309	10.76554295	11.45795128	11.33175269	10.48465291	10.77814792	10.56341162	10.88669774	10.49144035
AACS	11.40296366	12.04512738	11.71948015	12.04992167	12.06274307	11.52736626	11.84834097	12.13963472	11.52167941	11.62791447	11.19575883	10.9623393	11.61111285	10.64190703	11.89623197	11.62210303	11.80951928	11.36992339	12.18395467	11.73078773	11.47649823	13.29523407	12.79048471	12.01939581	11.83451311	11.9062608	11.06239443	11.46337688	11.23231606	11.25419491	12.74963611	11.82354664	11.53048939	12.41817834	11.41178822	11.36529991	11.663398	11.42130451	12.0338928	11.47213913	11.62359387	11.52378425
AADAC	10.72076297	6.294594032	10.94309076	7.230583229	11.26745691	8.678752719	7.802607517	8.916275662	11.88849026	5.263698623	2.800313984	9.788411276	8.619979698	7.633236967	7.422621271	5.700241505	3.61322673	4.856861182	2.337789344	4.135670237	10.64997856	4.135670237	3.133814822	10.68499929	6.848345815	9.582251604	5.286818355	9.032145948	11.29665635	2.385303603	8.511167923	6.829122488	8.977328097	3.513308492	8.245034232	8.857481977	2.318071175	4.473513944	5.019287131	2.413688015	8.413725943	5.897824575
AADACL2	6.40449329	2.346124689	8.320596056	6.819334864	8.775826527	3.870877582	5.909911558	5.300532141	6.48568766	2.318071175	2.518333907	7.120898582	5.847495251	10.43273645	7.263962846	10.03861564	3.82569616	2.722965815	2.880364769	5.422390994	8.998260984	2.710719726	8.196620315	11.33749513	11.20589592	4.783624046	2.413688015	4.872528384	9.799735436	2.685464565	7.264812339	8.47751891	11.5544194	8.881932877	10.63614735	2.493012685	4.266594325	7.068649826	5.578608152	2.821599444	4.233324492	7.833775191
AADAT	8.003767687	8.609093792	8.244349391	8.402179779	7.678952868	7.405415452	7.225739829	7.258527961	7.466847349	8.052184997	7.661663293	8.819552423	7.297309868	7.744577193	8.807983003	7.607407269	6.399668072	8.927806005	8.27453264	6.67263201	8.834196147	7.304730373	8.987008564	8.193654657	8.402179779	7.588540657	8.191195786	8.165738352	8.099460938	6.85078114	8.397790117	7.094357016	7.473273177	5.308039747	9.081343886	5.915282548	8.538958819	7.9048548	7.448785569	8.2295342	7.488135628	7.554567518
AAGAB	10.44819561	11.87521005	12.17880617	12.12083956	12.10000899	10.63114186	12.12691478	11.55950978	12.22210222	11.88901534	12.39802999	11.9279112	10.55665355	12.42857988	13.33261774	12.30027083	12.07463926	12.07879121	12.18790205	12.64579105	12.14949397	11.19664242	12.89996124	12.34743932	12.9160988	12.78059047	12.32305094	11.99189871	11.62835753	12.83722991	11.84221367	12.67827487	12.40821231	12.48504835	11.58027087	12.24600717	12.30564879	12.93046936	12.81418437	11.85369169	12.50837877	10.49283476
AAK1	8.557009829	8.543562347	8.653251843	9.486779369	9.225285532	9.048821411	9.584358734	8.31391659	8.219613625	9.812933612	9.863251688	8.92143787	9.002562572	10.67374554	8.308402024	8.681863137	8.765697321	8.68853957	8.961499081	8.334416331	9.38912796	9.737259329	9.818417568	10.99839637	10.40894805	10.35447022	10.36187921	8.4207659	8.341302026	8.242894295	8.781568314	8.024465469	8.064609666	8.307042685	7.696557849	8.161098719	9.210344994	9.363313513	8.532366852	8.058222206	8.357154857	7.690686654
AAMP	10.61591182	11.18180706	11.10014206	10.90504294	11.03065647	10.61949917	11.13108141	11.23019291	11.01047872	10.78668187	10.92593499	10.84787555	10.67192803	11.16758522	10.54403936	11.97530365	10.7736748	11.64844413	11.52224479	10.63028211	10.70503729	12.11623439	11.34748438	11.70530049	11.79827815	11.14449768	11.42283482	11.8834849	11.31319677	11.68633422	12.00210256	11.067724	10.60914454	11.12916956	11.1655949	11.35716507	11.68983399	11.05904324	11.63149062	10.5157223	11.57177664	11.18538344
AANAT	8.239068069	8.290006676	8.861459312	8.450501233	9.492981218	9.191146261	9.300997288	8.139765081	8.27453264	9.153347025	8.566731226	7.966320777	9.226460231	8.882528133	8.72897849	8.799304704	9.116574506	8.926545102	9.093390392	8.745733134	8.399154751	9.051843815	8.748261463	9.116016405	8.68597998	8.72590037	8.621639371	7.523818163	7.596647812	8.027598617	8.262044187	8.326214987	8.58344311	8.920817056	8.367699783	8.5044402	8.4389763	8.761941472	8.008151194	8.366381433	8.704258551	8.295964203
AARS	9.041310658	10.02455037	9.046467979	9.177585161	9.185385026	9.848767854	9.628770662	9.849775236	9.221540425	9.748462761	9.856974311	9.986735019	9.229770395	9.341241342	10.15083264	10.19894586	9.828893489	10.53256229	10.23624927	10.28000958	10.02069063	11.11802666	9.822870251	10.98339106	11.85437691	10.73768685	9.946588229	9.893162369	10.47666706	9.821493876	11.10264732	10.42803117	10.44493946	10.71170247	10.40815094	10.82503712	10.62937956	10.63957407	10.6242758	10.20200291	9.99077893	10.56006522
AARS2	11.08120263	10.70645247	11.18336243	11.23330735	10.98195531	10.62278504	10.94111103	10.80539187	10.59953666	10.95342108	11.19761986	10.78525427	10.76269792	10.50945679	10.62336367	10.29113615	10.3834374	11.6913396	10.90351532	11.11682496	10.24994522	11.27389766	10.53256229	10.61305712	12.62630165	10.69255725	10.50945679	10.23353484	10.60770446	11.20291304	10.86138762	10.07862493	10.45929584	10.40133412	11.90994786	10.7122323	10.69541239	10.43546401	10.61129094	11.16312117	11.16659806	10.30443168
AASDH	9.771045458	9.885958625	9.501866628	9.61029818	10.27283184	10.45140727	9.916478926	9.777379852	9.642728455	9.662193251	9.961945177	9.069678361	10.48763298	8.881932877	10.29647893	8.965010102	10.14694368	10.09423136	10.99839637	9.98374269	9.846568164	9.505518861	9.584358734	9.614561729	10.08789821	10.15026003	10.12464159	9.856974311	9.992302274	9.19971954	10.42803117	9.886429414	10.25659896	10.73768685	9.904096466	9.861600471	9.509963338	10.13188819	9.451673588	9.701878933	9.810499993	10.86322268
AASDHPPT	11.73194096	11.80464289	11.61682469	11.21845981	11.33903632	11.57340425	11.48394626	11.56911255	11.57878684	11.68983399	11.50167274	11.91442995	11.31106857	11.74451255	11.60492647	10.96085495	11.16803105	11.34277623	12.0246342	12.68311537	11.45431784	11.31924217	12.01189627	11.26424704	10.24886381	11.6913396	11.03891142	11.53616092	11.57289781	11.80119806	11.06916403	11.52582898	10.79243401	11.59202414	10.81790602	12.31671713	11.37798298	11.3784279	11.51423833	11.85189864	10.76086328	11.12338037
AASS	10.08916876	9.873288274	9.987191009	9.462469686	9.346171136	9.568744723	9.724766482	9.814516739	9.57183547	9.222078501	8.95924391	10.03576532	9.177585161	9.518973012	8.991963857	7.599523503	8.179393651	9.800826821	8.990850851	8.023712938	9.304425248	8.498848335	9.818973326	9.409083054	10.34463665	10.46234472	10.88144023	9.339785013	9.600169896	7.973409645	10.95084363	8.840840581	8.946883042	8.751413635	7.860347442	8.971906404	8.897891858	9.562198418	8.764335207	7.125836599	8.832947308	9.237116297
AATF	11.4643357	10.96430773	11.33796909	11.26577111	11.48244149	11.52055172	11.55493691	11.3649401	11.42897565	11.53226866	11.66495307	11.94387198	11.53170748	11.52167941	11.85602888	12.01805072	12.54064109	12.99763777	12.56984776	12.41237057	11.97788861	12.92961408	12.31671713	11.88287578	12.3573723	12.11023366	12.0853293	12.32233935	12.43823051	12.23350038	12.69669383	12.16351884	11.98646433	12.46911238	13.0479047	13.6195467	11.91040597	11.76164741	11.97098487	12.5518295	12.9824031	12.16734885
AATK	8.256031084	8.876677745	7.17681716	8.291979404	7.209580948	8.384101905	7.92253981	8.40578222	8.311308377	8.6248798	9.546633363	8.698667725	8.078336072	9.54868867	7.835996695	8.715443166	8.660972562	7.404383651	7.279354843	9.058501585	8.292702335	7.706404712	7.84634678	7.971682085	7.325857684	8.548799875	8.0420203	8.226288957	7.635093197	8.395653272	7.146039549	7.808399315	7.757360261	8.788091432	8.693734125	8.110077462	8.671290415	8.79785441	7.84634678	8.491805936	8.666275532	7.908389067
ABAT	9.894159723	11.80184496	10.93923991	11.05313583	11.54236311	11.13801538	10.82923089	11.29903343	10.41246087	10.61400845	9.670846711	9.881434155	9.832523074	11.34277623	14.03179345	7.236127341	10.66477249	7.71836031	8.126501957	8.531628342	9.254124616	7.873456172	10.21189592	7.73936744	9.808679735	8.501592285	8.857481977	9.164637931	8.689916348	8.113235981	10.98793343	8.932168877	7.998864261	10.21891518	11.45387445	9.274094682	9.087904449	9.765207925	9.062386617	9.236494638	8.43266203	9.592438902
ABCA1	10.44203429	9.807850702	10.18601063	10.35507007	9.884969289	10.39591489	10.78873542	9.892163554	10.27416763	10.50159405	10.21438859	9.632454372	11.31656293	10.56903423	10.44769411	11.33903632	11.94145688	11.17322589	9.962468817	11.89193878	11.71454275	9.487813242	9.75992866	10.15805587	10.2984179	10.36332086	9.76142961	12.33837878	10.90889557	9.731637003	10.41383711	10.04963023	10.37809934	10.20770196	10.00734002	10.35658982	12.16860825	11.28063568	10.59571625	12.23061818	11.16201355	11.0403278
ABCA10	7.495533745	8.25534302	8.093873431	8.202565	8.010542333	7.426158515	7.015393924	7.676398035	8.28456808	7.489754743	6.420022441	7.1534915	7.026407864	5.663706148	7.138437685	5.926557125	6.900905367	6.173168919	7.039448097	7.078229202	6.662641284	6.435944834	6.820406584	6.44399548	6.401530959	5.968957618	6.271773908	6.065082988	6.413968161	6.665740012	5.082912452	6.37132318	7.116900868	7.125836599	6.941522481	3.542372554	6.127028653	6.107603223	6.30899754	7.272392594	6.536523648	6.483234334
ABCA12	8.194444227	6.186261003	5.22307972	5.038191395	6.84196047	5.245546138	7.758123241	6.765525167	6.506802315	7.151712465	5.968957618	9.642728455	6.554565069	9.977783607	9.254124616	8.901757753	8.554587944	7.83072328	8.937415371	7.214330699	8.482236285	2.455482412	10.75849536	10.64493301	9.78983745	7.265472957	5.467714676	9.624957324	10.98195531	9.900928251	8.330107113	9.233585635	9.787391404	8.803175116	9.560766624	9.246472412	10.11747165	7.277683609	8.810349064	6.611414146	10.51941393	9.464145393
ABCA13	11.33903632	12.88945625	2.413688015	4.242193151	6.229569787	8.602565423	11.19287164	6.693340668	9.826929275	10.30864227	8.832947308	13.0749178	6.77658078	8.474875227	11.73558909	10.69822643	7.878131967	9.085063829	2.788397573	5.132374392	11.33695859	9.768003824	9.253608273	10.57651466	10.13735306	11.16008694	8.754858038	12.48942017	12.01189627	9.716589753	9.858453473	8.745733134	10.39505273	8.294131025	11.5484874	9.555946062	7.192059124	4.686332443	5.901730973	4.923876307	7.99465345	10.10005914
ABCA2	7.336527325	8.458550407	7.521528533	7.381144855	7.441547211	8.288087886	7.30295925	8.385578841	7.523153776	8.412236517	7.615438843	7.190033883	7.52894818	7.227649736	7.824401229	8.072038849	7.190033883	6.742363191	7.626192614	7.897651448	6.916913238	7.103556319	6.507691314	7.267368153	7.20221253	7.257565849	7.871306847	8.248018822	9.106989135	7.270540193	7.818918404	7.282241484	7.119954274	7.290964147	7.874133953	7.568711003	7.335627814	6.907834581	7.949322485	8.492505553	7.744577193	7.271404644
ABCA3	8.86195472	10.40853658	8.484221951	9.469204342	9.004713345	8.963215771	6.920515434	10.00829817	9.200810568	9.823769769	8.971906404	8.836793045	8.241947064	7.531773893	9.007879686	7.551825553	6.563539949	8.566100917	7.886001958	6.259157436	9.256287391	14.05959232	6.456792546	7.290964147	8.479597437	8.188935204	12.44169227	8.003767687	9.729292268	7.042406882	9.613708496	8.740395274	8.831222171	7.31516965	7.72108239	7.129899522	9.04590421	4.937939821	10.84259285	5.607671877	7.105278571	9.330478751
ABCA4	6.538810904	6.109082141	5.470845836	5.058008598	5.321803256	5.537041861	5.786837402	4.874195208	6.171835749	5.568176835	4.936554073	10.64773183	5.744587601	5.148602927	10.71556893	4.141561216	2.842678164	7.246370836	5.685382299	5.683332203	4.453950245	4.982752369	4.38821501	4.100528346	4.564998027	6.434715505	3.480541828	4.206424517	6.05717636	9.258044047	11.24581258	4.692012955	5.198667164	4.573270751	9.123110096	6.615985404	5.052927691	2.470880903	4.884750412	6.9765082	7.229481453	5.400496311
ABCA5	11.41178822	12.1567016	11.63049336	11.42026519	11.35916468	10.95592502	11.19526614	11.7251449	11.56212794	11.45086814	10.6763693	11.08617695	10.74404312	10.46234472	10.7958976	10.74349266	10.44907832	10.59406538	10.54956135	10.99185198	11.2882006	8.790567244	10.50611575	10.72323746	10.26996561	10.59320681	9.832942802	10.59320681	10.808773	10.64242612	10.72632648	10.27141932	9.843628275	5.526099915	10.35005226	9.611828521	9.756368201	10.06161871	9.675802332	10.1276856	10.45981127	10.2349463
ABCA6	10.52712321	10.06161871	10.11600225	10.80484418	9.949071959	10.06012072	9.269819748	10.91023775	10.28257505	9.427082132	9.931207591	10.24584933	9.672288903	8.500865741	7.522327151	7.225739829	7.052715091	6.705280374	6.408236769	6.815283578	8.699866691	6.418923734	7.215081479	8.492505553	6.613800438	6.305603951	6.907834581	9.417167941	8.60202229	8.151748276	7.156167316	9.259592664	8.741664708	7.654106058	6.97462628	7.509963065	6.683074576	7.203152453	8.877790609	6.228309563	7.348550274	8.963765285
ABCA7	9.576100434	10.03420631	9.158052454	9.213852486	9.152035141	9.124758098	10.04235332	9.384107164	9.571354627	9.647065516	10.24584933	9.691591208	9.393230646	9.295076181	9.142054723	9.911331508	9.088554414	8.049200194	9.511456881	9.466671327	8.693734125	9.579216121	8.333689033	9.265403349	8.773296217	9.303868731	8.907098937	10.039641	9.615070798	9.631890582	8.758068962	9.469204342	9.382991595	9.474469178	9.145447337	9.643767104	9.192880015	9.227033226	9.409555388	8.474875227	9.834576579	9.690675434
ABCA8	8.505117239	8.285311696	8.982600432	9.08733922	8.118821465	8.943583796	6.834644083	9.23201178	9.113095109	7.310560187	7.629188623	8.483594112	7.970857152	5.349268863	7.190033883	5.156353033	6.037786338	2.945103656	3.561492401	3.195954676	6.574507474	4.320675694	3.888959746	7.079301814	4.038331505	3.86178421	3.510595309	7.128867072	7.823655913	5.995140651	5.134027678	7.317936413	7.861947694	4.862111248	3.104096572	5.674391728	5.059345456	2.58180477	4.722824128	3.311774438	3.300382137	4.939671857
ABCA9	6.715319035	7.001155917	7.655846177	7.942036721	7.351353976	7.285859735	6.147015783	8.031132158	7.73426517	5.569604658	5.986187434	7.444366299	6.520281114	5.159741171	5.803107418	4.292108079	2.831343238	3.24462375	4.15161504	4.206424517	6.22180554	2.809056611	4.320675694	5.909911558	3.82569616	4.374821281	4.433933293	5.639543171	5.739843546	5.397831119	4.141561216	5.873715844	6.230708225	4.271226642	2.529709457	3.595812014	2.839095223	3.426850683	5.520318585	3.261123507	4.160864179	4.126066716
ABCB1	7.564458266	7.200872077	7.126866238	7.796781544	7.087498837	7.332604268	6.068625517	7.840735595	6.555662593	7.648409493	7.294493219	6.401530959	8.026851643	6.772945836	9.272377267	5.036617443	5.502210521	5.860955647	4.905953296	4.930383413	6.543766472	5.608828567	5.252455606	6.752564006	5.90703765	5.806924251	5.349268863	7.399182238	7.295477941	6.406820376	5.426726023	6.977529166	7.154525966	6.230708225	6.086787631	5.304853372	3.76339678	5.701710435	6.945409977	4.733781004	5.761833902	6.053652342
ABCB10	10.46484469	10.68351589	10.77325282	10.56006522	10.45981127	9.91496498	10.151627	10.56183814	10.42136476	10.44203429	9.917629115	10.68161894	10.11747165	10.34463665	10.3535624	10.15561614	9.536449665	10.54756283	10.53637921	10.91804917	10.59320681	11.01047872	10.53726936	9.691591208	10.5065773	10.58401021	10.52000521	10.34463665	10.22501168	10.50159405	11.01744205	10.62894016	10.27183602	10.52047824	9.77497103	10.02254646	10.60770446	9.125834107	10.01383348	9.786047137	10.39970962	10.05565203
ABCB5	2.81399034	3.780335717	3.771952563	3.025729474	2.896946719	2.826263161	3.228786285	4.567053777	3.484831695	4.710415672	2.777558792	2.608648714	3.133814822	3.340886026	2.689399121	2.750288963	3.433555037	5.380016266	4.550353878	5.235271043	3.564868136	3.277692658	2.626776808	2.661336106	2.831343238	3.09431206	2.680373738	3.426850683	3.195954676	3.237307162	3.735633947	2.57299455	2.385303603	3.973154733	3.610070905	3.330199209	3.946987657	3.034164375	2.676493184	4.0005594	3.395426108	2.652439952
ABCB6	12.23276168	11.56741013	12.17068459	11.80119806	12.04684931	11.12916956	12.02056998	11.10175525	11.30996775	11.60391123	11.78394019	12.25885946	11.99614828	11.80009532	11.26319886	12.1738415	11.02961414	11.3628086	12.50530577	11.15859561	12.31327162	10.80837028	11.23839564	13.11717318	10.90719836	11.85944398	11.85437691	12.75113643	11.89367438	11.64407575	13.14609382	10.71314695	10.22255233	11.393189	12.47442284	10.87296245	11.57113345	11.63690588	11.44913045	11.33749513	12.61766599	11.23792539
ABCB7	10.59812314	10.18650905	10.7958976	10.85493522	10.66534928	10.3129624	10.44446835	10.49473947	10.70645247	10.25795728	10.74213264	10.35740887	10.42330039	10.84830051	10.20181958	9.772425811	10.03467516	10.60676413	10.69495501	10.2794953	10.03709837	10.68351589	10.55465682	10.79301244	11.14842075	10.60011391	10.86322268	10.48996606	10.49971383	11.03113976	11.0497585	10.31566387	10.52422107	10.46618991	10.64811761	10.84315282	10.03759668	10.02401041	10.63282818	10.41783796	10.87106725	10.28456342
ABCB8	6.373714356	5.841539867	7.422621271	7.011863145	6.436967696	5.290310886	6.993886065	6.11785367	6.762112255	6.019403534	6.340847085	6.030264853	6.438207823	6.014693527	6.514437354	7.000057761	7.886001958	6.439329556	6.763331105	7.054656934	6.598174001	6.218465507	7.000057761	6.304464458	6.612588514	6.28783944	6.082313257	6.907834581	7.069355003	7.046601613	6.286613854	6.324962398	6.769988442	7.566191758	7.352431838	7.330703331	6.872281895	5.737493217	6.20545688	7.002513941	7.495533745	6.575569365
ABCB9	5.517582013	5.367772998	6.283221169	6.361421438	6.187398083	5.521662449	6.513446507	6.199202439	6.066280905	5.925510542	6.071350022	6.294594032	6.053652342	6.611414146	6.872281895	7.014533842	6.751589147	7.364547928	7.509963065	7.408860282	6.240735746	8.369090949	6.876718685	6.430369997	6.515452212	7.010903992	7.227649736	7.054656934	6.099021806	6.561267411	7.170028699	5.751408879	6.518139855	7.029849447	6.852689755	7.456183793	6.703183642	5.532728884	6.551106564	7.599523503	7.252316094	6.255506697
ABCC10	8.972465619	9.176430745	9.222078501	8.744504462	8.803903096	8.449710184	9.090965133	8.323209553	8.623580892	8.893266965	9.149429139	9.382445792	8.52238179	8.482863421	8.936310497	8.764968331	8.841471603	9.614561729	8.998894816	9.263739554	8.402179779	9.460455966	8.696268506	8.73529111	11.55250955	9.358895838	8.618116654	8.794327109	8.878945749	9.353130236	9.003527717	8.869581628	8.733944904	9.190577287	9.817367173	9.273536025	8.250138453	8.9892106	8.784863739	9.593810874	9.088554414	8.919753365
ABCC2	5.696536723	6.276207184	5.049017756	5.272083685	5.041154543	6.115001283	5.456156499	5.952916185	4.575102402	5.124074927	6.149737995	7.335627814	5.069726194	5.737493217	6.313016372	6.654485755	7.236928872	5.662203126	7.430075552	8.764335207	6.431662728	5.688140086	6.083325399	6.30657488	6.249501382	9.224702804	5.654180385	5.333785842	5.820307227	8.490373654	9.404150768	7.050693718	5.792432504	6.955937237	6.993886065	10.65900377	7.883676143	6.156998378	5.515066304	6.809246934	6.210584376	6.98260858
ABCC3	10.75546328	9.636119745	11.26373436	11.8445277	10.9969845	10.5431541	10.53960052	10.48248234	10.73121808	11.71785792	11.09109257	12.44874094	11.61843787	9.280419869	10.92685956	12.23350038	10.41783796	9.063570454	7.423485631	10.80726012	11.73682295	8.410779326	9.417808804	11.83039426	9.555529995	12.42315759	9.950136167	10.55709809	9.098595583	11.01633448	12.45119929	10.69311494	11.12048111	9.447085009	12.38131293	11.41622527	11.28709636	9.165244776	10.00536868	11.30710037	12.26539253	10.56291628
ABCC4	5.838657833	5.594055928	5.3445584	5.809525998	5.610420893	5.606048251	5.449340258	4.328181428	5.789564996	6.142363618	7.147835914	6.162992121	6.519167386	7.228580487	6.851778995	7.427061414	7.705528445	6.767664392	7.959741313	7.820665157	6.120444066	7.476533454	7.345747172	6.543766472	7.35345021	5.54175284	7.209580948	6.564641594	6.887941741	7.30295925	8.605908912	6.774104462	6.771928988	7.040389637	6.797411752	7.52067278	6.650245616	5.366327678	8.264123743	6.498684708	7.557239402	6.183791348
ABCC5	12.98048847	12.19532778	12.33446057	11.57177664	12.02603667	10.88941275	12.43211642	11.39056922	12.35518357	12.02758457	11.63005405	13.91092697	11.94387198	11.90275549	13.77882	13.96836233	10.84787555	12.93782093	12.24340034	12.03711452	13.74594359	10.06161871	12.44530042	13.0479047	14.63425388	14.10666948	12.50687281	15.73105434	14.14523039	11.33377478	14.9015241	13.02458517	13.93423524	10.70958939	14.09727003	12.98447457	12.11457947	10.82166975	12.23128896	11.69089467	13.25874869	12.18945327
ABCC6	7.422621271	9.715038658	7.082277937	7.348550274	7.867378746	9.205727995	8.076013677	9.101841685	8.233805531	9.276975653	7.989740556	8.321873633	8.101070147	6.991025169	8.63273414	7.775800911	7.982823596	10.11556431	7.713928307	7.157964391	7.298385625	7.181345844	7.102412305	6.723750738	6.761116993	8.397089822	9.255228627	7.950184217	7.448785569	7.567999181	6.957032638	7.33919642	6.863610429	7.464167476	7.550836394	8.228964301	9.521021127	7.120898582	7.47401421	7.68909264	8.176535594	7.009968002
ABCC8	5.320076892	6.353675955	6.147015783	5.98412724	6.015848777	6.28920175	4.844933354	6.50083969	6.225884238	6.491175159	5.959143379	6.977529166	5.148602927	5.765478741	5.178124358	5.304853372	5.457707175	5.904310714	5.925510542	5.833190965	6.844258037	5.703362608	5.652490618	5.990100263	5.95155249	5.765478741	5.634170025	5.676066908	4.918710274	4.780192699	6.632706076	5.652490618	5.64400702	5.792432504	5.387092633	5.399175712	6.332271959	5.54175284	5.221305844	5.652490618	5.999867933	5.944144379
ABCC9	7.347644518	6.483234334	6.916913238	7.943739518	7.380253201	8.563210361	6.536523648	6.344794736	7.323433677	7.341042907	9.053107139	6.94778375	8.19828025	8.530302181	5.426726023	5.666593762	6.39626925	8.780939106	6.228309563	6.132768315	7.736889354	6.918772992	7.255957534	7.216884056	6.130352018	5.919440988	5.603375058	6.595928274	6.470111597	6.861695673	6.046635559	7.063071528	6.94778375	6.040260499	5.353371996	7.405415452	4.426379393	7.84634678	5.909911558	6.527759708	6.082313257	6.475981459
ABCD1	6.990220899	6.645741712	6.941522481	6.89900699	6.799591543	6.299558559	7.026407864	6.97462628	6.908909419	6.739083818	7.761281136	7.869766829	6.647828084	7.452492729	8.598154799	7.837648216	8.307557273	8.618116654	8.650699169	9.037377217	8.404182456	9.497740142	6.92446215	7.270540193	7.944599212	8.657619105	8.160419347	8.818965227	7.896731159	9.08733922	8.145831169	7.705528445	7.126866238	7.548700226	9.556439256	8.490373654	8.112533688	8.675743894	8.340650256	9.400895224	9.408139018	8.024465469
ABCD3	10.29216564	10.64773183	10.76311303	10.24831917	10.56903423	9.983321076	10.50757681	10.16255301	9.756368201	9.585964551	8.487734065	9.442363282	9.717754921	8.108663782	9.824899849	9.582771285	9.085063829	9.104600752	9.454782177	8.454557438	9.499547443	8.412236517	9.282398484	9.062386617	9.722604288	8.573628053	9.587053477	9.025576353	9.536449665	9.957893563	9.677232868	9.012993488	9.056746158	9.628104499	9.232504868	9.719492786	9.336243347	9.732673287	8.934058369	8.899193439	9.523066604	8.993641413
ABCE1	10.66691729	10.53536743	11.08907157	10.77030366	10.78827112	10.79060018	11.0633837	10.54715402	11.47649823	11.13281157	11.00751526	10.24933616	10.93028395	11.06584975	11.31869151	10.56528133	10.71457858	11.47649823	11.89794482	11.83511524	11.11388179	11.12916956	11.4643357	11.41981161	11.15183647	11.69194821	10.68499929	11.22039212	10.9528126	10.94653476	11.06191729	11.25129455	10.891465	11.82873969	10.90979647	10.61173136	11.84677819	11.0359964	10.93923991	10.59757349	11.39563947	11.28063568
ABCF1	11.73132895	11.42746962	11.59021802	11.65874487	11.46927129	11.50630173	11.9279112	11.43699927	11.76786319	11.73959157	12.21323656	12.00018302	11.7330185	12.0639378	12.25069425	12.28299106	12.51449235	12.90358439	11.73959157	12.02866522	11.59470179	12.71530965	12.03272279	12.57726502	12.53458429	12.73615889	11.84100214	11.78331354	12.20166058	12.61460463	12.53533809	12.28095979	12.1827502	12.83344828	11.93500162	12.77981911	12.07759504	12.72859397	12.47139483	11.96644401	12.19783607	12.40463395
ABCF2	9.938874346	9.476022211	10.15083264	10.30259336	9.949605741	9.894159723	10.62389389	9.887889705	10.08385702	10.03861564	10.68262715	10.85889647	9.924701872	10.47625142	10.5873648	11.7887595	11.30353069	10.4809936	10.18097004	10.12299094	11.40569005	10.62093561	11.2252813	11.40728215	11.69450459	10.81248007	10.88295956	11.1067892	11.12716492	10.79752111	11.30554764	10.49831899	11.36619076	11.51532616	11.81586679	11.50892737	10.75033356	9.922007915	10.46773001	10.33041409	11.15183647	10.821181
ABCF3	11.9716218	11.74576194	12.01238646	11.8757708	11.95798587	11.82229897	12.34319721	11.86170199	11.86056415	11.9716218	12.32539951	12.35305847	11.85834562	12.2527574	12.69910571	12.49453324	12.08000169	13.01238037	11.82053378	12.34177932	12.2408251	12.66528203	12.31246202	12.31327162	13.38685831	13.11138569	12.84075003	13.60231611	12.94795874	12.18526285	12.35862024	12.29299851	12.72638242	12.15861053	13.41584229	13.1811427	12.9196995	11.97848188	12.07931811	12.84595241	12.90256399	12.19344344
ABCG1	8.588615219	9.593401703	8.375996615	8.248738465	8.110915804	9.286320092	9.366049792	8.645558703	9.078446114	8.863963221	9.580192462	8.267769255	9.466671327	10.15662432	10.14937889	10.07176322	10.20882926	9.229770395	10.02169671	8.841471603	10.05765589	9.341768178	8.915500148	10.17548364	9.118149458	9.731637003	9.098595583	10.66321331	10.30956143	8.733351623	8.466786727	9.625978238	10.01481115	9.75232934	10.95038802	9.288724928	10.52277272	10.73768685	9.79089921	11.30246991	9.127667655	9.848316815
ABCG2	9.203349452	8.866871288	9.335054198	9.459279594	9.649644948	9.256815103	7.496575593	9.575581934	8.080613257	8.476119784	7.952519812	8.612975037	8.722860689	8.078336072	8.163469177	8.336467061	9.657550459	7.923236262	6.577936446	8.269176176	8.637279235	7.49307115	8.653833007	8.842247722	8.462577225	7.814046574	7.81171667	10.54804131	10.07576562	8.564616546	12.15482475	8.189852966	8.110077462	8.193654657	7.650128023	9.122568143	7.095370195	7.937917527	7.537199925	8.19828025	9.032145948	7.68467108
ABCG4	7.236127341	2.893186242	7.292643112	6.825880968	7.363631253	3.994943034	7.485875394	6.750542915	8.603834781	2.637954636	4.542228038	5.554762384	6.441477152	8.168699028	5.407793328	8.877790609	5.819000292	6.799591543	7.569520104	7.483199409	6.627636891	4.747302576	8.055816207	6.595928274	6.620854886	4.216657579	5.134027678	6.879953882	5.79931037	5.582857061	5.941492674	6.492157367	8.347106338	6.957032638	8.672561599	5.797966047	6.445190999	5.92896178	4.622387864	6.84196047	7.571167136	5.337093198
ABHD1	6.470111597	7.044501381	6.467955962	7.267368153	6.524405542	7.090436023	5.754481148	6.874468468	6.32616643	6.531863235	6.6469236	8.983072144	5.83608206	6.246771849	5.808108174	7.728676065	5.521662449	6.916913238	5.556485167	5.425332322	6.525587007	5.654180385	6.816307941	6.082313257	6.421195519	6.38694748	9.260097227	6.158208482	6.352565301	4.476594117	8.465312609	6.007389159	6.007389159	4.937939821	5.94917357	6.431662728	7.352431838	5.258838432	5.484034775	6.290161563	5.615878251	5.652490618
ABHD10	10.56051045	11.45538583	10.17779428	10.12354743	10.07955316	10.67940651	9.809109592	10.92886433	10.21387026	10.83252078	10.48621508	10.92170635	9.611828521	9.984263683	10.09233373	10.92442375	9.553402247	10.17548364	10.84373024	10.70958939	10.46918303	10.05234619	10.11992396	10.48248234	9.964073615	9.753389914	11.26199635	10.58500011	10.44493946	10.24994522	10.81943614	10.07634886	10.06834292	7.589425242	10.09285305	9.946083152	9.741378519	9.190577287	10.61591182	9.891205139	9.680704105	10.10199696
ABHD11	12.8595639	13.12728359	12.36864473	11.51314775	12.18070398	11.97973371	11.88849026	11.93325263	12.92049862	12.26150516	12.20675191	13.14062856	12.0963486	11.5188844	12.778171	12.89722275	11.28919523	11.59202414	11.62944912	12.31184193	12.58556802	13.34178687	11.46927129	10.9623393	12.77893118	13.37560854	13.48343303	12.37256863	12.71195406	10.98149128	12.40042294	11.68924467	13.06534008	11.0939135	13.12532005	12.73615889	12.02355079	10.89278981	12.98923908	12.22001639	11.33323867	11.62835753
ABHD12	11.58089694	10.70777154	12.56825992	12.17880617	12.54820611	10.73993143	11.92479142	11.16362281	11.45032426	10.44115284	9.587543079	9.770112807	12.07082941	11.5392193	11.55950978	12.17806273	11.38596016	9.394324306	12.25069425	10.09955261	10.57318968	9.735654361	11.27556384	11.68983399	10.92347775	9.903622226	10.5321039	11.17224061	11.83279578	10.68959945	12.20794832	11.02565583	11.17483273	10.57457074	12.4292521	10.40581605	10.67094084	10.00217103	10.65196583	10.72576727	10.10739744	10.7449698
ABHD13	9.064729202	8.742905972	9.441346353	9.015957249	9.250772321	9.19526561	8.931540143	8.945622478	8.799304704	9.368485216	8.918718229	8.395653272	9.705964443	9.279301882	10.1479317	8.801837255	9.883001674	8.862589221	9.763669964	8.980292459	8.352680117	9.187812279	9.109085148	8.400588321	9.094613089	8.629227804	8.613636811	8.53313459	9.147213083	9.342863545	8.892191142	8.550229762	8.54503696	9.701334976	8.502353906	9.534829657	9.638970823	9.260097227	9.430934657	8.327212109	9.619177708	9.05904772
ABHD14A	9.591399484	11.62578819	9.450626721	9.896540994	9.41494883	10.57835405	9.514075627	10.80629462	10.25415182	10.37612242	10.25750763	10.16573011	9.534829657	10.09845142	9.404150768	9.773923644	8.995774115	9.995958055	9.874610463	8.699866691	9.410815816	9.935429636	10.35843677	9.836956771	9.203349452	8.819552423	9.530343289	9.224131742	9.951144468	9.378837725	9.497178848	9.290472449	9.788911789	9.484035485	10.13420108	10.43233374	9.995501519	9.783537996	9.203349452	9.843053199	9.354735409	9.37282491
ABHD14B	10.3451652	10.64908613	10.72533014	10.68212626	10.20984126	10.6095449	10.45929584	10.70906528	10.17502361	10.20822915	10.11689354	9.932018409	10.39170791	10.13188819	9.875072549	9.234780104	9.071383188	9.924194701	8.657619105	8.540992838	9.313443085	10.36235705	10.40768905	9.010096728	9.661202643	9.480367863	9.051170388	9.076621197	9.922990742	9.889740713	9.757855242	9.242589215	9.436343461	9.740914228	10.47968153	10.39646415	10.08090387	8.591414682	9.210964207	9.897034508	9.980124757	9.735188238
ABHD15	8.663493251	8.702254665	8.626319982	8.181561843	8.145088448	7.754550258	8.222556321	8.708803911	8.156114318	8.002175841	8.738253852	9.240388821	8.257554523	8.157591096	8.824992006	9.093390392	8.499978286	8.083731654	8.517156093	8.554587944	8.466040189	9.312247001	9.188868675	8.035028303	9.140902141	8.464599112	8.560099084	9.080722515	9.382991595	8.780200283	9.343987097	8.55816847	9.765207925	8.575436185	10.22113802	9.042431937	8.330840615	8.684503973	8.542203787	8.92143787	8.702254665	8.133023309
ABHD16A	8.605239186	8.603834781	8.850042717	8.645558703	8.810349064	8.701115735	9.181821837	8.500865741	8.495101776	8.174096684	8.307557273	8.145831169	8.763011616	8.553773601	8.376715788	8.428574023	9.225898702	8.917489946	8.620563641	8.807983003	8.035028303	8.924605522	8.259814481	9.281737309	9.636953193	9.355791931	8.908316922	8.647012401	8.443387751	9.321039718	9.527781467	9.008416015	8.700560266	9.382991595	10.17595852	9.617057872	8.43353081	9.503010466	9.119373638	8.270814151	8.951148827	9.001888886
ABHD16B	7.332604268	8.607198713	8.88523445	8.001101718	9.37471786	8.528447304	9.101841685	8.743652768	8.502353906	9.112025286	7.68467108	7.396422178	8.836793045	7.935317985	8.623580892	8.848871969	8.707495006	8.570686396	8.834196147	9.178958244	7.058707687	8.011466189	7.571167136	7.352431838	7.224842941	6.925435641	6.77774732	7.56268131	7.277683609	7.112992902	8.056726573	8.318275283	8.192933001	8.368405176	8.553773601	8.6379135	9.044109235	7.978478022	7.121627814	8.441064616	8.617464867	7.847342633
ABHD2	10.17915456	10.45723287	9.083027285	9.219025102	9.642728455	9.29271524	9.834148116	9.072074376	9.689744892	10.29690724	9.507227424	10.1691808	9.157543677	8.72038612	9.725049282	9.694048278	9.489399997	8.808511913	8.931540143	8.713488631	9.295755828	9.043005012	8.385578841	9.872746803	8.689916348	10.71457858	8.982600432	9.389742808	8.761941472	8.511996594	9.947579342	8.943583796	8.840264032	8.997642278	8.85373064	9.601595529	8.430807393	9.086139768	9.967149756	9.345131489	8.73902819	8.641191697
ABHD3	9.112586203	9.253608273	9.254124616	8.993044665	9.809545053	9.071383188	9.496231246	9.171864824	8.788710941	8.509060993	9.312247001	9.494144163	9.351006716	9.464606973	10.58119303	10.78873542	10.07122553	9.053768501	9.75127655	10.59217853	10.55513503	9.319450896	9.198603764	10.00079498	9.907876324	10.08385702	9.110227158	11.42796302	10.06943195	10.05067172	10.40815094	9.3593958	9.949071959	9.237751424	10.58636906	9.513038274	8.407851888	10.6324296	9.473842957	9.372437877	10.05013402	9.376812734
ABHD4	10.69633245	10.04473857	11.05949883	10.85549804	11.33554914	11.33012521	11.72010634	10.87151129	10.61049055	10.56903423	9.91899113	11.23478026	11.28063568	10.36532327	11.61469951	12.12292943	9.993293981	10.5011441	10.53352644	10.00488276	11.49645275	10.00170459	10.65656649	12.07463926	11.05064697	10.73401854	10.43691422	11.73394664	11.2882006	9.706471103	11.70662342	9.898500295	10.74775395	9.482035418	11.6693626	11.81926265	10.0805036	10.9723719	10.67282082	10.51771454	10.66795906	10.71059592
ABHD5	11.09157031	10.22843617	12.26471027	12.51745441	12.35670437	11.31106857	11.93961893	11.38010802	11.3628086	11.06482887	10.75250759	10.74638719	11.6152233	12.36791695	11.55250955	11.06874447	10.808773	10.50212	10.7122323	9.961017997	10.45094181	9.915489027	12.34667369	10.18188638	11.6002329	10.54504648	10.37946553	11.27240207	10.85795359	10.98498304	10.48421566	10.56575453	11.55548253	11.88849026	12.32942209	11.89496531	11.48543342	11.07156297	10.10096328	10.49144035	11.07924949	10.74638719
ABHD8	7.746116897	8.273769577	7.405415452	7.245438485	7.483199409	7.896731159	7.945330001	8.130535193	8.10702615	8.060526651	7.663972553	8.230802071	7.146846814	7.083181593	7.878131967	8.403586866	8.369090949	7.942866268	8.367699783	8.564616546	8.571440081	8.177349054	7.087498837	7.917740935	8.42327545	7.673777541	7.826928689	8.547435936	8.523764137	7.880530654	7.897651448	7.141428788	8.400588321	8.439673435	8.131486246	8.392874388	8.785536945	7.348550274	7.826928689	8.571440081	8.330107113	7.725244741
ABI1	13.03750634	12.55410931	13.28040309	13.49649852	13.17904498	12.52308125	13.03750634	12.80514999	13.35174014	12.43662591	12.20862004	12.63404817	13.12209291	13.02804845	13.33037515	12.96511301	12.68716645	12.70788049	12.42177863	12.89183208	13.10936919	12.91254049	13.12444102	12.83991909	13.02265703	12.46594004	12.5518295	12.44388827	13.1641762	13.33705942	12.77493111	12.84158364	12.73866782	13.40807066	13.0393336	12.68397335	12.97368776	13.14609382	12.57068165	12.54224324	12.86201039	12.68152945
ABI2	9.290472449	9.423263541	8.873447538	8.9892106	8.842821283	8.928954251	8.699866691	9.102449218	9.378379267	9.477619977	9.638505944	9.783537996	8.714081312	10.23860037	8.981998113	10.54280587	8.845586504	9.886958349	9.153347025	10.35058536	9.982276242	9.889262564	9.964073615	10.04052271	9.648629984	8.597451927	10.6199211	10.68308251	9.92917434	9.688638471	11.33422875	9.174837509	9.958868321	8.956454812	10.32070192	9.158539935	9.922513587	9.492981218	10.47345022	10.22793729	9.426077382	9.555946062
ABI3	9.14497521	8.390730239	8.516587512	8.607198713	8.675743894	8.918081309	8.823269482	8.533830321	8.316813211	8.869581628	9.845481897	8.53313459	9.470320576	9.768003824	8.730185179	8.335808768	8.507205747	8.335024929	7.794394138	8.148069432	8.971906404	9.504565627	8.78420689	8.638524701	8.204677653	8.624266576	9.048278298	9.533401885	9.349254154	9.698340964	7.947007017	9.378837725	8.794327109	8.869142745	7.827553402	8.489760509	7.859506305	8.949917008	9.697925104	7.941404383	8.486489044	10.04337985
ABI3BP	9.845971804	10.59534445	9.501314833	10.55049868	9.952124896	9.829412624	7.471429895	10.24994522	10.17100913	10.35555193	10.9933057	8.734558884	10.10053126	9.221540425	7.343883718	6.553414916	4.419473598	6.208101364	4.783624046	6.350251499	8.438312719	6.219175156	7.91857207	9.324485678	4.404706883	5.445402889	3.387535269	6.891793359	8.233805531	7.431169681	6.511494555	9.542771234	7.432152798	4.75591279	6.226948548	3.409229239	4.452312622	7.529923972	8.12702774	6.92446215	4.55213116	9.397709917
ABL1	10.654981	10.76934129	10.32070192	10.5966331	10.24251745	11.0403278	10.3410258	10.92125309	10.71457858	11.09304143	11.43061583	10.487103	10.76086328	10.84875437	10.58070287	10.48201379	11.23533838	10.00488276	9.965616562	11.00901755	11.01744205	10.09027363	10.31916986	11.24717817	10.11457247	10.0562247	10.77621878	11.42026519	10.13631256	10.91714376	11.27556384	10.53071699	10.37426423	9.709986448	10.00536868	10.48375882	11.13458265	10.63807463	11.23069635	11.70604666	10.95897951	10.66944239
ABL2	9.055468092	9.295076181	9.282974449	9.147775448	8.723561473	9.919594392	8.923394415	9.109085148	9.349892655	10.03040014	10.32953953	9.774474938	10.0952127	10.69407808	8.693237383	10.35507007	11.53966637	10.97379251	10.93827764	10.62132934	11.0291413	10.89040167	9.606483844	10.14694368	9.965616562	10.30306749	9.896006147	10.15357633	9.963040915	10.09702441	10.10053126	10.8533967	10.57512124	10.77516235	9.780998843	9.952609548	10.22696639	12.51150938	10.20770196	11.20072486	11.01684133	10.41739338
ABLIM1	15.14775702	14.90442191	15.82990444	15.92219469	15.72556479	15.09959827	15.45803881	15.35825511	15.30546484	14.4738228	14.39224632	14.58992636	15.58476564	14.9075629	15.55600493	14.2554336	13.90790125	12.14949397	14.86297702	13.6089758	13.18225099	13.45994926	14.64957908	13.63634036	14.34110655	14.15854126	12.45706657	13.80590887	14.63425388	13.1652077	13.8608998	14.50060457	14.5365498	14.3325155	15.58476564	13.52835697	13.25741612	12.83722991	13.23106206	13.08714273	13.96515106	14.21145227
ABLIM2	10.84580279	7.874133953	11.69450459	11.35916468	11.34484683	11.01842107	10.77948832	10.33426635	10.68683293	9.160151059	9.747459829	9.03789647	10.99285973	10.7665238	9.961945177	10.17502361	10.73030499	10.44029908	11.79593969	11.7898195	9.796433945	8.69244294	11.62054347	9.731196239	10.66691729	10.06727745	9.210344994	8.983072144	10.37759943	9.028884806	8.969790857	11.27240207	10.79536326	10.74638719	9.617057872	10.0952127	10.97072061	7.913787443	10.38288158	11.43001006	9.310343584	10.15898265
ABLIM3	9.740356822	9.079491889	11.93609713	12.79472357	11.99558408	10.67720827	11.30996775	10.89094545	11.46626743	10.4500189	9.79198079	9.2880124	11.53616092	8.653833007	8.342077008	8.919753365	11.11182851	9.119794207	9.966125366	9.310869937	7.540192846	7.307690976	10.94953667	8.890716693	7.767418804	9.039647962	8.681261581	8.704258551	7.9048548	8.547435936	7.507165646	10.84626154	9.083027285	9.706471103	7.252316094	8.581592231	9.444465367	9.001174429	8.72590037	12.06003318	10.25659896	8.608440203
ABO	4.751912293	3.085664898	4.751912293	4.739543118	5.081321801	3.051281368	6.261365162	4.961008521	2.909487843	5.41540388	5.378771125	2.859178416	4.419473598	2.796507651	4.79572625	5.061231273	4.189473099	3.205328975	5.268772704	5.41540388	4.412745721	2.962242904	4.514700623	5.594055928	4.289935616	4.681928859	3.439457375	4.481675968	5.098317894	4.075740445	6.436967696	3.405950989	3.285862367	3.73254237	5.309536853	3.898000714	4.328181428	2.648790798	2.630727625	2.958125145	3.77710765	4.972600138
ABR	13.46965474	13.50388894	14.51213563	14.24930021	14.12514886	13.84421072	13.93946606	13.57051796	13.7539394	13.15703536	13.33261774	12.981485	13.93788816	12.55261117	12.79048471	12.61911381	13.11812855	12.45183518	13.22856301	13.29748031	12.75947488	11.97906726	13.34178687	12.37070101	12.34319721	13.64718757	12.90082678	13.61167397	12.47442284	12.74102619	13.19168298	12.71617686	13.59319235	13.21987978	13.22207743	12.96873803	12.94268549	12.82816063	13.61048628	13.55878063	12.26347537	13.29988641
ABT1	8.535058708	8.250801226	9.401943768	8.743652768	8.573628053	8.489760509	8.366381433	7.297309868	8.726614933	8.565251756	8.563879759	8.11157637	8.453812805	8.246484426	7.835270651	6.929632047	7.672206489	7.991477835	8.083731654	9.655409287	7.882106454	9.182919588	8.769536548	8.125071157	8.466040189	9.461974378	8.140617221	7.768315668	8.935160096	8.6248798	8.982600432	7.588540657	8.295964203	9.045357236	8.415242381	8.748886001	7.919393824	8.05903628	7.9048548	8.975568033	8.340650256	8.803175116
ABTB1	10.74590052	10.52514765	9.985775469	10.59123327	10.9331187	11.18629892	10.83783498	11.01934638	10.47023062	11.16062616	11.49504759	11.2252813	10.75657545	11.42645168	10.56229219	11.07055246	11.25031836	10.98046765	11.66546097	11.94442125	8.481524612	10.35005226	10.9933057	10.80587768	10.21387026	11.20936943	10.79060018	10.27090421	10.84626154	10.7248654	10.48996606	10.80587768	11.22885126	11.03221643	11.36849047	10.89871351	10.32953953	10.35169573	10.27852683	10.71800141	10.95038802	11.03065647
ABTB2	9.456468456	10.20882926	10.12410362	11.16362281	10.46871683	9.094613089	10.14601665	9.679197952	10.21338669	9.452687498	9.93165507	7.836860587	9.477619977	9.602037038	8.822739148	11.04639694	12.52106954	10.07735217	8.299058891	9.188352552	9.251938452	10.77137915	8.745733134	8.80508176	9.22818173	9.675802332	11.83096198	9.885958625	10.94395556	9.970176665	10.23722582	10.00926019	10.26199289	10.04052271	8.516008007	10.1093768	11.22975637	11.99445642	11.54999219	11.42490853	11.00151374	10.97668899
ACAA1	13.42072736	13.18522272	13.77750997	13.75560682	13.60231611	13.55336358	13.58121808	13.67632495	13.70543044	13.4845965	13.12532005	12.24948638	13.54179754	13.10839371	11.75408284	12.93240522	12.5750659	12.3188768	12.01307412	12.0825456	12.37920861	12.40534975	13.5601126	12.24340034	12.50020631	12.18135942	12.54443238	12.7193799	12.74717075	12.61992963	12.85028113	12.45927085	13.01712135	12.40687303	13.02804845	12.86038483	13.0134407	12.67989222	12.83991909	12.81746291	12.33505327	12.8061493
ACAA2	9.614561729	9.414350481	9.644186797	10.35005226	10.06631503	10.4904351	9.778848284	10.26600338	10.1883842	10.40815094	10.60633231	9.941737181	10.40528482	11.47911453	9.71900533	10.33858701	11.36801434	9.409083054	9.335556862	11.38596016	9.508324095	12.31474437	9.133781693	7.3374171	8.118821465	8.621639371	9.314740794	9.370902787	9.038638139	10.66371152	8.693734125	9.996356248	11.00344417	9.802888235	12.33166468	8.810349064	10.70822265	10.16618677	10.29647893	8.892725282	8.820795241	11.38066186
ACACA	8.182297038	7.605932644	8.479597437	8.502353906	8.27453264	7.481543987	8.474875227	7.559140449	7.924931207	7.009968002	7.936098062	7.790472786	8.395653272	9.581756372	8.33283559	8.993641413	8.047390232	8.592590111	8.075165061	8.656907816	8.235326541	8.747011155	9.280419869	9.302593551	9.134315599	8.532366852	8.820182685	8.234458506	8.275153414	8.008151194	9.654343958	7.851963879	7.669796155	8.736508368	9.014004552	9.049901933	7.96709763	7.807524693	8.422646263	7.970857152	9.291084429	7.791363233
ACACB	6.027421524	6.356844456	5.221305844	5.409178196	5.372699345	5.731039621	3.876954288	7.424394533	5.54024968	5.618365418	5.225698704	5.512020276	5.591717	7.817113692	4.972600138	5.154807278	4.735588708	5.031510427	5.219530455	4.854690422	4.686332443	5.978963461	3.426850683	5.079678081	4.920627723	4.75979443	4.573270751	5.548714724	3.892084676	5.662203126	6.438207823	5.071493298	5.466616414	5.297826475	5.076808674	4.961008521	5.597207778	4.688510743	6.004830152	5.797966047	4.360324069	5.06461435
ACAD10	9.723248164	10.54756283	10.35211571	9.732165371	11.05555029	10.91276931	10.89477667	10.38041052	10.16430446	11.10312786	10.15309165	10.29169175	10.86645419	10.42378987	11.08479473	10.92593499	10.6199211	11.50630173	11.03648011	10.70684506	10.7489832	10.26847164	11.31977629	10.9203271	11.16803105	10.79536326	10.83914303	9.233585635	9.896540994	10.11689354	10.52838785	10.50899257	10.8373892	10.63957407	10.95741136	10.58352313	10.8933207	10.68638339	10.04515472	10.17350519	11.12338037	10.37895991
ACAD8	10.39221926	10.24004681	9.993293981	9.718418937	10.10600644	9.880523881	10.44769411	10.21189592	10.17350519	10.34772279	10.01278463	9.798693905	9.460945151	9.559574412	9.542771234	9.3593958	8.76718689	8.270814151	8.410024514	9.74418937	9.633665367	8.739697176	9.87904021	8.88523445	8.407851888	9.081929683	9.256815103	8.878945749	9.145447337	9.385670499	9.159051107	8.996378574	8.43266203	8.559532722	8.715443166	8.926545102	7.843165518	8.659199622	8.887116006	8.695050012	8.259814481	8.335808768
ACAD9	12.88348268	12.61544356	13.15006722	13.39962906	13.33705942	12.64710749	13.03096308	12.8158122	13.03471553	12.63718512	12.87791671	13.14609382	12.65861494	13.1384476	12.79129748	12.81096671	12.85369033	13.29216309	13.06020948	13.56681307	12.43287051	11.89367438	13.38541336	12.38878345	13.02362508	12.99671718	13.44831519	13.28373337	12.86983754	13.27449115	14.07234565	13.24321278	12.5203079	12.67488844	13.30462782	13.06650711	13.40437647	12.42634865	13.01521933	12.30711175	12.668445	13.10205241
ACADL	5.558313064	8.226961595	4.909769415	6.035329661	4.629096273	6.492157367	4.51691567	8.206129984	6.315172571	7.529923972	6.175648226	4.575102402	4.135670237	3.24462375	2.702881849	2.809056611	4.536525356	4.806128394	4.67580392	4.55213116	5.094816167	3.17625715	2.992143792	3.338007716	6.142363618	3.261123507	2.665042157	4.028936211	3.17625715	3.172963109	3.718991418	4.55213116	5.493680715	3.172963109	3.237307162	3.480541828	5.154807278	2.958125145	4.013238635	3.94443911	2.880364769	2.702881849
ACADM	10.90308253	10.85745522	11.38267927	11.53966637	10.9068179	10.75158132	11.19709998	11.40877712	11.27556384	10.83195265	10.33725736	10.22255233	10.51724007	10.29601033	11.64036384	10.72025199	9.478897542	10.02497913	10.95987208	10.53256229	10.56950924	10.58159249	9.933397817	10.22650593	10.06306204	11.02183426	10.49522536	9.883972066	9.808679735	11.24812754	9.856974311	9.823345863	9.442363282	10.80970895	9.290472449	10.4557239	10.83032222	9.916478926	9.614561729	9.302593551	9.665354493	9.835569875
ACADS	6.832776424	7.198949301	8.171959454	7.058707687	7.214330699	6.454812452	6.702389807	7.746116897	7.302046249	6.540544237	6.395151314	6.95784609	7.028739676	6.20147611	7.700096126	6.767664392	7.119954274	6.965490088	8.201895259	8.038153729	6.766738502	7.483199409	8.409389348	6.611414146	7.892448512	7.83072328	7.037562472	7.117879235	7.351353976	7.657550354	7.776645341	7.133741915	6.829122488	7.669796155	8.260608052	7.828955337	6.328788342	6.84196047	7.303836466	7.366967017	7.500214845	6.799591543
ACADSB	10.58500011	10.74736686	10.96085495	10.01975873	10.38182726	10.27416763	10.394017	10.26506035	10.19133335	9.82098349	8.813614437	9.732165371	9.669912805	9.503010466	11.00901755	9.501314833	7.698421342	9.316267211	9.54868867	9.202812805	9.809962419	10.19836342	9.855261694	8.907621908	9.763114246	10.16958069	9.503513399	9.083027285	10.16304097	8.329383984	10.32113806	9.34868769	9.923431275	9.339300709	10.09702441	8.742905972	8.579535323	8.373461296	7.511748934	8.549478469	8.779534572	9.684405951
ACADVL	15.01078416	15.00709523	15.22701541	15.17035285	15.19795391	14.86969388	15.16192448	14.89127087	15.26275284	15.49413975	15.24725183	15.10410053	15.13579716	14.74555868	14.4468747	14.36983925	14.86297702	14.16463349	14.50060457	13.8608998	14.32239362	14.37358279	14.48574259	14.28402854	14.29209167	14.74555868	14.3325155	15.00709523	14.61953347	14.43326667	14.46926789	14.98988886	15.16627401	13.8332352	15.32286148	14.92308621	14.34983912	14.5847746	14.71416177	13.91942897	14.56655577	14.46025182
ACAN	7.523153776	6.362311694	6.845262385	7.808399315	7.279354843	7.806843996	7.526179167	6.919680738	6.960870571	7.554567518	8.468556732	6.875768679	8.182297038	7.487352525	6.864870217	9.466037836	8.136478057	9.149952556	8.385578841	8.783435367	8.321873633	8.611473698	8.050739809	8.816568764	8.686609553	7.688169402	8.397790117	7.381144855	7.319708621	7.797743377	8.701115735	8.369090949	7.850285142	9.440753527	8.962641053	9.016556355	8.285947151	13.05298529	10.15510892	10.05324849	9.165867405	7.796781544
ACAP2	12.19467003	11.35668855	12.12520306	12.2274791	12.23128896	11.41981161	11.90817744	11.10570198	12.22606918	11.20838449	11.86637736	12.45927085	11.93961893	11.76272317	11.63149062	12.30642097	10.92644494	11.9734978	12.07641418	11.87394779	11.90882964	11.78748114	11.28063568	11.89745413	12.73028926	12.45927085	13.26553499	13.1612086	12.62854708	11.02670701	12.5801949	11.76334278	12.62543717	10.84580279	13.0749178	11.83217312	11.24984309	10.76744656	11.45086814	12.1827502	11.54431126	12.09882675
ACAP3	8.34284987	8.4256099	9.095791582	9.026785179	9.011837604	8.081489277	9.249641379	8.084501547	8.639799522	8.164271134	8.639799522	7.996391438	8.462006382	8.701625897	8.54503696	8.871496423	8.666275532	8.153209273	9.574643949	9.533401885	7.921854471	8.213559027	8.993641413	9.314217514	9.331055596	9.112586203	8.251681182	8.308402024	8.37816261	8.858570718	8.37816261	8.483594112	8.4207659	9.327192816	8.626319982	9.00060405	9.106989135	9.534829657	8.078336072	9.073389334	8.850723764	8.517156093
ACAT1	12.05943108	13.11335425	12.62178414	12.79992164	12.41447697	12.60676499	11.46296136	13.09320232	12.59363877	12.9214621	12.1263674	12.23476668	11.72798125	11.54077835	11.63746206	11.79481906	10.68451926	11.06976609	11.92969657	12.88348268	12.10656785	12.18470565	11.9149729	12.21057903	10.574106	12.20929172	11.88849026	11.50322701	11.57820584	11.63367787	11.79951525	12.00337849	11.34539891	11.46626743	11.85655628	10.91073641	10.79154153	11.00151374	11.65938546	11.30353069	10.42851644	10.64091691
ACAT2	12.54598237	11.65013883	12.7741251	13.32124466	13.35064209	11.94621943	12.13771513	12.05943108	12.08766954	11.24812754	11.00100469	12.11889565	12.05354468	13.21166913	12.67488844	12.41308409	12.31327162	11.58959362	12.63802404	12.73945236	11.76218274	13.25741612	12.893537	12.06331738	13.30462782	12.50930958	12.89021516	12.85369033	11.88901534	12.29165437	13.2160219	10.72576727	12.57585683	12.64113448	12.27880442	12.59658243	13.74759371	10.56475558	11.90515061	11.6452068	12.82816063	11.93088523
ACBD3	11.70771306	11.69980652	12.10656785	11.72064075	11.67639495	11.77276957	11.73682295	11.86715956	11.63097781	11.88030404	11.42692219	11.78634174	12.02711531	11.36801434	11.21743536	11.72907563	11.41422162	12.14347534	11.44053819	11.67311041	11.97223792	11.698789	11.43119574	10.51188334	11.65209658	12.10802795	11.6808113	11.88669794	11.9683782	11.73078773	11.77891658	11.93723676	11.74394028	11.63049336	11.41721721	11.63049336	10.97623945	12.09506454	11.75808248	12.0266191	11.75356619	11.68202903
ACBD4	10.05877603	11.5392193	10.79243401	9.860498076	11.78274482	12.07140293	11.87795003	11.47543364	10.23121442	12.11951046	10.55760524	11.00901755	11.82634987	10.53823618	11.84561948	11.95161348	11.60391123	11.19859716	11.0772914	10.65953108	9.860027667	10.44493946	11.00671538	8.450501233	8.800599313	9.070139624	9.32283996	8.212930747	8.834196147	8.984797071	9.385670499	10.69453011	10.74213264	10.79301244	10.49831899	10.95342108	9.258044047	9.832942802	9.633665367	10.48669617	11.15678452	10.52464676
ACBD5	10.48806511	9.767458838	10.25366978	10.49737664	10.60303295	10.17685162	10.78171414	9.808262872	10.10199696	9.699882346	10.44675445	10.20933188	10.39843499	9.676755374	10.55009582	11.14552974	9.300326298	11.19526614	10.07634886	10.31811736	10.90504294	11.11298406	10.20588705	11.07253685	11.09011157	10.24584933	11.13600956	10.27900773	10.37560615	10.89432124	10.65451508	10.13631256	10.72979504	10.60676413	10.30222146	10.69157336	10.58256972	10.38482954	10.16043623	10.59082613	10.78668187	9.976810327
ACBD6	12.37003261	12.16798147	12.63166469	12.21802712	12.53235607	12.34743932	12.25885946	11.93552464	12.44455506	12.21115834	12.16930258	12.24660589	12.44169227	12.55034092	12.95644589	12.57068165	12.09815773	13.3407395	13.19943494	12.84836829	13.15209033	13.63496743	12.15544308	12.74800996	12.39306268	12.98844382	12.89996124	12.93696824	12.81493227	12.418854	13.54821574	13.12728359	12.72417985	13.20376984	13.1480704	12.93046936	12.93415581	11.82354664	12.48504835	13.37560854	13.33816909	13.05504882
ACBD7	10.02210981	10.38085172	10.01975873	10.12250095	10.66371152	10.73401854	10.75072435	9.738297661	10.00352451	10.92216826	10.41580932	9.517838733	10.59534445	10.90445536	9.804016777	9.970661473	10.40626044	10.11653759	10.48142951	9.860498076	9.978737795	10.01278463	10.00971941	10.61000748	9.576674013	9.582771285	9.730805349	8.806289005	9.149952556	8.974274031	9.109625538	8.927806005	9.007879686	9.206423382	8.835522006	9.633029119	9.400415351	10.02655368	8.996995771	9.17007347	9.730266895	9.883001674
ACCS	11.63320823	11.63320823	10.8106652	10.59265993	9.911331508	11.28709636	10.61949917	10.57560792	9.888378971	10.64137911	10.4453805	10.13915969	9.72156042	10.47767519	8.818965227	8.290006676	10.28103598	9.750765452	8.915500148	10.06161871	9.323949012	10.86593141	9.734692384	9.116574506	9.137938313	8.619979698	10.3662959	8.887116006	10.04660571	9.738822111	9.993293981	9.867278634	8.919753365	9.954431527	9.054909999	8.848332466	9.287341746	9.638505944	10.16958069	10.17915456	9.327768503	9.494144163
ACD	10.22843617	10.13631256	9.904740181	9.82098349	9.780998843	10.07275707	10.22071454	10.52277272	10.07122553	10.16120837	10.36532327	10.56994282	10.04435478	10.8355745	10.59366107	10.82364517	10.92347775	11.47806669	11.63367787	11.14644203	10.5208765	11.30111175	10.61949917	10.98046765	11.25611765	11.14644203	10.77814792	10.5040148	10.96343823	10.64091691	11.18018856	10.64773183	10.51086885	10.74303902	11.6002329	11.07867426	11.46242811	10.85549804	11.05267635	11.98328506	11.21692401	10.77245454
ACE	9.53907915	10.23810288	8.300940253	9.175335451	10.23121442	9.284142271	8.114811463	9.283496671	10.17156966	9.620238872	10.43080311	9.040724644	9.406459246	9.581265022	7.874133953	7.985202742	8.757408287	9.214415691	7.612968616	9.030569364	9.540103545	11.48796853	8.383398931	8.371941815	9.505518861	8.7960523	8.52513957	8.791766956	8.547435936	8.738253852	8.039675386	8.099460938	8.696268506	8.137201109	9.061248096	8.651991272	7.423485631	8.003017399	8.446923484	8.068552168	8.930874808	9.078446114
ACE2	9.187113566	8.442616173	8.337732053	8.267769255	7.883676143	7.90413864	8.075165061	7.969481937	8.471698418	7.338232514	6.120444066	8.261434667	8.150237263	8.86195472	11.71948015	6.518139855	7.489028524	9.479459592	9.631332999	8.870839584	9.473353451	4.581194314	8.552353227	8.603834781	9.023772628	9.069678361	6.29112519	9.492447928	7.178930106	8.108663782	8.305637709	7.532727115	8.560099084	7.294493219	9.883423085	8.297527402	6.660816283	7.482295304	8.143519107	8.299058891	6.496397843	8.453812805
ACER1	6.009785212	5.613067179	8.120090395	8.791766956	8.345080824	6.979600775	7.085268254	6.528674805	5.806924251	7.352431838	6.275132485	5.670536418	7.041474073	6.627636891	6.250657539	6.566848347	6.587287106	6.263764418	6.955937237	6.449843177	5.332449886	6.653455003	6.480213217	7.885171937	7.127782969	6.486654216	6.20545688	5.950369439	6.358170506	5.622290482	6.897288396	6.142363618	6.640592127	7.161889894	7.108015606	6.811335601	6.62900448	7.160880934	6.219175156	6.674653246	7.118796212	5.914070117
ACER2	9.459279594	10.33902176	9.10511873	9.061248096	9.310343584	9.452158186	9.346171136	9.348023611	9.281117126	10.18751945	10.07910598	9.704950621	9.032145948	9.194772299	9.037377217	9.182919588	8.820182685	10.20037532	9.423263541	9.429864381	10.05013402	9.010096728	9.005264409	8.678752719	9.871256291	6.340847085	8.79370375	9.237751424	10.21595668	8.774514242	8.812978193	8.791766956	11.41422162	9.291084429	9.749915887	9.559574412	8.619979698	9.724766482	7.983715174	9.334462039	9.135324074	8.740395274
ACER3	10.68499929	9.836459266	9.719492786	11.00799681	10.13521626	10.04235332	10.3799206	9.573105155	10.78623233	9.737783998	9.984263683	9.649644948	10.32998771	9.66386087	9.494759758	10.24107977	11.02274556	10.32531249	10.66321331	11.26319886	10.0362486	9.872746803	10.45094181	10.0101939	8.832307726	11.48452417	12.3573723	10.19836342	9.896006147	10.63114186	10.18601063	10.89278981	10.20882926	11.26199635	9.221540425	9.41494883	10.10600644	10.56135673	10.84626154	10.65604106	9.98971454	9.72837857
ACHE	8.475552174	13.44244662	8.321213	7.723521241	8.730185179	9.661712617	9.125246138	11.95854689	9.683812505	14.48574259	10.5966331	8.038153729	8.590596343	8.49319026	8.230802071	8.723561473	9.473353451	8.59332717	8.450501233	8.25251217	8.78420689	10.31204847	7.833117019	8.431538098	8.401393278	8.12983698	9.375158124	7.710528969	7.70278822	8.004538753	7.862614122	8.278921573	8.201236559	8.497540979	8.350603856	8.540992838	8.195875651	8.956454812	8.457236615	9.015260447	8.505738708	8.052184997
ACIN1	10.4962554	9.972624354	9.750765452	10.2889187	10.35940333	10.20355587	10.75546328	9.441346353	10.8768297	10.13008719	11.89255809	10.05877603	10.5162099	11.36665161	10.6434298	10.53256229	10.27759452	11.19964299	10.94016139	10.69971987	10.63028211	10.7489832	10.45041683	11.1337276	10.75395131	11.517347	11.27556384	10.58256972	10.24363875	10.29419049	10.85889647	10.64383445	11.00799681	10.29169175	10.06591768	10.6642394	11.29954197	11.40978787	10.72178905	10.32577119	10.66477249	10.62183541
ACLY	9.75232934	10.43644781	9.508756115	9.781468054	9.855261694	10.03185363	10.02989305	10.3857922	10.09027363	10.23082076	10.46440003	10.69052794	9.760943386	10.53307207	10.43691422	10.7736748	10.46773001	11.6189754	10.40269296	11.0403278	11.11682496	11.33468164	11.48741403	10.16958069	10.8768297	10.11600225	10.73897336	10.71800141	10.62792901	11.39933725	11.5428892	10.46234472	10.72778177	11.18538344	10.86908125	10.60148566	11.20639236	10.80005748	10.69358676	10.89198975	11.09436268	9.835107217
ACO1	11.1787518	10.90889557	11.46337688	11.45942118	11.30893477	11.76973743	11.4806818	11.77109791	11.0152469	11.79770738	11.97788861	11.92034227	11.41828861	10.94154376	10.07027632	11.00050124	11.47606283	9.932018409	11.21546621	12.40687303	11.34799383	11.48543342	11.31656293	11.17127232	11.2678673	11.03842584	12.09572598	11.32364067	11.44412988	10.95038802	11.44978845	10.74349266	11.10570198	11.34699486	10.85108633	10.88855195	11.01633448	11.7130111	11.5382926	12.67751374	11.61843787	10.44446835
ACO2	13.76501284	13.8608998	13.61308272	13.76334563	13.64567321	13.26881993	13.87113736	13.76186594	13.8494901	13.74594359	13.63370504	14.16463349	13.38541336	13.51141382	14.47163326	13.23997247	13.35064209	12.52174741	13.56926866	13.81999435	14.42344849	14.39688434	13.22745625	13.81999435	13.99340331	13.56415419	13.31057373	14.86969388	14.46243868	13.21166913	13.28139306	13.68040481	13.4845965	13.45607247	14.25162367	13.64256472	14.06496366	13.13525804	13.68040481	13.0393336	14.43326667	13.3574129
ACOT1	11.68693021	11.77502053	11.3230013	11.13458265	11.17377234	12.19598966	10.91714376	11.07102163	11.47030331	11.24984309	11.28444611	11.98039756	11.00901755	10.97754698	12.15340425	11.26147131	10.5418388	10.86752693	10.72867806	10.95987208	11.05064697	10.98339106	11.50114833	10.56291628	10.80005748	11.41776876	10.96513855	11.2517119	11.69825101	10.61591182	12.93333339	11.1097265	11.24812754	11.89975504	11.95798587	12.17742354	10.99647643	11.9378543	11.28277903	11.65595694	11.58568426	11.36992339
ACOT11	11.72690612	10.45829477	12.35596647	13.17567532	12.61372981	11.3795184	12.28774948	10.92644494	11.95328736	10.00376224	9.915489027	9.980700039	11.09487609	12.04744604	10.98744265	11.73132895	10.78392436	11.44913045	11.35060281	12.87087755	9.372020785	10.05955684	12.23748404	10.52422107	11.22429278	10.64437738	10.37705648	10.08090387	10.6251276	12.05222778	10.80782425	12.30502897	10.75395131	10.82037012	12.20732389	12.23748404	12.12691478	10.6510041	11.84561948	12.15147745	10.65404492	11.66003234
ACOT13	12.14681284	12.80331348	11.68368919	11.48796853	11.82576398	12.53373185	11.85489595	12.75863467	12.10546866	12.10573141	11.62463796	12.44318785	11.70304796	12.55570547	12.50020631	13.084496	11.49116929	11.83917151	12.47373852	12.38131293	11.93148355	12.61460463	12.30989697	13.31473826	13.068539	13.02166767	11.49796003	12.63404817	11.24812754	12.72638242	12.53235607	12.93977584	12.69910571	13.09034509	12.50250264	12.60428351	11.7898195	12.77658071	12.33446057	12.10119207	12.32881838	12.3424568
ACOT4	9.064112183	8.957678943	10.30181323	10.4724925	9.5024398	8.619979698	9.012993488	9.437500831	8.703011839	8.389096125	8.431538098	8.250801226	8.945622478	7.819781931	10.4557239	5.620866504	10.11747165	9.267115463	8.097834309	8.680544351	8.444921522	9.581756372	8.907098937	7.4434703	8.260608052	9.511456881	8.316011207	8.122229209	9.395936998	10.04776835	9.358895838	8.018340219	8.035790136	8.120090395	8.301598645	10.58256972	9.564382158	10.5466561	9.217216111	10.30668461	9.83040649	8.126501957
ACOT7	9.998778928	8.67202487	10.56626083	10.72920842	10.96085495	9.686726532	10.87242782	9.828426988	10.4133878	9.407004155	9.515148691	10.34288692	10.73456034	11.50836336	12.057421	12.54224324	12.51375079	12.3453349	12.1421074	12.39377892	10.88855195	10.81990175	10.93368417	11.81417698	12.09368591	11.89068464	10.96134991	12.05291268	12.13288723	12.32092915	11.00242282	12.29695996	11.31049954	12.74881488	12.30918897	11.49384708	12.7426483	11.97468278	11.22885126	12.14681284	13.41715472	11.79370246
ACOT8	9.639519731	9.41494883	10.10096328	9.984263683	10.25750763	9.926297943	10.17548364	9.519982832	9.254673882	9.329484495	9.05904772	8.721678884	10.17915456	9.585964551	9.916478926	9.078446114	10.63674344	9.04350516	10.16387027	9.171864824	8.68853957	9.103513926	9.044769798	10.13051706	10.05513872	9.883001674	9.146597979	9.086730538	9.704950621	10.15662432	9.534829657	9.976302039	8.953578668	9.987692626	11.20936943	10.90052187	10.30706289	10.63114186	10.17350519	10.44352145	9.868123313	10.0937841
ACOT9	12.20675191	12.20929172	10.94997835	11.32737916	11.34277623	11.99445642	11.82229897	11.33847525	12.51952942	13.02087194	12.90167581	12.68960425	11.9985067	12.44874094	11.94502831	12.04813082	13.37091485	12.64338052	13.11246302	13.084496	12.5518295	13.09923434	12.56903221	11.65430391	12.22332437	12.92629692	12.70616716	12.65258853	12.58704591	13.01238037	11.66450563	13.25874869	12.46082076	13.48233053	12.61460463	12.29756228	11.38010802	12.60877537	12.94268549	13.62476175	12.87420972	12.15544308
ACOX1	12.01680324	11.79715763	12.59731805	13.03096308	12.46670219	11.87910832	12.10802795	12.19234732	12.19598966	11.8657465	11.22591011	11.47757428	12.09815773	11.04639694	11.29755437	10.72131428	11.23943619	11.5936401	11.17973835	10.57361674	11.54488938	11.6152233	11.97223792	9.79807234	10.93465482	10.68540733	11.3795184	10.97847028	11.58512967	11.44660242	11.00950036	10.90052187	11.76631983	10.48290148	11.24812754	10.33725736	10.51475205	10.52838785	10.9883979	10.62336367	10.89576287	10.96975835
ACOX2	10.14551936	10.5638122	9.891205139	10.44446835	10.64675966	10.92644494	11.12862822	10.41441587	9.583882807	10.05234619	9.593810874	8.152463643	9.835107217	7.490578453	6.564641594	6.888880985	7.102412305	6.462916828	5.996628177	9.075296778	7.612968616	6.743522347	7.359095226	6.553414916	6.598174001	7.992496658	7.215081479	8.639164422	7.60663845	7.782044494	6.745730641	8.294700296	7.653433371	7.886001958	7.678205882	9.121006617	8.724709007	7.985963021	8.406532054	6.736656169	7.323433677	9.139114224
ACOX3	10.23036844	10.17641252	11.45586652	10.95179411	11.18065486	10.02069063	11.0580232	10.64542449	10.64437738	10.1474862	9.512531554	8.623580892	10.73030499	8.988707033	8.462006382	8.598774904	9.608610425	8.57294285	9.490846943	9.858941042	8.579535323	8.714081312	9.358895838	9.666811832	9.621288036	9.7493669	8.722229682	9.207555469	9.276342504	9.776451151	8.776528601	8.729671367	9.177585161	9.869962748	9.341768178	9.051843815	9.771995864	9.178958244	10.12509437	8.999447634	8.787484198	9.771995864
ACP1	12.18070398	12.93333339	12.48869806	12.00941749	12.36719639	12.56667168	12.03445338	12.69199593	12.40248363	12.55330529	11.83511524	12.36587928	12.08832505	12.27687555	12.47299308	12.1725435	12.76817219	11.88124387	13.31161846	11.95854689	12.16037051	12.53904687	12.79390903	12.07082941	12.36442579	11.38551959	13.42751429	12.69754286	12.02758457	12.31671713	12.53762579	11.84041257	12.2720964	12.98844382	13.30241789	12.3188768	11.96906042	11.66888588	12.01430818	12.81343099	12.65419947	12.32385565
ACP2	7.489754743	9.292258501	8.431538098	7.9048548	8.079146208	7.456869077	8.751994564	8.920173004	8.428574023	8.163469177	8.394987502	7.957300735	7.629188623	7.635908322	7.87503568	8.110915804	7.939597614	8.194444227	8.489760509	8.228247936	7.65080479	8.321873633	7.911332658	8.563210361	8.646217119	7.892448512	8.282430493	8.814239967	7.460114319	9.079491889	8.187479924	8.491805936	8.030491917	8.133753485	7.350459228	8.911715795	9.192127648	9.197508291	9.017180319	8.653251843	8.954077125	7.365225403
ACP5	13.2140134	12.57726502	13.3574129	13.90150335	13.38301945	13.14405061	12.85028113	13.12943576	12.79562256	12.27687555	13.403104	13.8332352	13.56926866	14.98988886	13.74155458	13.89835691	14.12289799	14.2554336	13.37818533	14.07234565	15.0005877	14.20943659	14.5365498	13.38301945	11.9871608	13.60461439	13.36853016	15.28847994	14.40589112	14.68371433	12.8255717	14.74308166	13.58363687	13.92806	13.01020225	13.62088676	13.02265703	14.57097669	14.22150913	13.7967858	14.33443739	14.87866849
ACP6	6.775294232	7.797743377	7.885171937	7.665453647	7.716604437	7.960612304	7.983715174	8.247267712	7.155349341	7.301357432	6.191139419	6.868185109	5.927911948	6.475981459	6.926252954	6.682151616	5.401655013	6.230708225	5.054747997	5.154807278	6.79603143	8.954613919	7.171782121	6.376121554	7.438213508	6.926252954	8.434184007	7.308677184	7.211596551	7.284037834	7.817113692	6.342436536	7.483199409	6.820406584	7.810856223	8.017588234	8.555253773	5.353371996	7.333594054	8.12983698	6.508741165	5.925510542
ACPP	9.885958625	8.777759117	12.83344828	12.8291876	12.50020631	11.48394626	11.21390138	11.34380038	10.05324849	8.104697976	6.995735599	7.779715619	11.64965448	7.288202519	9.031055924	8.157591096	8.050739809	6.650245616	7.403556641	7.58195718	8.327212109	4.635603833	9.171864824	7.237707797	9.528788559	7.178930106	8.336467061	7.92253981	8.657619105	8.627028909	8.527850005	8.342077008	9.053107139	8.561183046	9.676249556	9.457011746	8.101881561	6.381441434	8.347808199	4.538300295	7.170954089	8.69169399
ACPT	6.088063788	7.664686575	6.412987794	6.208101364	7.182385497	7.010903992	6.984677628	7.452492729	6.945409977	6.946411235	6.347002386	5.975225019	7.052715091	6.92446215	6.893868438	6.941522481	6.977529166	7.187132667	7.486610933	6.941522481	6.168260673	7.159908027	6.662641284	8.744504462	8.208799385	7.186202677	7.303836466	5.883331818	5.901730973	5.676066908	6.730712984	6.864870217	6.705280374	7.395798144	6.392097317	6.83379679	6.638401603	6.745730641	5.982432803	6.811335601	7.378288576	6.467955962
ACR	6.767664392	7.651588351	9.198603764	8.492505553	9.480923634	8.110915804	8.489021555	7.401806936	8.675743894	7.973409645	6.612588514	6.916913238	9.100302726	6.931871085	7.20221253	7.579337414	7.797743377	7.023445451	7.328706047	7.931535531	6.948733698	7.054656934	6.940419078	7.059715171	7.299664289	7.783799468	7.265472957	6.124369768	6.210584376	7.065812435	7.307690976	7.099376478	7.319708621	7.60663845	7.126866238	7.211596551	8.020848489	6.913086139	6.440507058	7.683659519	7.970138475	7.108015606
ACRBP	6.684180313	7.591153281	7.219750228	6.846466155	7.427061414	7.067643525	7.489754743	7.389360275	7.263171723	7.263962846	7.708922608	6.847400801	7.366258236	7.333594054	6.932951726	7.456183793	7.428148408	6.989057129	7.585568504	7.423485631	7.188043812	7.299664289	7.350459228	6.670325196	7.488135628	7.24171877	6.879035354	6.413968161	6.943354129	6.880935218	8.185215757	7.540966493	7.379203363	6.960870571	8.47751891	7.817113692	6.447357148	6.846466155	7.269576083	7.236127341	7.143287427	7.486610933
ACRC	9.242589215	9.733131968	8.993641413	9.051843815	8.608440203	8.820182685	8.79785441	10.1219204	8.638524701	9.372437877	9.938874346	9.22818173	8.615562522	9.486195002	8.305637709	8.133023309	8.200613831	8.249419278	9.644694478	8.409389348	8.118821465	8.578090495	8.690456812	8.798561571	9.593810874	9.318289898	10.04473857	8.963215771	9.387356427	9.194114154	9.144371073	9.461408896	8.240562429	9.024379841	7.199749842	9.356874607	8.356471753	10.13631256	8.369090949	8.430807393	9.216749288	8.983603556
ACSBG1	4.972600138	6.861695673	5.715237663	4.824071483	5.001174991	3.05536453	4.856861182	4.481675968	6.000875921	3.791557958	4.211396678	7.929153186	3.640058267	4.419473598	8.557667791	3.403349969	4.747302576	5.015833308	6.523112971	6.552087247	4.462395466	4.311562323	4.443751842	4.332323676	4.011050148	4.059385274	3.636406602	4.20866042	5.628365839	5.293030029	3.86178421	4.324409992	5.137468795	5.647702856	8.745073293	4.374821281	5.354884222	4.564998027	3.785967637	5.074915319	4.558008132	4.424447596
ACSBG2	4.978864236	5.842836501	5.8750026	5.106460854	5.659859462	5.27699686	5.296049432	5.112712374	6.30657488	5.43077065	4.356562243	4.317961384	6.024676295	4.84681007	4.644954293	4.970716864	5.003245513	4.902621298	6.005996783	5.826724779	4.511161282	5.349268863	4.643286786	5.210193571	4.904303758	5.606048251	4.728896298	4.414739006	4.819928588	4.590299851	6.324962398	4.943412918	5.610420893	6.202596639	4.864340549	5.079678081	5.751408879	5.732238187	4.501283101	5.810885012	7.833117019	4.936554073
ACSF2	9.08733922	9.622755101	9.901836481	10.00079498	9.208724147	8.703011839	8.698049558	9.75180879	9.544917711	8.907098937	8.955324522	9.315252494	8.627787765	8.540329195	8.88457573	8.540329195	10.28594227	9.693109735	9.124263656	9.647065516	8.599426592	10.20679251	10.21650134	9.278103698	9.117047689	9.360505873	9.341768178	9.675802332	8.218959513	9.458136681	9.094613089	9.296884075	7.980793583	10.30075859	7.775800911	9.720522389	9.666811832	8.984797071	10.3526644	10.15604964	8.820182685	8.644371493
ACSF3	10.39696472	10.7122323	10.24004681	10.21546053	10.0805036	10.22448972	10.57318968	10.49522536	10.38936149	10.58545501	10.90935666	10.49418864	9.972169369	10.7161173	10.41040461	10.16867271	10.17206996	10.46288827	10.86549076	11.067724	10.48893272	11.24328551	10.54504648	10.89871351	10.80922008	11.03349814	10.20494997	9.932520307	11.00711293	10.06360196	11.30801516	10.5873648	10.55910153	10.37237463	10.67233792	9.846568164	10.80353239	10.49418864	10.40724018	10.7489832	10.79437338	10.68074669
ACSL1	12.11572793	12.49167634	12.10546866	11.7251449	12.10967352	13.98805436	13.403104	13.17567532	11.13281157	14.24310537	11.90939225	13.75560682	12.39604049	12.9233382	12.23888623	12.65933756	12.41758216	12.4088941	11.45032426	10.29546824	12.22874252	13.06201622	12.75947488	13.26672702	11.83917151	10.50562783	10.81502729	12.22409788	12.78404473	11.6881349	12.41601648	12.16544506	12.22682795	12.35305847	11.27085597	11.74226799	11.14593188	12.2527574	12.70469826	11.51098422	11.05704355	11.29162541
ACSL3	10.69052794	11.75356619	11.6886935	10.86645419	11.17613539	11.30554764	11.20242159	11.75014666	10.891465	11.46142505	10.40853658	10.37146581	10.60303295	10.71694951	9.804790143	10.96663554	11.10735465	10.90206909	10.373288	10.77137915	8.673966147	10.34627458	10.92925191	9.541445042	11.19526614	9.811899783	10.91124748	11.30554764	10.73712577	11.23636896	11.30002155	10.5065773	10.34561077	11.24984309	10.14304022	10.34154455	11.56911255	10.69541239	11.23636896	10.95428793	10.37426423	10.70822265
ACSL4	9.206882926	9.438127885	9.109625538	8.932168877	8.629227804	10.54715402	8.639799522	9.296441691	9.245919805	10.80396009	11.65166443	9.288724928	9.518431922	10.27235987	9.83040649	10.06679911	10.81201889	9.727804915	9.377815538	9.464145393	10.0101939	8.654973956	8.991963857	9.748462761	9.471249136	8.845586504	9.818973326	10.35700592	9.862734091	10.02655368	9.952609548	10.0621417	9.073389334	9.860027667	9.192880015	9.784079215	8.811595772	10.30032052	9.535336213	10.29320863	9.94320957	9.932520307
ACSL5	7.96486574	8.248018822	8.103982253	7.757360261	8.232964299	8.552353227	7.985202742	8.091600564	8.210427731	8.800025451	8.668353697	7.525379633	8.344012787	8.878945749	8.516587512	6.103095392	8.505117239	9.106989135	8.811595772	8.098732565	7.696557849	9.465553131	8.548051862	6.50083969	5.442723874	9.232504868	9.546633363	8.384803511	7.550836394	8.905413389	7.546028235	8.955897978	7.320661449	8.733351623	7.976012983	8.476817311	5.361468667	8.259814481	8.399770939	7.363631253	6.516834401	8.759329828
ACSM1	5.625490037	7.980048971	6.164198854	5.349268863	5.611630465	8.80508176	5.076808674	7.26636913	6.173168919	7.848060429	5.210193571	6.89900699	5.260349804	3.894696566	7.017561123	4.130932266	4.320675694	3.774446203	5.956634753	4.505340993	4.120224548	5.278556628	5.253856919	3.264770202	4.501283101	4.667695469	5.267061685	5.349268863	5.017602084	5.268772704	4.374821281	5.094816167	4.341999469	5.794803783	4.581194314	7.681979097	3.58871087	4.79572625	7.208758329	5.685382299	4.392032673	5.987422122
ACSM3	6.294594032	7.511748934	8.033587623	7.072293467	6.691091717	6.462916828	5.550085431	7.985202742	6.589575882	6.482141766	6.129022139	6.238198429	5.454441095	5.356049309	7.198089698	5.812255363	4.907658617	5.310930426	6.97462628	4.635603833	5.088460778	9.054292723	5.834593788	5.429409437	5.441344081	5.215824066	6.62201152	7.3374171	5.652490618	5.172914902	6.653455003	5.388831555	4.909769415	5.524863459	5.240129008	5.901730973	5.538622403	6.019403534	6.059859	5.597207778	5.132374392	5.797966047
ACSM5	4.040944765	4.730778883	5.272083685	5.413727248	4.453950245	3.712637633	3.751270179	4.877628074	5.171623584	3.817185253	2.974539746	4.242193151	4.158619597	3.697154785	2.962242904	3.209321805	3.545177376	3.914626219	5.119093916	4.273604672	4.284992362	3.55818009	3.261123507	3.970343186	3.295887034	4.075740445	3.992319301	3.060642942	3.545177376	2.939790534	9.320598267	3.49472371	4.054898412	3.82569616	3.616171899	3.740731842	3.870877582	3.828717465	4.271226642	4.592283402	3.812515781	4.350277799
ACSS1	11.12555209	12.25804923	11.29858104	11.59082512	11.0978045	11.6506438	11.01576675	11.97906726	11.06637717	12.0149202	12.30158243	12.45328808	10.69541239	12.32020734	12.01375976	12.48353009	11.01982144	10.00122556	11.56362694	10.26002497	11.96228338	13.09723888	12.10967352	12.21256623	11.79951525	10.27570991	11.60823751	12.2527574	12.68795006	11.144013	13.52016795	11.10570198	11.5530282	10.28750842	13.16727808	10.47720937	10.57190292	10.77865533	12.19344344	10.3451652	11.02467092	11.21179897
ACSS2	10.71007407	10.70308045	10.92263191	11.144013	11.30801516	10.44629643	10.99472514	11.0152469	10.69006168	10.48201379	10.25659896	10.28000958	10.79485624	11.30658175	11.1655949	10.66061968	11.53048939	10.1667021	10.77413216	10.40676514	11.01890527	10.69730264	10.26548426	10.39081386	11.5484874	10.79688946	10.02169671	11.067724	10.77516235	10.26996561	11.41622527	10.10692972	10.45829477	10.32168176	12.19532778	11.41128285	11.71785792	11.60550834	10.05565203	10.20882926	10.4618234	10.45621467
ACSS3	7.860347442	7.099376478	5.908549375	7.384512607	7.15896467	8.451189635	6.114183126	8.341302026	7.121627814	6.744600035	8.049978357	7.394916978	6.887008162	6.630602985	5.456156499	5.684382839	6.343650133	9.289869875	4.067331674	5.299202435	6.660816283	5.803107418	5.895164344	6.885997982	6.295750148	8.012916695	6.148604481	7.863399079	5.985053867	6.370092905	4.466966662	6.203989144	5.863280423	5.492456131	5.253856919	6.18510893	5.715237663	6.927346185	8.272347714	6.15228669	5.744587601	6.332271959
ACTA1	4.911498499	5.099709769	5.116006283	4.559774641	4.223768922	14.37358279	7.978478022	7.593843362	15.99841347	3.967232675	7.540192846	5.397831119	4.575102402	4.85879329	4.791951928	4.904303758	4.468971746	5.084364538	6.214440168	7.60663845	5.517582013	5.288556164	5.309536853	12.05667979	5.174831719	7.028739676	6.663697644	5.610420893	5.423750406	5.765478741	6.231972831	5.349268863	5.026720844	6.061066444	4.917064982	7.457732748	8.26263243	5.340357152	5.267061685	6.035329661	6.374916353	9.726751663
ACTA2	11.7462396	14.1049736	10.21387026	12.78404473	12.49595799	14.26802265	11.57113345	13.92327135	13.58916524	14.06358043	13.35644235	11.19333581	13.08714273	10.20636365	10.04473857	12.35305847	12.95739808	10.71847962	9.801898098	12.68472565	11.38954603	11.9871608	11.60934299	12.86916014	11.47321668	9.740914228	11.8635299	10.76691043	11.22885126	11.91555409	10.68825341	11.76631983	11.6263589	12.94903043	11.87225667	11.56524396	9.782508457	12.60523767	13.50652616	11.38409182	12.61372981	12.07817345
ACTB	17.97553794	17.08479769	17.77903408	17.96069819	17.90604081	17.63694432	17.75322485	17.01113447	17.96069819	17.77903408	18.2183296	17.92514494	18.13410293	18.05803927	17.76651305	17.66990513	18.59991959	18.01656734	17.82639566	18.67792255	18.19174175	17.90604081	18.01656734	17.77903408	17.97553794	18.2451938	18.08096445	18.05803927	18.2451938	18.41205284	17.45500307	18.05803927	17.94006766	17.97553794	18.10944223	18.41205284	18.19174175	18.2183296	18.49581288	18.41205284	18.16081486	18.49581288
ACTBL2	10.53960052	11.85189864	11.25566297	11.56418904	11.94387198	12.64189673	11.79539453	11.99736526	11.41223939	12.43894842	11.33749513	10.51676744	12.0819229	10.8782771	11.06438159	11.73959157	12.01238646	11.58734961	11.41622527	11.9826997	10.59082613	10.75709033	11.4344545	11.2508199	11.45431784	11.06191729	10.88713702	10.41097919	10.57041037	10.84967533	10.49418864	11.29558216	11.35765866	11.63798566	11.30246991	11.32028046	11.38409182	11.65309348	11.29954197	11.58959362	11.75571075	11.37798298
ACTC1	12.22874252	12.7096236	13.3948352	13.62734581	13.12830643	13.53413429	13.15506836	13.52701516	13.92143118	13.45873374	12.49876585	12.80331348	13.10839371	12.21870055	12.49664601	13.09923434	13.11627491	13.33377363	13.0770725	13.14062856	12.31054849	12.35383355	13.21166913	12.9856873	13.47452	12.92529975	12.4137705	12.96697894	12.7741251	13.01809265	12.71368631	13.35303967	13.43749052	13.30815984	13.06308725	12.86453358	13.41471696	13.17775258	12.87617947	13.10936919	13.57178884	12.7981926
ACTG1	18.30224169	17.75322485	18.03913935	18.27389593	18.08096445	18.19174175	18.01656734	17.92514494	18.49581288	18.27389593	18.19174175	18.45107162	18.54263891	18.19174175	18.01656734	18.2183296	18.76342991	18.76342991	18.86601877	17.57018362	16.77160331	18.03913935	18.19174175	18.30224169	18.2183296	18.49581288	18.16081486	18.54263891	18.54263891	18.45107162	18.49581288	18.41205284	18.49581288	17.92514494	18.49581288	17.99514723	18.54263891	18.30224169	18.45107162	18.49581288	18.49581288	18.59991959
ACTG2	11.37454573	14.83484967	8.232161135	12.31949948	10.76138809	14.9621829	9.893162369	14.30837421	12.362968	14.9621829	13.36974454	8.587262913	13.32357716	9.583882807	10.79018471	11.01744205	12.33975034	9.110860295	9.015260447	11.72857836	9.281117126	10.51343961	10.815973	10.5830361	9.183663782	8.919353131	11.23118337	9.736715882	8.676400398	9.254124616	8.452626524	10.3313815	10.28499008	12.4373757	11.32411323	9.880979732	10.94154376	8.810349064	11.26930088	9.573105155	11.88791735	11.18866845
ACTL6A	11.9279112	11.63859147	11.91620018	11.7605251	11.97730555	11.60181047	11.75808248	11.60391123	11.94673996	11.9127597	11.45993682	12.48286093	11.75751167	12.5720994	13.52415506	13.1384476	11.90275549	13.69842782	12.50607911	13.18009218	13.68040481	12.86277847	12.56102606	12.40388676	14.72223628	13.57308651	13.915892	13.88642536	13.75097283	13.04392696	13.40192131	12.81027539	13.53517445	12.58556802	14.20943659	12.98923908	14.50306574	11.95161348	12.71452125	13.28768705	13.02633197	12.71690205
ACTL6B	5.781892717	7.82997919	7.758973249	5.973936354	7.468374393	7.516345993	7.166567526	7.810057522	7.64008525	8.034311656	6.583115796	6.264697866	7.401806936	6.959694318	6.620854886	7.237707797	7.417147425	7.228580487	7.432152798	7.586704124	6.156998378	6.847400801	6.643569047	7.058707687	6.749430498	8.355698174	6.263764418	5.88065532	6.168260673	5.978963461	6.754805842	6.595928274	6.60877708	7.170028699	6.856921651	7.423485631	6.624413335	6.718316892	6.524405542	6.888880985	7.757360261	6.751589147
ACTL7A	5.952916185	6.164198854	5.582857061	4.612604411	5.526099915	5.940040164	7.376190482	5.280161075	5.273662359	6.178104516	4.852714895	6.436967696	5.729919041	7.625527401	6.290161563	6.127028653	6.554565069	5.426726023	5.711313249	5.544200174	6.822721438	8.578798606	5.821504858	8.164899553	6.236636821	6.074832526	5.575783375	4.485468225	5.781892717	5.187020996	6.093813874	6.511494555	5.856703635	6.100316851	4.893235722	6.242937813	4.581194314	5.308039747	5.210193571	5.467714676	5.87122115	4.322795881
ACTL7B	4.228324235	4.592283402	5.433703958	5.033210797	5.280161075	5.272083685	4.825729741	3.859040684	4.083279044	3.725785737	3.705956566	4.028936211	4.422280909	5.079678081	5.141965402	5.219530455	4.511161282	4.917064982	2.817912577	5.354884222	4.70809667	5.31560565	4.961008521	6.254398614	7.052715091	6.353675955	5.187020996	4.39439743	4.870683676	4.724913656	4.38359405	3.933791165	5.497574294	5.10175453	5.645169821	4.82745839	5.491067128	5.822771214	4.479857995	5.575783375	6.018328212	4.462395466
ACTL9	7.073292051	3.300382137	4.879569349	3.603384556	3.29041095	2.702881849	2.913663578	2.909487843	2.796507651	3.164830316	3.387535269	3.013742585	3.84391549	3.975763835	3.636406602	3.769156067	3.376870557	3.300382137	4.216657579	4.10315579	2.697385101	3.973154733	4.505340993	3.984799175	3.735633947	3.700038417	4.072378367	3.285862367	3.133814822	3.124844113	3.200690272	3.616171899	3.148571213	4.850654785	3.551320273	3.828717465	2.888881029	4.753999451	3.856153708	3.344274848	4.501283101	3.108656058
ACTN1	11.69718173	11.72744486	11.48342226	11.58144803	11.36709521	12.78140472	12.56020555	11.44053819	11.67465824	12.59035217	12.89722275	11.90994786	12.90870883	11.82180445	11.5936401	12.88601478	14.3657316	13.5052622	14.05626582	13.86929598	12.59432129	11.9683782	12.79129748	12.29231484	11.95456037	12.39306268	12.66240731	12.80086977	12.88348268	12.95556409	12.56903221	13.2765419	12.70397321	13.62088676	12.89722275	13.52978351	13.8608998	14.34315076	12.96511301	14.63895046	13.72111531	12.87175296
ACTN3	7.942036721	6.69788494	7.4364196	7.547042303	7.878131967	8.847667569	8.345080824	7.059715171	7.959741313	8.299595584	7.690686654	7.234302686	9.340275759	7.290964147	8.238321508	8.802520692	10.57890466	9.019485465	9.682808037	9.143005122	7.875848472	7.835996695	8.4389763	7.586704124	8.27453264	8.377329566	8.169486509	7.707331766	7.715644226	8.08303585	8.170337591	8.358545338	7.806843996	9.017794519	8.444921522	9.084350447	8.925751148	9.743316427	8.43266203	9.700918096	9.152035141	8.643144543
ACTN4	12.63089605	11.61255792	12.89623133	13.05411341	12.95833628	12.14544927	12.94443798	12.33166468	12.62178414	12.31811084	12.12083956	12.07023683	12.79129748	12.53155897	13.3915109	12.0975183	13.0718677	12.43894842	13.05206272	12.35794608	12.17880617	11.83217312	12.12896303	12.21677299	12.75947488	12.981485	11.6263589	12.64113448	12.46454235	12.53688463	12.99954716	12.08066724	12.99410347	12.42378696	12.37330665	12.7193799	12.56386445	12.33382846	13.64384306	12.13038386	11.56160605	12.67827487
ACTR10	12.38273613	12.52754987	12.89183208	12.79048471	12.72100019	12.48149849	12.36223403	12.47666249	12.23955566	12.27751527	11.83739899	11.9320554	12.57952694	11.52484179	12.14949397	12.69754286	12.06460553	12.32305094	12.26539253	12.5750659	12.79216899	11.51935581	12.88348268	12.18135942	12.13171466	12.29633072	11.87051563	12.39166885	12.34460373	12.35862024	12.21115834	11.83394156	12.0671757	12.61372981	12.14418031	12.7858729	12.76549841	13.11812855	11.7844811	12.35941736	12.50763344	12.16544506
ACTR1A	11.62102132	11.18439677	12.20732389	12.21256623	12.33166468	11.67092151	11.8913639	11.33175269	11.56856236	11.55341832	11.62944912	11.18538344	12.02532002	11.99189871	11.663398	11.77955031	12.45466771	11.85075158	11.80184496	11.95161348	11.22429278	11.39056922	11.48181585	11.22333905	11.56480541	11.9320554	11.3207417	11.21692401	11.32737916	11.70771306	11.393189	11.5914482	11.33903632	12.33238461	11.65595694	11.08713779	11.85489595	11.52582898	11.1882476	12.90512738	11.70977593	11.86715956
ACTR1B	10.62389389	10.86645419	11.00950036	11.19199606	10.9623393	10.46484469	10.8636784	11.21792647	10.51343961	10.50562783	10.52177833	11.09212943	10.44075775	10.42939024	10.82784795	10.23082076	10.03815514	10.33949805	11.26319886	10.77325282	10.80055792	11.08270151	11.06874447	10.78083211	10.78922302	11.24771733	11.08569003	10.98890329	10.68119577	10.81743128	11.23330735	10.81383872	11.06290536	10.74939812	11.67842502	10.75341983	11.72744486	9.942369555	11.34069634	10.55130358	11.08819493	10.45981127
ACTR2	12.57952694	12.02233668	12.78862079	12.24600717	12.67751374	12.0014716	12.64949133	12.18212924	12.60051842	12.56249529	12.72100019	12.4630062	12.61844526	12.91059559	12.32942209	12.55330529	12.99671718	12.60523767	12.52915327	11.84885255	12.3357863	12.69442731	13.06112755	10.77325282	12.7741251	12.91059559	13.61573526	12.14681284	12.10802795	12.79048471	12.54145652	12.68559912	12.38131293	12.4630062	11.78394019	11.9741194	12.38201408	12.39453237	12.69822358	11.93148355	12.0444081	12.81027539
ACTR3	13.97358177	13.01238037	14.2358403	14.22772765	14.05414954	13.76334563	14.02637594	13.70964503	13.55498464	13.56559514	13.44831519	14.57097669	14.23922633	13.95483331	13.7967858	14.07013158	14.31768396	13.35174014	14.11325943	14.00786047	14.52220426	13.930988	14.04104076	14.62169335	14.56426358	14.67583009	14.11903685	14.28027477	14.0801094	14.55272663	14.74308166	14.42134248	14.27196744	14.41945437	14.50981102	15.10410053	14.42583199	13.70543044	14.43326667	13.4845965	14.46461375	14.48074337
ACTR3B	9.092159402	9.522572646	8.752642769	8.730721017	8.472951178	9.052423204	8.778947704	9.124758098	9.315252494	9.688638471	9.646537717	9.556439256	8.089968746	8.649353558	9.969103115	9.880979732	9.054292723	9.32283996	9.079491889	8.972973962	10.1489304	9.409083054	9.310343584	9.543849279	9.512531554	8.78420689	9.056041472	8.976142925	9.056746158	8.327927991	9.290472449	8.574308433	9.167058337	9.698791251	9.952124896	9.381827662	9.161856493	8.117191814	9.051170388	8.679937996	8.888297203	9.244678747
ACTR5	7.400812999	7.662439767	8.476817311	7.840735595	7.753767376	7.112992902	7.76410761	7.801888769	7.710528969	7.581094103	8.096996103	6.991025169	7.345747172	8.864456403	7.910706479	8.230802071	7.782847266	8.267769255	8.785536945	9.352609947	7.835270651	8.666275532	8.393718099	8.008151194	8.347808199	8.27654083	8.170337591	8.152463643	8.275768423	8.785536945	7.841452325	8.297527402	7.805073443	8.812320655	8.562607996	8.542791403	8.635236454	8.676400398	7.972477358	9.211566791	8.208160935	7.521528533
ACTR6	10.55760524	10.42479004	10.71457858	10.37895991	10.07735217	10.22598925	9.975272439	10.16214065	9.841201923	10.28360961	9.588022166	10.5162099	9.988687677	10.48248234	10.60864475	10.35555193	9.932913397	11.52224479	10.335856	9.661712617	10.87151129	10.10331962	10.80396009	10.10397557	10.45723287	10.57560792	10.38849345	10.04819142	10.44352145	10.92216826	10.40626044	10.394017	10.63157662	10.68873775	10.29320863	10.28499008	9.924701872	9.974805795	9.972624354	9.868607145	10.60148566	10.20037532
ACTR8	9.116574506	8.864456403	9.432621261	8.892191142	8.952369858	9.082413379	9.319450896	9.162344568	9.29271524	9.315810716	9.16293093	8.750099977	9.096867759	9.452158186	8.852672913	8.309212126	9.094613089	8.696872105	8.639799522	8.628504963	8.607198713	9.236494638	9.478897542	7.603485717	9.08733922	8.659660376	8.802520692	8.72590037	9.108447495	9.075988216	9.081929683	8.584051177	9.191146261	9.526762193	8.682598221	9.621726093	8.851394518	9.02069448	8.84946471	9.481536107	8.576760302	8.826286452
ACTRT2	3.333418343	4.464664164	4.5075393	4.191872137	4.316116601	5.497574294	4.035891256	4.033412257	4.256872591	4.153780043	4.165425646	3.571427593	4.295551889	4.842620309	4.078175243	4.072378367	4.475191848	2.558601287	5.253856919	5.044192036	4.005682224	4.887795358	5.303692251	5.681815256	4.954518046	4.969285121	4.503650902	3.73254237	3.990105388	4.133349899	4.568957578	4.309464174	4.30493191	4.635603833	4.432365404	4.15161504	5.120851312	4.962642623	4.696088912	5.293030029	4.538300295	4.10315579
ACVR1	10.11304736	10.7489832	9.570858703	9.647622826	9.282974449	10.41907566	9.526193372	10.18550704	9.717754921	10.51428256	9.887418593	11.11070059	10.26649519	10.09955261	10.11888903	11.13108141	10.94206347	9.744733262	10.70257748	10.73670393	11.27862382	10.13008719	9.755502991	10.9396802	11.03113976	11.18488647	10.06679911	11.20639236	11.29064527	10.78769752	9.907464546	10.67148575	11.09350797	10.86239307	11.06149114	11.69557942	11.2551876	11.15141283	11.50538902	10.86806342	10.93418576	10.1870093
ACVR1B	8.478877364	8.6379135	9.227563388	9.220269706	10.3647651	9.892163554	9.99077893	9.270461306	9.003527717	9.381213807	9.008939335	8.745733134	9.930228025	9.953959189	9.464145393	10.15510892	9.961945177	9.360048045	9.631890582	8.856700503	8.857481977	8.770333599	9.407004155	9.907003785	9.708914365	9.432104189	9.159051107	8.386900246	8.79370375	8.795430834	8.930874808	9.148917531	9.434217869	9.647622826	9.932913397	9.46818702	9.845026658	9.742315511	9.158539935	8.978411489	9.911916994	9.03789647
ACVR1C	7.993137831	9.149952556	7.155349341	6.642520553	7.333594054	7.612968616	5.225698704	9.203349452	7.71744991	8.753798193	7.607407269	7.029849447	5.914070117	7.999548681	9.523066604	8.98761286	8.232964299	9.660129716	10.19894586	9.886429414	10.15561614	11.09822696	8.516587512	8.578090495	10.33182288	10.05462963	9.677758627	9.52155587	8.294700296	7.644654886	8.501592285	8.58092837	8.821385066	9.380678929	8.732111159	10.97333115	8.234458506	9.318867803	8.798561571	8.729671367	9.535336213	9.730805349
ACVR2A	8.956454812	8.453812805	9.476577438	9.094613089	8.84427814	8.42203882	8.568117201	8.405066028	8.974274031	8.989747723	8.301598645	8.461368333	8.754858038	7.895190701	8.654973956	8.437126712	7.598728487	6.408236769	7.951736482	7.947007017	8.513847709	7.603485717	8.03270493	7.418114984	8.764968331	8.150964624	7.37695722	8.505117239	8.202565	8.098732565	7.728676065	7.354399615	8.605239186	7.889989297	7.705528445	7.970138475	8.258224699	7.359095226	8.039675386	7.481543987	7.515527632	7.643626395
ACVR2B	11.16614239	11.20936943	10.51525667	10.60816043	10.94062738	11.38267927	11.37400614	10.94863948	10.92125309	11.81803553	11.42593579	11.07015908	10.96085495	11.21179897	11.08223409	11.17668588	10.91804917	11.58626895	11.3784279	10.1691808	10.88989955	11.24812754	11.0978045	10.93641534	11.1097265	10.49239461	11.56797031	10.65038859	10.85549804	10.2507996	11.1449931	10.85841759	11.73394664	10.97936467	11.56632151	11.26577111	10.8373892	10.52177833	10.53771575	11.18388161	10.5671989	10.7468284
ACVRL1	11.28960917	10.63157662	10.35098883	11.05118406	10.91883086	11.82576398	11.08956419	11.11737239	11.01211707	11.33847525	12.30368147	10.76601068	11.35668855	10.92925191	9.801898098	10.13735306	10.58159249	10.27283184	9.243022607	10.68119577	10.60011391	13.81719944	10.14153518	11.36051609	10.93270183	9.524094527	10.40894805	10.68726525	9.67379833	10.88855195	10.09565367	11.03985636	11.29461584	10.15265714	10.56858867	9.879982111	9.41832421	9.727804915	11.00403307	10.31510824	10.85745522	11.28277903
ACY1	11.0440491	11.15441069	10.96713308	10.97529199	10.91714376	11.20936943	11.44712474	11.17377234	11.59256653	10.96924902	11.11802666	10.6307005	10.7489832	11.48899209	11.36892347	11.47911453	11.54077835	11.19761986	11.17377234	11.27085597	10.22071454	11.16890248	12.50930958	11.00711293	11.45993682	10.9909396	11.38267927	10.63807463	10.80109868	11.94791366	11.61581474	10.85745522	11.52378425	12.4307463	11.6189754	12.02532002	11.60823751	10.97801871	11.30398351	11.06191729	11.14449768	10.6172424
ACY3	4.735588708	6.377238796	4.81147412	3.436409047	3.709406055	6.538810904	3.474653458	8.806825794	5.193788619	5.384092302	4.920627723	4.531126818	3.870877582	4.652827389	3.870877582	3.429990868	5.725105073	4.769171012	4.479857995	6.170547177	5.314189253	7.596647812	5.622290482	5.397831119	5.387092633	7.762359984	6.445190999	6.535370642	5.635572349	5.946594181	6.283221169	5.585666639	4.920627723	7.092364818	3.994943034	5.768035284	5.452521871	5.944144379	5.423750406	5.366327678	6.224507489	7.073292051
ACYP2	10.45829477	10.86698786	10.38482954	10.24107977	10.40815094	10.88989955	10.68030724	10.99426112	10.50708794	9.802888235	9.939338094	10.3853323	10.18938282	9.462469686	11.33903632	8.346428293	9.916478926	9.295755828	10.27900773	9.592438902	9.495324068	8.963215771	10.12299094	9.540953394	10.71269021	10.80678523	9.913886796	9.698340964	9.651259632	9.423263541	9.448377345	9.946588229	9.240934546	10.47294881	9.468670298	9.875619535	9.281117126	10.2794953	10.44585532	9.747459829	10.28549061	10.05877603
ADA	12.49099948	11.01744205	11.48696496	11.5392193	11.6858206	11.96772577	13.13235559	11.83341116	11.63149062	11.80246721	12.91158143	13.34936832	13.27790641	12.94164395	11.89068464	13.28768705	12.74179581	13.26438635	12.7858729	13.76034947	12.81820925	14.45158424	12.22210222	12.23820232	12.97449023	13.18633934	13.1480704	14.9932799	14.75889338	13.96836233	14.06496366	12.93782093	12.93333339	13.07928365	13.59059402	13.90325398	13.81291587	12.94708771	13.11335425	13.64984007	13.47983408	13.1974504
ADAD2	8.510479972	8.138050481	9.826469479	11.04466094	11.47158584	7.810057522	8.667696584	8.183750793	8.829427046	7.500214845	6.047720054	7.432152798	9.349892655	8.379511222	8.38214693	6.803794387	6.891793359	10.41441587	8.125828443	7.465921416	8.018340219	6.187398083	7.738626599	7.775008987	7.126866238	7.111233788	6.652341083	6.036548814	6.800600098	6.280897722	6.328788342	7.073292051	7.31516965	7.433864234	8.815364854	6.077388599	7.793602991	6.653455003	5.728393951	6.632706076	6.519167386	6.105584532
ADAL	8.831785246	9.428825103	8.903000626	8.675114594	8.831785246	9.947017434	8.533830321	9.063029	8.487734065	8.757408287	9.098595583	8.666275532	7.823655913	8.43266203	9.640595344	7.411705905	8.256031084	9.012993488	9.082413379	8.707495006	8.803903096	8.265539892	8.541661832	9.442363282	9.443462079	8.696268506	8.246484426	8.441064616	8.58092837	8.820182685	8.437126712	8.499344946	8.304097367	8.874904107	9.820562321	8.476119784	8.370578685	8.590596343	8.036500751	9.452158186	9.660707774	7.879714641
ADAM10	8.316813211	7.93065242	8.794327109	8.662213574	8.548799875	8.126501957	8.681863137	8.025906484	8.148781623	8.366967399	8.592035259	8.102530654	8.681261581	8.803903096	8.656907816	9.055468092	10.34418528	9.302593551	8.873447538	9.393807291	8.668931565	8.742905972	9.316687372	8.914216244	9.836459266	8.952369858	8.345770739	8.436323085	9.56696805	9.983321076	9.028296487	8.807983003	9.252588296	8.78420689	8.765697321	9.635623683	10.02943161	10.0722667	9.234780104	9.340275759	9.311294013	8.349965858
ADAM11	5.527810347	6.654485755	6.641406437	5.41540388	4.809353736	5.103509939	5.029927243	6.588456811	6.29112519	5.770897021	6.142363618	5.422390994	5.485413812	6.874468468	4.965882049	5.785900121	5.785900121	6.083325399	5.572619292	8.072038849	6.384709628	6.327261565	5.492456131	4.891558799	4.886314207	5.258838432	5.116006283	5.806924251	5.554762384	5.955416596	5.944144379	4.864340549	4.704129467	5.577339174	5.919440988	5.320076892	5.141965402	5.578608152	5.58163322	5.27699686	5.224347735	5.74993113
ADAM12	5.926557125	4.722824128	6.120444066	5.513524628	6.047720054	6.939593079	7.429020824	6.492157367	5.183941012	6.72167576	8.881381937	6.142363618	6.747746504	8.904279366	6.673805677	9.907464546	9.519415478	8.03270493	7.602619378	9.869560894	10.74451466	8.932168877	8.27654083	8.270814151	9.062386617	6.512581412	8.961499081	9.640595344	10.44075775	9.393230646	9.065292146	8.696872105	8.426288976	8.645558703	8.837320565	8.335024929	8.984797071	10.21387026	9.193595952	11.836861	9.706471103	8.550910224
ADAM15	9.61747819	10.17156966	10.79688946	10.32531249	9.818973326	9.363313513	10.68540733	10.20117968	10.37513052	8.901030614	9.340762288	10.27416763	9.861077229	10.16346217	10.16715284	10.98744265	9.902335352	11.07582544	9.440753527	10.28549061	9.569862739	9.162344568	10.99510912	11.1449931	10.54045389	10.37663707	9.776451151	10.55910153	9.715038658	10.53917934	10.86645419	11.19055441	10.78305211	9.694048278	10.24933616	9.562198418	11.19242728	9.730266895	9.458656892	8.855440064	11.11131835	9.856974311
ADAM17	12.06955271	11.21338365	11.96590042	11.87051563	11.62261595	11.49001965	11.96644401	11.22786907	12.25804923	11.47158584	12.11023366	12.96957119	12.46670219	12.64785278	12.08359667	12.95179152	12.46380788	12.79904409	12.2448015	12.33837878	12.53235607	11.79084673	12.43823051	12.56020555	12.46082076	12.22682795	13.35862432	12.90702628	12.48426299	12.69754286	12.89540913	11.72969586	12.50930958	12.26885053	12.50090443	12.86201039	12.91704326	12.68716645	12.47811774	12.47811774	12.33906001	12.63494643
ADAM19	11.34434868	9.910323914	10.15510892	10.85650644	10.85549804	10.55130358	9.213852486	10.45431471	10.60204599	10.43233374	12.28483299	10.31013856	11.362302	11.96772577	10.03091335	10.38394589	11.42026519	10.87967206	8.893970457	11.09631148	11.82930246	13.33501311	10.13521626	10.1450693	9.540953394	10.15898265	13.06308725	11.46476883	11.98203703	11.75679424	9.780442987	10.82310577	11.09580766	8.143519107	8.840840581	9.644186797	10.96870081	10.68030724	11.81010784	11.94621943	10.93163537	11.57016899
ADAM20	6.071350022	6.582289467	6.215708337	7.035515052	6.224507489	5.20525689	6.410560118	5.931835834	6.253120867	6.00859146	6.543766472	5.64400702	5.231757477	6.220324265	5.954053551	6.097544881	7.114594633	6.889844009	7.462061114	6.90196907	4.992387513	7.570291288	5.77630966	5.686719589	7.067643525	4.852714895	7.260308301	6.881816159	5.917973174	5.056319631	6.173168919	5.122590484	6.027421524	6.378292062	6.520281114	7.159908027	7.101310047	8.144505944	5.343078873	6.792147367	5.839801342	6.394230533
ADAM22	4.684061711	5.318402311	4.237888764	6.079708964	4.658585821	3.718991418	3.237307162	5.688140086	2.888881029	5.069726194	5.108029051	4.309464174	3.581676823	4.396432049	6.034117766	3.248071666	3.47782578	4.637427314	6.664722002	3.454596972	3.874244235	8.077479961	3.006243502	6.067450185	2.821599444	4.809353736	6.785977046	5.834593788	3.295887034	3.405950989	6.688768297	4.179210938	4.216657579	3.856153708	5.003245513	3.200690272	3.747245981	3.209321805	7.645853016	4.049763221	3.436409047	5.74864993
ADAM23	7.413347983	5.024826618	6.067450185	7.284037834	7.663972553	7.218756703	6.732678989	5.369441788	5.638324634	6.049031618	7.090436023	11.33796909	6.078636144	7.740164458	10.25795728	10.97668899	6.041342837	8.68597998	7.69164339	5.732238187	11.30755445	12.96606178	7.995568312	9.994277227	9.222078501	8.219613625	10.06448469	12.12829463	9.41494883	8.063076883	12.55410931	7.235292053	9.773923644	5.975225019	9.958868321	6.829122488	9.536449665	6.834644083	10.18097004	9.590936722	9.667942406	7.549947095
ADAM28	9.79089921	10.61000748	7.550836394	8.399770939	7.418899703	10.33770656	8.840840581	9.968640149	8.629227804	10.43546401	10.49283476	9.616547473	9.115560414	10.33674657	9.164130535	7.553767647	7.868356368	8.350603856	5.41540388	5.900432782	9.202812805	9.922007915	7.958786087	7.599523503	6.382401071	8.651991272	8.099460938	9.816852681	9.327192816	9.70545083	8.007286516	9.003072173	8.040949792	7.690686654	6.017003577	7.920183342	7.217911264	6.863610429	8.878945749	6.303172673	7.010903992	8.321213
ADAM32	7.156167316	6.790292065	6.310809075	5.211480385	4.428286411	5.820307227	4.441732381	6.147015783	4.882989514	6.197926012	5.718368872	6.513446507	4.344208603	4.422280909	4.072378367	4.300337398	5.27699686	4.400123924	3.403349969	5.304853372	5.108029051	8.308402024	5.181194667	5.135760004	5.669302067	7.347644518	7.730369903	5.024826618	4.269285922	5.645169821	6.158208482	4.432365404	6.00859146	5.486875103	4.07000341	5.766864462	2.549032694	6.652341083	4.933468178	5.316912042	5.706292507	4.379668395
ADAM33	9.95692112	9.600169896	9.586451248	10.36532327	10.27329976	9.465128193	9.6787246	9.305474717	10.20163624	9.449510846	9.300997288	9.422103653	10.1744749	9.579216121	8.800025451	9.276975653	9.322228195	8.954613919	9.056746158	8.629227804	8.725200185	8.542791403	9.05904772	9.653760194	9.140298286	8.816568764	8.600826656	7.985963021	8.716665249	8.6583814	8.761941472	9.152035141	9.231427574	8.965010102	8.859147011	8.934707168	8.88020382	8.957678943	9.296884075	8.471115807	8.944898307	8.788091432
ADAM7	4.448580182	2.608648714	4.761440829	5.39650887	5.482660408	4.499305761	4.92869298	2.765935169	2.978620039	4.414739006	4.865871907	3.751270179	5.181194667	5.12755866	5.595220226	5.551705159	5.309536853	5.125853516	5.428176184	4.872528384	4.620477519	5.255601263	5.465089774	5.703362608	5.920744201	5.488211515	5.454441095	5.094816167	4.428286411	4.306743314	5.230285256	4.438032136	4.667695469	5.996628177	5.031510427	4.654827252	5.580057456	5.038191395	5.066498167	4.967537084	5.955416596	4.460211867
ADAM8	12.85863054	12.15018417	11.36380601	11.66888588	12.01430818	11.48017491	12.58411687	11.71126668	12.52820431	13.22317622	15.10788881	12.61694059	12.65258853	14.16093881	12.01939581	13.00038114	14.77420224	13.41471696	15.08268611	13.88306117	13.22207743	15.31826318	12.668445	12.69521529	11.62888526	14.52422416	14.46699765	12.89996124	13.28628573	13.8677953	11.86411865	13.23106206	12.96136353	13.03290879	12.56102606	13.85920347	12.50250264	13.15915572	14.34983912	12.67054462	14.18474203	13.55336358
ADAM9	10.13420108	10.64190703	10.07328737	10.1667021	10.03420631	10.94154376	10.41907566	10.46871683	9.807850702	11.19709998	10.09610104	10.64724281	9.713397395	9.627074315	10.51236876	11.39362918	11.3795184	9.112586203	10.42527217	10.6840104	10.47488557	9.075988216	11.36992339	11.32411323	11.46831482	12.90448315	9.932520307	10.79752111	10.26002497	10.89576287	11.34643754	10.80244027	10.89377745	10.97801871	10.84315282	12.34386039	9.75180879	11.24276799	10.10199696	10.63157662	10.46821623	9.768003824
ADAMDEC1	9.102449218	5.376956885	5.919440988	5.502210521	6.966382701	7.700934478	7.576980561	8.691058009	5.77630966	7.51728432	8.932893055	6.885997982	8.285311696	10.81847625	7.471429895	7.818076115	7.818076115	7.205127156	6.293543561	5.777854149	8.916275662	9.196426432	7.943739518	6.642520553	7.769189728	7.395798144	8.488485781	9.293314589	8.416527881	10.02943161	7.438951326	8.877790609	7.824401229	8.804518175	6.92446215	8.416527881	7.584617734	8.653251843	8.860434715	6.805944409	7.372414953	10.58636906
ADAMTS1	10.09796328	7.553767647	8.438312719	9.356359125	8.634623557	10.82262788	8.562607996	9.914449401	9.21963722	10.90979647	12.84595241	9.79583249	10.73210804	10.1093768	7.654915537	9.326679188	9.777914404	7.304730373	8.807334226	9.993745714	11.72633207	8.35780017	9.302593551	11.15859561	10.13473762	10.44585532	7.459399916	9.067823104	9.058501585	8.471115807	8.748886001	9.020030414	9.026785179	8.205451604	7.723521241	8.740395274	7.731175798	10.27852683	9.5492738	11.49752508	7.867378746	9.256815103
ADAMTS10	6.28920175	8.072038849	7.083181593	6.351273711	6.433920229	5.559898926	6.082313257	7.901574944	7.770049697	7.361793174	6.525587007	5.183941012	6.488946511	5.967563035	5.613067179	5.88065532	5.793697382	5.393359052	6.368701527	7.13491284	6.114183126	5.187020996	5.780295388	6.488946511	5.796177953	5.249178378	5.679123154	5.510806069	5.410712095	6.015848777	4.400123924	5.685382299	6.316321389	6.423479247	5.804542243	6.153474264	5.495019893	6.066280905	6.65539472	5.504814401	5.895164344	6.217468879
ADAMTS13	9.70799285	10.02125348	8.656218283	9.312247001	8.827490857	9.217964282	8.259024186	9.19971954	9.087904449	9.503010466	8.930874808	9.797044982	8.599426592	8.260608052	7.781180218	8.467998189	9.435810212	8.773296217	8.205451604	9.315252494	10.18188638	9.388443597	9.698791251	9.79583249	9.148336657	8.648688587	9.019485465	10.70588942	8.639164422	8.146649528	9.640079366	8.250138453	8.987008564	10.36583256	7.716604437	8.773296217	10.30259336	9.142623865	9.679197952	11.09924549	10.56528133	8.671290415
ADAMTS14	8.335808768	6.156998378	8.12983698	8.693237383	8.622944606	8.482236285	8.906478903	6.15228669	8.757408287	8.152463643	10.6242758	9.340762288	10.06256518	10.39127937	7.850285142	10.04963023	11.10780647	8.013826522	9.548146177	11.46296136	9.341241342	9.75992866	10.13473762	8.519781936	9.499084501	8.462577225	9.134864837	8.195120365	8.995267156	9.777914404	9.013461898	8.838431871	9.576100434	9.203349452	8.744504462	9.026248943	9.738822111	10.98702034	9.836459266	11.78748114	10.24251745	9.54868867
ADAMTS17	4.120224548	4.702177656	4.633341759	3.975763835	4.078175243	3.828717465	4.256872591	4.540288886	4.706238426	4.561624988	4.064329109	2.922099128	4.4463099	4.881494636	5.888398659	4.167864684	4.293971607	4.16302913	4.316116601	4.836489375	3.571427593	5.275370992	3.682434731	4.292108079	4.295551889	4.346278158	4.38174999	2.966417233	5.073272276	3.09919626	3.451578245	3.446935134	4.481675968	4.825729741	4.964356932	4.544359347	3.076318703	4.980692505	3.771952563	3.04253573	4.199121686	4.051840165
ADAMTS18	2.922099128	5.364573872	2.702881849	3.018075203	5.971371046	5.914070117	4.602817671	4.514700623	5.74743189	5.4634032	5.592640725	5.650986982	6.70827556	6.33623699	3.71647063	2.982699001	3.352658452	3.682434731	4.771138261	2.83526246	7.451708652	7.213614915	6.018328212	5.572619292	5.18880404	5.187020996	10.87538902	4.884750412	3.419262938	3.322813781	3.774446203	2.668231925	4.559774641	4.031219635	5.496301838	3.526128345	3.551320273	3.725785737	6.935297805	4.426379393	3.195954676	4.519203509
ADAMTS19	4.509694376	4.278511877	4.120224548	4.749239648	4.269285922	4.38821501	3.894696566	4.72684923	5.716735303	4.771138261	4.235837143	3.712637633	4.348411083	3.129462472	5.729919041	3.507241501	3.539158915	4.059385274	6.37132318	3.990105388	3.429990868	3.689412528	3.060642942	2.81399034	4.10315579	2.913663578	3.38096235	2.901161923	4.191872137	3.04253573	5.098317894	3.232786871	3.545177376	3.975763835	3.53566494	3.384231849	3.516748696	2.917755923	2.954100007	3.785967637	3.725785737	3.47782578
ADAMTS2	7.792102342	6.867283113	7.431169681	7.679676254	7.35345021	7.753767376	7.914457469	6.685334153	7.456869077	7.349588123	8.353431031	7.172745151	8.457834982	8.975000175	8.744504462	8.16793777	9.191539955	8.236884915	7.37695722	8.444131319	9.896540994	9.069678361	7.934586996	9.036056193	8.335024929	6.694684117	8.168699028	8.256031084	7.356996841	8.959835801	7.236928872	8.055034882	8.101881561	8.563879759	7.814046574	8.104697976	8.683260767	10.23624927	10.49473947	11.50481047	10.16214065	8.52238179
ADAMTS3	6.002213515	2.777558792	2.318071175	4.038331505	3.886017678	6.240735746	6.611414146	4.468971746	4.920627723	7.335627814	6.561267411	5.812255363	5.87122115	6.667852971	3.395426108	5.817292957	6.470999038	7.311353869	2.702881849	7.077136073	5.865947816	3.870877582	4.592283402	5.694356979	5.413727248	5.321803256	6.327261565	6.278737995	5.515066304	5.523304305	5.0457807	4.652827389	5.015833308	5.521662449	3.882987928	6.101779047	7.662439767	5.683332203	7.351353976	6.602752114	7.03428457	6.042763026
ADAMTS4	9.139114224	5.227204434	7.172745151	8.41450831	7.651588351	11.64036384	9.492981218	7.646617313	9.643221742	11.20977877	14.43950712	9.643221742	12.2548564	13.31161846	8.564616546	11.88669794	11.59021802	11.7334507	9.837474761	12.5203079	12.19407499	11.6881349	10.17965722	10.77245454	10.2124772	11.1400145	11.11860452	10.39459128	9.948045282	12.19783607	10.11005108	10.43327033	11.21590048	10.02309542	11.01159801	10.93685264	9.960420809	13.3806019	10.72131428	10.94490552	11.29162541	11.45741202
ADAMTS5	9.903140854	9.080722515	9.966125366	10.36426402	10.21986854	9.944238535	8.267024054	9.565908059	9.742315511	9.084350447	10.4904351	9.387356427	10.96343823	7.555539372	6.81843314	7.561736363	7.659216935	7.236928872	7.754550258	9.04015504	8.435694017	8.581592231	7.320661449	8.489760509	8.73529111	6.612588514	8.072038849	7.711491638	7.924931207	7.989740556	7.466847349	8.312014231	8.607704689	7.292643112	7.933151279	8.275768423	7.407147177	11.02084467	8.654375887	10.36834586	8.085314829	7.763192779
ADAMTS7	17.07227092	17.72287092	16.99990529	17.26464996	17.57018362	17.79530214	17.80869798	17.38354551	17.30290199	17.8886216	17.84221734	17.64798664	17.66990513	18.01656734	17.70940976	17.60308285	17.6262653	17.80869798	17.79530214	17.04111696	17.30290199	17.82639566	17.18725923	17.99514723	17.52858648	17.82639566	17.6262653	17.27548539	17.31595618	16.97762876	17.50933188	17.63694432	17.57018362	17.08479769	17.10290167	17.59438518	17.49726153	18.01656734	18.03913935	17.15581445	17.59438518	17.33932483
ADAMTS8	5.249178378	2.668231925	4.514700623	3.961694279	3.754323251	5.353371996	5.535802228	3.599453157	4.148796045	5.225698704	5.760704655	5.599852508	5.466616414	4.20866042	3.640058267	4.654827252	2.871795173	3.241003081	5.407793328	4.067331674	4.29825297	2.970438477	8.754338905	4.339459163	4.529386166	4.5075393	4.70809667	3.82569616	4.742961889	4.172061012	4.289935616	4.216657579	4.799491425	4.643286786	4.12321818	3.970343186	4.812886301	5.566918691	4.187013427	3.484831695	4.0005594	3.712637633
ADAMTS9	9.794875798	8.75557093	8.540992838	9.244678747	8.824992006	11.40241738	8.569206906	9.452158186	9.60697661	11.29162541	12.7005623	9.548146177	11.517347	11.94557358	7.420833939	9.843053199	9.591399484	7.617917633	7.869170223	9.832029677	9.375616965	9.405867668	9.245304217	10.151627	9.064112183	9.798693905	10.62894016	9.805823183	10.02169671	9.283496671	8.476817311	9.507751478	9.925324895	8.178667219	8.914927556	8.958643269	8.434912383	9.410092565	8.865016939	9.099729919	8.996378574	9.81546191
ADAMTSL1	7.632445137	7.802607517	7.845410863	7.523153776	7.873456172	7.220734311	7.563619568	7.014533842	7.782044494	7.74784108	8.618116654	6.674653246	7.810057522	8.09315131	7.36868924	7.671353387	7.972477358	7.787858091	7.949322485	8.065437352	7.798648454	7.696557849	7.505187788	7.328706047	7.556201535	8.083731654	7.813357321	6.906956728	6.595928274	7.007982893	7.255111005	7.030921686	7.286639398	7.559140449	6.69788494	7.278510895	6.309846652	7.704665685	7.03309557	7.767418804	7.325079212	7.216884056
ADAMTSL2	6.577936446	6.619431064	6.879953882	6.856921651	6.082313257	6.090046888	6.839783478	6.620854886	6.575569365	6.707173447	6.712529982	6.793980614	6.827905469	6.210584376	6.545125957	6.793980614	7.382746542	7.108015606	6.671384889	7.81171667	7.087498837	7.618783664	6.904849312	8.581592231	8.802520692	7.103556319	7.693175039	6.477313936	6.831493825	7.154525966	7.359095226	6.913086139	7.693175039	7.591153281	8.201236559	6.328788342	6.692362039	7.83457419	8.127656799	6.89900699	8.273067967	7.484172737
ADAMTSL3	8.089108843	9.987191009	7.575215851	9.316687372	9.088554414	8.048286752	7.502362762	7.81564703	8.55816847	9.544386501	9.531448192	7.381144855	8.603834781	7.929153186	9.417808804	5.035071173	6.966382701	5.033210797	10.59082613	7.90572596	8.297527402	6.960870571	5.686719589	8.457236615	6.05013639	9.301524036	6.826846657	7.273431931	6.171835749	7.366967017	6.670325196	8.855440064	7.471429895	7.410757823	4.095222399	7.869170223	8.572247356	8.356471753	7.003376429	6.98574649	5.153043011	7.149907001
ADAMTSL4	11.56004444	11.51579647	11.82873969	11.7887595	12.2575474	12.00584227	12.26471027	11.74226799	11.9734978	12.43139515	12.3009391	11.29718233	12.23552025	11.9985067	11.0842526	11.7898195	11.58294654	11.94145688	11.95161348	11.49550408	11.70706979	11.35259353	11.86892663	10.25415182	10.2507996	11.14239287	10.71556893	10.29113615	10.35940333	10.59082613	10.78482831	10.77767019	11.08569003	11.1990435	10.94441491	11.32686966	10.51292002	11.53170748	10.85795359	10.44819561	11.46875916	11.21898719
ADAMTSL5	8.710938646	10.13051706	9.269819748	9.158052454	9.95692112	10.26002497	9.620774066	9.997894402	10.07328737	10.5638122	10.02497913	8.735814638	9.824899849	9.411299652	9.513639506	9.702972837	9.598695704	9.713397395	10.32070192	9.424365061	8.6583814	9.130436455	9.500699769	9.187812279	10.1993968	9.832029677	9.317185257	8.192933001	7.75208861	8.180884561	8.507205747	8.985385714	9.497178848	9.197508291	9.345131489	9.661712617	9.280419869	9.094613089	8.306426236	9.388443597	9.464606973	8.751413635
ADAP1	5.263698623	5.164956215	6.469077399	6.589575882	5.873715844	6.081105206	5.831943273	5.124074927	5.723727807	5.814874119	6.256823224	5.792432504	6.38694748	6.323738408	6.639591896	5.466616414	6.677754113	5.203452692	7.018600361	7.072293467	5.061231273	7.231467456	6.121693696	5.859841682	6.682151616	7.496575593	6.525587007	6.405570159	5.897824575	6.18010885	6.271773908	6.38694748	6.383327777	6.875768679	8.171959454	6.581171322	7.340142408	6.789087254	6.313016372	7.586704124	5.856703635	5.719573429
ADAP2	10.71501552	10.51525667	9.483149565	11.26373436	10.66207482	10.80484418	11.96050817	10.29746243	11.55898349	11.11131835	12.3357863	10.72632648	11.50892737	11.067724	10.77565659	11.21845981	10.64383445	11.12455396	10.3129624	11.16504205	11.26147131	11.47075109	12.51375079	11.85489595	12.01125693	11.61682469	11.00457662	11.0497585	10.71847962	11.85655628	10.57096392	12.1133691	12.668445	12.07270043	12.10364449	11.5147019	10.87917404	11.12095962	11.70420876	9.771490397	11.0497585	11.89432189
ADAR	13.68470113	13.51023513	12.95644589	13.11717318	13.37673946	13.80429293	13.50024491	13.31372187	13.48233053	13.72111531	13.68330713	13.80295072	13.90150335	14.02637594	14.6780816	13.80295072	14.08714183	15.12726887	13.57051796	14.02147723	14.29209167	14.60688054	14.33443739	14.10987963	13.56559514	14.18474203	14.25763463	14.18474203	14.34110655	14.41716785	15.16192448	14.22772765	14.38601589	13.83931621	13.57714443	14.38601589	14.47595641	13.59574815	14.29386744	14.07847527	14.40827256	14.48824812
ADARB1	10.64952432	10.75033356	10.02704927	10.31098296	10.32168176	10.57231816	10.37100611	10.373288	10.14207501	10.32715415	10.93685264	9.869962748	10.46085188	9.8648138	9.509963338	9.69632939	10.3075354	9.535877913	11.73853528	10.02704927	10.66534928	9.158539935	9.636119745	8.797232529	9.509346288	8.264123743	9.305474717	9.66327548	10.62132934	10.72533014	9.739867797	10.75849536	10.78171414	11.13656974	10.10886532	10.3410258	10.3090522	11.19859716	10.90504294	10.4885125	10.52047824	10.39033065
ADARB2	7.344781669	9.741378519	7.969481937	7.579337414	7.174851296	7.897651448	8.447569239	10.00623735	8.143519107	8.867377091	7.406249892	6.29112519	7.864945558	3.856153708	5.652490618	5.0457807	5.449340258	6.732678989	5.774882967	5.071493298	6.178104516	6.317382057	4.324409992	6.239385374	5.067905037	7.730369903	10.91472736	6.645741712	5.785900121	5.867179009	4.658585821	6.219175156	4.925569176	5.667991344	4.77471459	5.380016266	6.212875032	5.346118803	6.365193689	4.722824128	7.274209565	6.62900448
ADAT1	8.95711486	8.557667791	8.555253773	8.474875227	8.239779184	8.644371493	8.847667569	8.146649528	8.07283301	8.184442921	8.313362592	9.128087558	8.400588321	8.036500751	8.927215836	7.857703987	8.945622478	9.033625989	8.563210361	9.103013318	8.605239186	10.27570991	9.115038818	9.109085148	9.938347792	10.0101939	9.045357236	8.582161713	9.50406858	9.687237415	9.092740469	9.168255747	8.432092116	9.235267529	9.428825103	9.45120097	9.553402247	9.507751478	9.681296433	9.72837857	9.460945151	9.084350447
ADAT2	9.314217514	8.321873633	9.820562321	9.450101153	9.454261265	9.221540425	9.274094682	8.822003938	9.471249136	9.097964821	9.278103698	8.265539892	9.434217869	9.920504066	8.79370375	9.873288274	8.810898653	9.694520041	10.07576562	10.23261152	9.883423085	9.506050507	9.985775469	9.292258501	9.842167588	8.395653272	9.344611352	9.151594968	9.070139624	10.38977571	8.773296217	9.103513926	9.573105155	9.224702804	9.56643347	9.953959189	10.45140727	9.690675434	8.854202123	9.592438902	9.535877913	9.484035485
ADAT3	7.092364818	7.276108031	7.755519167	7.236127341	7.367865717	6.900905367	7.794394138	7.150896961	7.009968002	7.170954089	7.81564703	7.132728876	7.678952868	7.374221722	7.64008525	7.757360261	7.061265208	7.303836466	8.076699506	8.045065975	7.602619378	7.703651665	7.540192846	8.240562429	8.038979685	7.407929396	7.295477941	7.361016463	7.61708039	6.977529166	7.953501388	7.170028699	7.297309868	7.709722355	7.318758141	7.861021401	8.183750793	8.127656799	7.49457792	7.369717199	7.919393824	7.35345021
ADCK1	7.147835914	7.576201878	7.574329598	7.014533842	7.260308301	6.930804418	7.479766531	7.010903992	7.04548925	7.136703301	7.170028699	6.903929937	7.087498837	6.020931659	7.308677184	7.040389637	7.442545048	7.715644226	6.914041824	7.83457419	8.024465469	7.651588351	7.420833939	6.966382701	7.215915254	8.44906138	6.949872241	7.309710687	7.871306847	7.236127341	7.779715619	7.048530485	6.619431064	7.58195718	7.49232159	7.61708039	7.325857684	7.96709763	6.859984309	7.223944576	7.522327151	6.34581001
ADCK2	10.0621417	10.02210981	10.67590886	10.46575837	10.55951073	10.14207501	10.10600644	10.48932329	10.12561474	10.15455972	9.587053477	10.37426423	10.11210874	9.390182313	10.41193552	10.67893257	10.52177833	9.808262872	9.130960531	9.66386087	11.22039212	10.46024936	10.68499929	10.33380558	11.29665635	9.879489273	9.899017821	10.90552328	10.80587768	9.624957324	10.43454238	9.90530374	10.77137915	11.12048111	11.64251378	10.4340861	10.12354743	9.70799285	10.33426635	9.885437056	10.39747122	9.857539775
ADCK5	10.06063338	9.398218263	10.2294446	9.823769769	9.991278547	9.494759758	10.27662272	9.680704105	9.604828713	9.432104189	9.925324895	9.398218263	9.620238872	9.420397262	10.11265382	10.4809936	11.169344	10.68212626	10.8106652	11.20291304	9.653256608	10.48015766	10.21546053	10.19036924	10.38897174	10.10286753	10.06834292	10.02401041	10.13961512	10.40853658	9.650658833	9.79438479	10.08874808	10.7161173	10.59082613	10.69591292	10.11783151	9.598105173	9.862734091	10.99747706	10.97994197	10.11457247
ADCY1	5.794803783	5.796177953	6.085518478	6.456792546	5.250874271	5.444074502	5.249178378	6.558130692	6.576754577	5.982432803	7.275232209	5.697586617	5.759575389	4.038331505	7.404383651	7.761281136	4.284992362	7.541776073	6.158208482	5.736073535	5.432380876	6.551106564	5.074915319	5.744587601	7.378288576	7.579337414	7.521528533	8.406532054	7.346621892	5.310930426	5.519259115	6.181622673	8.003767687	5.88576903	4.70809667	3.917197035	9.147213083	6.176928838	6.603840304	7.146846814	5.082912452	5.098317894
ADCY2	6.053652342	8.415242381	5.837149613	6.401530959	6.311940817	6.283221169	5.531273288	7.877282504	7.293401248	7.41434263	6.303172673	5.968957618	6.165719236	5.117434284	4.936554073	5.547269153	9.351006716	6.065082988	5.326747117	3.98741167	5.033210797	4.698086554	5.038191395	5.069726194	5.227204434	6.88376011	4.320675694	7.365225403	5.275370992	5.116006283	3.463527761	5.249178378	6.423479247	5.203452692	5.821504858	4.894886726	7.530875417	4.891558799	5.297826475	3.984799175	5.509324026	4.450534333
ADCY3	13.00923955	12.16214926	12.32233935	12.73706422	12.65258853	12.97970356	12.66528203	12.41106852	12.71617686	12.69442731	13.85920347	13.52415506	12.9214621	13.59191855	13.12209291	13.48593519	12.66098724	12.34826928	12.91704326	13.96515106	13.45482594	13.21292442	13.54179754	13.13340591	13.96675071	12.35454384	14.30641082	13.64718757	13.23655412	13.05618625	14.18868882	13.69541592	13.58644366	13.25639907	13.61573526	13.08341893	13.43867408	12.21115834	12.22067343	12.64189673	13.084496	13.12532005
ADCY4	12.02287268	11.37746537	10.82037012	11.63320823	11.7690959	12.14882359	11.19761986	10.68726525	11.66174704	11.42382086	12.43580434	11.50275478	11.42231673	11.14552974	9.993745714	10.51818327	10.23353484	9.259083578	10.03040014	11.4152643	11.03648011	10.87193718	10.36684797	11.62835753	10.55818303	10.23959266	9.5492738	10.04559242	11.29398162	10.62132934	10.29601033	11.41622527	12.15861053	10.40182288	10.15949508	10.31342405	10.13780003	9.551208479	10.27090421	9.98529887	10.73030499	10.80539187
ADCY5	3.925394612	4.311562323	4.29825297	4.51691567	4.952530319	4.806128394	4.398449866	5.078422907	3.436409047	4.223768922	3.820098316	5.333785842	4.546268363	4.432365404	4.348411083	4.433933293	3.064303613	3.577657846	4.567053777	4.289935616	3.785967637	6.168260673	3.740731842	4.936554073	4.174281845	5.066498167	7.988400616	5.544200174	5.323557304	3.367839981	7.324244066	4.018417513	4.505340993	4.233324492	4.680214413	3.111938955	4.593936066	2.970438477	4.366971413	3.516748696	3.833925993	4.829278218
ADCY7	10.31725601	8.810898653	11.01744205	9.677232868	10.78668187	9.555529995	9.972169369	9.683812505	10.52564132	9.651794627	10.62389389	9.891684871	11.06239443	10.56135673	10.07683866	9.237116297	10.38134537	9.686070262	10.19739672	10.67844983	10.82740075	10.59953666	10.84875437	6.815283578	8.652556153	9.187812279	9.655918172	9.519982832	9.70349723	10.65547237	9.149952556	10.03091335	9.460455966	9.364382387	10.20882926	8.605239186	9.284142271	9.834576579	10.08789821	9.965616562	10.33041409	10.2477992
ADCY9	10.25659896	11.08021287	9.899017821	10.151627	10.06985607	9.897034508	10.18289561	10.4652624	10.51236876	10.39081386	10.36775945	10.42274101	10.26600338	9.395936998	10.70730584	10.67844983	9.669423509	10.33483706	11.7898195	10.79060018	10.65038859	10.3056625	10.85795359	10.68351589	10.72867806	10.9618708	10.53352644	10.8255532	10.46137507	10.58159249	10.71059592	10.97179683	10.05067172	11.09822696	10.35555193	10.94953667	10.25556654	9.685512373	10.56994282	10.72682825	10.89377745	10.30181323
ADCYAP1	5.738801973	4.60528	3.116413177	4.146060761	4.663055718	7.435558697	4.761440829	2.809056611	2.637954636	6.283221169	8.13889666	6.529473741	5.372699345	5.864479691	4.799491425	6.521637281	5.829367665	4.005682224	6.561267411	4.970716864	6.209501239	3.409229239	5.433703958	5.461865278	5.520318585	3.311774438	4.206424517	5.235271043	7.854501126	5.166522485	4.040944765	7.883676143	5.719573429	4.311562323	5.257283206	6.045521972	4.995870305	4.521558502	4.223768922	4.271226642	5.067905037	4.854690422
ADCYAP1R1	6.486654216	6.484589931	6.995735599	6.514437354	6.952805695	6.410560118	6.771928988	6.017003577	6.417450269	7.192059124	6.220324265	6.154731992	6.575569365	6.370092905	6.066280905	6.68104785	6.593714652	6.789087254	7.078229202	7.08664595	6.329998908	7.262319288	6.625545338	6.054729831	6.271773908	6.59714465	6.79603143	5.79931037	5.478980483	5.92896178	6.532981236	5.707528125	5.789564996	6.066280905	6.231972831	6.035329661	6.873395591	6.123069951	6.002213515	6.446278225	6.294594032	6.063797626
ADD1	14.67583009	14.51462551	14.23755121	14.64698215	14.40589112	14.43131063	14.31076287	14.52220426	14.40127654	14.32239362	14.54835805	14.36066736	14.50981102	14.02147723	13.35064209	13.49268258	14.3325155	13.91264816	13.43495468	14.16093881	13.88492596	14.03878715	14.27611132	13.68470113	13.99649387	14.4738228	13.91092697	13.83650317	14.28197879	14.26802265	13.33816909	13.77595205	13.97791565	14.10827018	13.7712316	13.36974454	13.52016795	14.15286062	14.93559642	14.17179792	13.62088676	14.2358403
ADD2	8.371261561	5.719573429	5.618365418	5.376956885	5.340357152	5.531273288	4.505340993	5.761833902	5.509324026	5.727225701	5.114233797	5.655504764	5.486875103	5.182628034	5.507679581	6.78380387	5.403126573	7.497571475	6.077388599	5.867179009	5.203452692	5.515066304	5.338594738	5.176542479	5.375382246	5.728393951	7.124678584	5.770897021	5.755660375	4.793608927	7.823655913	5.829367665	5.260349804	5.399175712	5.837149613	5.440116664	7.761281136	5.50631205	5.111269836	5.591717	5.90301858	5.320076892
ADD3	13.31372187	13.15006722	12.98657386	13.14513021	12.95644589	12.61844526	12.35102613	13.0694196	12.756958	12.50763344	12.1567016	13.43247482	12.66311432	12.90448315	13.73901417	12.65567679	10.91167936	11.30554764	11.90515061	10.94909422	12.66913475	11.7844811	11.70031972	13.22317622	12.36936334	12.2320254	12.01744052	13.1652077	13.56415419	11.43699927	12.72945535	12.37130525	11.87858002	10.74168659	12.96697894	11.25419491	10.65900377	11.0580232	12.27087661	11.37085749	12.24282689	12.30442106
ADH1A	11.20533431	11.32844203	9.390182313	10.7489832	10.17206996	8.411391312	7.518899176	10.22343484	10.43691422	8.441845988	6.351273711	10.76554295	8.195875651	7.547704044	12.10364449	5.235271043	3.480541828	3.812515781	8.461368333	3.326448098	6.560335207	7.581094103	3.360643696	6.59714465	8.557009829	11.42490853	3.712637633	7.914457469	9.242107063	6.00859146	6.071350022	5.655504764	5.647702856	6.770922543	6.046635559	13.17453802	3.766062601	3.738090023	3.705956566	4.61663332	3.740731842	5.404591509
ADH1B	4.713826224	3.984799175	2.518333907	6.48114719	6.409222693	2.569770973	5.401655013	5.240129008	2.661336106	2.487051398	2.53617455	3.98741167	4.072378367	2.630727625	2.590574534	2.498578086	2.53617455	2.569770973	2.896946719	3.412395162	2.689399121	2.689399121	2.424168032	2.758527422	2.549032694	2.668231925	2.479505301	2.493012685	2.722965815	2.722965815	2.57299455	2.394814603	2.817912577	3.200690272	2.876382579	3.209321805	2.652439952	4.289935616	2.413688015	2.949022426	2.455482412	2.876382579
ADH1C	12.30989697	12.71195406	10.552257	11.53728365	11.16362281	9.895502135	8.918718229	11.30055198	11.79196747	9.840243813	7.572817437	12.12292943	9.293836921	8.813614437	13.43495468	7.148810877	6.712529982	6.168260673	9.946588229	5.952916185	7.786359443	6.171835749	5.83608206	8.58092837	10.24251745	13.10533578	6.046635559	9.255700367	10.64628951	7.49128136	7.265472957	7.409754958	7.595628304	8.085314829	7.609982331	14.49552887	6.449843177	5.975225019	5.704844158	6.981570922	7.099376478	6.951060863
ADH4	7.73426517	8.063076883	8.758068962	10.0192451	9.025576353	5.588567723	5.196886742	6.943354129	8.162657462	3.395426108	4.612604411	8.273769577	7.022748325	4.824071483	5.181194667	4.211396678	4.146060761	4.226347502	4.468971746	4.563391002	4.130932266	5.435449634	4.051840165	5.639543171	4.240230345	4.072378367	4.424447596	4.588628911	5.286818355	4.505340993	4.309464174	4.15161504	4.92869298	4.763546808	4.128485268	4.681928859	3.220111171	4.011050148	3.973154733	4.172061012	4.412745721	4.023695962
ADH7	13.67511621	12.92791089	14.27789422	13.930988	14.10987963	12.73531793	13.02166767	12.56667168	13.46845653	10.95084363	9.510413157	12.9920674	12.9824031	10.19085279	13.63224096	11.6881349	6.314024499	8.077479961	11.76464322	8.070794656	13.02895424	6.049031618	11.30353069	12.83436686	12.95833628	12.38808334	9.124263656	12.02758457	10.23906013	9.048821411	13.2453771	10.03185363	12.34460373	8.76718689	11.53781281	10.5321039	6.175648226	6.920515434	3.820098316	4.374821281	10.63957407	9.702972837
ADHFE1	9.975272439	10.79154153	9.706889958	9.816852681	9.288724928	9.244678747	8.694322124	10.68030724	10.17401423	10.41634313	10.07782729	10.46918303	8.639164422	8.089968746	8.597451927	9.028884806	8.000293966	8.491162215	8.744504462	10.0640712	9.489821804	7.531773893	8.386190538	9.29271524	8.769536548	9.757393267	8.267769255	8.935687933	7.672206489	9.670389809	9.101330653	8.698049558	8.810349064	8.818463747	5.655504764	8.684503973	8.502916944	8.094748513	8.482863421	9.349892655	8.517660485	8.68723911
ADI1	12.29439956	13.8332352	12.29165437	12.23415306	12.36587928	12.96136353	12.94795874	13.09507148	12.12896303	12.66602938	11.90085657	12.51295774	12.10656785	12.08832505	13.69390366	12.34114023	12.45858555	12.54676602	13.75560682	12.42857988	12.84931575	11.83794786	12.9705879	12.04256724	13.51512398	12.87976192	12.50607911	12.5203079	12.09572598	12.53373185	13.16828381	12.64409224	12.58642107	13.74282647	12.9920674	12.30711175	12.98844382	12.10967352	11.22429278	10.7665238	12.362968	11.89688278
ADIPOQ	4.776487142	4.957690069	3.867682831	5.568176835	4.374821281	2.633905827	2.641820122	9.802443556	3.581676823	4.922012897	3.315934032	2.788397573	3.466813631	2.661336106	3.129462472	3.192496955	2.800313984	2.913663578	3.621954077	2.617036788	2.601467388	3.237307162	3.561492401	3.794143705	4.256872591	4.028936211	4.153780043	2.637954636	3.77710765	2.707029421	4.969285121	2.777558792	3.647141059	3.93100438	3.268269145	3.571427593	4.313565911	5.069726194	3.451578245	2.765935169	3.888959746	2.455482412
ADIPOR1	12.05109103	12.39306268	12.43964414	12.64189673	12.52601044	12.26677866	12.53828888	12.68152945	12.1073373	12.16609492	11.75932993	12.26820639	12.10119207	11.88030404	12.2320254	11.90085657	12.38671323	12.39377892	11.7880406	11.79593969	12.39802999	12.10546866	11.57927873	11.50481047	12.47519308	12.43964414	11.94084642	12.38471875	12.40759542	13.1032876	12.70296043	12.59196247	12.38739611	12.12520306	12.1567016	12.40169836	12.89021516	12.49453324	12.21802712	12.22210222	13.12444102	12.12520306
ADIPOR2	11.68526359	11.36529991	12.62630165	12.587901	12.63404817	11.59314164	11.96772577	12.08418408	11.9062608	11.32900312	11.06537278	11.79902197	12.0149202	12.14491072	13.08934271	11.39220788	12.14347534	12.13590476	12.36936334	11.82108113	11.82404835	11.56741013	12.33837878	11.68474252	12.72100019	12.13416391	12.20794832	11.90740527	11.42645168	11.77721984	13.13948043	11.83162919	12.59502718	11.40037677	12.72251787	12.89540913	11.9716218	11.99614828	13.31161846	12.0246342	11.83739899	11.91210612
ADK	10.94704539	10.5162099	12.49378133	12.30711175	12.27966441	11.20533431	11.72466273	11.27299158	11.48181585	10.57143933	10.31764128	10.62228373	11.56569514	11.38709038	11.56253103	11.92479142	12.90607555	12.06955271	13.08341893	12.82816063	11.98578775	10.93685264	12.62396231	12.01552464	11.64196847	12.40687303	11.90085657	11.45032426	11.87279099	13.23762996	12.58411687	12.54820611	11.53110473	13.12728359	12.40534975	12.02355079	12.19783607	11.83632055	10.99144981	12.46454235	12.41515802	11.83341116
ADM	14.61158397	11.23373663	13.52155768	14.10321699	13.68982619	14.24100477	14.4038875	11.8635299	13.53254629	13.85279721	14.80178802	15.83668586	14.67583009	15.15856804	12.89447366	16.01115578	16.56118512	14.38016627	14.77420224	13.59681515	15.48223089	10.37288537	16.33122707	16.08144216	14.20943659	15.00709523	12.64267545	16.59111204	13.76334563	14.37586416	15.30546484	16.36401022	13.25639907	13.8347926	14.95583687	14.7617891	14.4421765	16.45120625	15.54057364	17.26464996	15.16627401	15.85912044
ADNP	12.0444081	12.1263674	12.4722194	11.99910649	11.82180445	11.61469951	11.61053788	11.96644401	11.74012823	11.53781281	11.16312117	11.9209763	11.71126668	11.40401188	12.04813082	11.59910792	11.34799383	10.82641368	11.68316056	11.6152233	11.9320554	11.68633422	11.66174704	11.77048061	12.06579055	11.83856473	12.21731469	12.23350038	12.26752109	12.08137254	11.92665406	12.22682795	11.85655628	11.87628642	12.33707386	11.93500162	12.55722118	11.64036384	12.47373852	11.88595947	11.64196847	11.66989186
ADNP2	8.141201389	8.174770811	8.819552423	8.548051862	8.136478057	7.888406983	8.05903628	8.125828443	8.559532722	7.926593854	7.845410863	7.841452325	8.232161135	8.68597998	8.883831935	8.905413389	8.295964203	8.464599112	8.635236454	8.609093792	8.5044402	8.710305972	9.084350447	8.859773678	9.292258501	8.596310183	9.763669964	8.536232683	8.840264032	8.455159707	8.489760509	8.426288976	8.944898307	8.491805936	8.582161713	7.967879528	9.200810568	8.6248798	8.371261561	7.925595021	8.19828025	8.459149345
ADO	9.039216537	9.108447495	9.437500831	8.867933815	8.790567244	9.212029445	8.78420689	9.044769798	9.002562572	9.421529767	8.814239967	8.610924562	9.137364428	8.52446531	9.410092565	9.26269429	9.217964282	9.274094682	9.393230646	8.99464995	9.255700367	9.108447495	8.646217119	8.832947308	8.999447634	8.92143787	9.055468092	8.670704953	9.591932477	9.666350413	8.863963221	8.800599313	8.660269387	9.15525229	9.369723011	8.013826522	9.490846943	8.68597998	8.944898307	9.327192816	9.399916769	9.352609947
ADORA1	4.475191848	5.681815256	4.47831016	4.503650902	3.454596972	3.497863117	4.170138876	6.090046888	5.88576903	6.79291482	4.952530319	4.563391002	3.812515781	2.374199526	3.209321805	4.133349899	3.771952563	5.718368872	2.697385101	5.303692251	3.04253573	2.648790798	3.256584583	4.503650902	3.712637633	2.44769676	6.521637281	3.636406602	4.439857076	4.492937151	2.796507651	3.780335717	3.429990868	3.38096235	2.922099128	3.874244235	4.688510743	4.673548539	4.020819703	2.543826498	3.513308492	4.55213116
ADORA2B	11.58144803	10.25750763	11.36529991	10.43546401	10.83602861	10.48054685	11.64681652	9.593401703	12.0338928	11.60225029	10.78442431	11.79951525	12.02758457	12.2714519	11.84952141	11.49279016	11.10418285	11.26518304	12.23679599	12.63718512	10.95342108	6.969629668	12.62630165	11.15529277	12.49664601	13.58363687	10.91980841	12.83610087	10.86411885	11.46724773	12.69365857	12.47666249	12.06651254	11.94145688	12.48286093	12.45037616	11.15284632	12.43000424	12.43662591	12.07879121	12.13288723	12.42177863
ADPGK	11.08270151	10.69358676	10.61591182	10.42619111	10.63028211	10.78827112	11.00997047	10.95785734	10.80153754	11.18280483	11.65938546	11.0483441	10.85493522	11.33377478	11.17269026	10.95428793	12.09030561	10.70684506	10.26150474	11.48899209	11.60492647	12.13536375	11.60181047	11.26147131	11.52224479	11.39003832	11.24812754	11.0440491	11.59695156	11.74855364	11.20639236	11.38117942	11.32364067	11.32793839	11.69089467	11.20186731	11.36529991	11.45246562	11.68924467	11.49446694	11.27918102	11.25985394
ADPRH	6.285397206	4.622387864	3.8008913	4.957690069	4.812886301	6.38694748	5.777854149	4.155988179	4.41721114	5.461865278	6.435944834	5.015833308	6.616981739	6.285397206	4.48720768	4.559774641	6.564641594	5.889577189	5.364573872	6.79488489	6.848345815	7.543497342	5.697586617	5.543077926	5.200113197	6.088063788	6.424554327	6.112930347	6.552087247	6.856013536	5.510806069	5.741514756	5.805749065	6.427057506	6.385902247	5.794803783	6.378292062	6.175648226	6.115001283	6.683627445	5.631167953	7.133741915
ADPRHL1	8.417988552	10.2984179	9.380678929	9.396622489	9.100302726	9.867732004	8.029783789	9.541445042	9.740914228	8.613636811	7.876507109	9.817367173	8.335808768	6.755858505	8.920173004	8.977328097	10.1883842	8.677957843	9.051843815	9.373427504	8.232964299	9.119373638	9.836459266	9.285688819	10.39747122	9.891684871	7.868356368	7.971682085	7.960612304	8.732722033	10.30306749	8.348575323	8.897891858	11.01047872	8.893266965	9.092159402	9.903140854	6.750542915	8.59332717	9.333270424	10.68873775	7.113898125
ADPRHL2	9.675802332	9.730266895	10.61305712	10.23121442	10.32271059	9.658510432	10.20636365	9.684885738	9.973032057	9.113718722	9.195806599	9.669912805	10.22163465	9.495324068	9.951144468	9.331623926	10.52381466	10.7489832	10.53586252	10.2999163	9.743765978	9.72156042	10.3834374	10.10739744	10.41739338	10.66009391	10.02359065	9.455935009	9.660707774	11.39172615	10.44819561	10.38288158	9.804409301	10.91421808	9.286861497	10.62278504	10.25659896	11.14347581	9.856409844	10.30222146	10.15561614	10.88855195
ADRA1B	6.515452212	5.39650887	4.586522037	5.031510427	7.007982893	3.670036461	5.800721573	5.538622403	5.114233797	4.889641652	4.788969965	4.722824128	4.153780043	4.497106765	3.264770202	4.462395466	6.272829142	5.208687	4.028936211	6.405570159	5.700241505	9.26269429	7.215915254	4.860120628	5.971371046	7.191023364	8.269176176	6.39626925	4.346278158	4.519203509	5.594055928	7.82997919	5.649313827	9.070824635	5.534334773	5.091667331	8.023712938	7.780551214	8.786168103	9.959496716	8.455984631	7.75208861
ADRA1D	10.15949508	9.765623562	10.83089895	11.30503567	11.95571453	11.3649401	12.02603667	10.38626411	10.69106085	11.257504	10.88895941	10.03815514	11.54808267	11.60659985	10.74736686	11.16362281	10.80353239	10.94598361	10.93552113	9.946588229	10.57143933	10.80396009	10.4962554	13.27222487	11.89432189	11.88901534	11.48452417	9.513639506	9.220897816	9.035558024	9.763114246	10.3613	10.52381466	10.48568188	9.816852681	10.23810288	10.37384357	10.83032222	9.765623562	10.21891518	10.52617738	9.925751157
ADRA2A	10.15753608	10.03227167	8.449710184	9.121006617	9.542331491	9.857539775	8.978961404	6.399668072	9.27473311	9.351472144	10.38436442	8.907621908	8.459846463	9.40467479	6.328788342	6.736656169	6.457984991	5.764389037	5.171623584	6.109082141	9.570858703	6.377238796	7.731175798	8.404182456	5.999867933	4.581194314	5.141965402	5.986187434	9.295076181	7.597950507	6.726504368	9.118841599	8.362491147	7.790472786	5.520318585	6.020931659	5.308039747	8.4207659	8.590596343	4.330437536	5.477681061	9.57034268
ADRA2B	3.38096235	5.706292507	4.206424517	3.268269145	2.917755923	3.30409889	3.030115288	4.266594325	4.211396678	5.79931037	3.551320273	4.015720015	3.256584583	3.892084676	4.095222399	5.10175453	5.200113197	3.760557936	4.702177656	4.925569176	3.8008913	5.250874271	3.625908794	3.333418343	3.984799175	3.735633947	6.127028653	4.745300926	3.319645788	4.497106765	4.71196749	2.734151005	5.138848453	4.497106765	4.097927299	3.248071666	4.787239304	4.38359405	4.548263696	4.561624988	6.017003577	2.74197973
ADRB1	3.880043561	6.432755549	4.018417513	5.666593762	4.404706883	4.138328045	4.031219635	5.252455606	5.358883314	4.494978957	3.060642942	4.793608927	3.116413177	3.84391549	3.108656058	3.037553002	3.205328975	3.610070905	4.534494037	4.422280909	3.338007716	3.61322673	3.34849184	4.02570526	3.037553002	4.962642623	4.485468225	2.83526246	3.148571213	3.457578424	3.670036461	4.057230173	4.040944765	3.679371345	3.060642942	4.904303758	5.826724779	3.491764416	3.900786868	4.47831016	2.842678164	3.856153708
ADRB2	11.29398162	10.03185363	12.54598237	11.23373663	11.42593579	10.94490552	11.05949883	10.59757349	11.38822317	11.28063568	11.79539453	10.24446008	12.88086513	9.17586313	10.11457247	11.7462396	12.86546908	10.34627458	11.38862449	12.83167066	10.41441587	10.0952127	11.90085657	11.89255809	12.03955294	11.15916096	8.813614437	10.68161894	10.94490552	9.876135026	10.13100563	13.46965474	10.88336763	13.46354698	5.814874119	10.67499193	11.49550408	13.19638067	9.402904428	12.35596647	11.91040597	11.01684133
ADRB3	5.273662359	7.77738352	6.329998908	5.108029051	6.123069951	6.894886959	5.814874119	6.634903806	6.867283113	8.134345763	6.545125957	5.058008598	6.136680008	5.504814401	5.806924251	6.030264853	6.50083969	5.700241505	6.707173447	5.559898926	4.961008521	6.002213515	5.598498402	6.457984991	6.18010885	6.007389159	5.813410014	5.168209289	5.236838219	5.412397264	6.143495297	5.830508065	6.062337468	6.707173447	5.826724779	6.082313257	6.350251499	6.434715505	5.433703958	6.144636026	6.695926267	5.587322581
ADRM1	11.09822696	10.49522536	11.31529698	11.24464837	11.56911255	11.02183426	11.6098825	10.94598361	11.34643754	10.88895941	11.03065647	11.00403307	11.32737916	11.86637736	12.0819229	11.99013573	12.65789948	12.44455506	12.47811774	12.07140293	11.45847779	11.59021802	11.53048939	11.89558311	12.03220862	12.24733405	11.57604868	11.92479142	12.20236322	12.50090443	11.72113631	11.79593969	12.05109103	11.63535457	13.06201622	13.3462108	12.00527621	12.18662502	12.75947488	13.03667397	12.17806273	12.04136945
ADSL	10.22255233	10.10552897	10.7650357	10.40358187	10.28414795	10.30353454	10.16715284	10.54403936	10.3451652	10.4382589	10.30616276	10.8768297	10.2316186	10.44585532	11.17824491	10.94653476	10.6324296	11.17224061	11.19381323	11.03303952	10.88009011	11.85887635	10.67094084	10.83308527	11.49707136	10.55910153	10.95785734	11.64136956	11.39003832	10.78442431	11.06537278	11.35426757	11.02036071	11.60768134	11.37400614	11.26930088	12.10119207	10.68074669	11.02084467	10.93685264	11.6098825	11.61304288
ADSS	11.17722876	11.44712474	11.68269494	10.92974454	11.06682272	10.98339106	11.19105072	11.11022397	11.41934353	11.35765866	10.47386852	11.85437691	10.93923991	11.43396358	12.1239751	12.18662502	10.77092226	11.9320554	11.97788861	11.79770738	12.13171466	11.13851905	11.88405912	11.41475089	12.06331738	12.06206805	11.89745413	11.74515179	11.90740527	11.83511524	12.5108352	12.18070398	11.95684728	12.20622016	11.75522419	11.71238429	12.47057472	11.08524892	11.37185703	11.2252813	11.96906042	11.45246562
ADSSL1	9.857539775	10.65604106	10.46724536	10.22650593	10.64242612	10.74551621	11.08175259	10.11005108	10.84373024	8.935687933	8.93020387	12.19344344	10.16774221	8.806825794	11.5980942	10.75546328	10.42619111	11.29017273	11.60279783	10.88669774	9.947017434	8.564616546	11.15485514	9.535336213	9.149952556	9.771045458	9.636546539	10.99940282	10.13915969	10.0621417	10.04904678	10.84174997	8.79370375	9.972624354	12.41515802	9.871256291	11.97906726	11.83039426	9.741378519	12.04016903	10.06448469	10.76601068
AEBP1	12.86038483	12.38347844	10.63473571	12.02809654	11.60337755	13.42606946	12.55410931	11.66989186	12.24221327	13.1767516	13.42870366	12.21802712	12.65718645	12.73866782	10.71007407	12.76025247	13.6089758	12.10293547	10.80726012	12.32881838	12.68472565	12.63245403	11.71559267	12.38131293	11.35622572	10.12926537	12.7193799	11.9646766	11.6693626	12.79904409	11.01890527	12.22998329	11.83632055	12.29034101	11.95328736	12.55570547	12.07879121	14.55795377	14.73219265	11.04114254	11.79951525	13.01630004
AEBP2	10.91764551	10.0640712	10.30706289	10.59757349	10.51138564	9.955446635	10.6095449	9.979121353	10.76452079	9.845971804	10.99647643	10.8106652	10.94309076	11.18018856	10.92545139	10.08733338	10.14207501	11.13011664	11.01576675	10.43186462	10.54008879	10.64242612	11.26518304	11.35154708	11.29309104	11.39812071	11.22786907	11.0251756	10.86698786	10.16304097	11.82180445	10.83032222	11.66888588	7.236127341	11.10625621	10.90889557	10.35005226	10.21933973	12.66450797	9.98131762	10.62468993	11.10523916
AEN	7.944599212	7.595628304	7.83457419	7.559140449	7.227649736	8.221687519	8.189852966	7.826928689	7.942866268	8.763723322	9.317767846	8.03270493	8.480229223	9.165244776	8.476817311	9.17069696	9.524094527	8.733944904	7.627112953	9.77290906	8.72590037	9.690220311	8.292702335	9.66265123	8.856700503	9.683812505	8.26263243	8.42327545	8.606548825	8.820795241	8.078336072	8.823765321	8.619979698	8.725200185	8.54681432	8.283848292	9.52458979	9.608100119	8.10034273	8.089108843	8.740395274	8.324496796
AES	14.23755121	15.45207185	14.36331206	14.59209658	14.24100477	14.41061755	13.7539394	14.84761522	14.72223628	14.5945233	14.51705537	14.582425	13.51383417	13.23762996	14.03703771	13.06112755	13.20152555	12.00638635	14.27196744	13.67763395	13.55498464	13.78459529	13.06650711	13.58916524	13.6791148	12.2714519	12.89830587	14.1984621	13.80295072	13.67078985	13.10839371	14.02808762	13.54179754	13.47452	12.95556409	13.56681307	13.32019853	12.93598291	13.38685831	13.64000208	14.33078734	13.55053885
AFAP1	7.286639398	7.810057522	7.581094103	6.790292065	6.48568766	7.497571475	6.789087254	7.438951326	7.455165076	7.652386525	7.471429895	6.820406584	7.574329598	7.478164449	6.127028653	7.806843996	8.548799875	6.859042912	8.132240892	7.999548681	7.51728432	7.343883718	7.268425674	8.174096684	7.842225039	7.700934478	7.5080518	7.359952047	7.212662784	6.78380387	7.00423809	7.154525966	7.209580948	7.851202465	7.673777541	6.945409977	7.614502215	7.92253981	8.95924391	8.533830321	7.138437685	7.893249917
AFAP1L1	8.793119632	8.513847709	8.374700289	9.094000838	9.049901933	9.159051107	8.827490857	8.939772138	8.959835801	8.268511617	9.753878276	9.249053673	9.56643347	9.56754198	9.185906543	9.563244522	11.59082512	9.3908354	9.473353451	11.07397192	8.436323085	8.876677745	9.674240775	9.555022668	9.230311483	9.106989135	8.894552741	9.102449218	8.787484198	9.163529756	9.642728455	10.88295956	9.709400518	10.96134991	10.00352451	10.73358028	11.43119574	10.34914889	8.740395274	12.1901212	10.69407808	8.724709007
AFAP1L2	9.94464393	9.561782001	10.6376832	11.15336228	10.79485624	10.09648217	10.12814001	9.397138645	10.46346354	9.190014552	8.8306279	8.148069432	11.57340425	10.91883086	12.08418408	10.25276538	11.89193878	11.55201538	12.76279679	12.31474437	8.505117239	11.33653056	11.22741212	10.39843499	9.839253591	11.61581474	11.02619702	9.895149078	11.98646433	11.43283963	12.38273613	11.66275241	11.20936943	11.57438191	12.30989697	9.140902141	11.9741194	10.8255532	11.15916096	11.40818784	11.69343189	10.22696639
AFF1	9.760410358	9.820562321	10.27463089	9.779337115	9.57363648	9.553402247	9.29271524	10.28549061	9.564923624	9.346171136	8.983603556	9.165244776	9.579695451	9.037377217	9.575581934	8.707495006	8.936310497	8.332231124	9.064729202	9.410815816	9.107527929	8.845586504	9.443955835	8.84946471	8.60202229	9.457595844	9.238958197	9.192127648	9.103013318	9.217964282	9.070824635	9.523601901	8.472429433	9.46818702	8.352680117	8.805711418	8.451189635	9.638003211	9.647065516	8.629227804	8.440380142	8.824313558
AFF3	6.692362039	6.695926267	6.410560118	5.507679581	4.937939821	6.088063788	4.341999469	7.526179167	5.753326136	6.677754113	7.481543987	4.023695962	5.178124358	7.162839057	4.722824128	4.328181428	5.825542357	4.540288886	4.865871907	4.38821501	4.844933354	6.754805842	5.297826475	5.879303262	5.190733688	3.951990191	7.022748325	6.05717636	6.196700271	5.079678081	4.293971607	5.166522485	4.790239045	4.917064982	4.840320679	5.865947816	4.332323676	3.285862367	4.780192699	4.067331674	4.819928588	6.802627508
AFF4	11.11343182	11.17973835	12.02416463	12.14812799	11.50229622	11.2517119	11.50731979	11.53279345	11.34277623	10.45094181	10.82923089	11.14932807	11.45191584	11.03447761	11.07637507	10.81649563	10.85745522	10.8245273	10.34418528	11.37185703	10.91215251	10.14844827	11.24812754	11.04922308	10.71694951	11.41128285	10.63718861	11.23943619	10.40269296	11.02716848	10.74854246	11.65309348	10.85397418	11.38650251	10.58545501	10.4382589	11.68368919	11.80464289	10.96713308	11.35622572	11.18439677	10.35980549
AFG3L2	9.682808037	9.142054723	10.36372285	10.29113615	10.04776835	9.346171136	9.970661473	9.389742808	9.899017821	9.210344994	9.444938385	10.05067172	9.693109735	10.00623735	11.27812812	10.1450693	9.726290496	10.13915969	10.20933188	10.58878388	10.64137911	10.54280587	10.7481284	10.03091335	10.43781021	10.48290148	10.52712321	10.6242758	9.892640551	10.14106969	11.1224621	10.57041037	10.43080311	10.31342405	10.51676744	9.299801713	10.63473571	10.34061443	8.959835801	9.693109735	9.945107627	9.611380516
AFMID	7.910706479	7.953501388	8.174770811	7.898549272	7.307690976	7.787858091	7.036679492	7.607407269	7.756119538	8.016785469	8.181561843	7.633236967	7.75286765	8.125828443	7.726152348	8.317618472	7.198949301	8.867377091	8.430186936	7.969481937	7.812312287	8.60010537	7.371323576	8.555253773	7.539323212	7.916115448	8.091600564	7.656716288	8.300940253	7.573543821	7.727879002	7.635093197	7.567229466	7.839039137	7.374221722	7.980793583	7.438951326	8.174770811	6.570192471	8.156114318	8.42327545	7.33919642
AFP	2.734151005	5.258838432	4.028936211	3.187671212	3.085664898	3.352658452	2.719448724	5.056319631	4.443751842	4.390118447	5.944144379	2.569770973	4.38174999	3.992319301	5.968957618	3.757347084	2.896946719	5.3445584	7.117879235	4.548263696	2.926278543	3.006243502	2.693555818	3.548190193	2.788397573	5.662203126	2.661336106	2.777558792	2.888881029	3.798033593	2.880364769	3.625908794	3.129462472	2.626776808	4.064329109	4.143568184	4.213539197	2.440107419	2.549032694	3.8008913	4.273604672	3.220111171
AFTPH	11.90939225	12.0212518	11.80601918	11.78274482	11.65712301	11.63005405	11.86239749	12.02000677	12.10427318	11.83394156	11.73853528	11.87458413	11.66003234	12.12582679	11.81417698	12.05167316	12.4980304	11.75127386	11.77276957	10.78922302	11.48606956	12.21470027	11.89861136	11.4830226	12.18790205	12.31054849	12.74356989	12.22943891	12.00771079	11.71507408	12.14681284	12.00275926	11.93088523	11.26087398	11.71454275	12.06651254	11.77391043	11.55049462	12.27815487	10.81895276	11.5914482	12.17561758
AGA	10.64724281	11.78634174	11.66832576	11.06482887	11.49598681	11.41025986	11.24717817	11.12095962	11.16709021	11.38501721	10.16618677	10.29546824	11.1581922	10.44819561	11.23418917	10.21338669	11.09924549	10.44115284	10.73358028	9.702972837	10.14694368	10.30706289	10.74213264	10.34418528	10.48568188	10.30075859	10.19991376	10.21891518	11.43699927	11.14552974	11.06826856	10.39459128	10.78966816	10.5040148	10.59909161	11.06149114	11.11915311	12.26820639	10.53637921	10.95537966	10.64582099	10.08916876
AGAP1	12.39453237	13.41471696	11.74226799	12.14681284	12.11889565	12.16157894	11.96295354	12.42177863	12.32539951	12.98923908	12.74453208	11.71726626	11.89193878	10.85286935	11.71898315	11.09580766	11.87394779	11.60452859	12.72790868	11.48342226	11.61255792	12.20732389	11.16709021	11.56480541	11.20745431	11.22975637	11.91810245	11.15965921	11.78512045	12.10858274	11.32686966	11.34799383	12.03955294	11.84041257	11.03009635	12.25138944	10.94598361	10.14459918	11.31155812	11.4865747	11.82576398	11.65116184
AGAP2	8.727761623	7.422621271	7.796781544	7.151712465	7.534620924	7.695013442	7.882106454	8.121404248	7.654106058	8.193654657	10.16387027	7.469552236	8.183750793	9.431538939	7.529923972	7.907357633	7.205127156	8.322586672	7.300548015	8.089968746	8.068552168	10.3927003	9.185906543	7.404383651	6.558130692	7.325079212	7.501383838	7.898549272	8.331602388	8.389966192	8.121404248	8.161834623	7.533458394	8.000293966	7.284037834	7.195986699	7.835270651	7.059715171	8.070231683	7.789800851	7.146039549	8.999447634
AGAP3	14.66276156	15.67445046	14.42869134	14.57097669	14.70811504	14.73449654	14.4738228	15.35321604	14.85680469	15.6052664	14.93559642	14.9015241	14.56426358	14.82289402	14.93250797	14.86297702	14.62169335	14.4578101	14.5945233	14.31768396	14.34110655	14.62169335	14.6415093	14.92948232	14.71683221	14.83138169	14.76771689	13.72111531	14.56872506	14.37192242	14.5433611	14.71109572	14.82289402	14.70811504	14.44428185	14.43131063	14.51213563	14.95922981	14.46461375	14.34983912	14.51213563	14.44930414
AGBL2	6.979600775	11.86637736	5.641126176	5.611630465	5.182628034	5.532728884	6.875768679	4.94160041	8.103982253	5.12755866	5.480931208	11.86840052	4.819928588	4.804792206	4.944931112	6.50083969	7.709722355	4.704129467	8.16793777	7.996391438	6.927346185	6.210584376	6.641406437	5.947840621	6.900905367	8.161098719	5.283729812	6.983498564	8.225551208	8.474875227	7.198949301	6.63739031	6.612588514	6.825880968	5.563668273	7.100299436	5.385624784	5.927911948	7.73426517	7.485072601	7.489028524	6.022376863
AGBL3	8.292702335	10.11747165	9.029384308	8.389966192	9.846568164	10.00308125	9.760410358	9.540953394	9.049901933	11.04690762	8.942355688	8.457834982	9.627601027	9.125246138	9.161376396	9.450101153	9.724766482	9.097357454	9.275774864	8.739697176	8.486489044	8.856086832	8.766467407	9.203349452	9.110860295	8.786805809	8.639799522	7.346621892	7.775800911	7.967879528	8.333689033	8.704258551	8.737012825	9.18075186	8.780939106	9.041310658	8.800599313	8.948693539	8.05903628	8.754858038	9.164130535	8.76062983
AGBL5	9.694520041	11.06438159	10.16080174	9.957893563	10.07782729	10.3647651	9.804790143	10.51428256	10.38849345	10.42330039	9.773482194	10.46234472	9.907003785	10.17641252	9.827412079	10.0689692	10.15125614	10.17057795	10.47345022	9.480367863	9.458136681	10.30809824	9.874610463	9.636119745	10.46024936	9.812933612	11.47957907	9.592438902	9.828426988	9.199148484	11.0374858	10.23959266	9.004713345	7.92997567	10.68638339	10.61094657	10.69971987	8.89659382	10.52757622	10.37895991	10.22793729	9.77497103
AGER	9.969103115	9.007879686	10.60204599	15.03442047	11.5544194	12.80514999	10.21136178	10.39459128	9.976302039	9.358895838	10.90639545	9.612340392	13.88160755	9.123110096	10.41145992	9.149952556	9.797044982	8.471115807	10.16120837	9.979628323	9.54189356	10.25795728	9.555529995	9.622755101	9.41494883	9.009490414	8.948693539	9.227033226	9.665354493	9.183663782	9.214941148	8.737012825	9.494759758	9.942369555	9.37471786	9.485700455	9.015260447	8.860434715	9.526193372	8.694322124	9.295076181	10.00079498
AGFG1	12.0963486	10.85938698	12.03785201	11.89010894	11.97658645	11.90882964	12.42857988	11.64085539	11.93088523	11.63798566	11.88669794	11.66989186	12.75629261	12.15787491	12.5159987	12.32020734	11.5739418	12.34667369	12.15416601	11.48741403	11.78394019	12.46082076	12.0338928	12.68311537	13.13948043	12.5108352	12.41308409	12.77658071	11.90939225	12.97449023	12.41106852	12.30989697	12.19977174	11.83217312	11.48017491	12.25689368	8.33283559	12.01805072	12.84158364	12.01874699	12.23820232	12.78301046
AGFG2	10.02655368	10.91215251	9.946588229	10.67801615	10.36532327	10.83363672	9.782508457	12.29231484	10.76839683	10.81743128	10.33770656	9.201568314	8.867377091	8.291979404	8.861459312	9.134315599	8.035028303	8.854667704	8.354183647	8.72038612	9.242107063	8.903000626	8.622260277	7.901574944	9.209283628	8.759329828	8.717949824	9.339300709	9.037377217	8.858038117	8.651991272	8.437126712	7.277683609	8.006012784	9.217964282	9.143005122	8.447569239	7.189218845	7.856132591	8.893266965	8.489760509	8.175601854
AGGF1	10.19991376	9.780998843	9.677232868	10.49283476	10.16573011	9.938347792	10.08832552	9.63044394	9.585964551	9.683262177	10.07576562	9.530343289	9.576674013	9.576100434	9.766271762	9.565456218	9.347386298	10.49971383	9.93165507	9.459889419	9.742822956	10.4716114	10.21136178	10.27852683	10.32715415	10.00352451	10.07735217	10.46024936	9.830915726	10.29647893	9.942369555	10.30864227	9.737259329	10.22113802	9.721070301	9.712947063	10.27852683	10.31510824	9.79198079	10.20405308	9.653256608	9.367971271
AGK	8.952918603	8.619460529	9.122056175	9.039647962	8.737012825	8.764968331	8.892725282	8.654973956	8.871496423	9.061248096	9.058501585	9.958868321	8.584576699	9.281117126	9.779923777	10.30668461	9.452687498	8.878315123	8.712201007	9.03670469	9.870403946	8.936310497	9.844087691	9.657550459	9.974805795	8.959835801	9.291641969	9.882516833	10.01677314	9.015260447	10.07027632	8.339206263	9.591932477	9.223583061	9.933397817	9.135324074	8.988707033	8.389966192	8.993641413	8.696872105	9.182317461	8.69244294
AGL	11.50731979	11.11486835	11.67041634	11.09436268	11.21285236	10.9278113	11.50481047	11.20533431	11.15859561	10.71965789	10.18550704	10.78571229	11.0842526	10.49375562	12.20483077	10.59909161	10.28944048	10.92493765	12.22138677	10.27852683	11.49446694	10.22212019	10.61094657	10.98744265	11.50993321	10.83602861	10.64287816	9.89024678	10.47345022	11.02133145	10.91276931	10.02901629	10.10199696	10.9396802	10.81107766	10.1744749	10.36235705	10.46773001	10.29006022	9.391461318	10.86043652	10.5638122
AGMAT	7.097226829	8.116405385	5.819000292	6.332271959	7.003376429	8.417263176	7.195986699	7.754550258	7.258527961	7.766504093	8.378783297	5.744587601	7.110081617	7.300548015	9.90571962	7.043383643	7.675498779	8.497540979	7.264812339	7.896069141	6.587287106	9.146062428	8.867124189	6.994882478	8.578798606	9.196426432	8.383398931	6.144636026	7.590349791	7.928368916	9.336727356	7.614502215	6.999045271	8.172714783	8.544312066	7.964189904	7.856813899	6.662641284	7.425274801	8.335808768	7.207926349	8.301598645
AGPAT2	7.786359443	7.776645341	9.130960531	8.966742996	8.883831935	7.850285142	8.943583796	8.239779184	8.540992838	7.673777541	7.493836412	8.209678351	8.961984534	7.356996841	8.309963665	9.311815094	8.440380142	7.944599212	9.357852942	10.18601063	8.267024054	7.478164449	8.023712938	8.788091432	8.532366852	8.75320857	7.705528445	9.612340392	9.470736627	6.915948163	8.376715788	9.146597979	9.175335451	9.61029818	9.648120196	8.584051177	9.8648138	9.42824437	8.024465469	10.0640712	10.03861564	8.954077125
AGPAT3	11.42897565	11.46626743	11.67737927	11.94726734	11.6808113	11.38862449	11.65595694	11.33126316	11.46678407	11.17269026	11.27189215	11.57016899	11.48452417	11.48017491	11.88669794	10.32953953	10.65656649	11.61947438	12.29368236	10.89871351	11.62463796	12.47442284	11.13801538	12.1641164	11.01265975	11.78394019	11.067724	11.50731979	11.3224472	12.05354468	10.10448711	10.87054864	11.18180706	11.69343189	12.03785201	11.57177664	11.94557358	10.42479004	12.1648015	10.9933057	10.63614735	11.30755445
AGPAT4	9.564382158	9.965095771	8.459846463	9.62331468	8.795430834	8.833590938	9.03789647	8.560740303	9.79337015	9.633665367	10.42708017	9.75895114	9.495324068	10.07910598	10.00670152	8.947501333	10.42803117	8.952369858	10.41145992	11.85547957	9.02726946	8.427715045	8.623580892	8.652556153	8.4207659	9.473353451	9.534330611	9.064112183	8.466040189	10.32419189	8.484946816	10.60722598	9.7493669	10.14358308	10.5966331	9.397709917	10.18797964	11.13458265	10.38240366	11.07055246	10.9618708	9.738297661
AGPAT5	10.55370073	9.99077893	10.98046765	10.96924902	11.01265975	10.41040461	10.77996767	10.16080174	10.87395518	10.81847625	10.65196583	10.67329049	11.19479141	11.56253103	11.08569003	11.67361269	9.958430955	10.66161344	11.75625234	10.96134991	11.07582544	11.51992788	11.65486243	11.60121709	11.05662452	9.515666732	11.42180067	10.88009011	9.743316427	10.08142398	10.00788214	9.68769399	10.93270183	10.45191243	11.41475089	10.30353454	9.586451248	9.604828713	9.634668124	10.42572932	10.85841759	10.73897336
AGPS	9.988687677	9.847450319	10.07634886	10.00488276	10.01231267	10.11304736	10.47767519	9.528270343	10.51818327	10.10448711	10.71170247	10.28103598	10.74638719	11.16709021	10.65900377	11.42075671	10.19604496	10.65953108	11.74515179	11.85369169	9.909912369	10.74638719	11.08072448	10.80438771	10.75898618	10.86857328	10.22343484	10.5586576	10.1993968	10.71121955	11.33554914	11.35005795	10.53586252	10.10552897	10.57737386	11.68526359	11.13701814	10.47625142	10.45786639	11.02619702	10.12926537	10.135819
AGR2	14.5458888	16.93542055	9.841716524	10.60543087	10.87395518	16.96950272	15.02954275	16.13790105	13.99985511	16.42424532	15.36412448	14.02289734	10.24202537	11.52693539	13.41715472	10.48932329	12.39166885	10.22598925	9.300997288	5.224347735	12.64710749	6.660816283	8.30325672	12.7741251	12.58481244	14.9108364	8.452626524	14.20761851	13.24850294	12.23613781	10.335856	12.55261117	10.73897336	10.32577119	11.54236311	15.49876998	9.850268982	9.135765228	11.01842107	7.484172737	10.19431021	10.7665238
AGR3	9.603753249	12.78301046	8.777759117	6.944392581	5.667991344	11.85012714	10.13681987	10.68212626	11.0633837	11.27763187	9.144371073	12.86038483	9.159051107	4.430173408	5.694356979	5.905700728	7.695738228	4.313565911	3.949281155	4.20866042	7.128867072	4.031219635	2.986720988	2.8467899	2.719448724	10.33182288	3.085664898	7.640876334	9.095259246	9.296884075	5.358883314	7.499319958	5.99122686	4.78521323	4.715279495	10.06063338	4.561624988	5.671837033	5.193788619	3.60620273	3.426850683	3.295887034
AGRN	11.28398945	11.27918102	10.2584708	10.90003758	10.71556893	10.65196583	11.76464322	10.53679338	11.27136412	11.15036611	10.91577211	11.29212373	11.09631148	10.89815708	12.1421074	12.27420494	13.47214036	11.95624303	12.9160988	13.25208615	10.85245189	10.92391548	11.59910792	12.27350804	11.75932993	13.0083662	12.72417985	11.89496531	12.5720994	13.56681307	12.74624681	12.09572598	11.58841728	12.16609492	11.71618023	13.17567532	12.66311432	12.89183208	13.72583801	12.89270582	12.06897281	11.3940863
AGRP	6.618093354	7.699296638	7.566191758	7.814046574	6.822721438	5.993965738	6.67263201	7.538633368	7.257565849	7.270540193	6.188579946	5.395065743	6.570192471	6.455759537	6.317382057	6.471985613	6.523112971	6.32616643	8.68723911	7.290964147	5.761833902	6.041342837	6.856013536	6.492157367	6.162992121	6.082313257	6.093813874	5.822771214	5.255601263	6.228309563	5.697586617	8.060526651	6.130352018	7.203152453	5.996628177	6.158208482	5.837149613	6.663697644	5.265310407	6.745730641	6.63739031	5.901730973
AGT	13.11905421	8.980905582	7.181345844	7.615438843	6.040260499	12.8595639	8.925100912	6.899951097	8.394987502	12.49529771	10.55130358	10.92886433	10.86549076	8.418716042	9.490326011	8.594224182	9.140298286	6.68104785	8.105537655	6.503376244	7.897651448	6.513446507	7.572817437	9.538068753	6.766738502	8.953578668	5.535802228	10.16043623	11.57711608	8.040949792	8.729671367	9.932913397	11.56856236	8.037340483	8.347106338	7.066615379	6.691091717	9.198603764	7.891524592	5.662203126	6.330866916	9.373427504
AGTPBP1	9.804409301	9.664451721	10.03759668	9.809962419	9.778848284	9.518973012	9.473842957	9.497178848	9.415479166	9.438629906	9.767458838	9.921521879	9.682808037	9.788411276	10.31764128	9.589150656	9.727804915	8.367699783	10.11653759	10.13681987	8.810898653	10.44819561	9.54719751	10.22343484	9.458656892	9.087904449	9.372437877	9.93165507	9.816852681	10.05186514	10.62839021	9.653256608	9.213311384	9.8543287	9.001174429	8.852672913	8.782179216	9.514554172	10.1993968	10.32715415	10.3834374	9.821493876
AGTR1	4.527401131	3.747245981	4.696088912	5.401655013	4.915286511	4.776487142	3.903434347	5.138848453	2.785231642	3.925394612	3.256584583	3.946987657	4.61663332	4.441732381	3.403349969	5.058008598	4.58305739	2.685464565	2.601467388	3.629325643	3.610070905	3.780335717	4.48345362	4.031219635	4.573270751	4.033412257	3.433555037	2.337789344	2.337789344	2.558601287	5.093453062	6.020931659	3.798033593	4.332323676	4.435623265	4.273604672	4.575102402	4.806128394	3.841965662	4.925569176	4.491105543	3.29041095
AHCY	14.50551617	14.28621461	15.23919465	15.43793304	15.379086	13.98134378	14.9015241	14.64957908	14.74555868	14.20019384	14.49313283	14.50306574	14.66523883	14.74308166	14.52922464	15.09959827	14.51462551	15.09070399	14.64698215	14.36331206	14.94255976	15.69704942	14.82026064	14.98593486	15.16627401	14.63677794	15.32728482	14.95583687	15.62191517	14.56011919	15.67445046	14.71683221	14.51705537	15.11838203	15.53470543	15.00348115	15.77986498	14.48074337	14.70811504	14.87277991	14.12903044	14.72615705
AHCYL1	13.88971874	13.53254629	13.52016795	13.35064209	13.19943494	13.4067859	13.36376197	13.47725897	13.59977569	13.37429911	13.47725897	13.53254629	13.48735613	12.80239632	13.44720914	13.53517445	13.18419895	13.05814058	13.18419895	12.16860825	13.64984007	13.68982619	13.02546017	13.32019853	13.25310845	12.21115834	13.31372187	13.00439303	13.22856301	13.87990669	13.30690228	12.66164131	12.89540913	12.52915327	13.09140947	12.9900805	13.52701516	12.76359437	13.47983408	12.26960641	13.49902511	13.07824363
AHCYL2	10.62228373	12.19344344	11.33012521	10.27612384	10.70684506	11.13749411	10.84740392	10.98498304	10.43327033	10.70115763	10.38394589	10.74213264	10.42708017	9.749915887	11.59528853	10.33629462	11.06239443	10.73456034	11.72798125	10.97379251	10.12965921	10.20724265	9.642257365	10.23722582	9.833605142	9.283496671	9.433146279	10.80353239	10.53679338	10.10506604	10.01383348	10.36944249	9.980700039	11.82812852	10.45786639	10.52047824	8.773830225	10.88526704	10.12299094	9.561238978	10.36734221	10.52888091
AHDC1	11.82515034	10.86908125	12.00584227	12.12292943	12.28299106	11.17035777	11.95328736	11.56569514	12.38471875	10.78623233	10.7489832	10.83695702	12.22210222	10.70257748	11.06584975	11.08120263	11.13164365	11.12095962	11.67092151	11.25611765	10.48525988	10.1440204	11.35866183	11.41776876	10.92216826	11.77276957	10.88098775	11.20072486	10.78214149	11.45086814	11.84952141	11.37693098	10.70906528	10.94062738	11.10735465	12.15861053	10.64542449	11.78576863	12.15207049	11.47649823	11.7880406	11.16758522
AHI1	10.2889187	11.11530654	10.13473762	10.40853658	10.61259911	11.05608603	10.37705648	10.41962557	10.25456933	11.03491151	11.62102132	10.0805036	10.35608906	11.33468164	10.48669617	10.40581605	10.20163624	10.41296479	10.91577211	10.39081386	10.77565659	11.00196419	10.15805587	10.30259336	9.870403946	11.55598487	11.34586886	9.834576579	10.20081391	11.42130451	10.487103	10.72400457	10.78392436	10.4532961	9.797044982	11.26684745	11.25129455	11.00711293	10.45191243	10.7468284	9.985775469	10.31419388
AHNAK	16.03286506	15.65424229	16.87150453	16.60859149	16.63404942	15.42363255	15.92219469	16.14531099	16.33122707	15.52021126	14.9621829	15.51527161	16.38976382	15.66432023	15.58476564	15.10788881	16.61714943	14.70811504	15.81733416	15.25477783	15.61039996	14.30641082	16.18169206	15.02629862	15.12726887	15.52989017	15.02259778	15.13579716	15.02629862	14.6266211	14.13680594	15.96446345	15.45207185	15.64904024	14.7026951	15.28847994	14.60688054	15.39663481	15.73105434	14.9075629	16.14531099	15.24725183
AHNAK2	11.66832576	10.23860037	13.27116037	13.52415506	12.72251787	11.75625234	12.46670219	11.72466273	11.27656156	11.62888526	10.135819	12.92791089	12.3363448	11.70473049	12.62083168	12.74029656	12.93512494	11.68269494	13.63496743	12.82477982	12.7178486	8.469925943	13.88492596	11.39113194	11.9883457	11.40343453	8.724129993	13.47328103	12.55330529	11.94273429	10.37560615	13.58916524	10.68683293	12.70788049	13.79368371	11.86892663	12.80086977	13.48875737	11.63005405	12.92529975	13.89991652	12.05810373
AHR	12.64785278	12.39881063	11.88075969	12.35794608	11.99134118	12.2448015	12.09815773	12.06003318	12.60523767	12.8595639	12.40099241	12.37003261	12.91059559	12.50325315	12.8255717	13.1767516	11.90817744	13.26190929	11.41879821	11.87521005	12.61287498	11.4932966	11.82108113	12.42315759	12.29695996	12.86453358	11.50275478	12.57795733	13.02804845	12.62543717	12.17561758	12.0338928	12.16157894	11.82695189	12.71530965	13.09320232	11.57498278	12.71195406	12.53533809	12.15482475	12.20794832	12.33837878
AHSA1	11.44807402	11.69764335	11.73024193	11.5839578	11.5820021	11.43283963	11.81866385	11.76164741	11.39812071	11.54753801	11.17078024	12.17508918	11.56524396	11.52108818	12.10802795	12.50325315	12.66164131	13.50262361	12.34896653	12.11136464	12.03785201	11.54381339	12.4088941	12.18338363	12.51525569	12.19293376	11.3784279	12.88945625	12.48088736	12.15084195	12.587901	12.24407343	12.10293547	12.63325383	13.16205946	12.89270582	12.49309563	13.54179754	11.50993321	11.9985067	12.38671323	11.86108764
AHSA2	13.18419895	13.94964526	12.70616716	12.38671323	12.57434603	12.70218984	12.14022059	13.31257561	12.83516762	13.08934271	12.8117802	12.7186512	12.19122181	13.14609382	11.78164987	12.83072267	13.22856301	11.82873969	12.1263674	12.46759189	12.22998329	12.26410022	12.93782093	12.30711175	13.08035846	12.53688463	14.02808762	12.59432129	12.36652676	12.27815487	13.41953113	12.81971906	12.09299224	12.18395467	12.32539951	12.12463028	12.55410931	12.71368631	13.11246302	12.90448315	11.79770738	12.08832505
AHSG	7.199749842	6.908909419	8.665654841	7.875848472	9.143005122	8.064609666	8.659660376	7.0640659	7.240067959	8.061320292	6.430369997	8.854202123	8.471115807	6.867283113	7.538633368	8.220391262	8.009816121	7.984455324	7.810057522	7.49307115	7.294493219	7.025392335	7.465921416	7.322368907	7.889989297	6.948733698	6.703183642	7.189218845	7.449758044	6.189894291	7.656716288	7.104404448	7.954241117	7.840735595	7.916975388	7.524632554	6.913086139	7.342093708	6.473165298	8.362491147	8.27001787	7.469552236
AHSP	2.926278543	3.76339678	4.790239045	4.544359347	6.068625517	5.148602927	4.850654785	3.129462472	3.672743694	4.47831016	4.453950245	4.130932266	4.663055718	4.20409808	4.911498499	4.850654785	5.731039621	5.243603696	5.474877179	5.685382299	4.435623265	5.375382246	5.245546138	6.593714652	6.47859885	5.663706148	5.538622403	4.994376723	4.278511877	5.281853353	4.753999451	5.326747117	5.299202435	6.328788342	5.50631205	5.703362608	5.116006283	6.045521972	5.088460778	5.784654413	6.349353259	4.943412918
AICDA	4.0005594	3.025729474	3.426850683	2.792125096	2.558601287	2.57299455	2.621938098	5.285302323	4.10566671	2.986720988	3.841965662	2.626776808	2.693555818	6.513446507	3.99783016	2.746072209	2.719448724	2.922099128	3.577657846	5.084364538	2.888881029	4.881494636	2.590574534	3.16856256	2.746072209	2.958125145	3.025729474	2.680373738	6.942391738	3.532292858	2.788397573	3.964822795	3.308084925	3.138795445	3.554924504	3.454596972	3.277692658	3.84391549	2.722965815	3.640058267	2.57299455	9.233018234
AIDA	8.302481603	8.347808199	9.208724147	8.954613919	9.02726946	8.944898307	8.633289654	9.153971041	7.828215267	8.523181751	7.898549272	8.596310183	9.17007347	8.47751891	9.441346353	9.6818445	9.562843917	9.555022668	9.422103653	9.097357454	9.117047689	8.846284483	8.458550407	8.337732053	9.196426432	8.668931565	9.193595952	9.192880015	8.789390188	9.248450925	9.234155052	9.413727356	8.730185179	8.953578668	9.281737309	9.253182523	9.013461898	9.126397265	8.799304704	9.602037038	9.679197952	9.063570454
AIF1L	12.20236322	13.15110245	13.99810713	15.07456017	13.87990669	12.41515802	13.07824363	13.1032876	13.10533578	12.30783026	12.362968	10.95592502	13.18009218	11.39757024	11.7755852	11.69343189	11.52055172	10.15662432	12.06331738	11.57927873	10.64582099	10.2889187	11.20694696	12.4307463	11.33422875	9.767458838	10.84373024	11.01265975	8.30325672	10.50562783	11.9378543	11.81926265	12.2408251	12.63089605	11.08771694	11.86296314	10.43080311	9.489399997	8.42327545	7.774264936	11.49645275	10.50303254
AIFM1	12.49032782	12.28023171	12.31671713	12.20992938	12.41237057	12.25804923	12.56170791	12.17449903	12.20732389	12.40388676	12.25138944	12.42378696	12.2193155	12.33309476	12.41817834	12.48504835	11.95854689	12.67414189	12.67224051	12.48286093	12.20420722	13.36102187	11.96906042	11.23694609	13.09034509	11.97468278	12.50930958	12.46161826	12.40248363	12.7096236	13.12728359	12.05167316	12.41021701	12.11081221	12.81096671	12.44530042	12.13771513	11.7091943	11.97288405	11.87225667	13.1361311	12.26752109
AIFM2	10.78442431	9.39263505	13.0134407	12.695911	12.75947488	11.16446945	10.49473947	11.10222046	11.50788894	10.23306588	11.11915311	11.44266161	11.61784949	10.8373892	12.27277392	11.81866385	10.51086885	10.7736748	10.61400845	10.61631227	11.6002329	12.01058455	10.16003223	11.15570809	11.33749513	12.54747587	11.37647572	10.5671989	11.75356619	11.72466273	12.46524401	10.65451508	11.67361269	10.01184436	12.40099241	12.04321128	11.69298244	10.91073641	11.45942118	11.396577	11.06438159	10.93465482
AIFM3	5.419772163	5.996628177	5.304853372	6.052637581	4.893235722	4.850654785	4.492937151	5.925510542	5.736073535	4.567053777	5.622290482	6.927346185	5.43077065	5.219530455	6.671384889	5.917973174	6.427057506	6.873395591	5.376956885	7.182385497	8.016785469	5.618365418	6.873395591	6.218465507	6.751589147	8.365639099	6.071350022	7.070463791	7.207021818	6.286613854	7.26636913	5.591717	5.303692251	5.159741171	7.03309557	5.574428573	7.978478022	4.374821281	6.704293436	6.772945836	5.419772163	5.90703765
AIG1	11.63005405	11.57967778	12.43894842	12.49595799	12.2855512	11.95328736	12.07328081	11.74689996	11.62791447	11.29353781	10.7958976	11.7605251	11.80654321	10.83195265	11.88287578	11.56741013	10.81743128	10.82871148	12.3009391	12.20622016	11.96111244	10.91322686	11.79593969	11.60706911	11.38954603	11.59314164	11.40037677	11.89861136	11.46242811	11.40569005	11.5914482	11.7605251	11.66724768	11.38954603	10.5321039	11.7844811	12.1567016	11.3207417	11.28338082	12.56311781	12.08066724	11.74012823
AIM1	12.30564879	9.814972836	13.92143118	13.53802792	13.8510649	12.62543717	13.10205241	11.65815997	12.0212518	10.63473571	10.5431541	10.29216564	13.41359787	11.90817744	11.7887595	11.02366571	11.29954197	11.9132938	12.20038942	11.9734978	10.08586245	10.47023062	12.20992938	10.75116843	11.56690801	11.76631983	11.40927214	12.23613781	10.39314293	12.47811774	11.4865747	11.55201538	11.17824491	11.3395164	11.28063568	12.04939724	12.42378696	11.45538583	11.14347581	12.29892224	11.62835753	12.27025559
AIM1L	12.10599416	7.995568312	13.49007929	13.79540698	13.51141382	12.27966441	13.10734653	12.07196819	13.44831519	10.19036924	9.820562321	10.07378814	13.66684372	11.31049954	12.50837877	10.96610893	12.20102138	11.66546097	11.70706979	11.3632911	10.71906517	8.534450459	11.76843182	10.88009011	11.76973743	12.057421	10.07782729	11.03697609	11.29113878	12.57585683	10.43498241	11.4167069	10.94206347	12.42717733	12.38878345	12.21677299	11.74122843	12.3363448	10.70157348	11.17078024	11.9759753	11.50428445
AIM2	10.87242782	8.089968746	7.223944576	7.928368916	7.799487484	9.984774668	8.388424073	10.40581605	7.782847266	8.708803911	11.76334278	7.924931207	8.988707033	12.76359437	11.95912395	7.935317985	9.57252287	13.68734509	12.418854	11.71672445	12.92629692	11.06239443	12.15416601	8.95711486	7.643626395	10.03671904	9.598105173	12.50837877	10.68540733	11.84740275	11.49279016	11.47432602	10.07525111	11.25031836	9.343394916	9.619752748	10.50611575	12.16544506	10.11833928	11.75408284	11.04639694	12.587901
AIMP1	13.03471553	12.93885084	13.0075213	13.28628573	12.7178486	12.73446218	12.98048847	12.9160988	13.21881203	12.70469826	12.96322688	12.53688463	13.01712135	12.80086977	13.13235559	12.77325441	12.8165899	13.00643189	12.4479624	13.36376197	13.3551322	12.84259783	13.14908963	12.74963611	13.25974412	13.61573526	12.84683849	13.20941334	13.01126747	12.98923908	13.00548727	13.17567532	12.61992963	13.44483271	12.7610736	13.46104269	13.20997641	13.73619355	12.86983754	13.11627491	12.90870883	13.63110398
AIP	11.5544194	11.38166564	11.1449931	11.4865747	11.19430795	11.74226799	11.32641575	11.78057006	11.37504311	11.53616092	11.90275549	11.57289781	11.5382926	11.6506438	11.54588766	11.77614296	12.39377892	12.07270043	11.35866183	11.65762394	11.89921062	12.36442579	11.42075671	11.6741367	12.10364449	11.60452859	11.64844413	11.36004345	11.89193878	11.43998822	11.67690568	11.62684538	11.57967778	12.13707047	11.22591011	12.40821231	11.87974215	11.7334507	11.80119806	11.63367787	12.46524401	12.68716645
AJAP1	7.389360275	6.586298521	8.826286452	7.576201878	5.922135218	5.814874119	6.073360185	6.264697866	5.761833902	6.925435641	7.156167316	5.89225252	6.39626925	7.198089698	4.135670237	7.481543987	11.24328551	7.212662784	6.110309262	10.39033065	6.539715919	5.715237663	6.393487481	6.101779047	6.801514702	7.941404383	5.526099915	7.735882267	6.701176111	9.266564391	6.518139855	10.11556431	8.440380142	11.31319677	4.511161282	7.178930106	12.12342497	12.81898807	5.978963461	10.62389389	10.126096	6.350251499
AJUBA	10.55273724	10.17965722	10.79903011	11.15236328	11.20072486	9.531894892	10.35058536	10.28414795	11.62359387	10.49831899	10.21491441	11.19381323	10.29601033	10.58256972	11.24188245	11.70031972	11.49550408	11.26319886	12.30502897	12.30368147	11.54019664	8.531628342	11.45630901	9.242589215	10.72361487	11.94028753	11.76732869	11.69089467	11.79827815	11.71785792	11.88901534	9.069126977	12.10905449	11.2876187	11.9378543	12.03445338	10.5873648	11.8887528	9.518973012	11.86056415	10.77767019	10.84473302
AK1	10.99234925	12.31054849	10.71965789	10.57096392	11.38709038	10.77565659	11.38764865	11.29805841	11.63746206	10.69730264	11.08021287	11.35622572	11.13218983	10.18938282	10.94016139	10.88804689	11.49902737	10.95592502	12.31399782	12.38808334	10.11556431	10.80484418	10.11457247	10.60450658	10.33226506	10.82078092	10.01278463	11.7880406	10.54008879	11.29858104	10.73670393	11.36892347	10.27520641	11.53477091	11.78932579	11.27713125	12.0212518	11.72344544	10.91073641	12.39018161	12.15606138	10.67282082
AK2	13.53935771	12.93512494	13.72276905	13.45210549	13.40192131	13.28243953	13.34936832	13.21292442	13.48104871	13.38301945	13.42072736	12.9705879	13.67632495	13.7241002	13.26317794	12.63718512	13.31372187	13.74282647	13.31372187	12.85109455	13.54059506	12.74963611	13.32463995	13.68040481	13.24213861	13.41243288	13.70127826	13.43004642	13.64854427	13.71388601	13.88492596	13.47725897	12.53300496	13.67763395	13.07928365	13.5052622	13.71664468	14.06844515	14.31987995	13.14908963	13.59448262	14.15854126
AK3	10.29503477	10.1024004	10.78827112	10.38666348	10.65358706	10.09610104	10.48525988	10.40318578	10.65656649	9.869560894	9.535877913	10.42891039	10.47386852	9.636546539	9.811899783	9.631890582	8.791766956	7.907357633	9.387897246	9.112586203	9.880979732	10.07275707	10.19512911	9.17007347	9.573105155	9.085063829	10.22555249	9.271113191	9.677232868	9.309835801	10.43594036	9.817367173	10.87967206	11.42180067	9.408583388	11.40927214	10.01627459	10.06448469	9.824325246	9.937419294	9.912908805	9.198603764
AK4	13.58507408	13.3915109	13.62734581	13.95280781	13.42751429	12.7741251	12.79302885	13.43004642	13.10734653	13.74759371	13.33377363	11.74226799	13.38160052	14.1049736	14.01966017	13.56559514	12.46670219	11.6886935	14.39010177	13.74431951	13.12108018	9.184139058	14.74555868	12.22606918	12.18070398	11.82180445	12.418854	12.6928642	11.18180706	12.93598291	12.75863467	13.03562842	12.47373852	13.10533578	12.91704326	13.05111353	12.28358144	13.19852922	12.83436686	13.91264816	11.91979494	11.57771233
AK5	5.600994955	7.36868924	5.638324634	5.608828567	4.550353878	6.470999038	4.614880286	6.277771686	5.477681061	5.390213827	6.187398083	4.900983783	4.113548776	5.236838219	5.842836501	5.733466116	5.814874119	4.392032673	5.337093198	7.236928872	4.043286766	4.765150182	5.145295722	4.732432785	7.043383643	3.277692658	6.644767554	5.294445513	5.428176184	6.578889276	4.182100299	3.632992862	4.135670237	4.952530319	5.999867933	5.044192036	5.77630966	7.092364818	4.692012955	4.836489375	4.435623265	4.182100299
AK7	5.509324026	9.868123313	5.20525689	5.306412153	5.399175712	4.287477552	5.858264172	4.769171012	6.078636144	4.064329109	4.523605592	10.23209005	4.466966662	5.416968589	5.563668273	6.054729831	4.5075393	3.956746306	6.278737995	3.65680448	4.669692447	4.593936066	4.191872137	4.742961889	7.359095226	5.432380876	5.066498167	5.351907806	5.810885012	7.018600361	7.190033883	4.083279044	5.919440988	4.174281845	8.955324522	5.592640725	6.164198854	3.676697768	4.278511877	4.176656933	5.178124358	3.599453157
AK8	7.585568504	10.32468786	7.545237508	7.394916978	7.595628304	7.205127156	7.728676065	7.330703331	8.192933001	7.075370428	7.08664595	10.9618708	6.961915953	7.081237276	7.633236967	6.936216909	7.44071268	7.370387889	8.513203871	8.236884915	7.052715091	7.859506305	6.00859146	7.587536656	7.931535531	7.488135628	6.931871085	8.174096684	7.459399916	7.505187788	9.036056193	7.093323703	8.349154727	7.571167136	10.34001809	7.179678368	7.214330699	6.15228669	9.527302284	8.438312719	9.314740794	7.773418317
AKAP1	12.99595809	12.86201039	12.94999094	12.87522705	12.89830587	12.59280102	12.53300496	12.695911	12.79216899	13.05411341	12.83991909	13.01521933	12.40169836	12.57726502	12.59112249	12.76279679	11.60823751	13.48735613	12.61544356	12.26820639	13.12209291	13.45607247	12.69822358	12.95739808	12.92791089	12.93885084	13.54179754	13.00548727	13.03096308	12.12018358	13.43364086	12.41174573	13.0083662	12.58257092	12.94164395	12.45328808	13.00643189	11.64633992	12.08659961	11.74012823	12.96511301	12.53155897
AKAP10	8.749438475	9.208155593	9.097964821	9.05953949	8.823765321	8.88080337	9.276342504	8.347808199	9.105785246	9.12708077	9.078446114	9.035558024	8.659199622	9.346726549	9.559574412	8.192022989	9.128660121	7.743747767	9.023772628	9.153347025	8.639799522	9.621288036	9.330478751	9.258523445	9.402448911	10.13140362	8.889566347	9.368485216	8.830096634	9.680222547	9.174151225	9.381213807	9.611828521	9.305474717	9.689744892	8.993641413	8.958643269	9.609301677	9.836956771	9.557000097	9.419850367	8.905413389
AKAP11	11.75751167	11.81694856	11.46678407	11.43658069	10.92170635	11.25844356	10.62336367	11.52055172	11.09304143	11.13060668	11.38066186	10.88669774	10.92216826	11.28338082	10.43918849	10.28360961	11.08771694	10.15357633	10.30668461	11.25985394	10.94863948	11.28500356	10.8468249	10.74349266	10.73897336	10.30956143	11.06584975	10.80296314	11.20430398	11.60181047	10.32953953	10.48054685	10.63850856	11.03546098	10.54715402	10.53536743	10.53402136	10.62792901	11.22841404	9.975272439	10.84830051	10.9203271
AKAP12	10.63028211	10.04052271	9.551208479	10.96134991	10.96975835	11.17973835	9.977278064	10.80484418	11.13701814	10.23722582	11.42796302	10.33426635	11.14191455	9.949071959	8.028190891	8.482236285	9.522572646	8.090876404	8.002175841	7.267368153	10.09467346	6.923453091	8.462006382	10.3056625	7.750369755	9.530343289	8.378783297	9.075988216	9.153347025	9.336727356	8.52446531	10.55951073	9.993293981	9.26269429	9.538559162	8.208799385	10.48525988	9.651794627	10.22991137	9.160151059	8.490373654	8.638524701
AKAP13	12.61694059	12.33975034	12.33505327	12.41515802	12.18135942	12.38739611	12.28023171	12.60051842	12.93240522	13.08341893	13.13235559	12.13837477	12.58642107	13.20497156	12.31474437	11.90740527	13.0770725	11.65712301	11.30801516	11.6136433	12.21870055	11.75459093	12.06779935	12.46002191	11.99445642	13.39273237	11.64196847	12.15340425	12.29034101	12.25069425	11.95161348	12.87336224	12.13707047	12.30228895	11.90678958	12.05049634	12.58878943	12.55874956	13.16921933	12.06838677	12.21057903	12.50166069
AKAP14	4.261795897	11.3224472	2.962242904	3.09042615	2.796507651	2.586503004	6.848345815	2.504871281	7.716604437	4.33671723	3.281682911	11.28960917	4.818109465	3.051281368	6.411882266	4.907658617	5.156353033	3.047570639	3.900786868	3.277692658	4.10566671	2.986720988	2.661336106	3.192496955	2.772872155	3.009368098	2.64516675	4.650683916	6.689990855	7.646617313	2.876382579	3.956746306	3.636406602	5.086462506	4.040944765	6.641406437	4.199121686	2.424168032	2.543826498	3.76339678	4.75591279	3.034164375
AKAP6	6.355826699	6.381441434	8.262044187	7.482295304	8.80508176	7.333594054	7.170028699	6.945409977	6.728645283	6.805944409	6.603840304	7.482295304	7.215081479	6.446278225	6.687729453	6.954927862	6.675660147	6.973501647	7.208758329	6.176928838	7.146846814	6.284356476	7.128867072	6.356844456	6.698880266	6.658662055	7.674578241	6.236636821	6.004830152	6.348135139	6.806953209	6.480213217	6.354802257	6.845262385	6.28920175	7.022748325	6.720690438	6.854880211	6.964522975	6.875768679	7.225739829	6.570192471
AKAP7	8.796548087	9.151594968	9.531448192	8.346428293	8.905413389	9.073888318	8.083731654	9.064729202	8.511996594	8.597451927	8.681261581	8.354927813	8.878945749	8.612975037	9.294472319	8.387638375	7.398197808	9.547696239	9.233585635	7.928368916	9.120370573	8.651991272	8.995774115	9.195806599	9.133781693	8.665010266	9.638505944	8.981998113	8.567534268	8.491805936	9.585471201	8.778232566	9.310343584	7.921086964	9.686070262	8.901757753	9.444938385	8.38165643	8.932893055	9.624534733	7.58284417	8.88893265
AKAP8	11.03491151	10.60262388	10.99606847	10.68030724	10.98104789	10.85841759	11.20480024	10.42184128	11.30111175	11.02133145	11.21068003	11.21898719	11.11434744	11.52378425	11.60069129	12.00708849	11.40142805	11.94084642	11.54753801	11.94673996	12.76025247	11.06725492	11.27656156	11.55598487	12.07396155	11.23281725	11.50007827	11.3649401	11.72286479	10.87395518	11.50229622	11.82695189	12.50837877	12.10000899	11.50481047	11.09059489	11.64787982	10.91215251	10.56093166	11.42796302	11.24464837	11.60181047
AKAP8L	10.75116843	11.26745691	10.97179683	10.8115396	10.58500011	10.38936149	10.8782771	11.22039212	11.19287164	10.89238253	11.30055198	10.9933057	10.55320339	11.01982144	10.46871683	11.33695859	10.50513732	11.62578819	11.00151374	11.27389766	12.02758457	11.75751167	10.71269021	10.88295956	11.07775282	10.67233792	11.23231606	11.69450459	11.23182272	10.90504294	11.11574924	10.9618708	11.47957907	11.08524892	11.1581922	11.60768134	10.88895941	11.27862382	11.00997047	11.09436268	10.86698786	11.11860452
AKAP9	12.74541107	13.24762364	13.07060883	12.6364223	12.48869806	12.73286872	12.45545512	13.12830643	12.48790469	12.668445	12.17508918	13.06427131	12.37469242	12.09299224	12.28483299	12.20675191	11.95270365	10.97994197	12.04375795	12.36016757	12.51220862	12.36517534	12.2720964	11.97973371	12.12018358	12.14418031	12.26609965	12.2548564	12.27751527	12.12463028	12.23128896	12.79992164	11.79084673	12.27815487	12.66164131	11.84740275	11.37454573	11.62684538	12.29299851	12.45626547	11.70771306	12.03839435
AKIP1	12.3363448	12.23552025	12.13707047	11.89794482	11.72798125	11.80951928	12.11817125	11.87628642	11.75625234	11.82053378	12.10427318	12.17618766	12.26677866	11.02467092	11.0580232	12.17068459	12.15861053	11.75571075	11.58294654	12.74800996	11.16201355	13.15506836	11.87331769	11.35765866	11.90994786	11.09924549	12.04992167	13.74943423	12.25344297	12.7178486	12.40957848	11.82515034	11.47486716	11.47911453	11.34329488	11.60609232	12.13038386	12.14022059	12.40099241	13.13144578	12.57655404	11.76973743
AKIRIN1	10.03861564	9.297521703	9.70349723	10.32577119	9.861600471	9.77497103	9.737259329	9.041310658	9.995196018	9.480017672	10.82310577	10.01818439	10.2294446	10.68451926	10.00308125	11.06976609	10.66161344	10.14937889	10.44865879	10.43327033	10.17779428	10.75395131	9.813948163	10.06306204	10.73306398	10.7803683	10.40403	9.746300141	10.00536868	11.21692401	10.88941275	10.15455972	12.25556361	9.752862939	9.299801713	10.6689193	10.89915686	10.84787555	10.7964202	10.35058536	9.7493669	11.32139251
AKIRIN2	11.73796407	11.03940298	11.9235061	12.39453237	11.87738547	11.84561948	11.85887635	11.66121058	11.71238429	11.36184044	11.80066113	12.27556775	12.40099241	11.96590042	12.30918897	12.75863467	11.15141283	12.39953752	11.92603328	11.51314775	12.17932598	12.01939581	11.46678407	12.64710749	12.1567016	12.1567016	11.62407022	12.10427318	12.0266191	12.19729319	11.49446694	11.81064442	12.88262267	11.12810877	12.69910571	12.04256724	13.05411341	12.86983754	12.29034101	12.12083956	11.77441255	12.33309476
AKNA	6.514437354	6.970744664	6.493117951	5.456156499	5.459024442	6.051293191	6.194053972	6.811335601	5.817292957	6.239385374	7.316174088	6.896058478	6.20545688	7.039448097	5.703362608	5.761833902	6.339759306	5.026720844	5.999867933	6.579951656	5.789564996	7.623285947	5.819000292	5.785900121	5.899025556	5.681815256	5.856703635	6.435944834	6.903929937	6.434715505	6.272829142	6.623119793	6.342436536	6.525587007	5.905700728	6.286613854	5.471948628	6.181622673	6.826846657	6.012093359	5.864479691	7.377591648
AKR1A1	14.5365498	14.62419919	14.35854267	14.24310537	14.24310537	14.17179792	14.67086439	14.1984621	14.3657316	14.1208669	13.79989757	13.80429293	14.2358403	13.26672702	14.51213563	13.90936094	13.60113414	13.46104269	13.97791565	13.35977019	13.80429293	14.05626582	13.19638067	13.73177962	14.14956691	14.31326177	13.2140134	13.68850692	13.98278964	14.2902396	14.22587511	14.40827256	13.37818533	13.71814214	12.89902646	14.20207151	13.70401296	13.44244662	14.20586588	13.0718677	13.85279721	13.85279721
AKR1B1	14.56426358	10.92593499	12.84763419	12.57142051	13.8608998	13.12728359	14.52422416	12.40463395	13.47983408	11.396577	11.38409182	16.10972976	14.02637594	13.23655412	13.92143118	16.71991044	12.668445	13.59059402	13.04589205	12.77238076	16.49648221	11.00100469	13.16205946	14.67086439	16.17487534	15.31826318	12.59196247	15.07109447	14.70811504	14.63677794	15.98062629	14.68371433	15.65944658	14.91418955	16.26098742	15.92219469	14.92308621	12.55570547	12.54064109	11.34010422	14.8755338	14.55056784
AKR1B10	15.77986498	10.41383711	14.1664595	13.63110398	14.9932799	14.06358043	15.66432023	13.06201622	14.88805032	11.59961756	11.42746962	17.18725923	15.21881764	13.78610856	15.09959827	17.63694432	12.45247931	13.78190148	14.04104076	14.01185937	17.60308285	8.371941815	13.95280781	16.59111204	17.3597435	16.69097195	12.45402254	16.05169485	15.25477783	15.40566364	16.87150453	15.60025207	16.67220212	16.01864143	16.52239248	16.77160331	15.26811928	12.86546908	13.07272886	9.101330653	15.67445046	15.59576122
AKR1C1	15.55099499	15.2806049	14.09500421	13.34178687	14.5433611	13.81567954	14.8755338	14.66017495	15.139928	15.82990444	14.72223628	16.94966238	14.30641082	16.38085638	16.783094	17.84221734	13.94639662	13.90325398	13.86929598	15.70368586	16.42424532	7.92997567	11.24717817	16.1603967	15.67445046	17.14489351	10.97994197	16.48734059	15.44763977	12.48573211	17.52858648	14.79283263	15.29688276	12.67414189	17.68202091	16.76264433	15.52021126	13.02633197	10.81943614	12.18945327	16.59926726	14.86001674
AKR1C3	15.45803881	14.69779664	13.68040481	13.1361311	14.11325943	13.15110245	14.43131063	13.88160755	14.53184942	14.74826906	13.63224096	16.8511127	13.69842782	16.1603967	16.11806326	17.85805686	12.1133691	13.70689859	12.7822663	14.72615705	15.43379388	9.595881348	11.30845041	16.80354619	16.01115578	16.42424532	10.25456933	15.39298993	15.52021126	12.64267545	17.75322485	14.11325943	15.95134352	11.61947438	17.73847856	16.64424682	14.49552887	13.02458517	11.07582544	12.57655404	16.18169206	14.94255976
AKR1E2	5.718368872	5.915282548	5.897824575	5.839801342	6.035329661	5.742924248	5.588567723	5.599852508	5.876212972	6.129022139	5.977675865	5.524863459	6.278737995	6.945409977	6.676786805	7.49307115	5.459024442	7.366258236	7.883676143	7.851963879	6.791223132	7.93391118	6.484589931	7.477352789	6.093813874	4.917064982	7.564458266	6.719499115	7.49232159	6.452249879	4.48720768	6.047720054	6.512581412	6.665740012	7.458554654	5.179749904	8.010542333	7.155349341	5.851113147	7.132728876	7.41434263	6.403393743
AKR7A2	13.23655412	13.63224096	13.95674734	13.85768806	13.72583801	13.44363836	13.40091404	13.67367957	13.39378756	13.12943576	12.695911	12.77493111	13.20262516	12.96420009	13.65263966	13.34513532	12.778171	12.90512738	13.06112755	12.65349716	12.4410718	13.27449115	13.31161846	12.68873881	13.4757119	13.07596013	12.96606178	12.70131015	13.64256472	13.87530641	13.18633934	13.20262516	12.26410022	11.18587726	13.59191855	13.62610458	13.31907494	12.8158122	13.42606946	12.75454528	12.76279679	12.85557071
AKR7A3	10.67801615	11.04466094	11.64844413	11.38409182	11.55898349	11.15775963	11.42593579	11.18866845	10.78214149	10.46918303	10.21546053	10.30353454	10.92886433	10.58931557	11.39757024	11.09011157	10.50757681	10.77413216	11.45288041	10.77670148	9.946083152	10.85245189	10.9723719	10.62983151	11.24930926	11.2517119	10.61359391	10.32899498	10.96563372	11.37548617	10.96085495	10.97482992	10.30032052	10.8115396	11.56160605	11.6725316	11.18229258	10.87395518	10.98149128	10.66944239	10.88941275	10.64287816
AKT1	7.599523503	7.529923972	7.899296653	7.633236967	7.354399615	7.462061114	7.851202465	7.71836031	7.526179167	7.507165646	7.510956565	8.514602775	7.742920665	6.710292244	8.515361067	8.780200283	8.191195786	8.177349054	8.669460162	8.573628053	8.300351206	7.540966493	7.957300735	8.25534302	8.403586866	7.947708254	7.574329598	8.366381433	8.273067967	7.901574944	8.557009829	8.158321741	8.098732565	8.925751148	8.976142925	8.189852966	9.12708077	8.505738708	8.152463643	8.638524701	8.377329566	8.017588234
AKT1S1	9.784079215	9.084350447	9.769101016	10.02210981	9.998310996	9.638003211	10.19604496	9.470320576	9.353734301	9.011837604	9.71443892	9.454782177	9.656943564	8.976142925	9.512531554	9.880523881	9.94026961	10.32271059	10.09185515	10.56341162	9.824325246	10.47767519	9.627074315	10.23209005	9.568157375	9.939338094	9.972169369	10.19991376	10.14254226	10.26649519	10.26150474	9.862249635	9.90571962	10.14106969	9.315810716	10.40441466	10.30809824	9.5024398	9.258523445	10.04776835	9.61856321	9.922513587
AKT2	14.2554336	14.46243868	14.78067856	14.57991836	14.16993531	14.04669841	14.36331206	14.47163326	14.40589112	13.29748031	14.43326667	14.70522744	14.28621461	14.50981102	15.71978662	14.43131063	13.59191855	15.08683186	14.13473841	14.37765761	14.50790412	13.59977569	14.36983925	14.14186245	15.36412448	14.66523883	14.00230756	14.03878715	13.75880435	14.34718322	15.73673933	14.28621461	14.73219265	13.84739561	13.44957171	13.74282647	14.48824812	13.89835691	15.47744545	12.76025247	13.43004642	14.39452094
AKT3	9.17586313	8.69757646	8.143519107	8.88523445	9.291641969	9.625484133	8.529161654	9.588022166	8.596310183	9.78983745	10.37469778	10.06547443	9.328342416	9.75895114	8.984797071	8.724129993	9.026785179	11.27713125	9.847006105	8.388424073	8.630564345	11.85655628	8.236114631	8.560099084	8.061320292	7.951019481	11.52791629	10.19133335	8.5044402	8.631351163	11.07686498	8.893970457	9.045357236	9.18939648	9.987692626	8.673966147	10.36187921	9.164637931	10.79060018	9.911916994	8.662875774	10.53679338
AKTIP	8.407851888	8.306426236	9.963586542	10.04337985	9.845026658	9.001174429	8.850723764	8.985919696	8.561183046	7.765741243	7.726152348	8.258224699	8.936901432	8.784863739	8.683916639	8.272347714	8.539705077	8.627787765	8.212930747	6.954927862	8.701625897	8.201236559	9.420963444	8.316813211	9.605415898	8.54563124	8.837898567	7.988973893	8.807334226	8.869581628	8.710938646	8.393718099	8.719772615	8.336467061	8.72590037	8.559532722	9.400895224	8.014681554	8.631351163	8.170337591	8.171959454	7.956497198
ALAD	10.11158522	9.643221742	10.96292329	11.00242282	10.8373892	9.849775236	10.65404492	10.34914889	9.944238535	8.981998113	9.210344994	9.329973991	10.2999163	8.237443224	9.483149565	9.858941042	9.434217869	9.052423204	9.5776536	9.599625506	10.23261152	9.215483336	9.418828014	9.511456881	9.267115463	8.63387532	8.861459312	10.93120696	10.0562247	9.578170694	10.13780003	9.498183331	9.275176562	10.05409545	9.265403349	9.385202341	9.965616562	9.430934657	9.541445042	9.222689809	10.60303295	8.857481977
ALAS2	6.88376011	7.623981983	6.639591896	8.79785441	8.52238179	9.015957249	8.572247356	7.028739676	6.447357148	8.660269387	7.528086264	8.641191697	8.420065848	8.536999207	7.605932644	8.145088448	8.480229223	6.578889276	7.304730373	7.257565849	7.920183342	8.754338905	7.902503457	9.915489027	8.854202123	8.397790117	8.175601854	6.598174001	7.348550274	7.194081654	7.840735595	7.929153186	6.99680836	7.537977657	7.227649736	7.214330699	7.338232514	7.903260003	6.920515434	7.52894818	8.262044187	6.351273711
ALB	5.338594738	6.188579946	4.244592931	4.704129467	3.333418343	3.914626219	3.433555037	3.70353652	4.531126818	3.898000714	4.624925762	4.747302576	2.309631735	4.003457687	3.984799175	4.877628074	6.920515434	4.688510743	2.564381132	3.446935134	6.85078114	2.470880903	2.974539746	8.661641425	3.156798834	4.937939821	4.067331674	5.145295722	2.356868913	3.73254237	2.413688015	3.384231849	2.83526246	4.60913677	4.135670237	5.346118803	6.322529645	4.33671723	3.200690272	6.264697866	6.010957227	3.705956566
ALCAM	11.63535457	12.08478679	8.766467407	9.671291359	9.165867405	10.88669774	10.56093166	10.79903011	10.97529199	12.0639378	11.37454573	12.63864895	9.095259246	9.713397395	10.30668461	11.9062608	11.38764865	8.618692317	13.23762996	9.341241342	10.92216826	9.079024255	9.713397395	12.50607911	9.904740181	10.41783796	8.869581628	11.88405912	11.33072661	9.621726093	8.113880459	11.06826856	11.95104346	10.15212984	10.72231653	11.97223792	8.799304704	9.592922941	9.379992332	11.15183647	9.780998843	10.27713526
ALDH16A1	11.92969657	11.35154708	11.54134953	11.57340425	11.38862449	11.83279578	12.40463395	11.51098422	12.25625104	12.13536375	12.58097978	12.40957848	12.04016903	12.28420351	11.74515179	12.07524395	12.31811084	12.20102138	12.7178486	12.30783026	12.01375976	13.0694196	12.09506454	11.96772577	12.16930258	12.26347537	12.43580434	12.59573479	12.94443798	12.09506454	13.1811427	12.53904687	12.60917289	12.44661856	12.62543717	12.26960641	12.00941749	12.02056998	11.67465824	12.03955294	11.61581474	12.94268549
ALDH18A1	11.12612059	12.68795006	10.96563372	10.90552328	10.78083211	11.94726734	10.88473819	12.27556775	11.5980942	12.46002191	11.99189871	11.12666755	10.6510041	11.15183647	11.42026519	11.21945807	10.56575453	10.49567897	10.99472514	10.91167936	11.16259884	12.60676499	10.94257017	10.73078397	11.05365769	11.24328551	12.1699987	10.91669585	11.57878684	11.31977629	12.0819229	11.22229136	11.36945776	11.05022206	11.42075671	10.35307412	10.61049055	10.61546015	11.144013	11.72466273	10.46575837	10.41962557
ALDH1A1	14.60688054	15.12324009	11.77790234	12.14544927	13.2765419	13.75735442	12.83344828	14.07234565	13.31577709	13.73314719	12.33382846	14.62419919	10.50303254	13.43119915	13.37429911	12.60263999	9.213311384	10.98339106	12.67751374	6.196700271	13.02265703	10.40318578	9.011837604	12.3573723	13.21987978	13.03290879	7.983715174	13.37560854	13.44021491	11.58686256	13.62221687	10.65853856	14.10987963	9.623882915	14.81415272	12.95087153	7.385603252	9.996356248	11.34643754	5.161130289	10.54715402	13.23316721
ALDH1A3	12.147514	11.79593969	11.95571453	11.40728215	11.41721721	12.66913475	13.25741612	12.03955294	12.5720994	13.78190148	13.87858836	11.48899209	12.79562256	9.980124757	12.11572793	11.40142805	13.79827122	12.0758216	10.5316371	9.819559771	10.98890329	8.773296217	10.60303295	10.53637921	9.907003785	12.68233719	10.267507	11.20890609	11.88075969	12.0007969	10.17007246	11.47321668	11.40296366	12.45706657	10.05955684	11.58251821	12.77493111	8.614287055	9.331055596	8.681261581	12.73945236	11.02084467
ALDH1B1	7.675498779	8.133753485	7.198089698	7.559900254	7.928368916	8.377329566	8.364930821	7.944599212	8.245769981	9.051843815	8.699866691	8.834853288	8.045760763	9.099729919	7.926593854	8.701115735	8.877790609	8.141854893	8.384101905	9.102449218	5.862083085	10.45881912	9.758444659	8.063765562	8.535529878	8.653251843	10.03759668	8.039675386	7.981520481	7.869170223	8.819552423	9.03789647	9.109625538	8.417988552	8.542203787	8.009816121	8.521729271	8.343443764	9.429358104	9.881434155	8.69244294	7.489754743
ALDH1L1	9.556439256	12.23415306	8.764335207	9.05904772	10.05820072	11.16008694	10.59320681	12.16860825	10.63282818	11.72466273	10.85696255	10.43273645	7.304730373	4.600397094	11.16803105	7.023445451	6.971555	5.967563035	8.288087886	9.397709917	9.792386061	5.663706148	10.3927003	7.796781544	6.704293436	8.298378003	9.367971271	8.455984631	8.739697176	8.206804821	7.390326705	8.150964624	8.476119784	6.48114719	11.62156249	5.41540388	7.595628304	5.267061685	7.909123148	5.860955647	6.893868438	6.187398083
ALDH1L2	9.478897542	12.54064109	7.592153151	9.146597979	7.542476053	11.60492647	9.57414353	11.58512967	10.67374554	11.67465824	11.80601918	9.143005122	7.939597614	10.53256229	9.184709186	11.40037677	9.261071682	8.991963857	11.91442995	11.47543364	9.848767854	11.00845903	11.02412407	9.934382056	9.898500295	9.152035141	8.995267156	8.891427164	10.03911929	9.6818445	10.49971383	11.28277903	12.3573723	9.969588049	10.38134537	9.592922941	10.5902585	9.684885738	9.655918172	9.932520307	7.979196836	9.323949012
ALDH2	14.9108364	15.66432023	15.77986498	14.88176505	15.67445046	15.07456017	14.78710729	15.57248672	15.379086	14.9075629	14.14761454	14.97892046	15.6911511	13.68850692	13.99507249	14.49080512	13.7539394	15.9163558	15.03763683	14.08714183	13.92954047	15.77986498	13.99009139	14.59915409	13.65849987	15.0005877	15.99155214	14.21522055	14.27789422	15.01078416	14.93250797	15.32728482	15.14775702	14.79848942	14.29807841	14.72223628	14.71942045	14.46025182	16.4700137	13.83650317	15.06039791	14.97596213
ALDH3A1	14.52922464	13.87530641	14.19459473	13.01238037	14.21145227	11.90382764	14.18868882	13.09723888	14.24100477	12.54598237	8.441845988	13.89327886	11.65209658	11.86950825	14.63188533	8.851394518	7.418899703	10.84787555	10.48325739	10.37560615	11.26630221	5.635572349	10.88098775	13.74943423	14.21365564	13.89125766	9.414350481	14.51213563	11.5839578	9.907464546	14.53184942	12.40957848	14.17695653	8.482236285	15.01456444	13.64384306	9.480017672	7.542476053	7.806843996	4.141561216	11.83856473	10.53917934
ALDH3A2	12.6060073	11.69250837	12.92435748	13.1416645	12.91889631	11.80654321	11.9209763	12.32881838	12.26885053	10.17401423	10.55370073	12.4722194	12.1073373	11.21898719	11.58626895	11.7429193	10.89377745	10.5671989	12.45328808	10.48669617	11.17973835	11.01842107	11.6098825	12.39306268	12.61213703	11.38822317	9.647622826	12.48286093	12.06274307	11.42231673	13.403104	12.4137705	12.44595592	11.29113878	12.56606417	12.21323656	10.77030366	11.06093648	11.21645915	10.80484418	12.23476668	10.96039538
ALDH3B1	8.355698174	11.09157031	8.349965858	8.355698174	8.981448276	8.823765321	9.301524036	8.922571018	9.067823104	9.020030414	8.235326541	10.67720827	8.113235981	7.567229466	7.549947095	7.631656968	7.853669824	7.352431838	8.918081309	8.055034882	7.317936413	8.167177985	7.394087801	7.598728487	7.571935212	9.135324074	7.488135628	7.345747172	7.518899176	8.610924562	7.110081617	7.70278822	7.624709136	8.758068962	7.712958114	8.562036501	7.381144855	7.735882267	8.164271134	9.441874265	7.840735595	8.003767687
ALDH3B2	9.26219227	7.076173922	10.64724281	10.29320863	10.6626374	8.886569601	10.28944048	9.622755101	8.435694017	6.546440356	6.068625517	8.602565423	9.352609947	8.183750793	8.527138759	9.101330653	7.998864261	8.847667569	8.197358836	7.995568312	8.830096634	7.852849272	9.031655911	8.747011155	9.737259329	8.308402024	7.378288576	8.207339751	9.04350516	9.518431922	8.058222206	9.104600752	10.32531249	10.19700485	8.25534302	9.5776536	10.41739338	9.54189356	8.310629544	6.844258037	9.333270424	10.08385702
ALDH4A1	11.64577696	10.98339106	12.72706187	12.42034395	12.33382846	11.30945371	12.03785201	11.39757024	12.04082552	10.45929584	10.62093561	10.80244027	12.00638635	11.11244323	11.70080275	11.80119806	11.78748114	11.60934299	12.34177932	11.95912395	10.487103	9.931207591	11.09969122	11.85715234	11.9815006	12.46232111	10.84071677	10.92391548	10.98242818	12.19977174	11.68757998	11.44313007	11.1400145	11.61209846	10.91714376	11.4344545	11.9889513	11.3224472	10.98046765	10.71269021	11.89794482	11.24812754
ALDH5A1	8.935160096	9.08733922	9.296884075	8.819552423	9.547696239	8.754338905	8.557667791	9.621288036	8.315226091	8.724709007	8.002175841	9.046993223	9.285179417	8.44906138	9.712426588	7.913787443	5.967563035	9.249641379	7.876507109	7.680473888	8.828816229	9.910323914	9.592922941	9.275176562	8.527138759	9.184709186	9.128087558	7.20221253	9.570858703	8.913399558	9.646537717	8.537590658	8.928954251	8.60313474	9.486195002	8.509856268	7.453415229	5.865947816	8.248738465	7.836860587	8.31391659	8.355698174
ALDH6A1	10.78392436	11.95624303	11.06482887	11.23182272	10.73165709	11.40092395	10.24152994	11.6452068	10.82784795	11.42026519	10.3834374	10.54362237	10.25133395	9.459889419	10.48015766	9.710429378	8.861459312	9.942830207	10.05724515	9.185385026	9.694520041	9.65800183	10.63332105	9.91899113	10.47923123	9.620774066	10.26600338	9.556439256	9.618004188	8.784863739	10.69006168	9.768003824	9.051170388	8.021715916	9.693574192	9.578170694	9.650658833	9.640595344	8.918081309	8.49319026	10.0202615	9.747459829
ALDH7A1	12.65861494	12.16351884	12.93046936	12.59280102	12.37070101	12.54371205	12.82988585	12.56525749	12.27617656	11.92909534	11.25566297	9.825949599	12.94443798	11.3628086	9.436343461	8.845074734	12.37193107	12.31596794	9.971632673	12.52456642	10.00488276	12.98844382	13.06760881	12.02355079	9.916478926	12.99101705	9.153971041	10.33288555	11.04073139	11.70080275	8.533830321	11.82108113	12.11407273	13.63634036	12.8255717	8.410024514	13.39962906	10.67940651	12.51295774	12.44169227	8.288707862	11.78331354
ALDH8A1	5.623814909	5.641126176	4.559774641	6.967367722	4.753999451	3.941450356	4.681928859	6.784908981	3.384231849	5.681815256	5.20525689	5.926557125	3.70353652	5.779171119	3.886017678	4.832696184	5.258838432	5.340357152	5.537041861	6.174528729	6.256823224	6.584152087	5.117434284	6.378292062	8.660972562	6.784908981	8.960983191	6.461835679	6.183791348	5.215824066	5.813410014	5.759575389	10.26002497	4.939671857	5.026720844	4.964356932	6.359241034	6.37132318	5.733466116	6.707173447	5.563668273	5.876212972
ALDH9A1	12.31327162	12.75629261	13.69390366	13.3948352	13.41021268	12.9142383	12.33382846	13.16828381	12.08962947	12.57726502	12.21470027	12.02056998	12.75947488	11.19859716	12.33446057	11.64036384	10.79485624	11.87521005	10.56528133	11.46476883	11.58342669	11.65209658	12.0994463	11.36578479	10.90825888	11.02318399	12.42240715	11.75244413	11.10418285	12.14681284	12.02928116	11.78932579	11.24088282	11.67361269	10.74775395	11.85245374	11.48452417	10.69052794	11.98394548	10.71739986	11.88954164	11.9683782
ALDOA	15.60025207	14.52422416	15.7540086	15.66922435	15.90475781	15.21881764	15.9280321	15.33169693	15.65424229	14.78067856	14.87277991	15.32728482	15.86513771	15.16627401	15.5460856	15.25890816	16.36401022	15.85380372	15.82990444	15.19795391	14.98988886	15.59005771	15.93953232	15.6052664	15.46203411	15.7540086	15.11487495	16.11806326	15.07880796	15.85912044	15.86924575	15.70368586	15.24725183	15.71413858	15.84257601	16.99990529	16.21678861	16.01864143	15.52554517	16.38976382	15.89739282	16.38085638
ALDOB	4.369413542	4.741373243	4.806128394	4.686332443	5.56177971	4.804792206	4.893235722	2.997582559	3.068154624	3.595812014	4.160864179	4.100528346	4.694035693	4.865871907	4.877628074	4.773077447	5.41540388	4.240230345	5.238304917	4.352443422	3.853306825	5.796177953	4.718744583	4.854690422	5.049017756	4.735588708	4.038331505	3.650112586	4.590299851	4.242193151	4.739543118	3.970343186	3.984799175	6.543766472	4.980692505	5.772242097	4.228324235	5.059345456	4.408825656	5.213098306	5.099709769	4.724913656
ALDOC	8.501592285	8.367699783	9.856974311	9.30832664	9.971296185	8.798561571	9.78934615	9.3763153	8.097834309	7.632445137	8.178667219	9.66265123	9.422702583	10.58684987	10.84580279	10.68873775	10.04660571	10.80296314	10.45723287	9.305474717	10.38666348	7.323433677	10.63561783	10.77948832	9.917019141	9.319450896	9.3593958	9.8543287	10.03576532	9.408583388	11.21546621	9.489821804	11.39992045	10.20081391	11.89193878	11.73853528	10.35608906	11.50579093	8.218959513	10.26246935	9.620774066	9.587543079
ALG1	11.36529991	11.16400457	10.78128015	10.51862737	11.27085597	11.51314775	11.78113465	10.92216826	10.87917404	11.61581474	11.52108818	11.20383909	11.15775963	11.19664242	11.53616092	11.2882006	11.57340425	11.65595694	11.66174704	11.51098422	11.2683598	11.77048061	11.66782981	11.63149062	12.93782093	11.29903343	11.50892737	11.27862382	11.64726646	11.26930088	11.21434408	11.06637717	11.2647251	11.42336428	11.57438191	12.16287453	11.4136482	11.14644203	10.71654674	11.33847525	11.67639495	11.42130451
ALG12	8.176535594	9.086730538	8.609702332	8.288707862	8.718643913	8.653251843	9.208724147	9.076621197	8.88080337	9.026248943	8.845074734	8.422646263	8.345770739	8.253287916	9.041310658	8.622260277	8.557667791	9.198095702	8.899193439	9.029936132	8.656907816	8.78420689	8.745073293	9.556439256	9.302055833	8.776528601	9.067823104	9.198095702	8.4207659	8.714857974	8.600826656	8.611473698	8.315226091	7.335627814	9.778319641	9.148917531	9.642728455	8.920817056	9.166415333	8.998260984	9.416639332	8.189852966
ALG13	11.72064075	11.81180423	11.15036611	10.88248584	10.89040167	11.2523382	10.87340314	11.39812071	11.19199606	11.61209846	11.68983399	11.35361381	10.77865533	11.00050124	10.1474862	9.90571962	9.812424351	9.752862939	10.77767019	10.51292002	10.64190703	10.17350519	9.946083152	10.60396778	10.60588199	10.01818439	10.58203099	10.95481375	10.91577211	10.48325739	10.21696895	10.30668461	10.14058881	10.26101905	10.19474149	9.619177708	9.617057872	9.928282737	10.16346217	10.26296889	11.06005155	10.96467765
ALG14	10.64190703	11.56797031	10.91938288	10.66114138	10.99647643	11.48452417	10.86908125	10.99144981	10.78966816	11.16986263	10.9026087	10.6242758	10.39127937	9.355230316	10.39221926	10.05565203	10.29216564	10.01574959	10.85938698	10.32419189	10.60148566	9.739325027	10.65703071	10.18289561	9.900362921	9.834148116	10.20822915	10.03040014	10.2507996	11.17722876	9.694520041	9.886958349	10.08629228	10.9059929	8.957678943	10.62748767	10.14106969	10.11005108	9.674750242	10.63807463	10.72979504	9.938874346
ALG1L	10.25184659	10.6642394	9.132524579	9.138549919	9.946588229	10.30809824	10.8355745	9.672288903	10.33674657	9.862249635	9.91077551	11.31656293	9.301524036	10.54403936	11.39172615	10.73806428	10.20541182	10.36426402	10.52838785	11.03697609	10.96343823	11.20694696	10.60262388	10.5671989	11.11530654	10.17262269	10.9623393	11.25031836	11.49856619	10.17350519	10.88336763	10.87783391	11.14644203	10.32852185	11.06976609	11.66064382	10.94016139	10.821181	10.15026003	10.18337829	11.16504205	10.09233373
ALG2	10.61815697	11.39220788	10.29216564	10.36775945	10.24363875	11.1083399	10.48621508	11.06874447	10.72533014	11.36945776	11.04073139	10.4904351	10.73121808	10.78259043	11.0436071	10.7803683	11.36578479	9.582251604	10.64437738	11.23281725	10.85441172	10.41869328	10.41580932	10.72273709	10.24634828	10.17007246	10.2349463	11.52736626	11.41981161	10.76269792	10.62983151	10.73030499	10.67456645	11.0633837	10.89094545	10.00122556	10.90889557	10.95179411	10.64675966	11.90085657	11.25985394	10.67192803
ALG3	11.90325929	11.89558311	12.0488045	11.7880406	11.88849026	12.0994463	12.37616887	11.57604868	11.60337755	12.43506854	12.51449235	12.60428351	11.76732869	12.57362511	13.62351073	13.17453802	12.41106852	13.76501284	12.57068165	12.92878253	13.0694196	12.99595809	12.2274791	12.67488844	14.57778681	13.52564713	13.21790589	14.02289734	13.15412021	12.59112249	13.10636189	12.83344828	13.64000208	12.89623133	14.2041343	13.62982796	13.92143118	12.0560728	12.68071591	14.04829504	13.5517903	12.81493227
ALG6	10.39081386	10.10397557	10.50513732	10.04660571	10.373288	10.21793928	10.38085172	10.01481115	9.956459623	9.8648138	9.533401885	9.93641376	10.47923123	9.550265699	10.98242818	10.39591489	10.15604964	10.13276119	10.51039863	10.47023062	10.65547237	9.841716524	9.783061959	10.43738846	10.77565659	10.79301244	10.0805036	9.94464393	10.21491441	11.22786907	9.676755374	10.135819	10.18429465	10.59217853	10.10448711	10.82822592	10.27283184	10.11653759	10.65604106	10.00217103	9.599160126	10.21296457
ALG8	12.57290188	12.64710749	12.0217491	12.14140169	12.02000677	12.48504835	12.12520306	12.51375079	12.04625676	12.36371905	12.38545447	12.57362511	11.94858944	12.31184193	12.38808334	12.57142051	12.15606138	12.85557071	12.60756122	12.8886882	12.66240731	12.76732209	13.10936919	12.96322688	13.1032876	12.38671323	13.61308272	12.48716333	12.62765152	12.58097978	12.95833628	12.46969257	12.56311781	12.90256399	11.7107915	12.63404817	11.90204218	11.80654321	12.26539253	12.49032782	11.68526359	11.99964639
ALG9	10.42425282	11.02817967	11.14983842	10.8842675	10.87917404	10.86043652	10.82037012	11.1581922	10.73712577	11.03797239	10.53016998	10.5671989	10.654981	10.57560792	10.81248007	10.59406538	10.61770977	10.54362237	10.42274101	10.53872561	10.83308527	9.972169369	10.79243401	11.20333333	9.461974378	10.43186462	10.48893272	10.53679338	10.60064819	10.24933616	10.42479004	10.23082076	10.09423136	9.967149756	10.40894805	10.61359391	10.25795728	10.63614735	10.61497013	11.0516876	9.642257365	9.750391958
ALKBH1	7.845410863	7.847342633	8.387638375	8.520525084	7.982823596	8.322586672	7.988400616	8.369879559	7.584617734	8.195875651	7.883676143	7.979196836	8.037340483	7.614502215	8.55886213	8.698049558	8.295279842	8.834853288	8.72038612	8.851394518	8.685213047	7.874133953	9.121499715	8.290006676	8.412236517	8.727761623	7.965623479	8.778947704	8.79785441	8.228964301	9.21847478	8.408685465	8.061320292	9.109085148	9.233585635	9.118149458	8.03270493	9.530343289	7.970138475	8.820795241	8.380295307	8.020020213
ALKBH2	11.39812071	11.34163658	11.70662342	11.50788894	11.66003234	11.63798566	11.34699486	11.43596174	12.15544308	11.62407022	11.84100214	11.37296118	11.2678673	12.11516809	11.9127597	12.33774346	11.55805817	13.35644235	12.55647474	11.95741923	12.52601044	12.92791089	11.91869788	12.51745441	11.51314775	12.1239751	12.73286872	10.87005918	12.02355079	10.60588199	12.1263674	11.83573701	11.33012521	12.09572598	11.27763187	12.08898162	11.60391123	10.84071677	11.33012521	11.27763187	11.86239749	11.7330185
ALKBH3	9.113095109	9.56696805	9.755502991	9.45120097	9.578687787	9.379425375	9.490846943	9.200307428	8.998894816	9.161856493	8.543562347	8.751994564	9.010774272	8.557667791	8.487136786	9.079491889	9.727360455	8.962641053	9.611380516	9.449510846	8.342077008	7.215915254	9.071383188	8.908316922	9.490326011	9.075296778	9.323308322	9.150431936	8.770894445	9.320056466	9.196426432	8.939772138	9.369016669	10.38240366	8.919353131	9.984263683	9.050595474	9.464606973	9.490846943	10.20037532	9.81794864	8.828816229
ALKBH4	9.413727356	8.920173004	9.525771903	9.442363282	9.381827662	9.210344994	9.55228234	9.113095109	9.124758098	8.984192088	9.354257413	9.785070074	8.906478903	8.753798193	9.755013081	10.15662432	9.923808422	9.856409844	9.537535216	9.870403946	9.723248164	11.18538344	9.771045458	10.03323314	10.13420108	9.416639332	10.53823618	9.712947063	9.902335352	9.998310996	10.1870093	9.901405381	9.467208068	9.5776536	9.855825761	9.984774668	9.233585635	9.024379841	9.339300709	8.981998113	9.799209626	9.341768178
ALKBH5	10.77413216	10.92841479	10.3927003	10.9068179	10.54611675	10.71457858	11.29113878	10.89620609	10.46440003	10.92125309	11.77168061	11.4420539	10.79752111	11.32900312	10.79198863	10.51676744	10.91276931	10.41535234	11.13506176	10.42016086	10.54912167	10.37237463	11.29718233	11.45139536	11.31924217	11.34380038	10.39970962	11.55898349	10.60914454	11.39703428	10.46346354	11.27556384	10.75297881	11.10312786	11.2647251	11.04787165	10.59534445	11.75244413	11.39113194	11.64299772	11.16362281	10.68540733
ALKBH6	7.549947095	7.374221722	8.216739285	8.161834623	7.914457469	7.52067278	8.093873431	7.501383838	7.238843072	6.900905367	7.715644226	8.141201389	7.447929217	8.357154857	9.230833634	8.410024514	8.19828025	8.489760509	8.776528601	8.552353227	8.084501547	8.631351163	8.170337591	8.080613257	9.283496671	8.375996615	7.791363233	8.54503696	8.619460529	9.187113566	9.509963338	7.826928689	8.11157637	8.79495067	9.118149458	8.088463325	8.965633106	7.950184217	9.110860295	8.732722033	8.447569239	8.150964624
ALKBH7	12.58642107	12.89996124	13.16828381	12.77238076	13.10205241	13.1974504	12.61287498	13.20824446	12.60428351	12.64710749	12.12829463	12.49453324	12.52308125	12.00941749	12.33707386	12.28358144	11.38010802	11.40569005	11.67361269	11.83573701	11.67690568	12.55261117	11.57878684	12.05291268	12.2481013	11.42180067	12.1641164	12.25344297	12.72638242	11.1655949	12.68071591	12.42240715	12.26677866	12.98447457	11.67092151	12.23476668	11.42075671	11.63859147	11.35060281	11.92724845	12.20622016	12.35454384
ALKBH8	8.423866257	7.784592036	8.212012683	8.270814151	8.666275532	8.605239186	8.280389705	7.244379188	7.986969299	8.481524612	8.877790609	7.546028235	8.647518388	7.747136148	7.963258695	8.165738352	8.775236228	8.552353227	8.766467407	8.887749171	8.268511617	8.843523462	8.892725282	8.818463747	7.497571475	8.493850256	8.698049558	7.781180218	8.0420203	8.176535594	7.455165076	7.981520481	7.911332658	8.596846679	6.931871085	7.942036721	8.190533374	8.502916944	8.330840615	8.805711418	7.853669824	8.258224699
ALMS1	9.873288274	10.59757349	9.927771985	9.757393267	9.730805349	9.885437056	9.501314833	9.593810874	9.640079366	10.28848249	9.804016777	11.01982144	9.509346288	10.79243401	10.03671904	10.70503729	9.57183547	10.69006168	10.68959945	10.3466902	9.944238535	11.15141283	10.80484418	8.951751974	10.335856	10.69776157	11.20838449	9.772425811	10.42527217	10.61859008	10.49831899	10.1266572	10.50995034	9.101330653	10.19604496	10.3647651	10.11402037	8.801837255	10.75849536	10.4724925	9.933397817	10.3451652
ALOX12	9.210344994	4.650683916	11.19618733	12.82477982	12.18790205	8.354183647	10.41296479	8.413725943	11.19526614	5.930315032	6.69679586	6.214440168	9.008416015	10.45431471	6.775294232	8.393718099	5.843910312	9.840243813	8.262044187	7.489754743	9.809545053	5.8453038	8.098732565	8.976688605	10.55622347	8.101070147	6.894886959	7.6282203	7.665453647	5.213098306	10.64773183	8.207339751	11.49598681	6.295750148	9.877525416	6.869181168	9.79583249	6.127947269	5.502210521	5.995140651	8.502916944	7.3374171
ALOX12B	7.078229202	5.130701716	7.727879002	6.4660757	7.475664951	5.808108174	7.369717199	7.579337414	6.724672577	5.488211515	5.116006283	7.74784108	8.353431031	11.11022397	10.07955316	9.483149565	8.840840581	8.101881561	11.66450563	7.907357633	8.364156539	7.069355003	12.59658243	9.922007915	10.98242818	8.988707033	7.140408509	8.404182456	8.22323606	8.250801226	9.896006147	10.37663707	11.4375585	10.39591489	11.47806669	9.564923624	8.143519107	8.242894295	8.852672913	6.317382057	8.555253773	9.077283557
ALOX15	9.293314589	10.85108633	5.676066908	3.794143705	4.443751842	3.84391549	8.913399558	4.635603833	7.757360261	7.970138475	5.381158246	8.919353131	4.354346469	4.115769104	5.366327678	5.049017756	3.941450356	4.187013427	3.65680448	4.71196749	5.656894689	3.682434731	4.967537084	3.920030199	4.120224548	6.02359533	4.330437536	6.366278147	6.952805695	7.157964391	7.322368907	4.08589403	4.100528346	4.658585821	4.018417513	7.037562472	5.230285256	3.77710765	3.56861338	3.712637633	4.035891256	6.138608255
ALOX15B	10.90052187	7.097226829	12.86916014	12.76982999	11.92724845	11.4131036	12.97857605	11.36095869	10.3056625	8.248018822	7.410757823	8.183024482	10.88049192	9.909417668	10.25948323	10.69106085	13.03471553	13.05504882	8.273769577	13.24321278	8.136478057	7.755519167	13.33261774	8.766467407	10.23082076	11.50114833	8.4638549	11.1990435	8.962641053	10.39696472	9.939792499	10.3262006	10.45786639	9.740356822	13.09034509	8.005314604	7.778811115	8.299058891	8.981998113	11.51841347	9.231427574	11.2961324
ALOX5	12.71290435	11.66495307	11.65368334	12.16860825	11.86411865	12.78499104	11.70473049	11.74907896	11.61053788	12.48353009	13.52155768	12.50090443	12.68071591	12.16673423	11.87910832	12.0963486	11.40622702	10.93465482	10.14254226	9.920992989	12.18135942	13.74282647	11.36095869	10.19474149	9.824899849	11.32593072	12.80331348	11.71238429	12.50090443	12.29034101	10.16573011	12.22943891	11.5739418	11.13218983	10.26052832	11.17722876	11.11343182	11.30658175	12.79648753	10.13961512	10.39591489	12.46380788
ALOX5AP	11.96111244	11.02036071	11.57604868	11.25129455	11.35622572	11.8445277	11.12048111	11.76272317	10.34463665	11.47075109	12.31949948	11.80066113	12.13707047	12.42572483	11.09436268	11.99493452	12.08962947	10.83363672	9.926297943	10.14844827	11.23750136	11.50836336	11.02565583	10.8782771	10.56758428	11.08479473	11.30398351	12.34589937	12.79648753	12.46759189	10.1219204	12.10364449	10.75898618	11.6886935	10.18429465	11.87002749	10.41869328	11.74907896	12.7178486	11.73732648	11.60883334	12.48353009
ALOXE3	5.805749065	7.13491284	6.946411235	5.588567723	7.010903992	7.441547211	7.395798144	7.13082633	6.805944409	8.364930821	5.897824575	6.948733698	7.276840693	8.003767687	7.937917527	7.648409493	8.298378003	7.603485717	9.011837604	7.066615379	6.358170506	7.351353976	8.621144428	7.340142408	8.253974995	6.877884548	6.378292062	6.770922543	6.870172917	6.81843314	7.262319288	7.602619378	7.732940847	7.885171937	8.291979404	7.700934478	7.011863145	8.218223719	6.57214833	7.152627282	7.914457469	7.105278571
ALPK1	17.45500307	17.46391974	17.31595618	17.27548539	17.59438518	17.65845776	17.50933188	17.24379336	17.61418271	17.84221734	17.69563171	17.84221734	17.76651305	17.60308285	17.45500307	17.43209584	17.50933188	17.65845776	17.55647477	17.77903408	16.04565125	17.68202091	17.3597435	16.71991044	17.0225924	17.61418271	17.52858648	16.88052477	17.14489351	17.48703256	17.29246436	17.10290167	17.39424668	17.01113447	17.33932483	17.54212673	16.783094	17.31595618	17.68202091	16.891292	17.40694829	17.49726153
ALPK2	6.452249879	2.431914849	2.945103656	3.520513592	3.542372554	3.806179896	4.476594117	3.064303613	5.015833308	2.404450511	5.351907806	3.640058267	3.009368098	7.750369755	5.211480385	6.352565301	7.677308584	5.366327678	5.877741095	8.273067967	5.947840621	7.082277937	7.249339181	5.112712374	6.441477152	4.724913656	6.729526287	5.626901921	6.28783944	7.000057761	5.366327678	5.081321801	5.654180385	6.571199674	5.922135218	5.74993113	6.711514568	7.71836031	8.4207659	9.464606973	6.887008162	8.386900246
ALPK3	5.770897021	3.387535269	7.018600361	5.516287205	5.729919041	4.410974577	6.583115796	6.103095392	6.495070337	2.83526246	4.804792206	4.280639031	5.035071173	5.429409437	5.852630271	4.051840165	4.894886726	4.219003211	7.970857152	4.624925762	4.396432049	6.106641459	5.207013189	5.010534411	5.12755866	5.516287205	5.195302674	4.702177656	4.5075393	4.688510743	4.894886726	4.160864179	4.358412312	4.432365404	5.820307227	5.129403243	4.844933354	6.774104462	5.369441788	5.015833308	4.4463099	4.511161282
ALPL	6.543766472	8.218959513	6.645741712	6.135271367	6.372261119	6.897288396	7.418899703	7.630818578	7.017561123	7.528086264	8.438312719	7.261300597	6.421195519	6.592581958	7.218756703	7.065812435	6.737948624	7.540966493	6.954927862	7.532727115	6.514437354	7.894245106	6.809246934	7.146039549	7.059715171	8.221687519	6.5916104	6.903929937	7.556201535	7.054656934	6.360509732	7.579337414	7.321623091	7.416362928	7.112992902	6.928427796	7.397384957	7.370387889	6.081105206	6.405570159	7.328706047	6.650245616
ALPP	8.133023309	9.794875798	8.640416315	7.965623479	9.21963722	9.174151225	9.044109235	8.973621999	8.920173004	9.500699769	8.304097367	7.909989141	9.225898702	8.794327109	8.874171589	9.18075186	9.333270424	9.188352552	9.328342416	8.812978193	8.12438616	8.871496423	8.466786727	7.618783664	7.729554908	11.45538583	7.754550258	7.247233919	7.826121457	8.236114631	8.022375148	9.073389334	8.831785246	9.121006617	8.791215682	8.92143787	8.432092116	8.750808105	8.077479961	9.404150768	9.185385026	8.530971939
ALPPL2	10.82310577	11.64844413	11.11682496	10.61129094	12.32806708	12.77981911	12.44388827	11.65712301	11.19381323	12.68559912	10.90552328	11.45387445	12.40317628	11.40343453	11.90817744	12.10599416	12.19467003	11.95741923	11.74176614	11.20383909	11.00457662	11.49598681	11.22229136	11.20291304	11.03797239	15.2307302	10.78827112	9.904740181	10.48015766	10.55370073	10.52664529	11.03447761	11.46982909	11.69037415	11.56418904	11.7755852	10.69591292	11.07203209	10.64091691	10.91023775	11.72969586	11.33612144
ALS2	7.631656968	7.372414953	8.550910224	7.952519812	7.503394399	7.784592036	7.139481852	6.677754113	7.701891197	6.966382701	7.282241484	8.904791305	7.663240425	8.696872105	6.72167576	7.937917527	7.801048296	8.156114318	8.478877364	9.736180213	7.524632554	8.383398931	8.09544586	8.070231683	8.247267712	7.287510787	7.864945558	7.999548681	7.792855509	8.308402024	9.227563388	6.710292244	8.178667219	6.970744664	8.121404248	8.25251217	8.492505553	7.925595021	8.379511222	8.157591096	8.502353906	7.4434703
ALS2CL	10.8856829	9.75127655	11.75180778	11.57927873	11.50114833	10.18010087	11.30398351	9.839790032	11.36849047	9.87661966	10.26701875	8.777144588	11.12506341	9.737783998	9.001888886	9.156498313	10.42939024	9.017180319	9.947579342	10.53726936	8.564616546	7.188043812	11.18439677	8.578798606	9.550712692	9.904740181	9.156498313	8.998894816	8.65553636	9.932913397	8.200613831	9.691090459	9.792879919	10.38085172	10.03576532	10.79301244	10.18144988	10.38977571	8.600826656	10.93601924	9.191146261	9.315252494
ALS2CR11	4.398449866	5.038191395	4.213539197	5.3445584	3.903434347	3.4230393	3.09042615	4.339459163	4.22162342	3.571427593	3.65680448	4.891558799	4.306743314	3.295887034	2.734151005	2.855124095	3.831415231	4.739543118	7.478978179	4.771138261	3.09431206	6.705280374	5.230285256	3.34849184	3.990105388	3.030115288	5.804542243	5.478980483	5.138848453	5.049017756	8.351439201	4.509694376	3.209321805	2.479505301	3.085664898	4.563391002	7.052715091	3.24462375	3.295887034	4.554153276	4.81646545	3.709406055
ALS2CR12	3.610070905	7.689870673	3.529668879	4.160864179	2.831343238	3.360643696	4.33671723	3.315934032	4.568957578	3.850123061	3.187671212	7.215081479	3.16856256	2.821599444	4.090244189	4.271226642	4.020819703	3.454596972	4.554153276	4.94160041	2.729775786	3.322813781	3.564868136	3.30409889	3.933791165	2.855124095	3.29041095	4.185216004	4.254977529	3.898000714	3.53566494	2.81399034	3.532292858	3.700038417	4.891558799	3.53566494	3.200690272	4.730778883	3.256584583	3.192496955	4.48720768	3.38096235
ALX1	3.956746306	7.074186179	5.615878251	3.333418343	2.954100007	2.61270449	2.680373738	6.710292244	6.083325399	6.416430977	4.481675968	2.672378131	2.758527422	5.233684595	6.175648226	3.523253249	4.902621298	6.731760655	6.167116789	6.868185109	5.662203126	3.200690272	4.199121686	5.140471725	4.643286786	4.462395466	5.716735303	6.154731992	3.006243502	3.022412276	5.174831719	3.610070905	4.16302913	4.519203509	5.033210797	4.70809667	3.867682831	3.16856256	5.575783375	3.992319301	3.09042615	4.088399493
ALX3	4.974319749	5.395065743	6.362311694	5.130701716	5.839801342	5.769422498	5.642570522	5.10175453	5.507679581	5.792432504	4.862111248	4.781733772	5.346118803	5.993965738	5.663706148	5.613067179	6.196700271	5.215824066	6.276207184	6.284356476	5.941492674	5.531273288	5.696536723	6.80492613	5.968957618	5.719573429	6.98260858	5.114233797	4.821815234	5.364573872	5.805749065	5.042741604	5.433703958	6.462916828	5.863280423	5.889577189	7.149907001	5.708840703	5.517582013	5.735003705	6.352565301	5.554762384
ALX4	3.466813631	4.110910108	5.366327678	4.475191848	4.860120628	4.710415672	4.596121445	3.030115288	3.809351061	4.542228038	4.362054225	4.187013427	4.864340549	4.39439743	4.360324069	5.086462506	4.984869829	4.656701472	5.79931037	3.906028209	4.057230173	5.325320415	4.761440829	5.635572349	5.349268863	4.956161946	4.673548539	3.542372554	3.836875727	4.295551889	4.633341759	4.763546808	5.429409437	5.523304305	4.959476854	4.860120628	4.821815234	4.67580392	4.170138876	5.590071655	5.350716889	4.581194314
AMBN	4.690108984	4.213539197	5.467714676	4.592283402	5.819000292	5.846516064	6.225884238	3.946987657	5.041154543	6.024676295	4.842620309	4.980692505	5.900432782	5.380016266	5.671837033	6.179165689	6.173168919	5.945522876	6.403393743	5.703362608	5.308039747	5.809525998	5.862083085	5.856703635	5.707528125	5.757069858	5.865947816	4.365149844	4.986205724	5.134027678	5.830508065	5.281853353	5.946594181	6.539715919	5.772242097	6.282023281	5.92327012	5.428176184	4.984869829	5.927911948	6.659700536	5.332449886
AMBRA1	11.48796853	11.23986814	11.53874754	11.64844413	11.74122843	11.44561666	11.72969586	11.44412988	11.79951525	11.31155812	11.39992045	11.16106916	11.61304288	11.20838449	10.29113615	11.32455874	11.66608376	11.08371141	11.53376226	11.50682525	10.79060018	11.82576398	11.56212794	10.58636906	11.00050124	10.81453166	11.98780382	11.48543342	11.71238429	11.68983399	11.2961324	11.03065647	11.20694696	11.16259884	10.91804917	11.9320554	11.17078024	11.50731979	11.55898349	11.2523382	11.48899209	11.24771733
AMD1	13.73314719	13.26190929	13.96342007	13.66823353	13.79989757	13.61048628	13.45994926	13.11436711	13.67763395	13.64124993	13.50024491	13.52155768	14.04271683	13.33501311	13.90936094	13.01126747	12.41021701	13.20152555	13.97358177	13.1811427	13.09723888	14.24310537	13.91780308	13.49902511	13.59574815	13.45482594	13.18522272	13.63879755	13.22640798	13.24321278	12.82816063	13.35862432	13.47092663	13.2140134	12.79216899	12.75543973	13.16828381	12.86365729	11.89496531	12.9214621	12.89540913	13.49773162
AMDHD1	5.485413812	4.158619597	4.12321818	5.785900121	5.099709769	5.343078873	3.599453157	5.375382246	4.438032136	5.456156499	6.083325399	10.25904017	4.918710274	5.314189253	4.457886501	6.074832526	5.922135218	10.53016998	4.020819703	5.797966047	7.81171667	5.696536723	6.50461264	5.769422498	10.04052271	5.029927243	4.801200136	5.433703958	3.685558508	6.639591896	4.783624046	5.915282548	9.846568164	6.566848347	4.769171012	4.686332443	10.26891538	5.187020996	5.538622403	4.475191848	10.29067016	10.5830361
AMDHD2	6.410560118	5.413727248	7.0640659	7.233217653	6.780702686	5.806924251	6.489889415	6.097544881	5.059345456	5.548714724	5.474877179	6.706324167	6.552087247	6.351273711	5.914070117	6.47859885	7.361793174	5.884348082	6.888880985	7.425274801	6.217468879	8.200613831	7.255111005	6.040260499	7.635093197	7.282241484	6.554565069	7.030921686	6.770922543	6.852689755	6.506802315	6.791223132	6.282023281	8.071479936	7.195114385	7.50606322	7.886001958	7.056435783	6.731760655	8.161834623	7.682819988	6.534129938
AMFR	11.38501721	10.96292329	12.25804923	12.57362511	11.95973099	11.46389341	11.49228066	11.52892209	11.28338082	10.98046765	11.21994001	11.30111175	11.45486154	11.24524452	11.41879821	11.47649823	11.17078024	11.09109257	10.95741136	11.62835753	10.9594232	10.68262715	11.20533431	10.98702034	11.98453262	11.81478183	11.362302	10.8768297	11.17973835	11.6913396	11.25031836	11.20291304	10.87917404	10.44819561	11.47274147	11.18336243	11.99371565	10.83969636	11.35259353	11.49504759	11.20838449	11.03401128
AMH	5.956634753	5.347741553	6.532981236	6.007389159	6.930804418	6.541779924	6.74005965	5.95773231	4.614880286	6.713463407	6.38694748	5.526099915	6.650245616	6.502226176	6.293543561	6.537572386	6.829122488	7.264812339	7.953501388	6.940419078	5.829367665	8.029783789	7.766504093	7.331693873	6.876718685	6.406820376	7.956497198	7.456183793	5.728393951	6.39626925	7.673777541	5.79931037	5.509324026	6.829122488	6.285397206	6.265772282	6.72167576	5.95773231	5.690713427	8.568592227	7.428148408	6.797411752
AMIGO1	7.327639878	8.256031084	6.877884548	7.150896961	6.736656169	7.5080518	7.210521182	8.08303585	7.484172737	8.232964299	7.403556641	7.281300739	7.049618495	6.032876838	7.612968616	7.636695808	5.504814401	6.559366265	6.90196907	6.278737995	7.745311115	7.687198815	6.358170506	6.715319035	7.801888769	6.529473741	7.226757853	6.626583933	6.68104785	7.365225403	6.210584376	5.599852508	5.704844158	5.826724779	7.263962846	4.424447596	6.97462628	5.081321801	4.969285121	3.124844113	7.275232209	6.676786805
AMIGO2	8.754338905	8.851394518	8.034311656	9.271877719	8.422646263	9.045357236	8.199792227	7.864945558	8.465312609	8.511996594	9.555946062	9.123110096	8.693734125	9.668462006	7.924931207	10.32852185	10.97714677	8.480229223	9.699882346	10.90143677	10.71847962	9.139774116	9.557000097	9.061867302	8.398433051	11.47699485	8.971906404	9.125246138	9.256815103	9.215483336	7.573543821	9.18642747	9.247311281	9.258523445	8.995267156	8.761941472	9.783061959	10.03576532	9.606483844	12.30564879	9.922513587	9.835997094
AMIGO3	8.043572455	9.206882926	8.534450459	8.055034882	8.472429433	8.054270803	8.458550407	8.212930747	8.199029753	8.467998189	8.208799385	7.695013442	8.2546679	8.242894295	7.653433371	7.942866268	8.148781623	7.454304813	8.177349054	7.746116897	7.663972553	8.906478903	8.008151194	8.387638375	8.123656283	7.599523503	7.719140788	7.876507109	8.09544586	8.213559027	7.851963879	7.725244741	8.67721045	7.604461462	8.307557273	8.27453264	7.671353387	8.09315131	7.564458266	8.478239086	8.10702615	7.58195718
AMMECR1	9.917019141	8.673250325	10.32271059	10.14694368	10.523271	9.79089921	10.4809936	9.398218263	9.682808037	8.866871288	8.865016939	9.352609947	10.27416763	10.21849348	10.64054037	10.13473762	10.32271059	10.56528133	11.24622767	10.42057943	9.744733262	9.963586542	10.48893272	9.537013291	11.49645275	9.907876324	9.210964207	10.40403	10.2584708	10.80296314	10.58878388	9.98626887	10.47386852	11.36184044	10.61497013	10.88614125	10.30616276	9.671069035	9.972169369	9.809109592	11.61111285	10.4340861
AMMECR1L	11.32793839	11.20791616	11.32900312	11.3940863	11.0497585	11.14347581	10.83969636	11.19618733	11.41178822	11.36709521	11.36709521	11.42796302	11.10222046	10.96467765	11.31155812	10.9584112	11.58686256	10.49786286	11.6808113	12.09506454	11.26199635	11.67791576	10.72444618	11.83977901	11.00001073	11.47321668	10.68030724	11.72690612	11.09436268	11.50836336	11.3940863	11.5484874	11.26319886	11.94273429	11.34380038	11.20072486	10.27141932	10.80726012	11.45630901	11.38764865	11.89367438	11.12294146
AMN	10.99839637	12.20794832	11.49001965	11.39056922	12.75368553	13.0134407	12.85863054	12.19183811	11.47543364	13.17359652	11.76393485	11.63197177	12.56825992	12.28299106	11.98453262	12.46454235	11.91149182	12.00941749	12.17192376	10.83405	11.14347581	11.65654081	11.74069186	12.9214621	12.12083956	12.03165727	11.97288405	9.933815879	10.52464676	9.800826821	11.144013	11.12862822	11.39172615	11.32593072	11.42445423	11.70420876	11.37296118	11.77721984	10.81383872	10.68308251	11.66608376	11.05365769
AMOT	9.878069183	10.1479317	8.834196147	9.441874265	8.650059475	9.190577287	8.380913053	10.27090421	9.179631243	9.496231246	8.177349054	9.66386087	7.52067278	4.466966662	8.136478057	8.127656799	5.945522876	7.07136288	4.889641652	2.864136318	7.240965746	8.306426236	6.714513838	7.231467456	9.007352773	6.195486607	7.496575593	9.304891101	7.865707911	7.025392335	3.867682831	6.392097317	6.910138803	6.318748262	7.814920381	8.226961595	5.8453038	3.697154785	7.347644518	5.842836501	7.312294352	5.689426591
AMOTL1	10.67416266	9.492981218	10.88049192	10.59451581	11.24717817	10.43080311	10.94349932	9.669423509	11.02084467	9.458656892	9.980124757	11.21692401	11.12400645	12.05877337	11.97098487	12.06651254	12.50930958	11.57177664	12.39740832	11.78748114	10.64054037	9.722060033	12.83610087	12.89722275	11.42130451	11.82930246	11.60391123	10.15805587	11.76164741	11.95038388	11.79256477	11.23986814	11.35060281	11.396577	11.07924949	11.29309104	12.30989697	12.48790469	10.99234925	11.30002155	10.6376832	10.62839021
AMOTL2	11.62407022	11.32194392	13.51756024	13.4757119	12.88348268	12.12292943	11.74226799	12.27087661	12.981485	12.20420722	12.10599416	11.88954164	12.47883429	11.38166564	11.86464384	11.19809605	12.99494365	11.88901534	12.73796164	12.15787491	11.65762394	9.732165371	12.20236322	12.45780345	11.81746344	13.19638067	11.73959157	10.92545139	11.31481772	12.39740832	11.87002749	12.4630062	12.27556775	12.53235607	11.78576863	11.9683782	11.64633992	11.45486154	11.62313399	13.5517903	11.34484683	11.92213117
AMPD1	6.923453091	10.34154455	7.237707797	8.386900246	7.299664289	10.8355745	7.99465345	10.29216564	9.315810716	10.94395556	9.865255304	9.917019141	6.460358605	7.612968616	7.882891766	6.876718685	6.304464458	3.248071666	3.833925993	3.754323251	8.166550621	7.228580487	6.747746504	9.04350516	6.362311694	6.065082988	6.30899754	6.354802257	7.447011628	6.705280374	7.33919642	8.049200194	7.879714641	5.58163322	4.233324492	5.207013189	5.669302067	5.387092633	5.731039621	4.097927299	5.166522485	2.656599843
AMPD2	9.053107139	9.057253958	9.087904449	8.937977623	8.833590938	9.035558024	9.266564391	9.01242956	9.467652928	9.243022607	10.72682825	9.212644541	8.947501333	9.587053477	8.88080337	10.44159679	9.581756372	9.974805795	9.835569875	9.206423382	10.05363574	10.57190292	9.106989135	10.2124772	9.897559274	9.409555388	9.765207925	9.215483336	9.629380725	10.05013402	9.466671327	9.309835801	9.405867668	9.510413157	9.683812505	10.14006365	9.407004155	9.332698846	9.602037038	8.250138453	9.733709929	9.490846943
AMPD3	11.60337755	11.15284632	10.5208765	10.27759452	10.3090522	10.14006365	11.48244149	10.48621508	10.98498304	11.39873527	11.61111285	11.6273907	10.70730584	11.80601918	10.77670148	10.79752111	13.31257561	10.58119303	11.28163757	11.52791629	10.14640079	10.25032406	12.58642107	9.756912699	10.6626374	11.16504205	10.16120837	10.41441587	10.26600338	11.65486243	10.93218046	12.06779935	10.53536743	11.43699927	10.73165709	11.05608603	10.06547443	12.16102632	12.06460553	11.78701178	11.94333876	11.13218983
AMPH	6.022376863	5.497574294	6.975570759	6.337278652	6.062337468	6.381441434	4.581194314	4.870683676	4.233324492	5.10175453	5.862083085	5.8453038	5.69917504	5.829367665	4.899000026	5.41540388	5.491067128	7.864141809	5.580057456	7.052715091	5.659859462	5.817292957	5.599852508	6.30899754	5.728393951	5.052927691	5.260349804	6.035329661	4.893235722	5.575783375	5.193788619	5.822771214	5.554762384	5.376956885	5.310930426	6.333885278	7.178930106	7.641877559	6.322529645	7.439753534	5.873715844	5.731039621
AMZ2	12.66164131	13.37560854	12.71690205	12.65419947	12.35794608	12.69521529	12.4168293	13.20609209	12.42572483	12.73531793	12.54820611	13.74155458	12.35383355	12.77893118	12.93598291	12.49595799	12.91786484	12.92049862	13.09034509	13.16727808	12.66380352	13.02895424	13.02804845	12.69035833	13.28040309	13.28040309	12.62178414	13.11138569	13.3551322	12.93240522	13.04022626	12.97149439	12.92629692	13.51893827	12.61992963	12.54962817	13.23762996	12.9196995	12.6928642	13.20707219	13.12728359	12.57068165
ANAPC1	11.45342689	11.05510421	11.59202414	11.79827815	11.63644635	11.29718233	11.40770493	11.12766898	11.57113345	11.50275478	11.50538902	11.69343189	11.2252813	11.77224541	11.71404697	11.91387418	11.24276799	10.97896964	12.28299106	12.02532002	12.13102434	12.10364449	12.19122181	12.60263999	12.17068459	11.90678958	12.16609492	11.93148355	11.79539453	12.09882675	12.62543717	11.60823751	12.35862024	12.44455506	11.69250837	11.78113465	11.82873969	10.56424081	11.64577696	11.37798298	11.65874487	11.36184044
ANAPC10	10.08297111	10.34061443	10.50945679	9.746815333	10.11402037	10.49239461	9.976302039	10.0952127	9.796433945	10.19991376	9.635173891	9.896006147	10.21849348	10.18993846	10.71501552	10.0867347	10.54804131	10.7964202	10.5517428	11.12862822	10.83363672	9.601088415	10.19604496	9.647065516	10.40441466	11.06149114	9.848767854	10.87448224	10.56528133	10.36684797	10.1024004	10.20588705	9.783537996	10.90143677	10.16080174	9.503010466	10.27612384	10.85397418	10.23533446	10.06306204	10.72444618	10.46575837
ANAPC11	15.81101531	15.82990444	15.69704942	15.72556479	15.6911511	15.72556479	15.60025207	15.59576122	15.48820869	15.66922435	15.64325131	16.20387185	15.65424229	15.95771418	16.44147669	15.82258587	15.93953232	16.60859149	16.432282	16.08144216	15.37377232	16.75096594	16.17487534	15.98670873	16.09642037	16.03960271	16.3489908	16.22358266	16.37191144	15.86924575	16.16867048	15.91067083	15.98062629	13.82807058	16.57108352	15.65424229	16.24605708	15.45207185	15.7540086	16.18847026	16.32184645	16.07357661
ANAPC13	10.44769411	10.93218046	10.4652624	10.90889557	10.13872333	10.6674195	9.948612313	10.61909726	10.13521626	10.46667002	10.42619111	11.32686966	10.20454537	10.4809936	11.19381323	10.67374554	11.0440491	10.8491468	10.52757622	11.04922308	10.63198856	10.00308125	11.1449931	10.37663707	10.29601033	11.05510421	10.72178905	10.99797198	11.48949915	10.90719836	10.97754698	11.27085597	10.60204599	10.58448705	10.81201889	10.14640079	10.82641368	11.0403278	10.31419388	11.7429193	10.34772279	10.37197003
ANAPC16	13.56144543	14.32239362	13.72583801	13.06534008	13.6089758	13.73465314	13.1384476	14.12903044	13.08237519	13.88971874	13.25639907	13.43867408	13.47983408	13.12830643	13.92659155	13.44831519	12.97368776	13.07824363	13.03562842	12.61911381	13.23997247	12.86365729	13.25075066	13.08545308	13.41243288	13.11905421	13.32799814	12.80425078	13.73619355	14.12697764	13.54425898	12.981485	12.69521529	13.11138569	13.60113414	12.47442284	13.33150302	12.60877537	13.00439303	12.99595809	13.00923955	13.49516415
ANAPC2	6.701176111	7.497571475	7.577965822	6.905974422	6.626583933	6.233439444	7.393154015	7.343883718	7.181345844	6.775294232	6.830327204	6.332271959	6.220324265	6.40449329	7.363631253	8.529161654	6.907834581	6.775294232	7.432866016	8.133753485	6.879035354	7.312294352	6.927346185	7.324244066	7.226757853	6.83882143	6.558130692	7.82997919	8.673966147	7.233217653	7.911332658	7.143287427	7.007079021	8.110077462	7.586704124	7.432152798	7.333594054	7.500214845	6.713463407	8.326214987	8.193654657	6.991025169
ANAPC4	12.54747587	12.87087755	12.25069425	12.24874034	12.03220862	12.44169227	12.01939581	12.16798147	12.3573723	12.44957089	12.51220862	11.89367438	12.25556361	12.20102138	12.34826928	11.51992788	12.10000899	12.1263674	11.7091943	12.42177863	12.0994463	11.75127386	12.1738415	11.94557358	11.84740275	11.9683782	12.11457947	11.19154004	11.80951928	11.94442125	11.31817306	11.53048939	11.71618023	12.56311781	11.55493691	11.749595	11.0291413	11.95104346	12.04566605	11.62407022	10.81685319	12.16287453
ANAPC5	14.34511414	14.87866849	13.99176973	13.87990669	14.08157881	14.35419162	14.1513845	14.40827256	14.31499478	14.67086439	14.66821947	14.42344849	14.2041343	14.37192242	14.43326667	14.49313283	14.30641082	14.72615705	14.81114782	14.26802265	14.64446667	15.84817525	14.7292002	14.63895046	14.77729602	14.1208669	15.06763103	14.42344849	14.47163326	14.38793599	14.87866849	14.66523883	14.84106008	14.89830088	13.96019357	14.65507988	14.23755121	13.99985511	14.65507988	14.48074337	14.2554336	14.81114782
ANAPC7	9.826929275	9.676755374	10.62602985	10.2864587	10.36583256	9.579216121	10.16430446	9.926297943	10.4962554	9.363313513	9.132524579	9.727804915	9.806318444	9.212029445	10.46773001	10.49084133	9.100775658	10.26600338	10.24004681	10.02254646	9.960008437	10.24725978	10.33816225	9.698340964	10.36834586	10.23306588	9.855825761	9.510413157	9.601088415	9.878069183	10.5681253	9.803486893	10.06124304	10.00971941	9.318867803	9.830915726	9.656943564	9.168923123	9.52155587	8.964445882	9.717754921	9.876135026
ANGEL1	8.195875651	8.566100917	7.623285947	7.821391128	7.617917633	8.339955354	7.991477835	8.796548087	7.820665157	9.179631243	8.810898653	8.473535856	7.833775191	8.571440081	8.380295307	8.975000175	7.747136148	9.245304217	8.42327545	8.613636811	8.800599313	8.668931565	9.303154401	8.630564345	8.793119632	8.283120074	8.394987502	8.468556732	8.437126712	8.052945382	9.132524579	8.480915344	8.057535704	8.942355688	8.440380142	9.725332081	8.802520692	8.925100912	8.232964299	8.594224182	8.338503314	7.836860587
ANGEL2	11.49707136	11.90994786	11.29017273	11.17269026	11.13060668	11.30601931	10.85601206	11.24188245	11.04073139	11.13656974	11.53279345	11.20838449	10.80109868	10.77565659	10.90308253	10.11747165	10.29113615	11.30002155	11.25708766	11.15284632	11.58294654	12.18595118	10.71654674	11.19287164	10.75657545	11.36992339	11.2647251	11.23118337	11.36380601	11.00671538	11.11298406	11.1083399	11.45630901	11.50167274	10.88989955	10.33816225	10.6689193	10.09702441	11.04922308	11.29353781	11.13656974	11.30601931
ANGPT1	8.929550006	9.02726946	7.886746868	9.00060405	7.627112953	8.262044187	6.083325399	9.384693858	7.589425242	8.221687519	8.309963665	7.361016463	8.068552168	8.272347714	9.895502135	8.339955354	7.758973249	8.447569239	5.302283327	6.939593079	8.827490857	7.156167316	7.785438654	8.353431031	7.323433677	6.109082141	6.498684708	8.262044187	7.003376429	9.30923529	6.623119793	8.107829588	7.512585539	7.585568504	8.750808105	7.290964147	6.588456811	9.314217514	10.4453805	7.276108031	7.109190156	7.454304813
ANGPT2	9.438629906	7.486610933	8.587972233	9.528270343	9.638970823	10.75996846	8.928954251	7.971682085	8.397089822	10.78827112	11.52892209	9.592438902	10.30484653	11.42897565	8.269176176	9.870403946	10.35447022	10.03671904	9.593401703	10.8255532	9.52155587	9.971632673	10.07275707	9.894159723	11.41568508	9.152758689	9.939338094	9.918513742	10.39127937	10.51771454	9.47171438	9.631332999	9.592922941	10.84530358	10.9676676	11.56362694	9.431538939	10.12464159	9.780998843	11.35866183	11.28444611	10.88383131
ANGPT4	5.853905311	7.103556319	7.290964147	5.418461937	7.452492729	6.844258037	7.523818163	6.599485465	7.535420058	7.746116897	6.164198854	5.905700728	6.815283578	7.003376429	6.88376011	6.605074443	6.978449515	6.378292062	6.923453091	7.462061114	6.139680572	6.211730531	6.48568766	9.912908805	7.253229444	6.5916104	6.240735746	5.190733688	5.347741553	5.452521871	5.735003705	6.727540083	6.514437354	7.010903992	6.077388599	6.430369997	6.044022651	6.915006855	5.626901921	6.951060863	6.754805842	5.833190965
ANGPTL1	7.70810534	10.54008879	9.656943564	10.03467516	10.13828181	9.528270343	7.227649736	10.66848291	10.15026003	8.653251843	7.476533454	7.406249892	10.00122556	7.505187788	5.600994955	5.558313064	5.169816515	5.954053551	3.17625715	5.445402889	6.867283113	6.196700271	4.783624046	5.770897021	5.649313827	3.876954288	4.564998027	5.268772704	7.187132667	6.116437092	6.662641284	7.382746542	6.433920229	5.099709769	4.259227823	5.485413812	3.785967637	5.599852508	6.367397465	3.111938955	4.013238635	7.872812593
ANGPTL2	10.10286753	9.699882346	9.800202908	9.87904021	10.19991376	10.74213264	10.48421566	9.45120097	10.99185198	9.993293981	11.28063568	9.841716524	11.29162541	11.28114355	11.61111285	11.01842107	11.48899209	10.18938282	10.26649519	12.02416463	10.7248654	10.02210981	9.843053199	11.9871608	9.694520041	8.59332717	10.62468993	9.99981286	10.42057943	10.66646781	8.958643269	10.15510892	10.5902585	10.34061443	11.40927214	11.17923594	10.09027363	12.44244809	12.11516809	11.10758056	10.31378017	10.65656649
ANGPTL4	12.99101705	6.374916353	11.60706911	11.65116184	12.0819229	11.09011157	13.10121438	11.27713125	11.78512045	10.22163465	12.14812799	10.43872036	12.20992938	11.83451311	10.97379251	11.35716507	13.65116132	13.47725897	11.60337755	12.28095979	12.44595592	8.330840615	13.57178884	11.44712474	11.12048111	12.23888623	9.959496716	12.35102613	10.30864227	11.17613539	11.26147131	13.93946606	10.67094084	12.85285444	11.82515034	12.497223	11.96772577	13.89327886	11.21994001	15.87940327	11.82053378	13.21881203
ANGPTL6	7.148810877	5.981196948	6.24417646	5.851113147	6.440507058	6.176928838	6.233439444	6.554565069	5.122590484	6.153474264	7.378288576	6.203989144	6.588456811	7.559900254	6.310809075	6.447357148	6.814314819	6.722740939	7.256775364	6.125467752	6.602752114	6.836721626	6.515452212	6.505962349	6.715319035	6.224507489	6.208101364	6.106641459	6.904849312	6.530654658	6.099021806	6.493117951	6.195486607	6.785977046	6.47859885	6.666830519	6.085518478	6.78380387	6.119206418	6.814314819	6.280897722	7.781180218
ANGPTL7	8.964445882	9.366049792	6.965490088	8.814239967	6.577936446	4.814814161	7.13573678	9.491917602	4.997667117	9.17586313	5.588567723	6.405570159	8.342077008	3.47782578	2.826263161	3.025729474	3.491764416	3.973154733	5.153043011	2.970438477	5.207013189	3.333418343	2.702881849	7.0640659	2.880364769	3.224375876	2.729775786	3.138795445	4.868183276	3.436409047	4.028936211	5.94917357	2.601467388	2.621938098	2.796507651	3.04253573	3.909081921	8.509856268	4.402440624	4.377064462	2.992143792	5.98412724
ANK1	7.013560586	5.290310886	5.387092633	6.162992121	6.364022191	7.469552236	6.94778375	4.141561216	8.963765285	6.259157436	8.384803511	6.994882478	6.229569787	10.60064819	6.571199674	6.497309654	7.611088827	7.222751773	8.932893055	7.668944326	7.475664951	7.002513941	9.295076181	8.049200194	7.314315889	10.32899498	7.620264656	6.605074443	7.6282203	7.986969299	8.171299448	7.057463604	8.040230157	7.382746542	8.146649528	8.068552168	7.412524618	6.285397206	7.885171937	6.718316892	6.436967696	8.169486509
ANK2	6.526527808	7.50606322	6.803794387	6.57214833	7.374221722	8.107829588	7.000057761	8.349965858	7.361793174	9.032145948	6.456792546	6.063797626	7.945330001	8.278921573	7.4434703	6.705280374	5.8750026	7.080236806	5.318402311	6.010957227	6.642520553	7.182385497	5.597207778	6.037786338	5.038191395	4.739543118	4.952530319	5.385624784	7.30295925	5.007277904	6.394230533	5.987422122	6.593714652	6.692362039	6.688768297	7.394916978	5.337093198	6.284356476	6.264697866	6.573372158	6.771928988	6.585218554
ANK3	12.72945535	14.03703771	12.48353009	12.34045702	12.06779935	12.16102632	12.01125693	12.90958431	13.03750634	12.53688463	11.71841709	12.778171	11.97530365	11.30755445	12.82988585	12.16609492	10.13233732	13.49390497	11.72113631	10.05363574	12.76448295	10.73712577	11.35817379	11.53110473	11.40401188	12.32305094	11.86637736	11.75808248	12.22067343	12.37683659	12.12896303	11.89010894	11.11957584	3.497863117	12.73286872	10.67720827	11.16614239	10.04149801	11.67639495	9.356359125	11.393189	11.30503567
ANKAR	8.471698418	9.489399997	8.696268506	8.745733134	7.881431998	8.800025451	7.855373856	8.985385714	8.457834982	8.58092837	8.264123743	8.304833498	7.082277937	6.682151616	7.536422232	6.234596771	6.732678989	5.582857061	7.614502215	8.521729271	7.609982331	7.645853016	7.893249917	6.657455327	7.330703331	8.869581628	7.551825553	7.007982893	7.393154015	7.466847349	7.710528969	7.418114984	7.292643112	6.932951726	7.348550274	6.705280374	6.329998908	5.774882967	7.16758907	7.596647812	6.582289467	7.111233788
ANKDD1A	9.467652928	9.876135026	10.25704526	9.917019141	11.62054347	11.68526359	10.88197219	10.29113615	9.174837509	11.46678407	9.859451258	10.46618991	11.44857573	10.29368379	10.28706268	11.07825128	10.55910153	10.27852683	10.46085188	9.371477265	9.146597979	10.85065027	9.66265123	9.041853722	8.836793045	9.225898702	8.698667725	8.673250325	9.63044394	9.303868731	9.202096962	9.316267211	9.50406858	9.565908059	9.53907915	10.02751574	8.597451927	8.82560893	8.88457573	9.439716013	9.530962658	9.778848284
ANKFN1	5.029927243	7.593072135	5.178124358	6.241676586	5.988965102	3.076318703	3.360643696	2.970438477	3.693480166	2.855124095	7.068649826	7.432866016	3.49472371	3.529668879	3.333418343	3.439457375	4.78521323	4.15161504	5.196886742	3.384231849	5.125853516	3.500649179	3.068154624	3.47782578	3.507241501	5.179749904	2.750288963	4.965882049	5.308039747	5.240129008	5.240129008	3.248071666	3.64384366	4.4463099	5.084364538	3.39913384	4.893235722	5.803107418	4.189473099	5.108029051	3.160700605	3.129462472
ANKFY1	10.03227167	9.94464393	10.08090387	10.05820072	9.994277227	9.732165371	9.894159723	9.727804915	9.786047137	9.519982832	9.877525416	9.436847765	10.02680148	9.52458979	10.52177833	9.89954832	10.05765589	8.990850851	10.68212626	10.21033378	9.657550459	9.336727356	10.40894805	10.09796328	10.28848249	10.27759452	9.358360504	10.45621467	9.578170694	10.14207501	10.45140727	10.44629643	10.40269296	10.69495501	10.33041409	10.67549924	9.811899783	10.53679338	10.40989327	10.62792901	10.30222146	9.733709929
ANKH	8.498148032	9.206423382	8.469925943	8.394309584	8.540992838	9.121006617	7.828955337	8.360126107	8.826286452	9.888378971	9.022433756	8.151748276	8.288087886	8.459846463	9.91077551	8.19828025	9.740356822	7.382746542	9.295755828	8.818463747	7.914457469	8.602565423	8.881932877	9.092159402	9.34868769	8.644950941	9.63044394	7.116900868	7.685379205	8.337108118	7.622299451	8.829427046	8.369090949	8.967920703	9.891684871	8.364930821	9.17069696	9.149952556	10.61400845	8.577380449	9.342863545	8.415242381
ANKIB1	10.92078261	11.03447761	10.87873968	10.57143933	10.63431961	10.68683293	10.57512124	11.00799681	10.7803683	10.99553974	10.83452787	11.4865747	10.487103	10.891465	11.35259353	11.6152233	10.95179411	11.04787165	11.56632151	13.40091404	11.27189215	10.95537966	11.04690762	10.67094084	11.37043695	11.16259884	11.65938546	11.30996775	11.503825	11.24419458	12.00708849	11.85834562	11.58294654	11.20589592	11.76272317	10.86956447	11.00297473	11.17824491	11.27713125	12.11951046	10.81453166	11.03221643
ANKK1	17.96069819	17.82639566	17.51867765	17.76651305	17.66990513	17.50933188	17.60308285	17.66990513	17.87221782	17.75322485	18.27389593	18.16081486	17.68202091	17.87221782	17.59438518	17.69563171	17.72287092	17.99514723	17.76651305	17.90604081	18.03913935	18.01656734	17.57018362	17.75322485	17.6262653	18.30224169	18.10944223	17.70940976	17.76651305	18.05803927	17.61418271	17.55647477	17.68202091	17.29246436	17.49726153	17.90604081	17.42015348	17.79530214	18.2451938	17.6262653	17.84221734	17.92514494
ANKLE1	4.92869298	5.265310407	5.737493217	4.81147412	5.945522876	5.556485167	5.553002925	5.330951975	4.930383413	5.010534411	5.358883314	4.501283101	5.761833902	6.803794387	5.626901921	5.708840703	5.816185487	6.231972831	6.427057506	5.915282548	5.106460854	5.310930426	5.351907806	5.741514756	5.83608206	5.346118803	5.247379234	5.001174991	4.641345386	4.877628074	6.29843243	5.026720844	5.779171119	6.34581001	4.818109465	5.853905311	6.100316851	5.712803511	4.600397094	6.129022139	5.981196948	5.54175284
ANKLE2	9.718418937	9.267643309	9.820103232	9.343987097	9.800826821	9.259083578	9.522572646	9.580192462	9.745329066	9.464145393	9.762639122	9.327768503	10.04601039	9.89954832	9.991866054	9.923808422	10.94111103	9.773482194	10.87967206	10.12088658	10.03323314	10.15662432	10.89716976	10.55130358	9.767458838	10.67940651	9.920051982	10.83089895	9.429358104	10.10448711	10.15083264	10.29269474	10.09955261	11.12400645	8.878315123	10.32715415	9.745329066	10.72682825	11.54134953	10.53307207	10.17262269	10.40403
ANKMY1	6.944392581	7.873456172	7.351353976	6.727540083	7.575215851	7.37695722	7.624709136	6.423479247	6.754805842	6.062337468	6.944392581	8.038979685	7.393154015	5.739843546	6.096398188	6.322529645	5.535802228	4.534494037	6.881816159	7.553767647	7.055407034	7.451708652	6.958839528	6.79603143	6.977529166	5.391764175	7.30295925	6.952805695	7.110081617	6.801514702	6.159739763	5.841539867	5.024826618	6.420022441	6.092631944	6.046635559	4.226347502	5.181194667	5.332449886	5.827933386	6.799591543	6.967367722
ANKMY2	8.618692317	9.547696239	9.100302726	8.788710941	8.826945352	9.068441942	8.63273414	9.406459246	8.552353227	9.119794207	8.079146208	8.678752719	8.251681182	8.916275662	8.822003938	8.883070386	8.273769577	8.165738352	8.295279842	8.067827301	8.468556732	8.31452241	8.870563002	9.102449218	8.963215771	8.824313558	8.795430834	9.373427504	9.105785246	8.616804612	8.847667569	7.980048971	8.654973956	8.481524612	8.804518175	9.216749288	7.939597614	8.37816261	9.171246728	9.5454918	8.836793045	8.434184007
ANKRA2	11.54381339	11.87738547	11.35212549	11.15183647	10.78966816	11.35765866	10.91215251	11.7107915	10.80587768	11.59747224	10.77516235	11.49116929	10.85938698	10.68726525	10.30443168	10.95695129	9.690220311	10.92841479	10.17595852	10.72730743	10.70115763	10.20037532	10.83089895	10.28208888	10.64437738	10.56475558	10.38626411	11.94858944	10.80438771	10.45981127	11.17437558	10.76046332	10.33426635	10.63561783	11.02274556	10.95132944	10.41441587	10.74213264	10.25556654	10.50853652	9.587543079	10.49473947
ANKRD10	10.34914889	11.42075671	9.79337015	10.06012072	9.602621489	10.63376158	9.907464546	10.84473302	10.73583888	10.93465482	11.05313583	10.50808541	10.523271	11.55950978	10.06256518	9.922990742	11.34699486	9.842564396	10.47488557	10.97801871	10.58878388	11.52693539	10.41535234	10.5138632	9.978315103	10.93270183	10.63908307	10.13473762	9.919594392	10.78827112	10.9272597	9.92917434	10.03040014	10.19180171	9.54868867	10.94349932	10.87967206	11.91869788	12.1906791	10.70822265	10.12138507	9.943750592
ANKRD11	13.37197922	12.79129748	13.12618861	13.33945656	13.28373337	12.71368631	12.94352649	12.89447366	13.49649852	12.19729319	13.66963797	12.64409224	13.0384002	12.83516762	13.02087194	12.72325936	12.84836829	13.0694196	13.86262729	13.3948352	13.17775258	13.22526733	13.08817266	13.64718757	13.62982796	13.61167397	13.34178687	12.84259783	13.39855375	12.83516762	14.03703771	13.44244662	13.73314719	13.31793819	12.87791671	13.01905221	12.72179422	12.6667312	13.64984007	13.57843848	13.08341893	13.29084401
ANKRD12	11.25129455	11.46831482	11.40877712	11.37138673	11.26882927	11.38166564	10.97529199	11.15183647	11.16659806	11.77109791	11.79593969	11.14644203	11.5936401	11.75356619	11.15336228	10.9059929	11.0147189	10.70503729	10.98498304	11.54538079	11.08072448	10.9757786	11.38501721	7.88450245	9.783537996	11.03065647	10.79485624	11.09262723	11.06725492	11.08479473	11.13701814	11.61255792	11.08669447	11.15382797	11.14289133	10.151627	10.12464159	11.51579647	10.36187921	10.77092226	10.94257017	11.29558216
ANKRD13A	12.14882359	11.62102132	12.21802712	12.12691478	12.17880617	11.65368334	11.93500162	12.03053481	11.7887595	11.6881349	11.81010784	11.50731979	11.93088523	12.26752109	12.147514	11.13656974	11.87051563	10.52177833	11.77441255	11.24771733	11.32737916	11.36801434	11.84100214	10.84473302	11.27136412	10.78351787	10.90398143	10.7934545	11.20021227	11.62261595	11.25663239	10.72632648	11.15916096	11.60550834	11.31481772	11.58294654	10.9203271	11.23418917	11.33231631	11.42549754	10.77245454	11.62102132
ANKRD13B	5.706292507	6.751589147	6.630602985	6.170547177	8.104697976	5.056319631	5.816185487	6.73359277	7.284892661	6.4660757	6.234596771	6.304464458	5.117434284	6.618093354	6.271773908	7.923236262	6.745730641	6.716234224	7.654915537	7.71836031	6.518139855	6.715319035	6.470999038	7.631656968	7.238843072	5.591717	7.695013442	7.701891197	7.243572773	5.944144379	7.607407269	6.54864896	8.637279235	7.259436538	8.226288957	6.337278652	7.701891197	7.730369903	5.366327678	8.114811463	7.527031587	5.625490037
ANKRD13C	9.437500831	9.309835801	9.528270343	9.29271524	9.427082132	9.335054198	9.148336657	9.160151059	9.192880015	9.52458979	9.293314589	8.722229682	9.402904428	9.162344568	9.709986448	9.281737309	8.758643066	9.136845262	10.36999881	9.602621489	9.444938385	8.99250641	9.124758098	8.894552741	9.324485678	9.484035485	9.232504868	8.775826527	9.143597664	9.609301677	8.581592231	8.669460162	8.853187955	9.636119745	8.798561571	9.452687498	9.496678724	9.273536025	9.086730538	9.320598267	8.195120365	9.286861497
ANKRD13D	8.853187955	8.574308433	9.055468092	9.433146279	9.17007347	8.430807393	8.954613919	8.870286419	8.753798193	8.43353081	9.516211646	8.58344311	8.939772138	8.84946471	8.353431031	9.916478926	10.29647893	8.828816229	9.419373901	9.825412465	8.809679933	9.515666732	9.112586203	9.291641969	9.5024398	9.847940732	9.755942473	9.149952556	8.892191142	9.156971273	9.525771903	9.244678747	9.172986713	10.11005108	8.636639865	9.623882915	9.930729974	9.227563388	9.309835801	9.312247001	9.91496498	9.994277227
ANKRD16	9.295755828	8.951751974	9.348023611	9.367971271	9.486779369	9.112025286	9.47171438	8.618692317	8.996995771	8.780200283	9.064112183	9.215997544	9.219025102	8.919753365	10.02169671	9.220269706	8.094748513	9.329973991	9.212029445	9.490846943	9.051170388	10.9933057	9.489399997	9.613708496	10.34197133	8.900380053	10.69971987	8.920817056	9.835569875	8.961499081	10.24725978	8.962641053	9.294472319	9.7493669	10.2584708	9.091587638	10.83089895	8.016785469	9.278705236	9.770112807	9.766792549	8.864456403
ANKRD17	12.73028926	12.52308125	12.40821231	12.63325383	12.42634865	12.68873881	12.43428563	12.29958497	12.85557071	12.80785656	13.00246016	12.20992938	12.78059047	12.14544927	12.82229574	12.92049862	12.60051842	12.64113448	12.73866782	12.73615889	12.85109455	12.68873881	12.35941736	12.71368631	12.56102606	12.97275044	12.91158143	12.9142383	12.51671746	12.37070101	12.47666249	12.7610736	12.79390903	13.07596013	10.86183349	12.53300496	12.12463028	12.86916014	12.78953463	11.88030404	12.51449235	12.88086513
ANKRD18A	9.411299652	10.54362237	10.04196152	9.709986448	9.916478926	8.346428293	9.466671327	9.453682497	9.811899783	9.374082709	8.894552741	10.35940333	8.18814215	8.529759465	9.251414107	9.665354493	10.50352918	8.86195472	9.638970823	10.72323746	9.866760544	5.888398659	9.69632939	8.13889666	9.286861497	10.20984126	10.67416266	9.179631243	9.504963821	7.400812999	9.228763822	10.70363276	11.32844203	8.724129993	9.184709186	8.781568314	9.420397262	9.405275052	6.959694318	10.59909161	9.977278064	8.073564365
ANKRD2	11.97658645	11.39513538	12.2548564	11.81866385	12.85204328	13.00337269	12.82477982	11.76631983	11.73796407	12.48716333	12.15340425	11.2523382	13.02362508	12.81493227	13.0718677	13.2442857	13.49007929	11.87974215	13.09320232	12.84683849	12.09433458	11.57177664	12.38671323	10.90445536	10.32664015	10.40676514	11.15441069	11.09924549	11.6452068	11.01108998	11.90450664	11.53421173	11.46142505	13.49268258	10.68771384	11.73732648	12.14882359	11.9741194	10.69157336	12.33309476	12.19853793	12.36719639
ANKRD22	11.10222046	9.117571567	12.79472357	13.20376984	12.88506183	11.57438191	12.27025559	11.26424704	11.94858944	9.85794846	9.259083578	11.17570494	12.95739808	11.69557942	12.49453324	11.86108764	10.67416266	11.45847779	9.387356427	9.289869875	11.67092151	13.51275412	11.32364067	9.884494551	11.62684538	12.20862004	11.71238429	10.71314695	9.95692112	11.48543342	10.6674195	11.41223939	12.06274307	11.41879821	11.03171809	10.01184436	11.58027087	10.95038802	11.7898195	7.249339181	10.01627459	11.94923589
ANKRD23	8.330107113	8.529161654	7.939597614	7.988973893	7.754550258	9.527302284	7.993906767	7.991477835	10.75072435	8.133753485	8.557009829	8.999447634	7.428148408	7.972477358	7.311353869	8.943034289	8.025232702	8.341302026	8.352680117	8.423866257	8.748261463	9.813948163	8.048286752	8.600826656	8.516587512	9.065949704	9.079024255	8.512599782	8.263361874	8.199029753	8.129124238	6.862522579	8.339955354	7.826121457	9.185385026	8.093873431	8.146649528	7.089274376	8.871496423	8.070794656	8.236884915	8.866871288
ANKRD24	7.292643112	6.885997982	8.150964624	7.719140788	8.312724648	8.085314829	8.190533374	8.174096684	8.63273414	6.916913238	5.600994955	5.469557123	8.460637404	5.876212972	6.595928274	5.863280423	6.28783944	5.512020276	6.661630894	6.381441434	5.997527402	6.05013639	6.076087611	5.93579094	6.899951097	6.344794736	7.13491284	5.826724779	5.54024968	4.94693622	6.233439444	5.023031492	4.995870305	5.67758654	6.11785367	6.069833812	5.963153966	6.081105206	5.990100263	6.20147611	6.076087611	6.005996783
ANKRD26	9.832942802	10.35608906	9.474469178	9.317767846	9.732165371	9.997453484	9.60697661	9.928692775	9.627074315	9.845026658	9.949071959	9.590341848	9.30832664	8.498148032	9.320598267	9.17007347	8.53313459	9.328342416	9.327768503	9.866197756	9.669912805	10.30443168	9.366649968	9.403477566	9.564382158	8.302481603	10.39591489	8.78420689	9.277503176	9.138549919	9.604828713	8.429343263	9.280419869	9.219025102	8.457834982	8.800599313	9.18075186	8.290006676	8.700560266	9.311815094	9.277503176	9.194772299
ANKRD27	9.634172078	9.394324306	10.15604964	10.11833928	9.939792499	9.600169896	9.735654361	9.717754921	9.712947063	9.584358734	9.522572646	9.492447928	9.857539775	10.32371549	11.00242282	10.63376158	10.10552897	9.852420236	10.18010087	10.39843499	10.15357633	11.02961414	10.07683866	9.783061959	10.71800141	9.719994934	9.735654361	9.881434155	9.89954832	10.05565203	10.49737664	9.899017821	9.518973012	10.11992396	10.03185363	10.09796328	10.13140362	9.596552072	10.69495501	9.992871604	9.281737309	10.20117968
ANKRD28	10.41040461	11.00504491	10.0952127	10.00734002	9.940771276	10.46024936	9.91899113	10.81292737	10.13140362	11.32502243	10.41739338	10.53352644	10.21546053	11.15570809	8.701625897	9.667401574	10.22501168	9.341768178	9.938874346	9.541445042	9.443462079	10.25510286	9.953496483	9.705964443	9.452687498	9.665354493	9.896540994	9.909912369	9.279301882	9.887889705	10.12299094	10.17870909	9.541445042	10.67844983	9.392044148	10.07955316	9.230833634	9.538068753	9.924701872	10.80837028	9.479459592	10.05067172
ANKRD29	8.876131721	8.121404248	9.010096728	9.220897816	9.417808804	8.99464995	9.110227158	8.848332466	7.826121457	7.759696837	8.112533688	7.104404448	10.25456933	10.36426402	10.37100611	10.47345022	9.974434599	8.390730239	9.621288036	15.55099499	10.69157336	11.17483273	10.13233732	9.104600752	9.850810406	9.140902141	11.00001073	11.4906387	10.32113806	11.04466094	8.015319167	10.27570991	8.560740303	9.532938039	10.76046332	7.387549952	10.94206347	10.3927003	9.551208479	10.72730743	9.588511082	10.34809204
ANKRD33	8.916275662	9.469844137	9.077283557	8.962641053	10.19036924	10.1993968	10.10739744	9.137938313	9.333867038	10.1287788	9.54189356	9.16293093	10.13188819	9.864399917	9.690675434	9.841716524	9.46818702	9.829905747	9.737259329	9.115560414	9.168923123	9.946588229	9.344611352	10.18010087	9.776884956	9.912908805	9.557000097	8.300940253	8.455984631	8.642511012	9.245919805	9.266564391	9.243022607	9.424365061	9.302593551	9.302055833	9.688638471	9.466037836	9.206423382	9.069126977	9.778848284	9.192127648
ANKRD33B	9.082413379	7.312294352	9.116574506	10.534982	9.763669964	7.463153021	7.119954274	8.855440064	8.684503973	8.172714783	9.024379841	7.682819988	8.855440064	10.63028211	9.286861497	7.64008525	11.46476883	8.908844423	12.01680324	9.598105173	7.853669824	12.64949133	11.93266037	9.764624079	9.628770662	10.84740392	12.23552025	9.397709917	8.344012787	9.049901933	11.51423833	10.11101855	9.49356459	9.939792499	7.513662102	9.856974311	9.04350516	10.11783151	12.59731805	9.829412624	9.402448911	10.38085172
ANKRD35	12.51449235	13.20497156	13.8559559	13.54821574	14.27196744	12.93415581	13.43636513	13.57178884	13.8559559	12.59112249	12.58481244	12.07931811	13.60740047	12.981485	13.53802792	11.02670701	10.44675445	10.3410258	10.63850856	10.00670152	11.9815006	8.86564084	13.23106206	11.7429193	11.58904776	9.799735436	10.552257	11.88030404	11.03009635	10.75765042	11.80119806	11.82576398	13.11138569	11.0497585	13.48735613	11.16504205	11.1097265	10.31618475	11.14842075	7.678205882	9.017794519	10.7122323
ANKRD36B	12.65718645	13.08545308	11.35259353	11.06239443	11.50630173	12.40042294	12.34460373	12.46832532	12.15278557	12.54747587	13.43247482	12.58642107	11.10062378	12.50090443	11.61209846	11.30353069	10.04394501	9.954431527	11.93088523	11.39608815	12.19183811	12.00708849	11.47030331	10.98242818	10.35447022	11.28560721	11.79370246	13.12728359	11.66275241	11.49550408	12.26347537	11.75932993	12.12958902	11.08371141	11.4375585	10.31460709	9.696780927	10.06306204	10.92391548	11.56312354	11.72466273	11.7605251
ANKRD37	12.22606918	11.7350808	12.78499104	12.53986927	13.36974454	12.40463395	13.06650711	12.73615889	11.11388179	11.55201538	10.79536326	11.76732869	13.61699619	11.87331769	10.09610104	10.51941393	11.11530654	10.68825341	11.0939135	8.810349064	11.46777265	8.955324522	12.66098724	10.22744625	9.490846943	10.8468249	10.36684797	11.60550834	9.371477265	10.11005108	10.16867271	10.36532327	8.478239086	10.8106652	12.27277392	11.02412407	6.876718685	13.56681307	11.78512045	9.819559771	10.09423136	12.11457947
ANKRD39	7.856813899	8.562607996	8.285311696	8.217522294	8.105537655	7.910706479	8.077479961	8.172714783	7.72108239	7.719140788	8.507924723	8.796548087	7.511748934	8.149470148	8.280389705	8.903688318	8.652556153	8.789390188	8.803903096	8.498148032	8.737555186	9.61856321	8.354927813	8.93020387	9.425472428	9.136238439	9.519982832	9.079491889	8.807983003	8.713488631	9.369723011	8.42203882	9.433766135	9.284142271	9.854823512	9.156971273	9.612798337	8.005314604	9.368485216	8.850042717	9.651259632	8.685213047
ANKRD40	5.628365839	4.309464174	5.917973174	6.26940648	5.637133735	5.538622403	5.441344081	4.607818601	4.452312622	5.321803256	5.967563035	6.260239968	6.067450185	6.607043172	5.873715844	7.035515052	6.263764418	7.806843996	6.542702639	6.88376011	6.055761285	6.616981739	6.944392581	6.879035354	7.660222838	7.069355003	7.083181593	6.582289467	6.802627508	6.890827283	7.438213508	6.348135139	6.435944834	6.581171322	7.174851296	6.663697644	7.735089645	7.027932687	6.27978485	6.975570759	6.869181168	6.682151616
ANKRD42	7.352431838	9.242107063	7.828955337	7.416362928	7.140408509	7.400166247	7.472402331	7.454304813	7.501383838	7.451708652	6.986886506	9.169490694	6.797411752	5.977675865	5.067905037	6.058474065	7.329671436	5.0457807	7.183301966	7.095370195	6.416430977	5.834593788	6.286613854	6.259157436	6.650245616	6.403393743	7.363631253	7.291734812	6.705280374	7.523153776	5.806924251	6.032876838	6.134082188	5.841539867	6.096398188	6.28783944	5.938822153	6.626583933	6.475981459	7.288202519	6.44399548	5.395065743
ANKRD44	9.124758098	7.970857152	8.383398931	8.213559027	7.915282123	8.380913053	7.281300739	8.550229762	7.549947095	7.720134769	9.912401437	8.33283559	8.440380142	10.34914889	6.69679586	8.034311656	7.261300597	7.47401421	6.019403534	8.004538753	8.426983982	9.143597664	8.238321508	7.670727398	7.246370836	7.802607517	8.489021555	8.786805809	8.69169399	8.372664391	8.502353906	8.564616546	7.713928307	7.265472957	6.434715505	7.236928872	7.839039137	8.130535193	8.810898653	6.979600775	7.1534915	9.593401703
ANKRD46	9.949071959	10.4532961	10.7679004	10.51138564	10.28944048	10.15604964	9.896540994	10.5025535	9.515148691	9.989199517	9.53907915	9.809109592	9.788411276	9.15525229	11.00297473	10.86752693	9.56754198	10.83405	9.66265123	10.85012394	10.56903423	10.373288	10.03040014	10.85065027	10.82078092	10.25133395	9.609301677	10.02989305	10.12138507	10.27570991	9.350553214	9.571354627	10.1883842	9.98181664	10.54804131	9.777914404	9.99981286	9.876135026	9.953959189	10.02751574	10.14304022	9.964073615
ANKRD49	10.94765406	10.82923089	10.9278113	10.67499193	10.73768685	10.85286935	10.552257	11.0497585	10.33380558	10.76839683	10.71314695	10.82407045	10.42757281	10.93641534	10.86956447	10.66114138	10.60204599	10.36775945	11.28398945	10.65900377	10.68308251	10.41498088	11.03648011	10.87538902	9.966125366	11.45630901	10.64091691	10.78525427	11.06149114	10.49418864	10.59082613	10.8768297	10.48248234	11.33653056	10.38805573	10.75657545	9.767458838	10.59320681	10.73943782	10.56528133	10.07122553	10.69927861
ANKRD50	8.686609553	8.899744412	9.161376396	9.015260447	9.278103698	9.289869875	9.715038658	8.321213	9.543257921	9.506616635	8.959835801	8.953578668	9.590341848	7.442545048	9.507227424	9.848316815	9.89024678	9.992302274	9.516720167	10.50853652	10.21296457	8.227674919	8.607704689	9.846568164	9.079491889	10.39033065	8.258224699	10.70115763	9.535877913	8.602565423	9.332698846	9.620238872	9.200307428	10.08003688	8.637279235	8.724709007	8.950522412	10.76839683	9.447733622	9.362705519	10.815973	10.09845142
ANKRD53	7.783799468	8.038153729	8.09315131	8.598154799	9.601595529	9.722060033	9.291084429	7.778811115	7.56268131	8.838431871	7.926593854	8.006012784	9.514075627	8.742197813	8.810349064	9.333270424	8.847667569	8.517660485	8.948038693	8.021715916	7.722616096	8.502916944	8.890716693	9.49356459	9.49356459	8.55886213	8.10702615	7.298385625	7.33919642	7.231467456	7.686192856	7.452492729	8.070794656	9.069678361	8.037340483	8.340650256	7.927426367	8.42327545	7.214330699	8.070231683	8.410779326	7.673777541
ANKRD54	10.32468786	10.85841759	10.51475205	10.47531379	10.89915686	9.964073615	10.69971987	10.29006022	10.52464676	10.02069063	10.33380558	11.0939135	10.18097004	10.1667021	10.73078397	9.995501519	10.3954886	9.967629538	10.94309076	10.9594232	8.988143009	10.97285718	9.986735019	10.48893272	11.02961414	10.47720937	11.37504311	11.16400457	10.94016139	10.574106	10.29690724	10.19036924	10.45480018	11.25374203	11.41025986	10.45671162	11.18439677	9.997453484	9.992302274	10.58203099	11.11957584	10.574106
ANKRD6	9.5776536	9.938874346	8.636639865	8.905413389	8.121404248	8.717302253	8.936901432	8.459846463	9.279301882	9.261650583	8.639164422	8.997642278	8.428574023	7.44071268	8.855440064	7.317058252	6.584152087	8.10034273	6.02359533	7.3374171	8.286482974	10.34714158	7.527031587	6.559366265	7.746116897	8.09544586	9.249053673	8.951148827	7.971682085	7.528086264	7.014533842	7.864945558	7.632445137	6.487767984	8.847667569	6.447357148	7.763192779	7.054656934	8.36332666	8.789390188	6.535370642	7.87503568
ANKRD9	9.642257365	9.26219227	9.98131762	9.739867797	9.482035418	9.26219227	9.973941865	9.271113191	10.23906013	8.793119632	9.673283788	9.711878679	9.58077283	9.957893563	10.09335217	9.94464393	10.03091335	10.1276856	10.50020583	11.28500356	9.388443597	8.364156539	10.4337486	10.30523152	10.40768905	9.696780927	9.112025286	10.03576532	9.56014851	9.490846943	9.995958055	10.49084133	9.629380725	11.16312117	11.77502053	10.38849345	10.95038802	11.57656227	9.004713345	10.29931277	10.88526704	9.374082709
ANKS1A	12.80704083	12.65933756	12.32942209	12.42717733	12.19183811	12.31541771	12.46380788	12.48353009	12.39087677	12.20732389	12.19783607	13.02633197	12.57585683	11.41776876	11.87628642	12.58097978	11.8478622	12.02416463	12.16673423	12.15981781	11.71126668	12.51745441	12.53986927	12.54962817	12.58330627	12.68397335	12.05109103	11.65595694	12.0671757	13.03471553	12.66989696	13.17904498	12.58257092	13.34838018	12.35383355	12.63166469	11.9235061	12.34460373	12.87791671	11.7330185	12.8255717	12.20360353
ANKS3	10.81551722	11.15485514	10.36999881	10.59082613	10.14006365	10.2889187	10.23765361	10.23082076	10.79301244	10.96430773	11.41422162	10.33725736	10.11265382	10.3232249	9.699265669	10.1276856	10.32113806	10.91421808	10.32798152	10.76960627	10.58070287	10.94653476	10.58978388	10.78723402	9.85794846	11.27656156	11.15183647	10.02751574	10.43546401	10.15212984	11.14890246	10.55092268	10.08789821	10.62093561	9.786047137	10.48763298	10.45881912	10.58256972	10.54280587	10.84787555	10.15125614	10.61259911
ANKS6	12.4168293	12.53828888	11.80654321	12.33975034	12.03894893	12.01058455	11.87225667	11.6136433	12.22943891	12.88348268	12.38609731	11.95328736	11.57878684	11.82515034	12.36936334	12.22472671	11.79196747	11.36849047	12.64267545	12.48426299	12.45328808	11.60121709	11.94557358	11.97658645	11.62463796	11.3632911	10.68915341	12.30502897	11.80119806	11.29162541	12.22138677	11.54488938	11.73132895	12.22210222	11.77955031	10.54045389	11.13600956	10.79018471	11.29718233	12.23350038	11.89975504	10.87917404
ANKZF1	9.954431527	10.35740887	9.797578443	9.90612162	9.771490397	9.673283788	10.26296889	10.45191243	9.486779369	10.37469778	10.42662067	10.03227167	9.684885738	9.879489273	8.666275532	9.930729974	9.166415333	9.203349452	10.13521626	9.166415333	9.281737309	10.38482954	10.42891039	9.259592664	10.31868131	8.684503973	9.6309011	10.45140727	9.696780927	10.2440389	10.5025535	9.432104189	8.808511913	9.949605741	9.697466481	9.948612313	9.463627509	9.672805686	9.948045282	10.26405211	9.825949599	9.794875798
ANLN	9.156971273	5.635572349	9.163529756	8.763011616	9.581756372	7.009968002	9.917629115	7.391376365	9.760943386	7.762359984	7.273431931	8.660269387	9.397138645	9.284142271	11.08270151	10.40269296	11.40509194	10.56183814	10.72730743	10.6434298	10.83695702	9.733709929	11.41981161	10.42378987	11.257504	10.37237463	10.44159679	10.81248007	10.34627458	10.59123327	10.60914454	10.98702034	10.45723287	11.37454573	11.25844356	11.00196419	10.51818327	10.47875157	9.657550459	10.62042899	9.726290496	9.311815094
ANO1	8.991406736	11.74339306	6.968445656	8.324496796	10.28314696	10.38805573	8.604626517	11.44712474	10.66161344	11.38066186	10.80837028	8.918081309	8.521166056	11.06005155	8.869142745	9.16293093	10.32798152	14.69448838	13.36586334	12.86453358	9.982824445	8.621144428	11.8530974	10.03861564	14.45158424	11.90515061	14.99676091	10.5418388	12.60676499	11.55846123	9.575145957	12.14140169	13.65988528	11.13281157	10.45671162	13.85768806	11.44913045	10.00829817	10.71457858	10.26002497	14.65806154	13.74943423
ANO10	9.602037038	9.582771285	10.06306204	10.13735306	9.90274205	9.773482194	9.773923644	9.716589753	9.312858062	9.203349452	9.395357896	8.7960523	9.478897542	9.466671327	8.400588321	9.242107063	9.137938313	8.910130203	8.589276577	9.101330653	8.625648593	9.649644948	10.00399998	8.866871288	9.372020785	8.330840615	8.964445882	9.106989135	9.086139768	9.392044148	9.556439256	8.916275662	9.136238439	9.3593958	9.554505134	9.786969136	9.538068753	9.043005012	9.187812279	9.668919806	8.961499081	8.487136786
ANO5	5.543077926	7.807524693	3.164830316	4.71196749	2.53617455	7.957300735	2.665042157	7.721832885	7.645853016	8.821385066	6.816307941	4.514700623	4.400123924	2.949022426	4.30493191	3.925394612	3.121083324	4.975603062	3.338007716	2.58180477	3.833925993	9.455935009	3.09919626	3.080894389	2.74197973	2.945103656	2.61270449	4.934831461	3.911928877	6.05013639	2.81399034	4.534494037	7.381900131	4.669692447	2.978620039	2.601467388	4.090244189	2.498578086	5.203452692	3.647141059	3.326448098	4.741373243
ANO6	11.27556384	12.41601648	11.57771233	10.75500892	11.42336428	11.82751433	11.03009635	12.05667979	11.53966637	12.3188768	11.34114005	11.51044142	11.92969657	11.396577	11.9279112	12.12463028	12.69365857	11.54999219	12.32020734	12.27025559	11.90817744	11.82634987	12.10119207	11.38117942	11.39268598	11.48543342	11.54431126	11.8478622	11.09304143	12.0014716	11.33280837	11.87910832	11.64464382	12.33505327	11.84151494	11.65762394	12.39166885	12.24221327	12.1263674	12.95087153	11.99736526	12.03894893
ANO7	5.314189253	8.546189256	5.515066304	5.054747997	4.904303758	7.024321998	5.253856919	8.117191814	6.88376011	8.253287916	6.125467752	5.681815256	5.18880404	6.018328212	6.870172917	5.916430207	6.356844456	6.428285486	6.54864896	6.856013536	5.486875103	5.263698623	6.30657488	5.341773216	7.764972643	6.652341083	6.946411235	6.015848777	5.535802228	5.613067179	6.774104462	6.338672673	6.13174955	6.28783944	7.839039137	6.32616643	6.602752114	6.824664565	6.249501382	7.729554908	6.11785367	5.393359052
ANO8	9.958868321	7.894245106	9.869044485	8.611473698	10.06547443	8.930874808	10.14106969	9.165867405	9.688638471	8.684503973	8.637279235	8.598154799	9.546015317	8.589276577	8.199792227	9.150431936	8.300351206	7.621349012	9.434217869	8.507924723	9.298052133	9.202096962	9.89024678	6.121693696	8.770894445	7.526179167	8.420065848	7.789800851	8.521166056	7.853669824	6.457984991	7.389360275	9.070139624	8.191195786	8.528447304	8.281865533	7.263962846	8.034311656	7.515527632	8.847667569	8.329383984	7.810856223
ANO9	9.818973326	9.2880124	9.670846711	9.085549827	9.229770395	7.853669824	9.499547443	8.770894445	9.233018234	8.197358836	8.502916944	8.538197916	8.678752719	9.306055345	7.767418804	9.588511082	8.60202229	8.513203871	8.763723322	10.85989199	8.07283301	12.80704083	9.346726549	8.523181751	8.53313459	9.155871555	9.747459829	8.941007587	8.881932877	8.275768423	8.850042717	7.864141809	8.883831935	8.410024514	8.854202123	8.511996594	9.355230316	7.550836394	9.830915726	6.605074443	8.59332717	8.984192088
ANP32A	10.3466902	10.56093166	10.57609825	10.52000521	10.29006022	10.13780003	10.17206996	10.20933188	10.29169175	9.87414257	9.935429636	10.22991137	10.34772279	9.715038658	10.3834374	10.03420631	10.26101905	10.09955261	9.427082132	9.667942406	10.34154455	11.2866085	10.46618991	9.988108579	10.22071454	9.787944246	10.45829477	9.889262564	10.24681583	9.450626721	10.20679251	9.858941042	10.20163624	10.42057943	10.21387026	9.901836481	9.754483479	10.26797073	10.49283476	9.800202908	9.834148116	10.4500189
ANP32B	12.48353009	12.4292521	12.9539417	13.16029761	12.9920674	12.47811774	12.90448315	12.91158143	12.881726	12.35794608	12.90702628	12.54224324	12.68311537	12.90358439	13.02362508	13.75560682	13.23106206	13.06650711	13.5601126	13.66823353	13.16029761	12.39802999	13.1032876	13.96836233	13.03205042	12.31596794	12.97857605	13.64567321	13.17240542	12.59035217	13.79989757	13.13144578	13.33377363	13.82457372	12.58556802	12.53155897	14.24930021	13.46735033	12.8117802	13.29216309	13.54425898	13.51512398
ANP32D	7.581094103	7.732940847	8.361607575	8.260608052	7.189218845	7.466847349	7.876507109	7.839904851	8.174096684	6.872281895	7.784592036	7.732940847	7.961584654	8.063076883	7.731175798	8.012297321	8.160419347	8.836793045	7.775800911	8.316011207	8.429343263	8.869142745	8.392099769	8.236114631	8.562036501	8.139765081	8.325239693	7.814046574	7.49307115	7.313196772	7.743747767	7.719140788	7.984455324	7.373310668	7.54928143	8.212930747	8.442616173	8.519781936	8.189852966	7.770049697	7.941404383	8.049200194
ANP32E	10.24886381	10.11502247	10.72576727	9.779923777	10.47531379	9.937419294	10.17312064	10.10832581	10.74303902	8.219613625	9.869962748	10.83032222	10.23722582	10.56424081	11.06725492	11.20745431	8.661641425	11.77224541	10.72231653	10.94154376	11.04073139	10.44075775	11.11182851	10.51039863	10.96975835	10.31057655	11.00151374	10.335856	9.953047811	10.65196583	10.59571625	10.27375759	11.03113976	10.53726936	10.30809824	10.99553974	10.02254646	9.946083152	10.09285305	10.1203714	11.03171809	11.18629892
ANPEP	8.317618472	7.826928689	6.340847085	7.067643525	6.873395591	7.726152348	7.316174088	7.792102342	8.260608052	8.465312609	9.515666732	6.859042912	7.653433371	8.489021555	7.388467306	8.413725943	8.653251843	7.402672717	7.253229444	8.415990782	7.485072601	8.129124238	7.038375399	8.509856268	6.587287106	8.174770811	6.434715505	7.708922608	7.445315096	8.948038693	6.370092905	8.073564365	7.849511698	7.831493645	8.689322614	8.439673435	8.648688587	8.951148827	8.628504963	8.201895259	7.293401248	7.901574944
ANTXR1	11.517347	11.24239175	10.85012394	11.2602876	10.90351532	11.63367787	10.55370073	11.15629433	11.11244323	11.21645915	10.4962554	11.45993682	11.58512967	11.16201355	11.06239443	11.83394156	11.60768134	10.70822265	10.96563372	10.54611675	11.24140134	9.927553265	10.60676413	11.58959362	10.96292329	10.00623735	12.15147745	11.67092151	11.58790493	11.53616092	11.17722876	11.33012521	11.07055246	11.52693539	11.11434744	11.09487609	11.43552335	12.61766599	13.0921942	12.16930258	11.2252813	10.9623393
ANTXR2	11.48491151	11.41828861	10.40403	11.42075671	10.92545139	11.02619702	10.77463703	11.53110473	11.21285236	11.24034504	11.96050817	11.10877656	11.41422162	10.84580279	9.932018409	10.4652624	11.9209763	9.442363282	9.811899783	12.32675735	10.8842675	11.05064697	10.36834586	10.89278981	11.16659806	10.74086919	11.0831996	11.96407762	11.7251449	11.32028046	9.501866628	11.36619076	10.57560792	11.02467092	10.05677839	10.46024936	9.955446635	12.23276168	12.22606918	11.88669794	12.44595592	11.39172615
ANXA1	18.10944223	15.96446345	18.76342991	18.67792255	18.59991959	18.05803927	18.59991959	17.77903408	18.37344674	17.33932483	16.21678861	16.97762876	18.67792255	15.68625518	17.87221782	17.39424668	17.84221734	16.23085817	16.93542055	17.14489351	16.61714943	13.80737433	17.51867765	16.17487534	17.72287092	17.08479769	16.8511127	16.97762876	16.75096594	17.03083297	16.21088935	17.42015348	17.6262653	17.3295408	17.59438518	17.26464996	16.32184645	17.26464996	16.67220212	17.12216399	17.6262653	17.87221782
ANXA10	4.324409992	4.5075393	4.575102402	4.011050148	3.340886026	3.56861338	3.002061829	4.489257535	6.230708225	6.854880211	4.72684923	7.238843072	3.104096572	3.769156067	8.919353131	3.798033593	3.232786871	5.531273288	4.745300926	6.68104785	7.568711003	3.629325643	2.792125096	10.17312064	4.602817671	9.251938452	3.080894389	7.896069141	4.479857995	4.256872591	8.52238179	6.127947269	4.354346469	2.569770973	5.366327678	8.977872454	4.521558502	5.312416107	3.526128345	4.60528	7.036679492	6.665740012
ANXA11	15.11838203	14.24100477	15.01078416	15.27770522	15.0005877	14.03179345	15.2512904	14.39902772	15.07109447	14.20586588	14.30027253	14.36331206	14.65266614	13.71814214	14.5365498	13.11138569	14.1905715	13.25974412	13.2765419	12.72859397	13.54936728	13.72583801	13.54936728	12.89996124	13.8608998	14.45401999	13.3623402	13.70401296	14.20761851	14.94910688	14.05626582	13.58507408	13.57714443	14.03005588	14.22937022	14.30837421	13.63110398	12.98844382	13.92143118	13.53254629	13.23762996	13.78610856
ANXA13	3.903434347	3.513308492	3.725785737	4.040944765	5.843910312	5.663706148	3.272965788	3.409229239	2.754440169	3.39913384	7.497571475	3.964822795	3.809351061	3.068154624	6.090046888	4.088399493	5.138848453	9.743765978	3.984799175	6.967367722	3.268269145	3.836875727	4.412745721	3.725785737	4.592283402	7.800213308	4.0005594	5.895164344	4.58305739	7.501383838	5.960248319	4.499305761	4.643286786	8.326214987	4.586522037	7.076173922	5.64400702	6.397626765	5.631167953	6.695926267	7.553767647	3.076318703
ANXA2	17.13107372	16.52239248	17.17665024	17.3295408	17.21055206	16.52239248	17.17665024	16.59926726	17.26464996	17.18725923	16.74033618	16.66309407	17.15581445	16.27651287	17.16603556	16.30611452	17.69563171	16.3142963	16.65425823	17.30290199	16.46031427	16.05906332	17.09505952	16.7000914	16.91321416	17.55647477	16.39801484	17.42015348	16.60859149	17.80869798	16.10447063	17.58106121	16.77160331	17.38354551	17.54212673	16.60859149	17.24379336	17.44488296	17.96069819	17.80869798	17.3597435	16.81667276
ANXA3	12.51809625	13.57308651	13.10839371	13.3623402	12.47947608	12.55722118	12.38347844	13.69122094	12.39377892	13.45355154	12.38413014	11.56362694	11.79715763	10.78922302	12.39166885	10.69633245	13.80127807	10.55273724	13.10205241	9.296884075	11.35866183	8.684503973	10.87731162	10.69006168	12.28234238	12.49167634	10.86645419	11.61581474	11.50229622	12.7741251	8.204016774	12.2896876	11.56362694	13.77882	10.67720827	11.82930246	12.2896876	13.28768705	12.28023171	11.5530282	14.05796227	10.65807441
ANXA4	12.59280102	12.39953752	12.30442106	11.97906726	11.79256477	11.71618023	11.95161348	11.9696665	12.29368236	11.84615912	10.95132944	12.31733401	12.3009391	12.49453324	13.42072736	12.28023171	12.82398721	11.4420539	12.9856873	12.32305094	12.45466771	13.37091485	12.73945236	11.54588766	13.14062856	12.74881488	13.15006722	12.8117802	12.69365857	13.43867408	13.02166767	13.32463995	11.94673996	13.18419895	13.36974454	12.65349716	12.84417739	12.61911381	13.54059506	12.23613781	12.54962817	12.18595118
ANXA5	13.54936728	14.35188569	13.09822469	13.60113414	13.25208615	14.3325155	13.31473826	14.48824812	13.45994926	14.76460071	14.26393546	13.98134378	13.78610856	13.8347926	13.27116037	13.25529386	15.02259778	13.81418817	13.74155458	14.40127654	14.10321699	13.56144543	13.77882	13.6059246	12.60676499	13.93788816	13.78318584	14.46243868	13.83795386	14.41945437	13.84263953	14.09727003	13.08035846	14.42134248	13.44720914	13.84263953	14.51462551	15.27770522	15.04996968	14.78378785	14.73219265	14.15662339
ANXA6	11.24328551	10.17100913	9.410815816	10.43233374	9.142623865	11.06916403	9.416639332	10.83089895	9.785554888	9.922990742	11.87795003	10.52422107	11.0251756	11.09873258	8.517156093	9.849775236	10.62389389	9.826929275	8.043572455	9.804409301	10.26296889	12.62083168	10.02359065	10.00926019	8.432092116	9.108023028	10.57231816	9.930729974	10.31618475	10.27463089	9.480367863	10.54912167	9.878589126	8.870839584	8.99417566	9.357852942	9.3593958	10.38711831	11.92479142	9.085549827	9.353734301	11.49001965
ANXA7	11.30158674	11.83794786	11.5147019	11.11802666	11.18587726	11.3224472	10.8373892	11.11131835	11.48847819	11.89921062	10.56135673	10.79437338	11.05313583	10.98498304	11.89255809	11.11486835	11.20694696	10.8627756	12.10599416	11.9809568	11.24673438	11.18915057	10.80629462	10.45786639	10.71654674	11.0633837	10.82166975	10.65807441	11.32364067	12.30918897	10.84830051	11.45191584	10.9584112	11.30158674	11.18538344	10.51236876	10.95228263	10.42016086	10.49567897	10.83405	11.14239287	11.14289133
ANXA9	11.22382105	3.17625715	12.51809625	12.47373852	12.90792296	8.643144543	12.04813082	10.92303928	12.28628035	2.553706746	3.876954288	7.20609273	12.20622016	11.65762394	10.21986854	7.748820481	5.109411614	6.401530959	7.107040815	3.951990191	6.294594032	6.303172673	10.70115763	5.364573872	6.27374774	7.183301966	8.904279366	7.235292053	8.031995337	6.093813874	5.85539169	7.191023364	9.182919588	6.486654216	10.18550704	7.919393824	4.769171012	2.901161923	8.002175841	5.078422907	5.129403243	7.50606322
AOAH	7.602619378	5.649313827	6.752564006	6.518139855	6.321178235	7.181345844	7.439753534	7.75286765	6.861695673	7.784592036	9.589693002	7.798648454	8.319869882	8.590596343	6.961915953	6.92446215	6.349353259	6.005996783	4.994376723	5.709993708	8.126501957	7.832338592	7.292643112	5.61443631	5.980118191	6.493117951	5.800721573	9.433146279	8.299595584	8.410779326	7.597325453	8.589276577	7.511748934	8.201895259	7.282241484	6.868185109	4.994376723	7.387549952	7.824401229	5.041154543	6.356844456	8.780200283
AOC2	3.376870557	5.021120868	4.699970978	3.743916055	3.636406602	4.185216004	3.959301533	4.07000341	4.356562243	4.040944765	4.10315579	3.363828318	4.206424517	5.257283206	3.663520057	4.797768938	3.367839981	4.430173408	3.285862367	5.337093198	3.463527761	4.532872723	3.975763835	5.084364538	4.374821281	4.410974577	4.821815234	4.12321818	3.992319301	4.356562243	4.08589403	3.771952563	3.8008913	3.754323251	3.961694279	3.463527761	4.978864236	4.804792206	3.77710765	5.574428573	4.821815234	3.979144288
AOC3	9.405275052	9.144371073	9.510900557	11.54538079	10.73993143	11.26745691	8.587262913	11.51044142	9.363888547	9.551684839	10.62468993	9.191539955	11.20383909	9.146062428	5.801862649	8.039675386	8.432092116	8.311308377	7.326709912	9.394846768	6.692362039	8.815948857	9.015957249	9.644694478	8.505738708	7.425274801	9.123674439	7.660222838	8.846284483	8.206129984	8.789390188	9.261650583	9.335556862	8.794327109	8.175601854	8.970468412	8.013826522	8.829427046	7.70278822	7.658378315	8.690456812	9.892640551
AOX1	10.17548364	10.31244348	9.471249136	10.38757418	10.0106989	11.62102132	9.777914404	10.77245454	10.39800569	10.48325739	11.38551959	10.64811761	10.78873542	8.472951178	8.015319167	6.615985404	7.342093708	6.80492613	7.319708621	6.712529982	9.139114224	5.777854149	8.362491147	8.792433406	7.619481829	7.102412305	6.282023281	8.388424073	8.44906138	8.584051177	9.212029445	9.805384306	8.557009829	7.37528621	7.124678584	7.749635166	6.555662593	7.549947095	6.800600098	7.917740935	5.993965738	8.586599432
AP1AR	8.717949824	8.351439201	9.6818445	9.075296778	9.066645566	8.853187955	8.936310497	8.298378003	9.05953949	8.971256333	9.119373638	8.086869887	9.307709633	9.639519731	9.743765978	8.745733134	8.736508368	9.680704105	9.653256608	9.438629906	8.86564084	9.468670298	8.63273414	9.178958244	8.78420689	9.469844137	8.850042717	9.152758689	8.52513957	8.12702774	9.23598185	8.913399558	8.407851888	9.24362574	8.557009829	8.575436185	9.142054723	9.235267529	8.420065848	8.58092837	8.698049558	9.469204342
AP1B1	9.09041995	8.373461296	9.836956771	9.965095771	9.900362921	9.172447606	9.952609548	9.108023028	8.733351623	8.128446613	8.502353906	8.975568033	9.499547443	7.939597614	9.459889419	8.684503973	8.916275662	8.710305972	9.305474717	9.125246138	8.820795241	9.797044982	8.763011616	8.608440203	10.03815514	9.405275052	8.482236285	9.341768178	9.234155052	9.177585161	8.922571018	9.136845262	9.014588633	9.503010466	9.821493876	10.08529962	9.605415898	8.881381937	9.507227424	8.659199622	9.600169896	9.362705519
AP1G1	11.92665406	12.0639378	11.97288405	12.13288723	12.00771079	11.74339306	11.9741194	11.63479389	12.04198353	12.09368591	12.19234732	11.48491151	11.80892823	11.59256653	11.4806818	11.07686498	11.67361269	11.85655628	11.81241818	11.55598487	11.55049462	11.67639495	11.96228338	11.65712301	11.39757024	11.94273429	11.21233847	10.92303928	11.68474252	11.40241738	11.4830226	11.32793839	11.22134466	11.12338037	11.47432602	11.67957869	11.35259353	11.15570809	11.59314164	11.56480541	11.56055241	11.78512045
AP1G2	10.98890329	10.68308251	10.69927861	10.50352918	10.61173136	10.37705648	10.81790602	10.62937956	10.79953208	10.61173136	10.40269296	10.74349266	10.28456342	9.883972066	10.22892672	10.21136178	10.1276856	10.24487809	9.731637003	10.34001809	10.5466561	11.19055441	10.48525988	10.50066011	10.27570991	10.56994282	10.26296889	10.78723402	10.76987125	10.1993968	10.85397418	9.966573504	10.3056625	10.01767846	9.755013081	11.46533841	9.907464546	11.05555029	10.35307412	10.09027363	10.31510824	10.4716114
AP1M1	10.39591489	9.604330917	10.16430446	10.47875157	10.487103	10.48996606	10.22255233	10.04235332	9.618004188	10.0087377	10.58545501	10.40182288	10.8373892	10.01481115	10.08142398	10.59609824	11.07506181	11.76682387	10.75996846	11.55750431	11.19526614	11.02770045	10.43918849	10.18429465	10.32852185	10.06256518	10.43498241	10.8355745	10.63614735	10.83308527	10.25510286	10.88383131	10.47023062	10.63114186	10.44675445	10.71556893	12.62543717	10.39843499	10.89871351	10.96292329	10.9723719	10.98702034
AP1M2	10.75996846	10.70157348	10.94953667	10.91215251	11.07924949	10.66114138	11.19479141	10.35005226	10.18751945	10.27183602	9.250189376	10.6689193	10.71694951	9.242107063	10.84473302	10.63198856	10.80782425	11.42954274	10.58878388	10.126096	10.3613	10.91938288	10.42425282	10.00488276	11.1990435	9.782508457	9.304425248	10.54715402	10.69591292	10.67094084	11.00050124	9.683812505	10.39314293	11.35622572	10.73210804	10.96134991	10.23082076	10.50066011	8.812320655	10.12713603	10.7468284	10.00170459
AP1S1	9.424365061	9.301524036	9.885958625	9.192880015	8.340650256	9.140298286	8.926545102	9.362705519	8.856086832	8.286482974	8.457236615	10.11358995	9.463033413	9.541445042	9.008939335	10.21650134	10.85841759	10.0952127	9.306055345	10.95228263	10.30484653	10.27141932	9.678241747	9.57183547	9.043005012	9.506616635	9.854823512	9.957645385	9.388443597	10.73583888	10.93465482	10.30400979	9.340275759	9.899870196	10.12250095	9.864399917	11.0152469	9.096867759	9.932913397	10.76311303	9.910323914	9.709986448
AP1S2	9.90530374	7.899296653	9.192127648	9.983321076	9.202096962	9.666350413	8.541661832	9.786969136	8.937415371	8.976142925	10.19225518	9.690675434	9.762035862	9.804409301	8.045065975	9.959496716	9.181267564	8.666275532	9.421529767	9.548146177	10.77413216	10.42662067	8.967370086	8.941679197	8.762481928	7.759696837	9.142054723	9.745827849	10.44675445	9.253608273	8.417988552	10.05121361	9.099157427	9.589693002	8.294131025	8.628504963	8.131486246	9.79583249	9.5454918	9.501866628	10.42708017	9.636119745
AP1S3	8.672561599	7.307690976	8.228247936	8.18814215	8.012916695	7.738626599	8.495686056	6.954927862	8.668931565	8.946285835	9.408139018	7.742160547	8.639799522	9.486779369	8.166550621	8.9691815	8.220391262	7.826121457	9.128087558	7.90413864	8.981998113	8.474875227	8.903000626	8.786168103	8.67453816	8.76062983	8.369879559	9.284142271	8.776528601	8.916275662	8.622944606	8.93344092	7.832338592	9.00060405	7.824401229	7.974255693	8.153878233	8.322586672	8.868526976	8.824313558	7.712958114	9.174151225
AP2A1	8.316011207	8.063765562	8.847667569	8.803903096	8.533830321	8.104697976	8.818965227	8.502916944	8.418716042	8.117191814	8.218959513	8.248738465	8.386900246	8.439673435	8.038153729	8.502916944	8.904279366	8.805711418	9.293314589	9.730805349	8.337108118	10.08193303	8.759329828	8.422646263	8.362491147	8.719772615	8.710938646	8.768991117	8.783435367	9.17007347	9.375158124	8.792433406	8.263361874	8.518393404	8.824992006	9.349892655	9.020030414	8.469925943	8.35780017	9.093390392	8.52513957	8.30325672
AP2A2	11.27446201	11.65543779	10.82503712	10.94016139	10.89477667	11.29513423	11.00403307	11.55805817	11.15336228	11.6753107	11.80411035	10.5431541	10.94395556	10.95428793	9.926877239	10.81943614	10.49831899	10.10153461	11.34329488	11.16659806	9.916026269	11.89068464	10.2864587	10.58878388	10.04559242	9.443955835	10.36073765	11.21068003	10.45094181	10.98195531	10.43738846	11.36849047	10.29546824	10.37612242	10.41097919	10.7543865	10.61591182	11.22277509	11.17824491	10.92974454	10.56950924	11.11182851
AP2B1	9.577222751	9.913886796	9.082413379	9.591932477	8.968539209	9.916478926	9.49576547	9.697925104	9.608610425	10.41145992	10.24886381	10.76086328	9.809962419	10.00442344	9.576674013	10.87448224	10.42708017	10.71457858	10.16346217	10.31204847	10.10739744	10.79485624	10.20253589	10.12509437	10.26847164	10.20081391	11.64787982	11.42336428	9.934956279	10.59909161	11.52432405	10.24055876	9.638003211	10.08339313	10.03911929	10.64383445	10.1276856	11.13011664	11.01265975	11.38456134	10.62983151	10.07378814
AP2M1	12.02758457	11.33231631	12.03570396	12.26885053	11.99313182	11.81586679	12.25556361	11.85489595	11.78576863	11.38709038	11.17613539	12.73361708	11.93443519	11.3649401	13.03750634	12.61287498	12.86916014	13.44128675	12.46002191	13.10734653	12.31811084	12.37762105	12.65108469	12.21115834	14.16993531	13.05411341	12.82148446	13.8186869	13.0083662	13.20824446	12.45706657	12.72706187	12.80857327	12.68152945	13.58246261	13.3915109	13.48593519	12.36791695	12.65643157	13.57308651	12.94443798	12.2855512
AP2S1	12.17742354	11.44857573	12.83072267	12.64409224	12.8061493	12.35670437	12.72417985	12.53762579	11.89975504	11.81529283	11.99013573	11.74176614	12.78499104	12.51449235	11.83739899	12.54820611	13.30462782	13.80295072	12.59821535	13.16205946	12.2320254	12.30304059	12.63325383	12.8545893	12.50458028	12.27492153	12.59280102	12.8291876	12.74179581	13.11717318	13.73619355	12.33505327	12.40534975	12.7741251	12.60756122	13.05814058	13.5799589	12.48210631	11.94387198	12.80425078	12.2896876	13.03667397
AP3B1	11.51632904	11.83977901	11.96174932	11.80300292	11.7134577	11.63746206	11.99614828	11.77790234	11.40927214	11.52791629	11.31595396	11.29858104	11.52224479	10.84023166	10.96134991	11.29017273	10.93270183	11.55598487	11.0831996	11.71238429	11.28220477	11.7887595	11.64196847	11.5739418	11.37647572	11.26373436	11.01684133	11.73078773	11.11022397	11.50682525	11.89010894	11.58959362	11.187799	11.27136412	11.60550834	11.396577	12.0311403	11.82229897	11.75869252	12.34460373	11.0633837	11.20838449
AP3B2	5.148602927	5.278556628	4.302692959	5.497574294	4.579383075	5.707528125	6.952805695	4.452312622	5.544200174	5.243603696	4.911498499	6.253120867	6.073360185	3.148571213	5.190733688	3.909081921	5.164956215	7.271404644	3.542372554	5.761833902	5.50631205	5.507679581	5.673052065	5.77630966	6.462916828	5.726219784	7.338232514	5.602281092	4.757948763	7.017561123	7.055407034	4.739543118	4.396432049	6.83379679	4.155988179	5.221305844	8.273769577	2.665042157	6.986886506	6.299558559	3.526128345	4.167864684
AP3D1	15.43793304	15.41567807	14.56212568	15.12324009	14.85063372	14.80513604	15.2307302	14.94571483	15.64904024	15.57818067	16.10447063	15.45803881	15.10410053	14.92308621	15.0563796	15.13579716	14.28817568	14.60427539	15.55600493	15.66922435	14.9108364	15.67445046	15.20148068	15.03763683	15.43379388	14.60427539	15.70368586	15.379086	15.10788881	15.06415751	15.20148068	15.15856804	15.47744545	14.68659086	14.11903685	14.50551617	15.24725183	14.93250797	15.78924943	15.23505475	14.9075629	15.15450448
AP3M1	10.32271059	10.3232249	10.60450658	10.97896964	10.54715402	10.45981127	10.41498088	10.53586252	9.736715882	10.3466902	9.870804531	10.23860037	10.20037532	9.784562619	10.891465	10.35608906	10.51475205	9.638505944	10.40441466	9.925324895	10.43980568	10.88295956	9.920992989	10.52177833	10.28257505	10.0867347	10.07482391	10.62336367	10.72682825	11.58626895	10.72576727	10.26002497	9.992871604	10.46288827	10.92391548	10.05765589	10.18751945	9.454782177	10.27141932	10.55709809	10.42378987	10.2560898
AP3M2	9.00060405	9.640595344	9.320056466	9.413124447	9.150953732	8.719252462	9.043005012	9.443462079	8.877204806	9.686726532	9.69632939	9.94563266	9.076621197	10.06834292	9.141535958	10.40484522	10.05724515	9.460455966	10.13008719	9.89467475	10.06161871	10.39800569	9.46818702	10.03185363	11.04073139	11.14054228	9.75180879	9.881880944	9.672288903	9.66265123	10.91472736	9.427695524	9.17007347	5.543077926	10.55320339	9.351472144	8.384803511	8.722860689	9.372020785	9.562198418	9.772425811	9.960420809
AP3S1	12.98923908	13.09140947	13.54936728	13.46241698	13.27449115	13.36586334	12.93696824	13.56681307	12.9196995	12.9824031	12.73796164	12.92961408	12.91786484	13.21881203	12.68716645	13.01020225	12.62935925	13.16029761	12.78953463	14.74308166	12.70704545	13.34731858	13.78036857	12.35305847	12.7193799	12.63245403	13.06760881	13.25208615	12.73706422	13.39378756	13.15915572	12.92435748	12.55795641	12.80944926	12.95468684	12.65567679	12.91889631	13.92506631	13.05003475	13.8738386	12.99494365	12.93977584
AP4B1	10.01627459	10.00623735	10.1024004	10.10199696	9.754483479	9.675802332	9.785554888	9.992871604	9.65955224	10.10331962	9.949605741	8.905938813	9.428825103	9.973487464	9.409555388	9.101841685	10.05186514	9.509963338	9.69632939	9.293314589	9.621288036	9.647065516	9.193595952	9.301524036	9.400415351	9.074458732	9.927334545	9.043005012	9.535336213	10.2349463	9.402904428	9.173644989	8.972465619	8.768991117	8.837898567	8.686609553	8.72897849	9.241466596	9.467652928	9.214941148	9.02069448	9.538559162
AP4E1	11.35866183	10.2780695	11.45942118	10.71121955	11.45246562	10.84123315	11.45630901	10.5065773	10.93218046	10.50303254	10.87340314	10.71965789	11.40927214	10.41383711	11.32737916	10.43273645	11.48491151	11.33377478	11.24328551	11.57289781	11.56856236	11.4136482	12.16157894	11.64633992	11.59747224	11.36435393	10.80153754	10.81790602	11.31977629	11.15965921	10.40853658	11.18915057	11.19333581	12.03570396	12.55647474	10.91669585	10.30864227	11.41178822	11.0436071	11.8082601	11.33695859	11.05904324
AP4M1	8.461368333	8.597451927	9.159051107	9.167058337	8.722229682	8.312014231	8.742197813	8.538958819	8.7095228	8.115620416	7.97688459	8.958643269	8.589276577	8.375996615	8.150964624	8.899744412	9.488289133	8.535058708	9.098595583	9.638003211	8.659660376	9.57034268	9.153347025	9.037377217	9.994776584	8.874904107	9.851323389	8.635236454	9.149429139	10.16387027	9.725854692	9.773923644	8.960983191	9.669912805	9.638003211	8.7095228	9.474469178	8.681261581	9.077283557	10.83969636	9.329484495	8.616252484
AP4S1	6.474252566	6.79291482	7.052715091	6.762112255	6.815283578	7.219750228	6.494061341	6.654485755	6.98260858	6.810226434	6.707173447	7.660829108	7.307690976	6.736656169	6.875768679	7.630818578	7.251417288	7.37528621	7.705528445	8.08303585	7.558252209	6.332271959	8.775236228	6.173168919	6.992023006	7.555539372	7.310560187	7.451708652	7.788801764	6.931871085	8.205451604	6.856013536	7.528086264	7.732013134	7.887428204	7.991477835	6.356844456	8.836132782	6.992023006	7.555539372	7.558252209	7.530875417
APAF1	7.077136073	6.724672577	7.048530485	6.964522975	5.774882967	6.02359533	6.844258037	7.36868924	6.691091717	6.952805695	7.853669824	6.616981739	6.461835679	6.917952733	6.843063685	7.172745151	6.545125957	6.703183642	7.314315889	6.423479247	7.117879235	7.656716288	7.485875394	5.757069858	6.837908887	6.539715919	6.780702686	6.995735599	6.477313936	7.601894448	7.422621271	6.579951656	6.300914574	6.720690438	6.030264853	7.317058252	6.374916353	6.393487481	7.139481852	6.986886506	6.307824501	6.20545688
APBA1	5.243603696	5.509324026	5.58418008	5.416968589	5.252455606	5.008838662	5.869709897	5.353371996	5.85539169	5.419772163	5.024826618	4.699970978	5.325320415	4.61663332	5.620866504	5.846516064	6.438207823	5.444074502	5.8750026	6.022376863	5.036617443	6.311940817	5.774882967	4.852714895	4.749239648	4.155988179	5.12755866	5.661124667	5.426726023	4.894886726	5.017602084	4.479857995	5.793697382	5.340357152	6.552087247	5.94917357	5.211480385	4.977376659	5.001174991	5.093453062	5.853905311	4.78521323
APBA2	5.659859462	6.178104516	6.514437354	5.393359052	5.679123154	6.083325399	5.803107418	6.939593079	5.89225252	6.420022441	7.179678368	5.587322581	5.954053551	7.016539247	8.605239186	6.683074576	7.545237508	8.812320655	6.349353259	7.069355003	8.517660485	7.699296638	6.711514568	6.862522579	8.400588321	7.808399315	8.109493333	7.280286963	7.309710687	6.955937237	8.689916348	7.449758044	8.079146208	6.915006855	7.070463791	6.887008162	8.25534302	7.703651665	7.630127201	7.572817437	6.136680008	7.928368916
APBA3	8.912878581	8.402179779	8.647518388	7.170028699	8.521729271	8.683916639	8.767780214	9.013461898	8.494485418	8.640416315	9.394324306	8.535058708	9.073389334	8.800599313	9.49576547	9.115038818	7.478978179	8.472429433	9.349892655	9.258044047	8.420065848	10.63674344	8.983072144	6.405570159	9.004068875	8.154559411	8.113235981	8.31391659	8.560099084	8.265539892	8.422646263	8.4207659	8.219613625	7.958128274	8.354927813	9.168923123	6.921394338	8.841471603	9.369723011	8.272347714	8.575436185	8.698667725
APBB1	7.932310933	8.258224699	8.347106338	8.497540979	8.296716205	8.484221951	8.024465469	8.340650256	8.22323606	8.397089822	8.491805936	8.741664708	8.306426236	8.141854893	7.111233788	8.536232683	8.069436285	8.067827301	7.613693042	7.31516965	7.482295304	8.025906484	7.417147425	8.767780214	8.021715916	7.549947095	8.496313528	7.978478022	7.800213308	7.636695808	7.446148776	8.026851643	7.840735595	7.807524693	7.367865717	7.574329598	8.336467061	8.221687519	8.11157637	8.112533688	8.218223719	8.325239693
APBB1IP	11.2528419	9.577222751	9.87414257	10.5162099	10.41383711	10.80244027	10.1093768	10.96430773	10.49195411	10.06161871	12.12582679	10.62183541	11.28114355	10.73536474	9.405867668	9.680704105	9.357852942	9.963586542	7.586704124	8.204677653	10.77283325	10.8355745	10.02210981	9.422702583	8.404182456	9.342288474	9.925324895	10.61259911	11.46927129	11.41721721	9.103013318	10.97379251	10.28549061	9.895502135	8.37816261	9.62331468	10.51188334	9.569324744	11.18683401	8.176535594	8.962641053	12.04082552
APBB2	10.05820072	10.19512911	9.705964443	9.807850702	9.680222547	9.809109592	10.03467516	9.511456881	9.927771985	9.889262564	11.187799	9.296441691	10.05013402	10.58588792	10.05186514	10.17312064	11.67842502	10.77463703	10.92078261	11.17437558	10.22696639	9.466671327	10.61129094	10.55910153	9.873288274	10.36944249	10.57651466	9.530962658	9.152035141	10.23121442	9.65490715	10.34561077	10.26847164	11.56160605	9.908357546	10.37759943	11.01744205	11.9209763	11.6881349	11.96174932	10.57560792	10.57609825
APBB3	11.13905297	11.29513423	10.23533446	10.62700657	10.2349463	11.0633837	10.95537966	11.18488647	10.64287816	10.96085495	11.10312786	10.31378017	10.28257505	10.79536326	10.77413216	9.642728455	10.42527217	10.74590052	9.677758627	10.60864475	10.16816611	10.27416763	9.932018409	10.26296889	10.10886532	10.25948323	10.47117683	10.00670152	10.28414795	10.19991376	9.778848284	9.780442987	10.01767846	10.42330039	10.48525988	11.11388179	11.27763187	11.29260487	10.06500756	11.31817306	10.78966816	10.32018582
APC	7.246370836	5.74743189	7.023445451	6.445190999	6.688768297	5.735003705	6.456792546	5.310930426	5.973936354	6.324962398	6.824664565	5.329477676	6.633786403	6.37132318	6.144636026	5.89225252	5.8453038	6.034117766	6.859984309	6.634903806	6.210584376	7.340142408	6.041342837	5.89225252	5.970161191	5.889577189	6.519167386	6.241676586	5.477681061	5.082912452	5.720973144	6.434715505	5.444074502	6.111838396	6.159739763	5.669302067	5.864479691	5.84982819	5.639543171	6.650245616	5.963153966	5.684382839
APC2	8.415242381	9.707445602	9.135324074	8.208160935	10.11783151	10.39800569	10.36187921	9.440220006	8.960463465	10.87395518	9.026248943	8.898492177	10.03517712	9.140902141	9.601088415	9.690220311	9.785070074	9.397709917	9.671777186	9.03789647	8.516008007	9.129272403	9.107527929	8.714081312	8.673966147	8.295964203	8.509060993	7.64008525	7.767418804	8.047390232	8.340650256	8.647012401	9.190577287	9.725854692	8.956454812	9.146062428	8.335024929	8.980905582	8.07283301	8.93020387	9.260097227	8.693237383
APCDD1	12.96322688	11.89255809	12.87702948	12.7103842	12.81898807	11.22885126	12.07396155	12.17681105	13.33945656	10.4904351	10.654981	12.49099948	12.59899456	11.39703428	12.07708996	11.31481772	12.66380352	14.43950712	10.39221926	12.497223	11.42445423	9.257393385	12.9142383	12.56459976	13.1767516	9.997894402	11.17722876	12.15147745	12.65718645	12.24536621	9.650177497	12.57872601	12.62935925	12.57795733	12.31327162	11.49645275	12.2714519	12.90358439	12.57655404	10.8782771	13.33150302	11.08956419
APCDD1L	2.864136318	2.487051398	4.79572625	7.878896318	4.852714895	5.515066304	2.737989789	3.367839981	6.432755549	2.917755923	4.113548776	2.621938098	6.47859885	4.410974577	3.98741167	8.078336072	9.681296433	5.770897021	7.5080518	7.485072601	6.300914574	5.395065743	6.194053972	3.002061829	2.962242904	6.091356472	7.577965822	3.743916055	2.913663578	6.647828084	4.153780043	8.054270803	5.637133735	7.924108041	5.971371046	5.973936354	9.932520307	8.937415371	8.177349054	10.7449698	6.55012505	8.781568314
APCS	6.450970897	6.217468879	6.660816283	6.37132318	7.00423809	7.49128136	6.997966159	6.826846657	6.853708231	8.007286516	6.551106564	6.14597772	6.907834581	7.102412305	6.677754113	6.972543752	7.038375399	6.574507474	6.799591543	7.688169402	6.423479247	7.048530485	6.607949625	7.774264936	7.567999181	7.007982893	6.815283578	5.628365839	6.816307941	5.286818355	6.887008162	6.702389807	6.627636891	6.904849312	6.022376863	6.394230533	7.152627282	6.401530959	6.195486607	6.305603951	6.888880985	5.946594181
APEH	12.61621695	12.43662591	13.08135832	12.77893118	12.97667424	12.74029656	13.15322226	12.97449023	12.7664761	12.75038967	12.5818357	12.32463941	12.88506183	12.74624681	12.12691478	12.14882359	12.20862004	12.02056998	12.37844368	12.10364449	11.52839381	13.00923955	13.00439303	12.25069425	12.84763419	11.73624248	12.75863467	12.4292521	12.58097978	12.80704083	12.91512809	12.5159987	12.54820611	12.99595809	12.93240522	13.27340084	12.29824719	12.12829463	12.43428563	12.68637261	12.43823051	12.47883429
APEX1	12.30502897	11.65309348	12.36089692	12.07140293	12.08418408	12.0217491	12.30989697	12.18790205	12.23128896	12.13171466	11.82354664	12.30368147	11.84221367	11.6886935	12.60263999	12.7664761	11.15724185	12.72417985	11.14552974	11.9696665	12.62543717	11.94502831	12.31399782	12.65349716	12.42506391	12.33774346	12.32020734	12.24221327	12.6928642	11.87738547	12.36864473	12.11623439	12.43894842	12.21870055	12.53828888	12.86916014	12.37920861	12.38273613	12.39453237	12.07708996	12.40534975	12.00584227
APEX2	10.96563372	10.10506604	11.07867426	10.8365018	11.36801434	10.64003618	11.58568426	10.54611675	11.08713779	10.45671162	10.80539187	11.32028046	10.91215251	11.17174073	11.5147019	11.1400145	11.72172161	12.47057472	11.13656974	11.09924549	11.56312354	10.80726012	11.22184196	11.44761385	11.91442995	11.78701178	12.10858274	11.31595396	12.08308328	11.9235061	12.64867347	11.406823	12.14347534	9.331055596	12.23276168	11.76334278	11.27085597	10.61454028	11.72286479	11.32953278	11.57967778	11.93899073
APH1A	11.45288041	9.875072549	10.95481375	10.87106725	10.84787555	10.86752693	10.71269021	9.897034508	10.18239996	10.45881912	9.806318444	10.04559242	11.22333905	10.22212019	10.81847625	10.77184074	11.47432602	11.00751526	9.443462079	10.53637921	10.37197003	10.86043652	10.69255725	10.7122323	11.16986263	10.68451926	11.1097265	10.40269296	10.84473302	10.44352145	10.71501552	10.28000958	10.42228073	10.72533014	11.12862822	10.92925191	10.87626622	10.30181323	10.29746243	11.08021287	10.65853856	11.45486154
APH1B	9.415479166	10.37237463	9.247868946	9.174837509	8.807983003	10.23121442	9.295076181	10.40484522	9.689132547	10.10692972	10.46288827	10.97668899	9.593810874	10.73943782	9.018955919	10.09233373	11.18629892	9.708461081	8.595663954	10.32468786	9.726751663	11.7350808	10.7679004	10.10053126	9.385202341	9.3593958	10.38482954	9.768510248	10.42662067	10.64493301	10.6199211	10.90003758	9.888378971	10.22598925	10.2780695	10.72025199	9.790377856	10.87783391	10.71411082	10.47294881	10.32899498	10.0621417
API5	10.36775945	10.3853323	10.83452787	10.3090522	10.49375562	10.31204847	10.39081386	10.62602985	10.36734221	10.71411082	9.841201923	10.01677314	10.10397557	9.942830207	9.906583619	10.77996767	9.844087691	9.892163554	10.70073535	10.56626083	10.03040014	10.07176322	10.65760868	8.221687519	11.03697609	9.98529887	10.70645247	11.00242282	10.42708017	11.18538344	10.55818303	10.34241666	10.67720827	10.92216826	10.47488557	10.4532961	9.782048768	10.29368379	10.60498466	10.50757681	10.55818303	9.57363648
APIP	9.98131762	12.40099241	10.28456342	9.99077893	9.873750492	10.14058881	9.852925487	11.46875916	10.63157662	11.98578775	10.89094545	8.782837419	9.65490715	9.554505134	8.95924391	9.470736627	8.578798606	9.345692059	8.906478903	10.08193303	9.538068753	10.1266572	8.71602382	9.080722515	8.903688318	8.357154857	9.680704105	9.413124447	9.486779369	9.956459623	9.421529767	9.75992866	9.499547443	10.19474149	9.98374269	5.87122115	9.583388684	9.623882915	9.378379267	9.705964443	8.927215836	9.116574506
APLF	6.283221169	5.255601263	8.085314829	7.574329598	7.013560586	6.762112255	6.293543561	6.158208482	6.262662897	5.553002925	5.761833902	6.615985404	7.524632554	6.226948548	5.95155249	7.077136073	7.420833939	5.543077926	6.930804418	7.975290589	6.665740012	7.773418317	8.159054204	6.253120867	7.578683275	6.192258542	8.386190538	7.136703301	7.018600361	7.237707797	7.143287427	7.585568504	6.454812452	8.529759465	5.869709897	6.98260858	7.30669846	7.232258074	7.599523503	7.273431931	7.800213308	7.050693718
APLN	8.644371493	9.198095702	9.339785013	9.007879686	10.18650905	10.21136178	10.18601063	9.296884075	9.623882915	10.61214403	11.60768134	9.776451151	10.42096502	10.12814001	9.608100119	11.55750431	10.76744656	11.14347581	11.00556927	11.45288041	10.30353454	10.0975346	11.54650955	10.75849536	10.71501552	9.861077229	9.94026961	9.032966987	9.578687787	10.41097919	9.748921895	10.52888091	11.16659806	10.77719772	10.91167936	10.59174021	10.08297111	11.09924549	10.52712321	12.35862024	11.73853528	9.670389809
APLNR	3.920030199	6.527759708	5.460515035	4.83858899	4.544359347	5.031510427	5.373910169	6.112930347	6.004830152	6.149737995	6.508741165	4.412745721	5.484034775	5.477681061	4.282824736	5.794803783	4.970716864	4.282824736	4.870683676	6.263764418	4.818109465	5.519259115	5.450795829	5.559898926	5.275370992	4.555897109	4.733781004	4.088399493	4.957690069	4.852714895	4.377064462	5.084364538	5.803107418	5.082912452	5.117434284	5.116006283	4.269285922	5.404591509	4.787239304	5.447872853	5.697586617	5.003245513
APLP1	5.695284724	6.736656169	6.37132318	5.257283206	5.911340974	6.009785212	6.57214833	6.337278652	6.431662728	6.834644083	6.27374774	6.249501382	5.938822153	6.379258902	6.792147367	6.988108273	8.487136786	5.998898159	7.109190156	6.984677628	6.00859146	7.212662784	6.234596771	6.704293436	6.736656169	6.677754113	6.337278652	5.982432803	5.689426591	6.067450185	6.372261119	6.049031618	6.427057506	7.067643525	6.27978485	6.262662897	7.161889894	7.048530485	6.852689755	7.495533745	6.524405542	6.05717636
APLP2	14.1208669	14.39224632	13.31793819	13.68182825	13.61839282	14.48574259	14.04669841	13.60740047	13.80737433	14.09300234	13.95102289	14.57339764	14.12903044	12.70548036	13.25529386	13.95674734	14.50551617	13.06020948	14.10132428	14.70522744	13.82457372	12.74102619	13.6059246	13.51141382	12.39377892	14.80178802	13.85920347	14.0801094	14.06844515	14.10987963	13.78318584	13.81999435	14.9075629	13.18633934	13.44585169	14.86629043	13.80737433	13.81567954	14.42344849	14.69164922	13.71664468	14.67583009
APOA1	3.625908794	5.619654037	3.876954288	3.936478324	3.82569616	2.8684423	3.17625715	4.730778883	3.93100438	3.933791165	3.523253249	3.30409889	3.938856514	5.0457807	3.53566494	3.84391549	3.689412528	4.088399493	4.618826675	4.534494037	3.507241501	5.14712381	4.271226642	5.409178196	4.889641652	3.619085426	3.340886026	3.791557958	3.326448098	3.853306825	5.332449886	3.990105388	4.289935616	6.135271367	3.859040684	3.412395162	4.511161282	5.41540388	3.17625715	4.757948763	4.433933293	3.09919626
APOA4	6.121693696	7.232258074	6.626583933	5.553002925	6.766738502	7.69403646	7.116900868	7.221639687	6.503376244	8.250801226	6.379258902	6.65636406	7.228580487	7.577965822	6.664722002	7.215081479	8.061320292	6.568939425	7.317936413	7.41434263	6.470999038	7.184418316	7.234302686	7.242598742	7.021649942	6.69679586	6.162039537	5.886997083	6.144636026	6.365193689	6.280897722	6.769013901	6.845262385	7.524632554	6.593714652	7.183301966	6.354802257	7.514707102	6.47518143	7.278510895	7.373310668	6.228309563
APOA5	3.16856256	4.620477519	5.141965402	3.828717465	4.092941977	4.509694376	3.979144288	3.160700605	3.906028209	3.888959746	4.501283101	3.491764416	7.604461462	4.57137723	3.70353652	3.766062601	4.607818601	3.04253573	3.516748696	4.22162342	3.920030199	4.934831461	4.206424517	4.850654785	5.015833308	4.964356932	5.051230542	3.49472371	3.261123507	2.504871281	4.588628911	4.167864684	2.859178416	4.072378367	4.514700623	4.313565911	4.067331674	5.585666639	4.346278158	2.58180477	4.410974577	3.774446203
APOBEC3B	9.032145948	8.220391262	8.240562429	7.935317985	8.913399558	7.428148408	9.698340964	7.83823588	10.9026087	11.33175269	10.0937841	11.20021227	9.676249556	10.70157348	12.08962947	11.83856473	12.08898162	12.76448295	11.23330735	11.04073139	10.77948832	13.08714273	10.7650357	11.86637736	11.2508199	11.62210303	10.55092268	12.34667369	11.32028046	10.5045137	11.20291304	11.47158584	11.96350438	12.5159987	9.783537996	11.82229897	11.90678958	11.07055246	12.21870055	10.48421566	12.1239751	13.13340591
APOBEC3C	10.16255301	9.773482194	9.82098349	10.00788214	9.861077229	9.54189356	10.24886381	10.14844827	10.30400979	9.631890582	10.03134876	10.51292002	9.668919806	9.764148738	10.93028395	9.766271762	10.3613	10.58500011	10.71457858	10.57143933	10.99234925	11.17780145	10.01574959	9.686726532	10.17685162	10.33902176	10.42662067	11.86637736	10.88009011	9.961017997	10.53123823	10.03759668	10.02655368	10.38436442	9.896540994	10.3090522	10.62183541	9.91077551	10.85696255	9.909417668	10.87193718	10.45094181
APOBEC3D	6.562568669	6.813122738	5.513524628	5.842836501	5.708840703	5.326747117	5.517582013	6.134082188	6.377238796	6.304464458	6.904849312	5.94917357	6.116437092	6.249501382	6.307824501	5.896489667	5.888398659	6.036548814	7.052715091	6.488946511	6.905974422	7.789800851	5.90301858	6.653455003	6.626583933	6.742363191	6.489889415	7.285859735	6.333885278	6.368701527	6.743522347	6.422245682	6.44399548	6.971555	5.537041861	5.976461707	5.954053551	5.432380876	6.756758019	7.054656934	6.898087261	7.193008734
APOBEC3F	9.555022668	9.217964282	9.275774864	9.096332629	9.489399997	8.993044665	9.762035862	9.54719751	9.861600471	8.09315131	9.405867668	10.0362486	9.128087558	9.144371073	10.39646415	9.252588296	9.542771234	9.922990742	10.16003223	10.08339313	10.40221855	10.67801615	9.510900557	9.026248943	9.583388684	9.739325027	9.779923777	11.23069635	10.30668461	9.494759758	10.02989305	9.427082132	9.529293533	9.756368201	9.511456881	9.742822956	9.780442987	9.258044047	10.24634828	9.384693858	10.36999881	9.904740181
APOBEC3G	9.92917434	9.991278547	8.79785441	9.118841599	9.539599551	9.661202643	8.663493251	9.635623683	9.5776536	9.314740794	9.595881348	10.45431471	9.570858703	9.647065516	10.54611675	9.435360447	9.613209193	9.59764001	10.6763693	9.984263683	10.38482954	12.41515802	9.212644541	10.02210981	7.835996695	10.39747122	11.42645168	11.75068902	10.43781021	10.30706289	10.3075354	10.56093166	9.829905747	9.581265022	7.203152453	9.351006716	10.22555249	9.466671327	11.31709119	9.83040649	10.32531249	10.91073641
APOBEC3H	5.553002925	5.106460854	3.956746306	4.944931112	5.332449886	5.178124358	5.093453062	5.733466116	5.759575389	5.231757477	5.90301858	4.893235722	5.931835834	5.714018034	7.560861299	3.500649179	4.611037457	6.339759306	6.578889276	5.096797494	6.030264853	8.941679197	4.974319749	3.513308492	4.2016353	6.370092905	6.096398188	7.043383643	4.698086554	6.115001283	6.337278652	5.603375058	5.112712374	5.550085431	6.195486607	4.706238426	4.216657579	5.221305844	7.497571475	5.326747117	4.934831461	7.195114385
APOBR	8.078336072	7.816381763	8.312724648	8.153209273	8.360126107	7.939597614	8.066235231	7.726152348	8.570686396	8.595663954	10.3075354	8.138050481	8.925100912	9.641598938	9.533401885	8.382802232	8.579535323	8.28456808	7.670727398	8.180884561	8.760012547	9.227563388	8.463159455	7.69403646	7.541776073	8.724129993	9.228763822	8.95924391	9.354735409	9.657550459	7.820665157	9.310869937	8.625648593	5.183941012	8.834853288	8.799304704	7.865707911	9.042431937	9.792879919	8.066235231	8.534450459	9.094000838
APOC1	8.928408839	7.15896467	6.912347865	7.547704044	8.012297321	7.971682085	8.530302181	9.122056175	8.518393404	8.567534268	10.44629643	9.029936132	8.618116654	12.85109455	9.364382387	11.38456134	9.589150656	10.82262788	8.854202123	9.129272403	11.8635299	13.67078985	11.46831482	9.147213083	8.218223719	10.27900773	11.50788894	11.61947438	9.971296185	10.12713603	11.43905776	11.5382926	9.261071682	11.51579647	10.76891108	9.553999923	11.01108998	11.40770493	11.82695189	7.069355003	10.40441466	13.23873942
APOD	12.28095979	11.17526904	9.434217869	10.63718861	8.4638549	11.37085749	10.40318578	12.88601478	11.64196847	12.56020555	12.70880038	12.22001639	9.828426988	7.425274801	8.859773678	7.856813899	6.79488489	7.528086264	4.92869298	4.499305761	9.174151225	11.40927214	6.373714356	8.536232683	3.625908794	7.952519812	6.063797626	9.791435035	8.864456403	8.080613257	4.656701472	10.51138564	10.40853658	7.499319958	7.434672213	8.139765081	5.572619292	5.684382839	8.855440064	5.130701716	6.966382701	8.929550006
APOE	11.7755852	10.654981	9.62331468	11.48244149	11.19479141	11.61160789	12.32233935	12.81971906	10.39924622	11.60550834	12.63802404	10.87783391	12.37070101	14.04104076	11.02274556	12.64338052	11.42336428	13.49007929	11.02084467	13.29988641	13.25075066	15.45803881	12.51295774	11.80009532	9.44892144	12.5159987	13.41953113	13.53656467	11.9716218	12.34460373	11.9826997	13.47214036	11.65309348	13.67078985	12.3009391	11.72744486	14.75064026	13.6926258	15.64904024	10.59609824	12.12958902	15.00709523
APOL1	13.32586805	12.6731529	11.97973371	11.75068902	12.77150379	13.30351188	13.17133153	12.67054462	12.89106267	13.55607686	12.48573211	14.07847527	13.25529386	13.84739561	14.52699887	12.39604049	14.2554336	13.28490549	13.8494901	12.41758216	13.63224096	13.10121438	15.19467105	14.42344849	12.29633072	14.34315076	12.55647474	16.71991044	12.63166469	13.11138569	12.80086977	14.8755338	12.91341256	12.7858729	13.43004642	13.47328103	13.10021737	13.96515106	13.47092663	14.13680594	13.56792278	14.53184942
APOL2	13.90444423	12.70131015	11.74122843	12.13963472	12.61766599	13.31793819	13.41021268	12.8061493	13.50262361	14.10321699	13.25529386	13.92143118	13.39045596	14.27023977	14.22937022	11.72466273	14.47819931	13.10121438	13.94639662	13.28243953	14.15478007	14.013487	15.2307302	13.78920211	12.28023171	14.36983925	13.25416266	16.59926726	13.27116037	13.51756024	12.88781757	14.89830088	13.31684907	13.20152555	13.43364086	13.5601126	13.09822469	13.96675071	13.90936094	14.67332491	13.7275052	14.87277991
APOL3	12.06068989	11.78331354	11.21546621	11.85834562	11.89313016	12.22210222	10.90504294	11.78701178	12.2909141	11.9696665	12.25419715	11.55598487	12.22001639	12.40687303	11.63859147	8.937415371	11.26986156	11.13556577	13.17775258	12.11682698	12.2855512	12.83436686	12.17998883	11.05267635	9.265403349	11.2801412	12.22472671	13.12024509	11.37693098	12.0311403	11.34903929	12.78862079	11.50538902	12.06274307	9.843628275	10.79198863	11.06916403	12.66098724	12.53373185	10.6251276	12.31399782	12.2118057
APOL4	9.148336657	8.308402024	7.826121457	8.356471753	8.621639371	8.777759117	9.286861497	8.356471753	9.220269706	9.372020785	9.046467979	9.298052133	8.895990296	10.1993968	9.568744723	7.430075552	9.642728455	9.109085148	10.28944048	9.538559162	9.787391404	10.40528482	10.970218	9.734692384	8.207339751	10.25456933	9.058501585	11.56741013	8.473535856	9.269819748	8.495101776	10.50853652	8.695580126	8.857481977	7.349588123	9.046993223	8.858038117	10.1474862	9.485153093	9.6160423	9.523601901	10.04149801
APOL6	9.378379267	10.71411082	9.968640149	10.24634828	9.780442987	9.719994934	9.64108596	10.96039538	11.05949883	9.996356248	10.7122323	11.12862822	9.804409301	12.10000899	10.81107766	8.735814638	9.450626721	9.933397817	10.40318578	10.50611575	13.08714273	10.5431541	10.87395518	9.758444659	8.908316922	11.94923589	10.24681583	12.09433458	9.586451248	10.99797198	11.55394161	11.52892209	11.20291304	9.884494551	7.70278822	8.813614437	10.32531249	11.10472489	12.24948638	9.629810934	10.04052271	9.448377345
APOLD1	10.67456645	9.76142961	11.09436268	9.853386852	11.07825128	11.78164987	9.923808422	10.9594232	9.749915887	11.32793839	12.29892224	11.15529277	12.47442284	11.78634174	10.65760868	10.94257017	10.02655368	9.939792499	10.36281781	9.836459266	11.37347338	9.883972066	10.75946494	11.38212866	11.30002155	10.66061968	10.27520641	10.22892672	9.515666732	10.43454238	10.33041409	10.57890466	9.551684839	9.628770662	10.02605164	10.45191243	9.465553131	10.43644781	11.63479389	10.06063338	10.78769752	10.81107766
APOM	9.316267211	9.352609947	9.709400518	9.605994507	9.711878679	9.368485216	8.981448276	8.647012401	9.386163375	8.695050012	8.832307726	9.405867668	8.872633366	9.070139624	8.360126107	8.727761623	8.923394415	8.952918603	9.247311281	9.35209164	9.543257921	8.283120074	8.887749171	9.523066604	8.072038849	9.073888318	8.572247356	8.048286752	9.146597979	8.736508368	10.1479317	8.644950941	8.603834781	9.287341746	8.845074734	7.75208861	9.304891101	7.328706047	7.228580487	8.818965227	9.294472319	8.774514242
APOO	12.27751527	12.78059047	11.81586679	11.88287578	12.08308328	11.97288405	12.10293547	11.96706992	12.18526285	12.10573141	11.75625234	13.2140134	12.04321128	11.33612144	12.57068165	11.86056415	11.30246991	12.68559912	12.37070101	12.14882359	12.82398721	12.4373757	11.59581921	12.2448015	12.13536375	12.31733401	12.58411687	12.89540913	12.89021516	12.36442579	11.76334278	12.00210256	11.99493452	11.42130451	12.23552025	11.86776749	11.47486716	10.90445536	11.61784949	12.13963472	12.03649584	11.78164987
APOOL	9.264898209	8.60313474	9.94026961	9.730805349	9.662193251	9.386163375	9.345692059	9.083628653	9.285688819	8.424424648	9.004713345	9.088554414	9.907464546	9.811899783	9.078446114	8.65553636	8.887749171	10.2477992	10.07735217	9.223583061	8.311308377	9.11142211	9.292258501	9.61747819	10.87340314	9.691591208	8.984797071	9.238326349	9.558596181	9.375616965	10.1691808	7.788801764	10.14640079	9.368485216	9.412472778	9.128660121	8.397089822	9.582251604	9.39263505	9.759407062	9.474469178	9.413727356
APOPT1	11.43173914	11.55394161	11.87458413	11.80066113	11.48452417	11.87279099	11.6136433	11.78113465	11.24464837	11.12338037	11.28960917	11.58027087	11.27763187	10.69633245	11.58512967	11.6808113	11.54894123	11.28114355	11.90817744	11.40241738	12.26609965	10.54457289	12.0975183	11.65166443	11.53048939	11.19105072	11.67144444	11.72286479	11.81529283	11.08120263	11.8834849	11.78274482	11.21434408	12.33975034	12.13837477	11.7898195	11.698789	12.06206805	11.03221643	11.82354664	11.89688278	11.12555209
APP	10.58352313	11.4604105	9.723248164	10.44352145	9.594867593	11.43501333	10.22212019	11.29513423	10.79154153	11.15678452	11.11530654	10.552257	10.58256972	10.5316371	11.15036611	10.51188334	12.15482475	10.81201889	11.42231673	12.16673423	11.24524452	10.815973	10.63850856	9.700918096	10.6095449	11.48696496	10.23906013	11.78274482	10.76691043	10.88713702	10.55951073	10.53448723	10.06772861	11.11388179	10.63561783	10.87626622	10.8768297	12.1901212	11.96407762	12.60428351	11.39873527	10.35098883
APPBP2	10.59174021	11.0516876	10.57985341	10.63157662	10.48015766	10.73030499	10.29067016	10.86322268	10.29368379	10.12088658	10.06547443	10.82972179	10.41441587	8.721678884	10.07328737	9.649644948	9.919594392	9.79438479	10.20037532	10.24202537	9.753878276	9.529761223	9.972624354	10.74404312	10.14979019	9.685512373	9.708461081	10.46821623	10.61815697	9.855825761	9.62331468	10.25704526	10.151627	10.18650905	10.63114186	9.799735436	10.00580254	10.03709837	10.19379365	10.56135673	11.22885126	10.41684427
APPL1	12.72706187	11.93033468	12.52681269	12.92878253	12.68472565	12.5801949	11.98453262	12.37256863	12.18395467	12.12829463	12.63718512	12.19729319	12.65789948	11.92154834	11.22930009	11.7350808	10.60064819	11.5820021	11.28277903	10.76744656	11.83917151	12.30502897	12.55941424	12.17880617	11.836861	11.79951525	12.72945535	12.07817345	11.90817744	11.7605251	12.02416463	12.26885053	11.8913639	9.099729919	9.970661473	11.65543779	12.11682698	10.74451466	11.77224541	11.13330028	11.0978045	12.14284606
APPL2	10.65196583	10.24251745	10.42330039	10.6251276	10.21438859	10.15455972	10.69407808	10.07122553	9.950136167	9.665781956	9.594867593	10.82219721	10.09702441	10.90308253	10.34809204	10.84123315	9.840682216	10.28414795	10.81502729	10.31618475	10.84023166	9.193595952	11.09350797	10.0186695	10.73583888	10.821181	10.1667021	10.13051706	11.15775963	10.37560615	11.24622767	10.87296245	10.96085495	10.58401021	10.4757495	10.98594982	10.37705648	9.474469178	10.12088658	10.32219747	10.77325282	10.41040461
APRT	14.41300903	14.19646788	14.92607015	14.40827256	14.75889338	14.4468747	14.60427539	14.51705537	14.00389946	13.83175137	14.14523039	13.30351188	14.55795377	14.41945437	15.02629862	13.76657872	14.74826906	15.00709523	14.76771689	15.26275284	14.34315076	15.04178281	14.97255042	14.48824812	15.04563543	14.66821947	14.52922464	13.90622297	15.01456444	13.92327135	15.2806049	14.79848942	14.66523883	14.96861974	15.15450448	14.84761522	14.46243868	14.47163326	14.25162367	14.55056784	14.3366244	15.06415751
APTX	10.06012072	10.09565367	10.23082076	10.15026003	10.03323314	9.835569875	10.1489304	9.997453484	10.14153518	10.27042996	10.02943161	10.34241666	9.918113804	10.3799206	11.0152469	10.6642394	10.46440003	9.882516833	10.63473571	11.39812071	10.56758428	10.6689193	10.73456034	10.30134562	11.11957584	10.44307825	10.98498304	10.01431837	10.31013856	10.21438859	10.52757622	9.993745714	11.58790493	10.7736748	10.44075775	10.04776835	10.52838785	10.72025199	9.93641376	11.23118337	11.23418917	10.45480018
AQP10	7.467548853	7.624709136	7.851963879	7.467548853	9.007352773	9.029384308	9.083628653	7.250354457	7.724404436	8.954077125	8.493850256	6.959694318	8.73529111	8.976688605	7.96709763	8.006533372	8.575436185	8.430807393	8.553773601	8.278921573	7.547704044	8.224858725	7.851963879	9.072074376	8.237443224	8.074383386	8.077479961	6.589575882	7.245438485	6.824664565	7.597950507	7.978478022	7.851202465	8.192022989	7.507165646	8.029783789	8.150964624	8.349965858	7.452492729	8.259024186	8.391293393	7.621349012
AQP11	3.760557936	4.864340549	2.59590732	4.702177656	6.226948548	4.422280909	4.264132305	3.322813781	2.758527422	3.591818155	6.29112519	6.536523648	3.56861338	4.38821501	5.610420893	6.599485465	4.870683676	5.341773216	6.20147611	6.139680572	5.897824575	4.511161282	4.860120628	4.575102402	5.029927243	5.148602927	7.309710687	6.372261119	6.169465407	6.097544881	6.585218554	4.503650902	4.99947742	4.266594325	5.895164344	5.214557193	5.346118803	6.028775954	5.497574294	5.789564996	5.114233797	4.360324069
AQP2	12.24600717	12.59658243	12.92529975	13.08237519	13.92143118	13.67511621	13.83175137	12.86038483	12.587901	13.56283008	12.42378696	12.29231484	13.60461439	12.68397335	12.99763777	13.18852453	12.90256399	12.86365729	12.81746291	11.61784949	12.2448015	12.88781757	12.28483299	14.03878715	12.74963611	13.01521933	12.66098724	10.6840104	11.5136192	10.90003758	11.55143939	11.91979494	11.98394548	12.1827502	12.19853793	12.58556802	12.01307412	12.22210222	11.56004444	11.88901534	12.64267545	12.13476004
AQP3	16.71991044	15.61039996	16.15111019	16.16867048	16.3489908	15.12324009	17.38354551	15.73105434	16.81667276	15.74207179	15.29286854	14.86001674	15.59005771	13.77750997	13.55878063	14.02637594	13.97012329	13.64718757	14.7026951	14.85063372	14.62949993	10.73401854	13.06020948	12.60756122	12.97667424	13.8494901	13.51383417	14.50060457	13.56926866	14.69164922	10.10331962	13.96515106	15.30546484	13.11717318	13.19852922	14.3366244	15.06039791	13.77882	11.64299772	10.78083211	15.17485943	13.44720914
AQP5	12.39018161	14.2195926	10.50899257	11.62517334	11.14644203	13.23655412	13.66416772	14.28027477	13.22745625	13.8494901	12.95468684	10.66848291	11.39460124	9.131487769	10.55273724	10.05877603	10.19225518	9.840682216	9.784562619	8.690456812	10.20679251	9.203983199	9.075296778	9.869044485	9.695787251	10.67676694	10.14601665	10.76934129	9.812933612	9.135324074	8.749438475	10.42184128	9.584358734	9.844499951	9.47171438	10.75297881	9.117571567	8.853187955	8.428574023	8.722229682	9.607527376	9.393230646
AQP6	5.380016266	8.691058009	2.676493184	2.558601287	3.653570892	5.320076892	6.507691314	6.587287106	6.615985404	7.887428204	7.439753534	5.238304917	2.577058892	3.272965788	2.493012685	4.078175243	5.985053867	2.726526059	7.657550354	7.367865717	5.290310886	2.697385101	7.178930106	2.413688015	4.70809667	4.612604411	6.197926012	4.620477519	4.110910108	5.076808674	2.758527422	4.753999451	3.906028209	2.954100007	4.278511877	4.240230345	2.58180477	4.497106765	2.44769676	5.291615625	4.860120628	3.018075203
AQP7	5.859841682	7.398197808	9.132080504	7.100299436	6.15228669	5.309536853	7.423485631	8.117946395	6.531863235	6.285397206	6.671384889	6.310809075	4.840320679	6.964522975	7.085268254	5.255601263	4.259227823	3.619085426	4.590299851	7.001155917	4.48345362	3.124844113	4.540288886	4.631166346	4.877628074	6.602752114	4.48345362	5.737493217	5.708840703	5.444074502	4.398449866	4.732432785	4.658585821	5.93579094	5.22307972	5.94291605	6.627636891	3.463527761	5.375382246	7.781180218	4.804792206	4.611037457
AQP8	5.996628177	8.0420203	7.768315668	6.79603143	7.633236967	6.752564006	7.041474073	7.496575593	7.064866521	8.146649528	6.763331105	6.209501239	7.285859735	7.072293467	6.889844009	7.344781669	7.260308301	7.022748325	7.296481099	6.429314111	6.558130692	6.623119793	7.224842941	7.005110139	7.921854471	7.046601613	6.69679586	5.954053551	5.816185487	6.203989144	6.421195519	6.900905367	6.717212411	7.600318882	6.917952733	6.651345624	7.295477941	7.590751536	6.255506697	6.709252909	7.399182238	6.487767984
AQP9	5.308039747	3.625908794	4.629096273	5.58163322	6.978449515	6.091356472	8.67202487	5.429409437	5.502210521	9.324485678	10.33483706	9.091587638	6.54864896	10.03227167	7.908389067	10.39696472	10.3526644	7.725244741	7.094357016	7.76410761	8.608440203	7.401806936	7.549947095	8.399770939	6.687729453	7.173871251	5.594055928	8.529759465	10.85938698	9.562843917	6.952805695	8.758068962	8.952918603	9.2880124	9.002562572	9.427695524	8.341302026	9.18939648	8.098732565	10.56671079	9.702457313	9.907876324
AQR	9.386854631	9.272377267	9.623882915	9.423845341	9.397138645	9.188352552	9.616547473	9.413124447	9.500074164	9.199148484	8.619979698	8.9892106	9.168923123	8.934058369	9.913886796	8.842821283	10.17915456	9.39871076	8.710938646	9.754483479	9.49864457	9.351006716	9.536449665	10.05121361	9.65955224	9.723738444	8.848871969	8.831785246	9.467652928	9.327192816	9.660129716	9.048821411	9.261650583	9.712426588	10.74590052	9.423845341	11.65368334	9.296441691	8.680544351	9.005920701	10.00308125	8.885941573
AR	9.100302726	10.4557239	9.7160503	9.832523074	9.522572646	8.043572455	7.260308301	9.361604295	9.327768503	9.700918096	9.184139058	7.925595021	8.838990665	7.598728487	6.208101364	6.390642298	7.576980561	5.369441788	5.358883314	5.822771214	7.742160547	6.105584532	5.963153966	6.970744664	5.428176184	5.783031717	6.077388599	6.824664565	6.573372158	7.209580948	2.93463907	7.327639878	6.642520553	5.578608152	5.93579094	6.532981236	6.528674805	6.159739763	9.142623865	5.238304917	5.537041861	6.328788342
ARAF	9.657550459	9.980124757	9.832942802	9.874610463	9.858941042	9.828893489	9.926877239	10.00260847	9.672805686	10.00623735	10.25510286	9.842167588	9.473842957	9.005920701	9.60697661	9.122056175	9.816357189	9.79337015	9.98374269	10.44307825	9.557540418	10.21748191	9.367299238	9.968640149	10.1024004	9.768510248	10.29458639	10.09185515	10.21189592	10.22343484	9.167628125	10.03227167	9.934956279	10.46773001	10.02455037	9.996356248	9.792386061	9.496678724	9.851323389	10.15805587	9.924194701	9.331055596
ARAP1	11.20021227	10.88614125	10.05820072	10.75341983	10.93552113	10.70545885	11.16986263	10.94206347	11.5366998	10.68825341	11.42445423	11.03261242	11.09304143	10.65404492	11.35312324	10.6689193	10.89667387	10.44722036	11.38066186	11.41079758	10.62278504	10.5466561	11.51579647	10.75158132	11.08819493	11.1337276	11.90141824	10.57143933	10.88895941	11.12095962	10.7679004	10.88526704	10.99940282	11.6506438	10.63157662	11.393189	10.40853658	10.94909422	11.45741202	10.93218046	11.80066113	10.91804917
ARAP2	10.77516235	9.973487464	11.06584975	10.89716976	10.71269021	10.56758428	10.67549924	10.1691808	10.70906528	10.32664015	10.39365792	10.52757622	11.05904324	10.76138809	11.04922308	10.17915456	10.23261152	10.63614735	10.1479317	10.48621508	10.55665355	9.267643309	10.78128015	11.10312786	10.53637921	11.23118337	9.860027667	10.27183602	10.84580279	10.8768297	9.713905377	10.91528346	10.64724281	11.50788894	5.497574294	10.28944048	10.19604496	10.89527785	10.38977571	9.672288903	10.3196542	10.81292737
ARAP3	10.80396009	11.00950036	9.494144163	10.24487809	10.60770446	10.41296479	10.74254514	10.19036924	11.15183647	11.04787165	12.09572598	10.84071677	10.60450658	10.8255532	10.42228073	10.62336367	10.98744265	11.10877656	10.9854611	11.45898425	10.94111103	9.532388003	10.18601063	10.90889557	10.17548364	11.19154004	11.11802666	11.9741194	10.41383711	10.82871148	10.72400457	10.31378017	10.80782425	10.72632648	11.77276957	10.34561077	11.37746537	9.933815879	10.33816225	11.10570198	10.5902585	10.32531249
ARC	3.47782578	2.58180477	4.348411083	5.470845836	6.502226176	2.729775786	4.767061235	3.76339678	6.079708964	2.676493184	4.228324235	4.230691631	6.039026021	5.85539169	4.969285121	9.709986448	8.823269482	8.219613625	5.486875103	8.218223719	4.577464125	3.216104901	4.059385274	9.097357454	5.094816167	5.515066304	5.54175284	5.140471725	2.788397573	4.868183276	4.644954293	4.836489375	7.714632618	6.67263201	7.191023364	5.308039747	8.226961595	8.843523462	5.26216153	8.323209553	8.81780432	4.118112953
ARCN1	11.35312324	11.59082512	11.16008694	11.41981161	11.09969122	11.64251378	11.54488938	11.91620018	11.03349814	11.80184496	11.54894123	11.65815997	11.02565583	11.2801412	11.28277903	11.3224472	11.41879821	11.31656293	11.35716507	12.02287268	11.70245172	11.14552974	11.83341116	11.53728365	11.1400145	11.90994786	10.81847625	11.49796003	11.79037834	12.26677866	11.23986814	11.46626743	11.59314164	10.85397418	11.01576675	11.46296136	10.98242818	12.01189627	12.19293376	12.1005837	10.65318972	10.83829896
AREG	9.301524036	8.092428105	12.01744052	11.84561948	12.00527621	12.09243547	10.22343484	10.72273709	11.46875916	10.66691729	13.3540364	9.473842957	13.2296701	11.88791735	10.60064819	13.26438635	13.34838018	11.22885126	10.3647651	15.30137706	12.24148382	7.300548015	11.86840052	11.52791629	12.50607911	11.30503567	9.347386298	11.9683782	11.88791735	12.15278557	9.178179603	12.36442579	11.6718898	12.89902646	10.95481375	11.67842502	11.23281725	14.56426358	10.62894016	13.38919281	12.74624681	12.46232111
ARF1	14.70522744	15.04996968	14.70522744	14.86001674	14.82289402	14.77729602	14.78378785	14.75064026	14.59209658	15.07109447	14.86297702	15.20567818	14.66276156	14.64957908	15.03763683	14.71109572	14.68659086	15.04996968	14.56212568	15.10410053	15.23505475	14.80823648	14.39224632	14.6093294	14.44428185	14.50060457	14.65806154	14.55056784	14.66276156	14.894746	14.50790412	14.55571606	14.56011919	14.43131063	14.86969388	14.63188533	15.06415751	14.35659967	14.71942045	14.71416177	15.02259778	14.80823648
ARF3	13.19286517	13.06534008	13.36485568	13.47452	13.53935771	13.24321278	13.52270507	12.94071239	12.86453358	12.89722275	13.44585169	13.75880435	12.92709747	13.32463995	13.67511621	13.69541592	13.53802792	14.25162367	13.64256472	13.90150335	13.62610458	14.73734812	13.93275338	13.31577709	13.76802145	13.85920347	14.02147723	13.95674734	13.55878063	14.04463826	13.8559559	13.70260516	13.95483331	13.99340331	13.8494901	14.34983912	14.03703771	13.43636513	14.32841187	13.64384306	13.99340331	13.56792278
ARF4	13.95674734	14.71109572	13.61048628	13.57308651	13.52155768	14.55571606	13.8559559	14.20943659	14.09083541	14.70522744	14.39688434	13.8186869	13.95280781	13.9862897	13.07596013	13.23544975	13.71256121	12.85204328	13.03750634	13.1641762	13.56792278	13.53098846	13.59448262	13.21695238	12.98447457	13.31473826	13.30956029	13.22856301	13.45077731	13.94286691	12.56459976	13.51756024	13.61427264	13.58916524	13.26553499	13.65692766	12.99954716	13.9862897	14.0180459	14.4738228	12.6928642	13.53413429
ARF5	11.58959362	11.46678407	12.70788049	12.66012318	12.6301863	11.34434868	12.35165615	11.93443519	11.87858002	11.09873258	11.20791616	12.43823051	12.02866522	11.75180778	12.4373757	13.068539	12.35032644	12.09030561	12.56249529	11.59470179	12.42315759	11.00403307	12.63718512	12.20360353	12.68559912	11.84221367	12.2118057	12.59035217	12.45328808	11.62835753	12.65861494	11.82812852	12.7579334	12.67751374	12.73118454	12.13652061	12.14949397	11.69450459	12.32305094	11.1882476	12.61213703	11.95161348
ARF6	11.38117942	10.44819561	12.90958431	12.81898807	12.51449235	11.37892454	12.19234732	11.68983399	12.09103602	10.39170791	10.72730743	10.95785734	12.03165727	11.35361381	10.95387609	11.03985636	11.36759587	11.16659806	11.63983906	11.38822317	11.59202414	9.98971454	12.28023171	10.68915341	11.0580232	11.73456925	10.62550014	10.85205385	11.10472489	10.16478631	10.98339106	10.34463665	11.69926817	11.42490853	11.17570494	12.31054849	11.75127386	12.26347537	10.37612242	10.79856372	11.19055441	11.69506309
ARFGAP1	11.56569514	12.05810373	11.13905297	11.16890248	11.23478026	11.70363601	11.88791735	11.56480541	11.94442125	12.27350804	13.38160052	11.39172615	11.2761049	12.5518295	11.26577111	11.72404783	12.54820611	11.87051563	11.08907157	12.41174573	11.60823751	12.38471875	11.21692401	11.77276957	11.52582898	11.96407762	11.73853528	11.61682469	11.95741923	11.98956133	11.33323867	12.00638635	11.80009532	11.9826997	12.1827502	12.7741251	12.00997496	12.8291876	12.61844526	13.56559514	11.8530974	11.84677819
ARFGAP2	8.704258551	8.963765285	9.858453473	9.624534733	9.123674439	8.659199622	9.229306417	9.372020785	8.750808105	8.47751891	8.878945749	8.530302181	8.394987502	8.18814215	8.226961595	8.5044402	8.816568764	8.334416331	9.362223443	9.336243347	7.96709763	9.823345863	9.064112183	8.819552423	9.408583388	8.517660485	9.057881701	9.205727995	9.042431937	9.469204342	8.769536548	9.081929683	9.222689809	9.654343958	9.082413379	9.771995864	9.100775658	9.75180879	9.192127648	9.351472144	9.483516381	8.339955354
ARFGAP3	13.28373337	14.16463349	12.30228895	12.11682698	12.17192376	13.52564713	13.01238037	13.58781888	12.86365729	13.81418817	13.39962906	13.34731858	12.71452125	13.08545308	13.62610458	12.92629692	12.81746291	11.9815006	12.82988585	12.79992164	13.32917911	12.4307463	12.17742354	12.67588282	12.778171	13.14609382	12.58257092	13.68982619	13.44585169	12.82229574	12.94903043	13.59059402	12.75947488	12.78059047	13.39720093	12.87420972	13.29988641	13.28983724	13.51756024	13.18633934	13.32799814	12.68795006
ARFGEF1	11.57771233	11.53170748	11.25932839	11.22975637	11.06191729	10.97072061	11.28114355	11.07582544	11.09822696	10.98594982	10.79060018	11.35212549	10.96563372	11.01159801	11.57557693	11.86637736	11.00050124	11.22741212	10.67042238	11.69450459	11.12338037	10.80109868	11.44460062	11.9127597	11.2528419	11.45795128	10.50899257	11.51690671	11.04787165	11.4167069	10.78769752	10.66061968	11.62944912	10.65284593	11.1097265	11.02770045	11.36095869	10.91421808	11.46626743	11.27345711	10.94653476	10.48568188
ARFGEF2	9.719994934	9.130960531	9.690675434	9.717117255	9.922007915	9.459889419	9.932913397	9.125834107	9.393230646	9.245304217	10.04285796	9.197508291	9.858941042	10.40853658	9.39871076	9.442363282	9.645855617	9.537535216	10.23765361	9.414350481	9.614146786	10.17915456	9.414350481	10.3129624	10.15455972	10.27463089	9.377315306	9.420963444	9.732165371	9.492447928	9.499547443	9.559574412	9.636546539	9.877525416	9.59764001	10.19604496	10.71556893	10.63157662	10.06679911	10.18289561	9.220897816	9.554505134
ARFIP1	12.28299106	11.98578775	12.04625676	12.14347534	11.81180423	11.92603328	11.93382798	11.78274482	11.70604666	11.72690612	11.34748438	11.6886935	11.92479142	11.13330028	11.60279783	11.1097265	11.46089533	11.7330185	11.78932579	11.45993682	11.13506176	11.40978787	11.88534491	12.00584227	11.29954197	10.9528126	10.94704539	12.0444081	11.61304288	11.30398351	11.23069635	11.32844203	10.71800141	11.66064382	10.7803683	10.70407081	11.73078773	11.97973371	11.74795502	11.18180706	11.51935581	11.83451311
ARFIP2	10.62839021	11.7462396	10.82923089	10.63516367	10.94441491	11.5094548	11.15485514	11.57113345	11.24874029	11.61160789	11.38709038	10.91073641	10.72231653	10.66114138	9.79807234	11.08713779	11.29718233	10.86593141	10.29690724	11.22333905	9.858941042	10.59609824	10.59123327	10.74303902	10.50352918	10.58588792	11.02860859	10.74854246	10.22255233	10.96924902	10.31378017	11.00403307	10.60303295	10.83512392	10.63807463	11.05022206	11.16803105	11.64787982	11.19575883	11.66174704	11.26373436	10.61815697
ARFRP1	7.806843996	7.785438654	8.7960523	8.563210361	8.43353081	7.936940452	8.592590111	8.201895259	7.885171937	7.705528445	7.729554908	7.912008403	7.578683275	7.996391438	7.695738228	7.827553402	8.901757753	8.529161654	8.98761286	9.012993488	7.365225403	8.497540979	8.27453264	8.666275532	8.288707862	8.523181751	8.013826522	8.367699783	8.614287055	8.961984534	7.848646814	8.25251217	8.091600564	9.561238978	9.288724928	9.532938039	9.478897542	9.40467479	9.075296778	10.07275707	9.014588633	8.176535594
ARG2	8.2295342	7.736889354	8.394987502	8.063765562	9.32283996	7.364547928	10.06727745	9.561782001	9.528270343	9.027811412	7.758973249	8.097834309	7.894245106	9.233585635	9.651259632	8.683916639	10.07683866	10.47204475	10.20588705	7.793602991	8.687876613	5.909911558	9.508324095	7.817113692	8.906478903	9.821877738	8.039675386	8.08303585	8.831785246	7.868356368	10.02798453	8.713488631	9.018955919	10.3129624	9.39263505	9.945107627	10.38436442	11.09680604	7.097226829	10.32852185	8.782837419	9.178958244
ARGLU1	12.32881838	12.18945327	11.50114833	11.77441255	11.83632055	11.92413084	11.62888526	11.66450563	12.79302885	12.18790205	12.61287498	11.06976609	11.5484874	12.92049862	10.40403	10.73492829	11.66230005	10.84071677	12.10967352	11.75014666	11.00556927	12.04321128	11.07203209	11.24771733	10.71906517	11.15441069	11.66888588	10.88197219	11.29260487	11.32411323	11.63690588	10.90143677	10.89238253	11.32411323	10.24004681	10.98439846	11.07686498	11.48949915	11.82229897	10.68825341	10.83695702	11.55250955
ARHGAP1	14.65507988	14.41300903	14.66276156	14.77420224	14.70522744	14.50790412	14.60162793	14.1905715	14.45401999	14.24100477	14.31499478	14.07648637	14.6266211	13.64000208	13.48875737	14.14367074	14.47595641	13.56681307	14.4738228	14.61676087	13.69541592	14.33078734	14.37765761	13.8950265	14.1905715	13.7083514	14.4468747	14.13066003	14.20019384	14.76771689	13.96342007	14.36331206	14.32239362	14.73219265	13.46354698	14.31326177	14.32239362	14.67332491	15.19019039	14.66821947	14.30837421	13.76034947
ARHGAP10	9.093390392	7.860347442	11.1067892	11.5820021	11.08907157	9.482559486	10.27183602	9.806857181	9.675802332	8.101070147	7.792102342	7.76410761	10.31566387	8.932893055	9.422103653	8.60313474	9.276342504	9.58077283	10.35169573	9.339300709	8.155380592	9.510413157	9.562198418	9.197508291	8.976688605	7.344781669	7.877282504	9.6787246	8.998894816	8.859147011	8.717949824	8.874904107	7.996391438	9.299801713	9.069126977	8.232964299	9.125834107	9.079024255	9.879489273	9.318289898	9.200307428	9.242589215
ARHGAP11A	8.057535704	5.466616414	8.31391659	8.369090949	8.488485781	6.904849312	8.848332466	6.511494555	8.365639099	6.679857994	6.801514702	8.249419278	8.59332717	7.896069141	10.06985607	8.696268506	10.16867271	10.23388261	10.02943161	10.15805587	9.450626721	9.843053199	9.56696805	10.06012072	10.61546015	9.450626721	9.483516381	8.928954251	8.815364854	8.850042717	9.675307196	9.282398484	9.727360455	10.1219204	10.41383711	9.546015317	12.09103602	9.647065516	8.012916695	9.177585161	9.922007915	9.118149458
ARHGAP12	11.6002329	12.55874956	11.32550979	11.35005795	11.14842075	10.9933057	10.99034118	11.89921062	11.79256477	11.64726646	11.35259353	11.00242282	11.08956419	11.0147189	10.93827764	11.3632911	10.79109881	11.27299158	10.25456933	11.15141283	11.64085539	11.34010422	10.53448723	10.85696255	11.21590048	10.7958976	12.12463028	10.56858867	11.50579093	11.42645168	11.33126316	10.59082613	10.50352918	10.59866165	10.78723402	11.34277623	10.99375935	10.77814792	11.13656974	11.01265975	10.75395131	11.69396991
ARHGAP15	9.524094527	7.83823588	8.52446531	8.490373654	8.446249521	8.970468412	7.976012983	9.370902787	7.866506795	9.012993488	10.61000748	9.045357236	9.079491889	9.786525375	7.93391118	8.035790136	7.848060429	7.074186179	5.900432782	7.227649736	8.735814638	8.965633106	8.478877364	6.84196047	7.216884056	7.519780368	8.278223868	8.352066803	9.39263505	9.356874607	7.687198815	9.077954431	8.60202229	7.74784108	7.142370548	7.460114319	6.094944055	7.129899522	8.931540143	6.486654216	7.464167476	9.729292268
ARHGAP17	10.62602985	10.73078397	11.14449768	11.12048111	10.77865533	10.19431021	9.918513742	10.72323746	10.9272597	10.87873968	10.81685319	10.00122556	10.83089895	10.57937361	9.822870251	9.859451258	10.27042996	9.956459623	10.79243401	10.77184074	10.31764128	10.72778177	11.05704355	10.59909161	10.60148566	9.949605741	10.91804917	10.39800569	10.49239461	10.53637921	10.83864133	10.46484469	10.51676744	11.08771694	10.16478631	10.18993846	10.32219747	10.75200214	11.26745691	10.91472736	10.75033356	10.76178795
ARHGAP18	9.194772299	10.9068179	8.578798606	8.4638549	8.270814151	9.514075627	8.967920703	9.975769862	9.229306417	10.0202615	9.457595844	10.91528346	9.100775658	8.512599782	7.280286963	8.308402024	8.672561599	8.181561843	6.430369997	8.817283773	9.517838733	9.532938039	9.072074376	8.269176176	8.086869887	9.423263541	8.402179779	9.044109235	8.491162215	9.568157375	7.164717061	9.072658411	7.340142408	8.444921522	7.588540657	9.518973012	8.000293966	9.029384308	9.730266895	7.937917527	8.367699783	8.820182685
ARHGAP20	7.761281136	7.715644226	7.714632618	8.113880459	7.416362928	8.115620416	7.240067959	6.50461264	7.511748934	7.757360261	7.420833939	7.438213508	9.125246138	6.970744664	7.208758329	5.210193571	6.951060863	6.121693696	2.637954636	6.77774732	7.252316094	5.829367665	5.971371046	6.046635559	4.995870305	6.162039537	6.224507489	7.259436538	6.536523648	7.074186179	6.148604481	7.750369755	5.714018034	5.367772998	4.812886301	5.489575655	5.351907806	7.112025667	7.255111005	6.492157367	5.786837402	6.424554327
ARHGAP21	9.835997094	10.34867845	9.558596181	9.665354493	9.467652928	9.71443892	9.564923624	10.33380558	10.27713526	10.31916986	9.644694478	9.529761223	10.01818439	9.598695704	9.602037038	10.71059592	10.13051706	10.09335217	9.395357896	11.02565583	10.16478631	10.39033065	9.993745714	9.687237415	10.55049868	10.14979019	10.6242758	9.409083054	9.491300109	10.35397286	10.02854795	9.819559771	9.272934269	10.4557239	10.15357633	10.23533446	11.19199606	10.34376268	10.19604496	10.57143933	10.63850856	9.778319641
ARHGAP22	9.150953732	9.028296487	8.723561473	9.393230646	9.7160503	8.428574023	8.795430834	8.584051177	9.022433756	9.143005122	10.25948323	8.451832178	9.562198418	9.181821837	9.609757076	9.257393385	12.37399686	9.420963444	11.54999219	10.73210804	8.873447538	12.06206805	10.97896964	9.807406398	8.343443764	10.02943161	11.57289781	8.293480495	9.844499951	11.47112979	8.040230157	10.66848291	9.215483336	10.83144003	9.256287391	10.85205385	10.05513872	9.950605469	11.10625621	12.05354468	10.5025535	10.01331325
ARHGAP24	10.77184074	10.27183602	9.675802332	8.897891858	9.085063829	9.90612162	9.741378519	10.13328535	9.923431275	10.82364517	10.47434577	9.965095771	9.417167941	10.29885028	10.69006168	9.999327405	8.586599432	10.24584933	9.613209193	8.814837725	11.69926817	7.224842941	11.00100469	9.930228025	10.27090421	9.414350481	9.260587971	11.79313416	11.41025986	9.139114224	11.03546098	9.749915887	9.438629906	9.775455399	10.14937889	10.17401423	8.120090395	8.328553648	10.18289561	8.592590111	10.45531027	10.83512392
ARHGAP25	11.85764607	10.6324296	10.16387027	10.66593728	10.80629462	11.2882006	10.54611675	11.44361084	10.28499008	10.45374291	12.81418437	11.35426757	11.2508199	12.66311432	10.19133335	10.04005479	11.51632904	10.9396802	9.116574506	11.56160605	11.19105072	11.70604666	10.5162099	10.534982	9.608610425	11.59021802	11.51632904	11.05904324	11.70771306	11.72232634	10.29419049	11.65654081	11.16709021	11.0440491	9.901836481	10.33674657	9.11142211	11.15916096	11.25663239	10.14979019	10.95695129	12.8158122
ARHGAP26	10.52128837	11.34434868	9.634668124	9.684405951	9.59764001	10.38849345	9.371477265	10.71269021	10.60498466	11.3224472	11.14289133	10.22395357	9.621288036	10.17685162	10.27520641	9.583388684	9.736715882	8.721678884	8.492505553	8.455159707	9.864399917	11.80534754	9.134315599	9.91496498	9.448377345	10.56183814	10.29419049	10.574106	10.40015681	9.204557825	10.4904351	10.60864475	9.482559486	9.551208479	7.743747767	8.828816229	8.0420203	8.506522431	9.98971454	9.429864381	8.60313474	9.432621261
ARHGAP27	8.770333599	7.795832769	10.03091335	10.79856372	10.0186695	8.698667725	9.746300141	8.904279366	8.971256333	7.566191758	8.681863137	8.239068069	9.6787246	8.772014326	8.642511012	8.291979404	8.594224182	7.857703987	8.548051862	8.726614933	8.727227035	8.243592092	8.970468412	8.851956328	9.162344568	8.828816229	8.478239086	9.092740469	8.495686056	8.690456812	8.4389763	8.35780017	8.686609553	8.801837255	9.488289133	8.190533374	8.550229762	8.052184997	8.056726573	8.127656799	8.72590037	8.814239967
ARHGAP28	7.635093197	5.84982819	5.590071655	7.173871251	6.679857994	5.639543171	6.246771849	5.255601263	5.574428573	6.450970897	7.531773893	5.504814401	7.07136288	7.184418316	8.020020213	8.201236559	5.387092633	8.047390232	5.347741553	8.741664708	8.538197916	8.782179216	9.3593958	7.249339181	7.794394138	6.997966159	8.499344946	9.246472412	9.302593551	7.369717199	8.010542333	6.782966763	6.626583933	4.639418641	9.850810406	5.924245628	7.728676065	8.12702774	7.742160547	9.164130535	4.732432785	5.763175649
ARHGAP29	6.687729453	7.650128023	6.482141766	7.224842941	7.000057761	7.501383838	6.412987794	6.698880266	7.290964147	8.148781623	7.611088827	6.218465507	7.359095226	8.017588234	5.867179009	6.917952733	8.309212126	6.887008162	5.801862649	6.609981657	6.910138803	6.474252566	6.528674805	6.835607131	6.024676295	6.234596771	7.116900868	6.715319035	6.178104516	7.281300739	6.224507489	6.589575882	7.03309557	7.027932687	5.764389037	7.146039549	6.017003577	9.018955919	7.317058252	7.771657545	6.506802315	6.859042912
ARHGAP30	9.65955224	8.185215757	9.576100434	9.538559162	9.40467479	8.67453816	9.211566791	9.504963821	9.737259329	8.43774131	10.52128837	9.050595474	9.742822956	9.206882926	8.634623557	8.793119632	8.123656283	8.892191142	8.117946395	8.438312719	10.02605164	9.585964551	9.453682497	8.511996594	9.409555388	9.841716524	8.718643913	9.342863545	10.04559242	9.867278634	8.733351623	9.776884956	9.710916218	9.046467979	8.133753485	8.769536548	9.130960531	8.40291729	9.500699769	7.172745151	9.141535958	10.73768685
ARHGAP31	7.465045342	6.47859885	7.828215267	7.90413864	7.856813899	7.649222139	6.337278652	7.703651665	6.760112457	7.091471944	7.605932644	6.92446215	8.139765081	7.111233788	6.215708337	7.099376478	8.181561843	6.762112255	6.277771686	7.252316094	7.331693873	8.337108118	6.756758019	7.183301966	6.819334864	6.6469236	7.99800969	7.170028699	7.916975388	7.70278822	7.060459506	7.650128023	7.683659519	6.390642298	6.480213217	6.843063685	6.358170506	6.90196907	8.50374421	7.261300597	7.576980561	7.93391118
ARHGAP32	11.85715234	11.66230005	12.44244809	12.25804923	11.98578775	11.31869151	12.0975183	11.77332473	12.1421074	11.13851905	10.06161871	11.26882927	11.6881349	10.53071699	11.58144803	10.6510041	11.29903343	9.020030414	10.90935666	10.60498466	10.87967206	9.307709633	11.46577835	11.05365769	9.920504066	11.66608376	9.816852681	10.47294881	10.90935666	11.03985636	10.36734221	10.58878388	11.79313416	10.10199696	10.41822703	11.3632911	10.36029406	10.42708017	10.6626374	9.939338094	10.27042996	10.91980841
ARHGAP33	16.3489908	17.77903408	16.1603967	16.08872012	16.4700137	16.76264433	16.37191144	16.96950272	17.21055206	17.31595618	16.70979218	16.55209273	16.50317251	16.54117924	16.65425823	16.47689193	16.49648221	16.35785306	16.45120625	16.24605708	16.35785306	16.50317251	16.13790105	16.3489908	16.26098742	16.44147669	16.58119972	15.59005771	16.27651287	15.90475781	16.18847026	16.29749506	16.45120625	16.29749506	16.06667995	16.28280888	16.40671842	16.7000914	16.57108352	16.23085817	16.21088935	16.33968952
ARHGAP35	9.119373638	8.941679197	9.422103653	9.65955224	9.214415691	8.438312719	9.330478751	9.16293093	9.090965133	8.383398931	9.092159402	9.99077893	8.536999207	8.686609553	9.274954836	10.06591768	8.331602388	10.33426635	9.424365061	8.897219159	9.460945151	9.305474717	9.684885738	10.21595668	9.997453484	9.689132547	9.933815879	10.23722582	10.05915621	9.563244522	10.88761031	9.728848978	9.673283788	9.250772321	9.472835606	9.786047137	9.860027667	8.696872105	8.719252462	8.923394415	8.871496423	9.140902141
ARHGAP39	7.474695288	8.670152595	9.175335451	8.505117239	8.341302026	7.227649736	7.766504093	7.310560187	8.009816121	7.776645341	7.015393924	8.99250641	7.434672213	7.500214845	7.975290589	9.801314496	7.613693042	7.910706479	8.319044598	8.700560266	7.535420058	8.699866691	8.185215757	7.516345993	7.93391118	8.95711486	8.437126712	7.199749842	7.430075552	8.164271134	7.920183342	7.852849272	7.781180218	8.958643269	8.349965858	9.203349452	9.136845262	7.019520664	7.449758044	8.873447538	8.897891858	7.49307115
ARHGAP4	12.93240522	11.97288405	11.35960808	11.80601918	11.85012714	12.08137254	12.23128896	12.38878345	11.78748114	12.16930258	14.50981102	12.58481244	12.14140169	14.2041343	11.68316056	11.38764865	11.01319261	13.63496743	11.44412988	12.25625104	12.53762579	14.56872506	12.13288723	12.19234732	10.90103771	12.38201408	14.24930021	12.11682698	13.09320232	12.79648753	11.47699485	12.77981911	12.38273613	11.68368919	13.84263953	11.36435393	12.39527892	11.74576194	13.05718058	10.74122884	11.37798298	13.74594359
ARHGAP44	9.179631243	11.43808289	8.973621999	9.466671327	8.564616546	9.08733922	8.775826527	10.17100913	9.698340964	10.71269021	10.11653759	10.28706268	7.547704044	9.668919806	10.92170635	7.499319958	9.594867593	9.957397206	7.940599156	10.21438859	8.542791403	7.458554654	7.040389637	8.840840581	7.454304813	7.019520664	8.294700296	8.695580126	7.965623479	8.347106338	9.683812505	9.135324074	8.985919696	6.808223979	12.35032644	6.772945836	9.527781467	7.891524592	7.286639398	10.48893272	7.476533454	8.040949792
ARHGAP5	10.1024004	10.44260003	11.40401188	11.1990435	11.00751526	10.43918849	10.39033065	10.88669774	10.67192803	10.03323314	9.990260875	10.40403	10.5830361	9.423263541	10.33629462	10.78128015	9.99077893	10.21387026	10.88473819	10.18239996	10.76178795	8.985385714	10.66646781	10.52564132	9.927334545	10.94062738	10.92685956	10.80153754	10.12509437	9.550265699	10.68638339	10.20405308	10.54457289	9.626524179	9.562843917	10.40221855	11.19964299	11.11434744	10.39970962	10.08297111	10.23860037	10.00488276
ARHGAP6	6.693340668	5.862083085	7.055407034	7.138437685	6.555662593	6.856921651	5.014044421	6.984677628	4.907658617	6.276207184	6.859984309	6.276207184	6.239385374	5.785900121	3.740731842	4.915286511	4.799491425	3.488237011	4.259227823	3.121083324	5.081321801	5.674391728	5.397831119	4.187013427	3.936478324	3.326448098	5.10175453	4.931837824	5.568176835	4.801200136	3.403349969	5.247379234	4.293971607	3.867682831	4.206424517	4.988274859	3.172963109	3.376870557	5.418461937	4.219003211	3.164830316	4.457886501
ARHGAP9	11.65013883	10.40182288	10.00623735	10.0805036	10.46346354	10.45094181	10.83089895	11.29064527	10.14358308	11.01842107	13.30956029	11.12506341	10.93218046	12.71195406	10.47875157	10.52464676	10.37237463	10.11888903	9.122568143	8.924605522	10.970218	11.50061461	10.87005918	10.48421566	9.108447495	10.45191243	10.80970895	11.34380038	11.77048061	11.59202414	9.99981286	11.53170748	10.99144981	10.51818327	9.240388821	10.10739744	9.084350447	10.35058536	11.9378543	8.950522412	9.754483479	12.21323656
ARHGDIA	11.34380038	11.1655949	12.11204639	12.08766954	11.94333876	11.39563947	12.1421074	11.61733311	11.95210725	11.7844811	11.97658645	11.67791576	11.66546097	11.39992045	11.50007827	11.70706979	12.4307463	12.33505327	12.31054849	12.65108469	11.90141824	12.98347711	11.77502053	11.65762394	11.81180423	11.67041634	11.45847779	12.12018358	12.11407273	12.17192376	11.99189871	12.10241362	11.89921062	12.3496952	12.51220862	12.05354468	11.7880406	12.23350038	11.84834097	12.72251787	13.24649362	12.13038386
ARHGDIB	14.94910688	13.46241698	13.46472657	13.76949519	13.930988	14.32405067	14.19459473	14.55571606	13.84739561	14.24930021	15.61666738	13.88971874	14.46243868	14.75889338	13.39720093	13.1641762	14.7292002	13.65988528	12.28162974	13.08714273	13.98134378	14.49313283	13.39962906	13.55750032	13.46845653	13.36974454	13.83931621	14.46025182	14.86001674	14.6780816	12.75543973	14.39688434	13.44957171	12.0266191	12.18212924	14.55272663	12.69986851	13.31907494	15.09070399	12.97275044	13.71101281	15.63799749
ARHGDIG	3.503819219	5.094816167	5.766864462	6.192258542	5.283729812	4.439857076	5.172914902	4.909769415	4.925569176	4.499305761	3.682434731	4.172061012	4.882989514	6.046635559	4.527401131	5.293030029	4.083279044	4.20866042	6.402441513	5.227204434	4.879569349	5.253856919	4.771138261	4.747302576	4.907658617	4.934831461	4.497106765	3.705956566	3.700038417	5.168209289	5.250874271	4.60528	5.405984299	5.076808674	7.073292051	4.81646545	5.84982819	5.042741604	4.20409808	5.071493298	5.005347812	6.367397465
ARHGEF1	8.936901432	8.489760509	8.67721045	8.110915804	7.732940847	7.851202465	8.260608052	8.934707168	8.916275662	8.513847709	10.09285305	7.765741243	8.230258759	9.238326349	7.742920665	8.117191814	9.244162017	9.073389334	9.300326298	9.60697661	8.719772615	9.034238479	8.578798606	8.418716042	9.050595474	8.733944904	7.756119538	8.626319982	8.495101776	9.126397265	8.566100917	8.627028909	8.405066028	8.837320565	8.441845988	8.31452241	8.718643913	8.793119632	8.750808105	8.677957843	8.309212126	9.542331491
ARHGEF10	11.40978787	12.16609492	10.54127909	11.4604105	11.09011157	11.73853528	10.41535234	11.68269494	11.85012714	11.96407762	11.96174932	10.66321331	11.10625621	10.83602861	9.992871604	11.95396328	12.03711452	10.41097919	12.51150938	11.98956133	11.15441069	11.83341116	10.88383131	12.09572598	10.07525111	9.707445602	10.35608906	10.72273709	9.285688819	11.01211707	9.183663782	12.63563921	11.41128285	11.84677819	10.50562783	10.36734221	10.32018582	11.23792539	11.57498278	11.91387418	11.02565583	10.46971283
ARHGEF10L	13.8494901	12.64579105	14.20761851	14.67086439	14.1984621	13.24213861	13.75880435	13.33261774	14.51462551	13.04589205	13.1480704	12.80514999	14.11325943	12.83436686	12.88425415	12.02928116	12.23350038	11.97788861	11.47699485	12.11457947	13.09507148	12.27966441	13.05718058	12.46670219	12.25344297	13.06308725	12.4373757	12.36587928	12.46759189	13.38799338	11.42490853	12.66311432	12.16798147	12.07759504	9.8648138	11.9759753	12.64113448	12.07879121	12.59573479	11.83632055	11.77048061	12.40248363
ARHGEF11	8.430186936	7.982823596	8.499344946	8.895990296	8.846942709	8.293480495	8.805711418	8.312014231	8.408685465	8.150237263	8.306426236	8.319869882	8.484946816	8.436323085	8.995774115	7.971682085	8.184442921	9.516211646	7.721832885	9.172447606	9.137938313	8.838431871	9.135324074	8.179393651	8.937415371	8.88020382	8.568592227	9.124263656	9.056041472	9.434790333	9.109085148	8.641191697	9.041853722	8.79785441	9.074458732	9.014588633	9.375158124	8.182297038	8.927215836	8.761941472	8.988707033	8.429343263
ARHGEF12	11.24524452	11.38314345	11.42692219	11.14239287	11.28960917	11.18180706	11.18180706	11.23418917	11.11802666	11.41079758	10.45981127	11.38954603	11.12003449	10.80970895	11.03797239	11.16758522	10.71556893	9.850268982	11.64464382	11.5382926	11.23792539	10.06256518	11.47274147	11.06916403	11.00196419	11.57289781	10.73078397	10.95038802	11.09631148	10.9584112	10.9623393	11.10222046	11.3940863	10.61591182	10.76601068	10.75898618	10.60148566	11.39003832	11.71238429	10.62468993	10.42057943	10.57835405
ARHGEF15	11.80951928	10.95741136	12.36223403	12.42857988	12.15981781	11.81312088	11.89745413	11.48899209	12.2855512	12.54145652	12.04512738	11.74069186	12.50930958	12.74179581	11.35528479	11.65815997	12.37469242	11.33695859	11.9815006	12.91786484	12.09815773	10.9854611	12.61911381	11.90275549	11.22591011	11.37251399	10.30484653	11.0487807	10.99747706	12.7858729	10.01231267	11.24812754	10.71411082	11.63924485	10.57318968	11.24812754	10.38041052	11.58251821	10.49522536	11.20838449	11.08223409	10.78827112
ARHGEF16	13.15006722	12.20675191	11.7330185	11.8530974	11.60609232	11.7887595	12.59035217	11.77224541	12.34743932	11.47543364	11.2523382	12.18729302	11.50167274	10.5830361	12.18135942	11.41934353	12.3754084	11.80774495	12.21256623	12.37469242	11.24581258	10.71059592	10.94309076	12.84510376	12.27687555	12.64867347	11.47274147	11.80951928	11.61581474	13.06534008	11.39056922	11.1162566	10.73210804	11.64407575	12.26347537	11.98646433	12.50090443	10.01184436	12.38808334	11.27918102	12.94352649	11.05510421
ARHGEF17	11.55950978	11.43860065	10.3196542	11.42490853	11.23583541	11.35005795	11.31212001	11.16312117	11.36665161	11.7429193	12.27815487	11.48394626	11.12095962	10.97847028	10.41684427	11.46777265	11.35312324	10.30668461	11.30055198	12.06068989	10.97994197	10.49375562	11.16504205	11.43658069	10.73536474	11.32502243	12.40821231	10.30523152	10.74451466	11.87051563	10.70407081	11.30246991	11.13164365	11.53110473	11.15529277	11.11070059	11.19664242	11.55898349	12.10905449	12.08592057	11.10625621	10.57560792
ARHGEF18	12.58878943	12.11136464	12.56667168	12.35596647	12.68637261	12.28698061	12.85755701	12.49378133	12.77493111	12.25344297	12.95087153	12.34386039	12.4137705	12.36652676	12.94795874	12.66528203	12.97449023	12.11457947	12.93782093	12.69442731	13.02980131	12.4980304	12.32942209	11.87795003	12.61694059	12.04016903	12.23350038	12.40612587	12.54598237	12.0212518	12.07328081	12.96322688	12.7178486	12.83436686	12.19913484	12.50997903	11.93148355	11.89794482	12.27617656	13.05618625	12.62854708	13.26317794
ARHGEF19	12.03955294	11.45993682	11.8757708	11.26745691	11.2111938	10.68262715	12.03220862	11.44761385	11.82180445	10.5681253	10.85938698	11.49446694	11.13905297	11.08175259	12.38413014	12.02983416	11.03113976	11.83632055	11.86776749	11.28114355	12.20559049	11.43860065	11.08860498	11.95456037	11.18229258	11.46296136	11.65368334	12.14607387	12.0149202	11.30801516	11.93846531	11.06385966	11.1011173	12.00337849	12.17310009	11.85834562	12.25625104	11.55805817	11.68415948	10.67374554	11.6434816	12.14607387
ARHGEF2	8.762481928	8.723561473	8.480229223	9.270461306	9.050595474	8.148069432	8.899193439	9.126397265	9.490326011	8.654973956	9.596552072	8.81780432	8.818463747	8.609093792	8.905413389	9.313443085	9.01242956	9.026248943	8.278921573	8.891427164	8.866871288	9.302055833	8.298378003	8.885941573	8.854667704	8.710305972	9.192880015	9.298712571	9.436343461	9.026785179	9.377815538	9.041853722	9.880523881	8.913399558	8.906478903	8.795430834	8.964445882	8.887116006	9.043005012	8.511167923	8.973621999	9.226460231
ARHGEF25	5.545721279	6.664722002	6.84196047	7.13082633	5.357370339	5.446775897	5.77630966	7.121627814	6.05717636	5.029927243	6.44399548	7.099376478	6.130352018	6.470999038	5.523304305	7.817113692	6.938607414	7.106056414	6.236636821	8.398433051	7.04548925	6.511494555	6.514437354	7.479766531	6.74005965	6.857946872	7.070463791	7.068649826	5.082912452	5.597207778	7.277683609	6.415249026	7.029849447	5.773502988	7.007079021	6.973501647	7.664686575	7.104404448	7.866506795	5.981196948	6.718316892	5.916430207
ARHGEF26	9.504963821	9.569862739	10.91883086	10.73624335	10.13780003	8.937977623	9.101330653	9.845026658	8.823269482	9.387356427	10.76311303	10.11888903	9.386854631	8.920173004	9.762035862	11.4344545	5.572619292	9.028296487	8.686609553	6.898087261	10.90052187	4.10315579	7.906656454	10.81551722	11.7429193	9.126397265	8.845074734	10.1440204	11.89688278	6.659700536	10.86806342	8.59332717	10.84830051	6.891793359	11.04742189	7.832338592	9.035558024	7.094357016	7.322368907	8.543562347	6.424554327	8.058222206
ARHGEF3	10.0689692	9.883001674	10.96663554	10.17057795	9.968118705	10.74044284	10.17007246	10.33816225	10.11158522	10.09185515	9.823769769	9.324485678	10.61949917	10.95084363	10.46440003	9.504963821	10.03576532	9.657550459	9.642257365	9.56014851	9.75992866	9.503513399	11.87974215	9.360048045	10.0937841	10.53352644	9.995501519	10.24107977	9.98131762	10.14358308	9.954892778	9.973941865	9.735188238	9.866760544	10.1570809	9.768510248	10.07073519	10.09185515	10.151627	9.682370551	8.88893265	10.34914889
ARHGEF37	11.24622767	12.52915327	10.84626154	11.35212549	11.44412988	11.3784279	11.20936943	12.37330665	11.83856473	11.99445642	11.21285236	9.967149756	10.52128837	8.903000626	10.8933207	9.21963722	10.42378987	11.04466094	10.8245273	11.6693626	10.09233373	6.583115796	12.64267545	10.27375759	11.13281157	10.87783391	9.478897542	11.27189215	10.26891538	11.11915311	9.867278634	11.59853974	10.27042996	12.51952942	10.97754698	10.58833047	11.3632911	10.92216826	9.631890582	11.30055198	11.89193878	9.923808422
ARHGEF38	4.884750412	6.143495297	4.20409808	4.82745839	4.974319749	5.98412724	4.82745839	5.578608152	4.900983783	6.554565069	5.88576903	4.909769415	4.58305739	4.5075393	5.510806069	5.663706148	5.413727248	5.650986982	5.732238187	5.67758654	4.629096273	6.323738408	4.48720768	4.295551889	4.428286411	5.18880404	3.545177376	4.637427314	3.888959746	4.049763221	4.344208603	4.917064982	4.783624046	5.161130289	4.948861447	5.441344081	4.422280909	5.263698623	3.228786285	5.714018034	5.58418008	4.757948763
ARHGEF4	12.44318785	11.65260864	13.26881993	13.39601309	13.17031507	12.3188768	12.72325936	12.05291268	12.77893118	11.19859716	10.66982578	12.95928164	12.91704326	11.72466273	13.02804845	12.87976192	11.42490853	11.29398162	12.94531495	13.58644366	12.68397335	11.50892737	12.65419947	13.40807066	13.49268258	13.52155768	11.67639495	12.69035833	13.59574815	13.15506836	12.82310664	13.6059246	13.45873374	14.16463349	13.97012329	12.1263674	13.47725897	12.08766954	12.39740832	11.93443519	14.80513604	11.54943462
ARHGEF40	11.45246562	12.76359437	9.978315103	11.25320411	10.66477249	11.22475536	10.45041683	11.77671377	11.40770493	11.94621943	12.87420972	11.83856473	11.0939135	11.13108141	10.22448972	11.98512984	11.70363601	11.07156297	10.64952432	11.61304288	11.33280837	11.23986814	10.05277001	11.20134438	10.09906933	11.28114355	11.9279112	12.362968	11.3230013	10.76363039	9.864399917	11.09729507	10.80970895	10.11304736	11.12196526	11.30503567	10.88614125	11.54588766	11.85995913	12.90870883	10.39696472	11.46533841
ARHGEF6	7.547042303	5.785900121	5.975225019	5.930315032	5.768035284	6.677754113	5.996628177	5.610420893	6.127028653	5.981196948	8.54681432	5.726219784	6.819334864	8.145088448	5.554762384	5.312416107	5.74743189	5.852630271	6.240735746	5.843910312	6.175648226	7.195986699	6.372261119	6.034117766	4.952530319	6.027421524	6.268029043	6.401530959	7.215081479	6.392097317	5.569604658	6.428285486	6.226948548	6.284356476	4.957690069	5.632747958	5.611630465	6.259157436	6.969629668	6.765525167	4.970716864	7.624709136
ARHGEF7	10.85889647	10.98594982	11.20791616	10.98890329	10.86239307	10.80196862	10.72682825	11.12048111	10.73536474	11.00100469	10.9681649	10.38626411	11.16400457	11.06053162	11.31049954	10.3313815	11.20242159	10.11210874	11.03303952	11.00997047	9.273536025	11.18587726	10.57737386	10.64542449	10.43233374	10.46871683	10.09702441	10.51941393	10.67801615	10.97936467	10.75250759	10.51818327	10.53123823	11.05407971	10.70257748	10.98498304	11.14239287	10.72273709	11.50788894	10.47968153	10.84530358	10.62700657
ARHGEF9	8.530302181	9.672805686	9.192880015	9.321039718	8.722860689	8.69244294	8.52446531	9.322228195	8.745073293	8.69244294	8.442616173	8.053510364	7.974255693	7.824401229	9.048821411	7.592153151	7.92997567	8.756155175	8.517660485	8.478239086	7.68467108	9.258523445	7.981520481	8.304097367	7.924931207	7.400166247	9.285688819	7.263962846	7.540192846	8.520525084	8.031995337	7.678205882	8.428574023	8.936310497	7.995568312	8.429343263	8.225551208	8.057535704	8.698667725	8.667696584	6.48114719	8.332231124
ARID1A	11.09011157	10.6251276	11.00050124	10.91980841	10.86549076	10.53679338	10.76934129	10.59451581	11.04922308	10.65656649	11.33515312	10.55320339	10.93418576	10.37426423	10.5586576	10.44408655	10.40358187	10.93028395	11.23636896	10.66321331	10.65147471	10.50808541	10.88989955	11.20383909	11.1655949	10.71906517	10.9681649	10.48568188	10.89094545	11.05215782	10.89815708	10.84217706	10.63674344	10.89432124	10.25133395	11.00901755	10.58588792	10.4133878	10.69883477	10.50562783	10.68161894	10.47294881
ARID1B	11.5936401	10.92925191	10.71906517	10.84473302	11.94726734	12.56459976	12.40388676	11.83632055	11.41079758	11.85995913	11.24188245	11.69037415	11.97848188	11.40142805	11.09580766	12.32604989	11.57557693	12.17880617	12.79648753	11.29665635	10.87054864	12.16214926	11.24524452	12.55113671	11.97098487	12.39604049	11.44619635	10.50708794	12.69134364	10.53823618	12.19532778	12.01307412	11.95038388	11.20936943	11.29113878	11.87458413	11.02036071	10.65807441	11.65486243	11.95912395	11.42445423	11.87521005
ARID2	9.446557512	9.540103545	9.787944246	9.360048045	9.444465367	9.020030414	8.972973962	9.286320092	9.32283996	8.899744412	8.748261463	9.064729202	9.732165371	8.99464995	9.362223443	9.143005122	8.980905582	9.327192816	9.162344568	9.472835606	9.095791582	10.1479317	9.306055345	9.171864824	9.468670298	9.597147328	9.584965074	9.625484133	9.375616965	8.977872454	9.3763153	9.312858062	9.710429378	9.643221742	10.05067172	9.267115463	9.924194701	9.479459592	9.264253182	9.625978238	9.34868769	9.878069183
ARID3A	10.2584708	9.61029818	9.443955835	10.41498088	9.562198418	9.591399484	10.26002497	9.95692112	10.29546824	9.318289898	11.52736626	11.24464837	9.800202908	10.42425282	10.00079498	11.20890609	10.9883979	10.71369407	10.49283476	10.36532327	10.75709033	11.20186731	11.22786907	9.814516739	10.27283184	9.771490397	10.11992396	10.98395822	10.27416763	10.33426635	10.70363276	10.01184436	11.0831996	9.525165682	9.618004188	11.03447761	10.53256229	10.61214403	10.19739672	10.55665355	10.74775395	10.55665355
ARID3B	11.0436071	10.84530358	10.97801871	11.02084467	10.66691729	10.45284283	10.34627458	11.03349814	10.60588199	10.93163537	11.35212549	11.52484179	10.74736686	11.22637747	10.87580866	11.54019664	11.58841728	11.81866385	10.05363574	10.55465682	11.62684538	11.52167941	10.72076297	10.50899257	11.4865747	10.96610893	10.40015681	10.8533967	11.73024193	10.7958976	11.28500356	10.6324296	11.25031836	10.42619111	11.37647572	11.34799383	10.86138762	11.66121058	11.17780145	10.14551936	10.99375935	11.0487807
ARID4A	7.578683275	7.085268254	7.97688459	7.99465345	7.544533378	7.358178353	7.446148776	7.732013134	7.464167476	7.71836031	7.695738228	7.284037834	7.101310047	7.681237252	7.418899703	7.81171667	6.743522347	6.682151616	7.37528621	7.498577762	7.731175798	7.460114319	8.154559411	7.078229202	7.146039549	7.389360275	7.238843072	7.434672213	7.626192614	7.763192779	8.488485781	6.674653246	7.196769245	7.772503421	7.969481937	8.076699506	7.405415452	7.672206489	7.112992902	7.019520664	6.74662591	7.155349341
ARID4B	10.66321331	11.0580232	10.46618991	10.3857922	10.32419189	10.48669617	10.29794077	10.77516235	10.54403936	10.97285718	10.49786286	11.1337276	10.43138935	10.67094084	10.5045137	10.5902585	10.16816611	10.74451466	10.87151129	10.44865879	10.87395518	10.72682825	10.05462963	10.487103	10.02854795	10.64628951	10.55513503	10.49418864	10.32419189	10.30956143	10.73165709	10.36187921	10.36532327	10.11783151	10.30181323	10.2794953	10.4652624	10.40269296	10.15125614	10.25133395	10.38182726	11.09350797
ARID5A	10.76178795	10.19654201	9.712426588	10.19180171	9.955446635	11.21692401	9.843053199	10.77996767	10.46395543	10.87296245	12.33446057	10.67282082	10.74213264	12.82148446	9.970176665	10.46575837	11.393189	10.56291628	10.61497013	10.72025199	11.56362694	11.88791735	10.14979019	10.07782729	9.96150604	11.11388179	11.15382797	10.81292737	11.06537278	11.17780145	10.41822703	10.89432124	10.76046332	10.33902176	10.3834374	10.58070287	9.543257921	11.73959157	11.6506438	10.61454028	10.6251276	12.02416463
ARID5B	12.83809259	11.94673996	12.54516478	12.32463941	12.16351884	13.34513532	12.37399686	13.1832124	11.70183882	12.5895509	12.39953752	12.86120129	12.77150379	12.89996124	12.03649584	12.0994463	11.94333876	11.66989186	11.63798566	11.18866845	12.13707047	11.5188844	11.87858002	12.01238646	12.35383355	11.64196847	12.40534975	12.3453349	12.53616156	12.33837878	13.08817266	11.94212755	12.01939581	11.91685093	12.09506454	11.78057006	11.71559267	11.93325263	12.55874956	11.6163388	10.85205385	12.05222778
ARIH1	10.9594232	10.49283476	10.41783796	10.63908307	10.74168659	10.46918303	10.85286935	10.46918303	10.70363276	10.71314695	10.94704539	10.34772279	10.83695702	10.4885125	10.58780359	10.00217103	11.16259884	10.35740887	10.38897174	10.4557239	10.52381466	10.82310577	10.18188638	11.02318399	10.44408655	10.9723719	9.096332629	10.06943195	10.35843677	10.23388261	9.624534733	10.29458639	10.23036844	10.31868131	10.7489832	10.53071699	10.3410258	10.13140362	10.11888903	10.10692972	10.48763298	10.47720937
ARIH2	12.55647474	12.76817219	12.3009391	12.42240715	12.90607555	12.94708771	13.04392696	12.88945625	13.0770725	13.2453771	13.26881993	12.55570547	12.81493227	12.79302885	12.22138677	12.51220862	12.11516809	12.92961408	12.47736532	12.0819229	12.38808334	12.44388827	12.67827487	12.56606417	12.27350804	12.65349716	12.93598291	12.63245403	12.65789948	12.57726502	12.881726	12.56311781	13.05504882	12.66751866	12.56459976	13.15703536	12.75038967	12.59363877	12.65789948	12.50930958	11.83632055	12.84931575
ARL1	12.86453358	13.66963797	12.85204328	12.64710749	12.87522705	13.50024491	12.52389939	13.32230967	12.81898807	13.46735033	12.96511301	12.5518295	12.43894842	11.9966517	12.60523767	11.79423367	11.96772577	11.93609713	12.14882359	11.11131835	12.44455506	13.01905221	12.04625676	11.61160789	11.72404783	12.03507435	12.50020631	11.87394779	12.25069425	11.91442995	11.90678958	11.7887595	12.28162974	11.6693626	11.6725316	12.29892224	11.10264732	11.47543364	12.72945535	12.12896303	11.71179959	12.51525569
ARL10	6.105584532	5.183941012	5.456156499	6.702389807	6.333885278	4.735588708	5.081321801	4.494978957	6.398640992	5.357370339	6.22180554	4.191872137	6.338672673	6.132768315	4.5075393	6.083325399	6.660816283	5.388831555	5.862083085	6.734745601	6.343650133	6.471985613	6.532981236	5.608828567	5.263698623	6.086787631	6.48568766	6.045521972	5.666593762	5.193788619	6.729526287	4.806128394	5.615878251	6.333885278	6.106641459	6.123069951	6.384709628	6.505962349	5.432380876	7.263962846	6.360509732	6.112930347
ARL11	6.297017772	5.084364538	7.255957534	7.319708621	6.792147367	6.086787631	6.028775954	6.338672673	5.524863459	4.722824128	6.47518143	6.898087261	6.679857994	6.329998908	6.573372158	6.310809075	6.97462628	7.499319958	6.992987602	6.567780686	5.497574294	7.678205882	7.464167476	7.174851296	7.025392335	6.758986626	5.708840703	6.88376011	7.363631253	8.066235231	6.945409977	6.176928838	6.659700536	7.660222838	8.228247936	7.060459506	7.056435783	6.540544237	6.088063788	5.519259115	6.660816283	7.845410863
ARL13B	10.28848249	10.30222146	9.970176665	10.18751945	10.21338669	10.25904017	10.09796328	9.820562321	10.00580254	10.59909161	10.85441172	11.59695156	10.30706289	11.24581258	10.87242782	11.86170199	11.07397192	10.89278981	11.08713779	11.49228066	10.63908307	9.924701872	10.9623393	10.71411082	11.4131036	11.14842075	11.06005155	11.79539453	11.77502053	11.08907157	11.96772577	10.02655368	11.00297473	9.879982111	10.96382124	10.61949917	11.396577	10.64542449	11.66989186	10.93465482	10.77814792	10.40581605
ARL14	4.900983783	3.839645472	7.997177887	8.348575323	7.26636913	6.313016372	6.545125957	5.015833308	7.208758329	3.16856256	2.945103656	3.574383502	6.77774732	5.042741604	6.181622673	2.656599843	9.735654361	9.809109592	5.515066304	6.960870571	3.956746306	10.59082613	9.249053673	3.009368098	5.947840621	10.64242612	5.61443631	3.09919626	2.864136318	9.971632673	5.275370992	7.270540193	5.697586617	9.030569364	4.00888357	6.351273711	7.099376478	10.44075775	10.77413216	8.257554523	7.616218401	6.524405542
ARL15	6.427057506	6.702389807	6.239385374	6.728645283	6.495070337	6.499631835	5.980118191	6.082313257	5.400496311	6.168260673	6.313016372	6.48568766	6.370092905	6.283221169	6.314024499	6.830327204	6.68104785	6.270352247	5.017602084	5.438770589	7.096425789	6.47518143	6.748639906	7.710528969	6.103095392	6.69788494	5.864479691	6.73359277	6.840849908	6.037786338	6.766738502	6.233439444	5.88576903	6.897288396	6.755858505	5.088460778	6.162992121	7.958786087	6.491175159	6.766738502	6.425767388	5.673052065
ARL2BP	11.67905581	11.22591011	12.13476004	12.00018302	11.9826997	11.31529698	11.54538079	11.38650251	11.35916468	11.37647572	11.2528419	11.85834562	11.49001965	11.59695156	11.40452894	10.8933207	11.40401188	11.26424704	11.47757428	11.95396328	12.09506454	12.75947488	11.62888526	11.3395164	11.53110473	11.65712301	11.44761385	10.970218	11.96228338	11.58790493	11.43231577	11.34846953	10.9623393	9.662193251	11.54134953	10.68212626	11.46296136	10.84315282	10.84217706	11.57557693	11.38822317	11.36134675
ARL3	12.75199109	13.96515106	12.52532928	12.53155897	12.48353009	12.99861105	12.75947488	13.20059622	12.81493227	13.13144578	12.73945236	13.85279721	12.53300496	12.8545893	12.42717733	13.0393336	12.82477982	13.19168298	13.98805436	12.30502897	12.21470027	12.84417739	12.21057903	12.93333339	13.08237519	12.83436686	12.88348268	12.47736532	13.0134407	12.89106267	12.84763419	12.90082678	12.80331348	12.93333339	13.06760881	12.02758457	12.8165899	12.19853793	12.64785278	13.70964503	12.76901765	13.2296701
ARL4A	11.13415209	11.55049462	12.00708849	11.75679424	11.99736526	11.26147131	11.53524286	11.72286479	10.99034118	11.09059489	10.34914889	11.37454573	11.47274147	10.41193552	11.09969122	11.31709119	11.1224621	11.87394779	8.375278931	9.818973326	10.79485624	10.27235987	11.57340425	10.63473571	10.93069343	11.12048111	10.55465682	11.6741367	10.62983151	10.40815094	10.43872036	11.61682469	10.8627756	11.55805817	11.57113345	11.21338365	11.39172615	12.9856873	11.70473049	10.95228263	11.94442125	12.65419947
ARL4C	9.766271762	9.298052133	10.63807463	10.96467765	10.68262715	9.458136681	9.747958412	9.909417668	9.478897542	8.802520692	11.70771306	10.50611575	10.19275216	10.79154153	9.695148572	10.51236876	10.552257	10.96343823	10.26797073	10.22501168	11.10367371	9.556439256	10.03467516	10.89527785	9.563727752	11.21743536	10.93163537	11.7134577	11.23792539	10.38626411	11.24276799	11.00457662	10.00734002	7.194081654	8.717302253	9.310869937	10.75849536	11.22741212	10.60914454	9.787944246	10.59174021	11.21792647
ARL4D	10.72400457	8.542791403	11.3224472	10.11783151	10.70503729	10.48621508	11.20791616	9.577222751	10.69633245	8.949917008	8.859773678	9.391461318	11.0487807	10.14459918	9.878589126	10.89716976	9.69632939	9.997453484	9.57363648	10.92170635	9.246472412	6.498684708	10.44159679	9.415479166	9.367971271	10.04776835	8.368405176	10.58684987	9.292258501	10.00580254	8.483594112	9.786047137	9.334462039	10.21546053	11.12400645	9.965616562	9.523066604	10.56528133	8.605239186	10.6763693	10.8373892	9.927771985
ARL5A	12.2193155	11.2111938	11.83977901	11.80716702	11.66546097	11.74122843	11.79593969	11.33231631	11.3632911	11.52736626	11.74741288	12.17742354	11.87684188	11.79827815	11.96706992	11.82288284	11.10062378	10.90825888	11.45898425	11.0374858	12.05476905	12.47373852	12.16214926	11.94673996	12.01238646	11.64787982	11.10062378	11.93325263	12.42634865	11.5382926	11.77224541	11.78331354	12.42439815	12.34177932	12.69986851	10.90979647	11.74795502	10.92391548	11.26373436	10.82364517	11.54019664	12.01307412
ARL5B	10.86956447	10.58500011	11.21068003	10.34288692	10.68726525	10.65318972	10.66009391	10.54008879	10.38977571	10.5321039	10.59953666	10.48375882	11.87394779	11.24328551	11.187799	11.24328551	10.74736686	11.38954603	10.808773	10.78571229	11.46190594	10.62983151	10.35980549	11.30111175	11.08907157	10.44819561	11.45486154	10.18337829	11.5470258	10.76452079	10.81107766	9.762639122	10.84315282	11.08907157	11.94621943	11.44266161	10.67590886	11.5530282	10.9676676	11.04639694	10.74086919	10.86183349
ARL6	5.701710435	6.77658078	6.086787631	6.810226434	5.881786161	5.187020996	5.737493217	5.829367665	4.856861182	5.978963461	5.655504764	7.467548853	5.720973144	6.137615169	5.938822153	6.712529982	6.317382057	7.526179167	6.466962281	6.805944409	6.38694748	6.704293436	6.772945836	6.81843314	7.609108241	5.884348082	6.989057129	7.278510895	6.645741712	7.051545759	6.782966763	3.836875727	5.548714724	4.881494636	5.629528356	6.112930347	7.055407034	5.367772998	6.378292062	6.148604481	5.590071655	5.156353033
ARL6IP1	13.35064209	13.2765419	12.89902646	13.77428162	13.3574129	12.50997903	13.52415506	12.99861105	13.73619355	12.82988585	13.25310845	13.85768806	13.23106206	14.2554336	14.30444028	12.89447366	13.5799589	14.17370698	15.17875331	13.97975218	13.65849987	13.69702824	14.20019384	14.25313201	13.5601126	14.47163326	14.55795377	13.92954047	12.69754286	13.35303967	15.12324009	13.80590887	13.69702824	13.26190929	13.00643189	13.50886516	14.11903685	13.92327135	13.8738386	13.27538552	13.97178516	13.87530641
ARL6IP4	14.76771689	15.0563796	14.57778681	14.4738228	14.66523883	14.69164922	14.6266211	14.86629043	14.66523883	14.97255042	14.94571483	14.76460071	14.61676087	14.7026951	14.51705537	14.34110655	14.74555868	15.43793304	15.20567818	14.5458888	14.36066736	15.44763977	14.67086439	14.54080632	14.05626582	14.24100477	14.73734812	14.81114782	14.9075629	14.71683221	15.32286148	14.66017495	14.43950712	14.72223628	14.47595641	14.894746	14.70017776	14.23922633	14.98593486	15.11838203	14.83138169	14.74826906
ARL6IP5	12.88425415	13.53802792	12.75629261	12.51952942	12.77981911	13.24125535	12.09103602	13.38301945	12.78676903	13.2699717	12.68795006	12.23888623	12.9233382	11.88901534	10.90504294	11.32900312	11.51783542	11.15965921	11.13954691	11.11802666	11.36004345	12.04136945	12.40687303	10.72979504	10.78571229	10.40815094	12.35032644	11.99736526	11.77109791	11.93961893	10.42378987	12.40687303	11.21994001	11.18629892	11.16259884	11.50061461	11.41079758	11.75459093	12.8291876	12.19234732	10.71694951	12.53904687
ARL6IP6	10.77137915	10.4133878	11.28500356	10.49418864	10.52617738	10.17724689	10.30523152	10.56671079	9.907003785	10.21087831	9.49864457	10.8365018	10.62937956	10.89198975	11.08021287	10.88669774	10.23674876	9.776451151	11.45538583	11.49856619	11.42897565	11.24140134	11.20890609	11.06682272	11.2626232	10.94441491	10.61049055	11.56480541	11.00950036	11.20589592	11.02036071	10.78668187	11.32194392	11.64136956	11.89255809	10.57835405	11.28919523	10.49239461	10.84373024	11.39460124	10.65656649	11.01108998
ARL8A	12.80239632	12.32162429	12.58704591	12.86633762	12.34460373	12.30783026	12.38671323	12.42315759	12.9824031	12.67751374	12.83516762	12.93415581	12.59976794	12.72706187	11.96590042	12.62854708	12.35518357	12.94903043	11.51532616	12.59432129	13.23873942	12.66164131	11.89975504	12.32162429	12.45037616	13.05718058	12.51952942	13.068539	12.97368776	12.94903043	12.94531495	12.41447697	12.65108469	11.37296118	12.66240731	12.15482475	13.31161846	12.20559049	12.46911238	12.68071591	12.96789599	12.42634865
ARL8B	13.18522272	12.64338052	13.57051796	13.41715472	13.20707219	12.71690205	13.01126747	12.9705879	12.94620432	12.87617947	12.46911238	12.78676903	13.51141382	13.16205946	12.56459976	13.02265703	12.59821535	12.30847741	12.61069478	12.05222778	12.75454528	11.95038388	13.32124466	12.41106852	12.96511301	13.69122094	12.51671746	13.0014038	13.21881203	12.9900805	12.46380788	12.37762105	13.03667397	12.83991909	13.0921942	12.86738018	12.69910571	12.94164395	12.26471027	13.22207743	12.41955746	12.75543973
ARMC1	10.39970962	10.83695702	10.85155126	11.06537278	10.96513855	10.74122884	11.17973835	11.06239443	10.64091691	10.74638719	10.91124748	10.82037012	10.49195411	10.89716976	12.24536621	12.29299851	10.86239307	12.21057903	11.85834562	12.09030561	11.31481772	10.99472514	12.11204639	12.0541931	11.72113631	11.70819929	10.90052187	11.34748438	10.74775395	11.62517334	11.30246991	11.23839564	11.86170199	11.6808113	11.29353781	11.12095962	11.94923589	11.70183882	11.75459093	11.5484874	11.23986814	10.60064819
ARMC10	11.75014666	11.19964299	11.7530175	11.5332933	11.99614828	11.73251002	11.99790611	11.41475089	11.22930009	11.38358695	10.98938395	12.52389939	11.96590042	12.46380788	11.78748114	13.26553499	12.34045702	12.39018161	11.69764335	11.24717817	12.44726287	13.64124993	12.30368147	12.08137254	12.73118454	10.9757786	12.84339275	11.76272317	12.43894842	13.03290879	12.55330529	13.04688187	12.33906001	12.56984776	13.31793819	12.09572598	11.73251002	11.26882927	11.62684538	11.22134466	12.03445338	11.82634987
ARMC2	5.715237663	9.030569364	5.519259115	6.173168919	5.966370718	6.949872241	6.144636026	5.796177953	6.199202439	6.009785212	6.170547177	9.157543677	5.809525998	5.550085431	5.545721279	6.044022651	5.166522485	5.876212972	6.224507489	6.250657539	6.096398188	5.88065532	5.446775897	5.591717	6.89900699	6.562568669	6.512581412	5.940040164	6.136680008	6.770922543	6.827905469	6.228309563	6.26940648	6.119206418	5.286818355	5.662203126	6.139680572	5.235271043	5.641126176	6.647828084	6.343650133	5.449340258
ARMC3	4.694035693	11.67311041	2.765935169	3.022412276	2.668231925	2.630727625	6.988108273	3.419262938	7.915282123	4.824071483	4.07000341	11.75993352	2.796507651	3.315934032	2.777558792	3.722158993	4.581194314	3.16856256	3.888959746	3.82569616	3.013742585	3.248071666	2.641820122	3.360643696	2.850836056	3.160700605	2.74197973	2.750288963	6.822721438	8.166550621	2.945103656	2.617036788	3.187671212	3.888959746	3.338007716	3.376870557	3.920030199	3.15340584	2.58180477	4.057230173	3.460277348	2.549032694
ARMC4	4.954518046	3.880043561	7.046601613	7.203152453	6.942391738	6.625545338	6.148604481	5.293030029	3.133814822	5.1499794	5.021120868	5.814874119	6.142363618	5.976461707	7.046601613	5.531273288	5.056319631	3.967232675	5.061231273	3.108656058	5.247379234	4.803175427	8.22323606	4.982752369	5.594055928	5.353371996	6.579951656	5.466616414	3.814747673	3.571427593	5.351907806	5.43077065	4.244592931	5.366327678	5.728393951	4.872528384	5.174831719	4.957690069	4.747302576	4.803175427	5.428176184	3.500649179
ARMC5	10.06943195	10.35980549	10.80005748	10.36944249	10.25184659	10.12814001	10.40768905	10.12250095	10.52381466	10.27520641	11.23943619	10.02359065	10.65451508	10.2804171	10.35740887	10.27900773	10.9618708	11.25474368	11.4932966	11.54077835	10.9026087	10.51525667	11.57498278	11.16504205	10.94765406	10.9969845	10.43031168	10.48201379	10.43498241	10.93685264	10.82784795	10.9676676	10.82871148	11.29903343	10.04052271	11.18733379	10.74590052	11.45086814	10.65358706	10.54127909	11.14745814	10.89815708
ARMC6	11.32641575	11.39992045	11.26577111	11.53874754	11.9925438	11.97848188	12.14544927	11.45586652	11.42382086	12.39953752	11.47543364	11.39608815	12.13347476	11.79951525	11.85547957	11.66003234	12.00018302	11.87279099	11.55645077	11.31212001	11.81312088	12.1827502	11.82986315	13.53413429	13.1612086	12.10967352	12.0541931	11.14552974	11.65013883	11.05704355	11.23943619	10.77184074	11.30111175	11.56480541	11.2517119	11.60823751	11.77224541	11.32028046	11.18018856	10.95481375	11.40770493	11.15236328
ARMC7	9.57414353	9.804409301	9.435810212	9.358895838	9.77290906	9.214415691	9.903140854	9.624534733	9.597147328	9.871256291	9.920992989	9.604828713	9.24362574	9.04350516	10.4885125	9.600584878	9.8223369	10.23574474	10.32852185	9.964073615	9.689132547	10.53016998	9.666811832	9.897559274	10.14006365	9.952609548	9.323949012	10.40626044	9.846568164	9.832942802	9.395936998	9.792879919	10.22071454	9.66327548	10.87448224	9.753389914	9.635623683	9.352609947	9.577222751	9.368485216	10.48806511	9.601595529
ARMC8	9.891684871	9.98181664	9.920504066	9.692521248	9.537013291	9.513038274	9.083027285	9.961017997	9.85794846	10.16527062	9.814972836	9.446012518	9.474877532	8.761254101	9.451673588	8.986498751	9.053107139	9.300326298	9.364898836	9.683812505	8.656218283	8.693237383	9.172986713	8.645558703	10.12561474	9.719492786	10.02309542	9.796433945	9.880523881	9.221540425	9.42824437	9.717117255	10.07122553	9.93165507	9.3593958	8.981998113	8.703011839	8.76839162	8.998260984	10.62132934	9.043005012	9.755502991
ARMC9	8.848871969	10.09467346	7.432152798	7.908389067	8.125071157	9.278705236	9.578170694	8.69169399	8.622260277	9.60697661	9.341241342	10.11304736	8.339206263	9.809962419	8.49692626	8.719252462	9.517838733	9.02726946	9.515666732	9.004068875	9.101330653	11.01890527	9.164130535	8.536999207	8.88020382	8.296716205	10.36235705	9.830915726	9.224702804	9.56696805	8.941007587	8.763723322	8.50374421	8.241947064	9.153347025	8.592035259	8.682598221	9.626524179	9.685512373	9.812933612	9.032966987	8.839639837
ARMCX1	10.5873648	10.86593141	10.48142951	11.6152233	10.47294881	11.20430398	9.38912796	11.32737916	10.51899829	10.72361487	10.58024882	9.907003785	10.43644781	10.19225518	8.498148032	9.588022166	10.13872333	11.14144968	11.40142805	11.17035777	9.548146177	9.765623562	8.539705077	9.18642747	8.328553648	8.747011155	9.760410358	10.79536326	9.676755374	10.07176322	11.01211707	9.369723011	9.951637142	9.185906543	9.885958625	9.309835801	9.794875798	10.40133412	9.988687677	10.52177833	8.110077462	9.511946506
ARMCX2	10.19512911	11.93846531	9.242589215	9.939792499	9.26219227	11.4152643	9.168255747	11.58459901	10.29113615	11.40241738	11.0939135	9.824899849	9.87414257	9.057881701	6.9765082	8.506522431	9.003527717	8.127656799	10.39081386	9.867732004	11.1900202	8.248738465	7.924108041	8.715443166	7.766504093	9.935429636	8.603834781	9.681296433	9.519415478	8.899744412	10.15309165	8.801230258	8.517660485	8.190533374	9.30923529	8.302481603	9.78934615	10.05186514	10.39127937	7.342946008	7.387549952	9.424365061
ARMCX3	9.715577327	11.06005155	8.912193955	9.159051107	9.087904449	10.72867806	9.652307288	10.80296314	9.943750592	11.24328551	10.29458639	10.2794953	9.616547473	10.12088658	9.577222751	10.07434447	9.364382387	9.755502991	10.12509437	9.377815538	10.20163624	10.11833928	9.156971273	8.763011616	9.459889419	8.856086832	9.249641379	9.753878276	9.653760194	9.174837509	9.706889958	8.771403159	9.222078501	7.768315668	10.03815514	8.946883042	8.272347714	8.84946471	9.844499951	6.74662591	7.982823596	9.100775658
ARMCX6	12.10802795	12.73531793	12.04375795	12.44318785	12.01680324	12.3894738	12.22874252	12.67827487	12.38273613	12.66012318	12.52915327	12.9214621	12.13288723	12.48573211	12.31399782	12.66098724	11.31270284	12.9920674	12.29633072	12.31327162	12.72179422	12.28905682	11.90515061	12.03053481	12.94708771	12.52174741	12.89106267	12.85557071	12.91889631	12.43211642	12.99410347	11.34069634	12.24948638	11.63690588	12.26539253	11.6136433	11.66546097	11.15965921	12.32881838	9.053768501	10.73358028	12.41515802
ARNT	8.016785469	7.143287427	7.901574944	8.190533374	7.791363233	7.551825553	7.886001958	7.325079212	7.862614122	7.261300597	8.195875651	7.106056414	7.835996695	8.048286752	7.467548853	7.855373856	8.183024482	8.019058295	7.090436023	8.206129984	7.547042303	8.245769981	7.907357633	7.255957534	7.891524592	7.286639398	7.485875394	7.645853016	7.545237508	7.750369755	7.927426367	7.656716288	7.03205913	6.585218554	7.418899703	8.148781623	8.114811463	7.707331766	7.632445137	8.651334225	8.339955354	7.644654886
ARNT2	8.574859266	9.287341746	7.748820481	8.589930526	9.480367863	9.489821804	8.960983191	8.571440081	8.666275532	9.217964282	8.38165643	10.14207501	8.727761623	7.787858091	9.856974311	7.619481829	8.379511222	9.770112807	7.956497198	7.728676065	7.625527401	12.89830587	9.060551752	7.093323703	8.540992838	10.57791842	12.46082076	8.98761286	8.048286752	7.474695288	10.36372285	8.33283559	9.274094682	8.429343263	10.5025535	8.741664708	8.747597001	7.567999181	11.80601918	8.310629544	8.7960523	10.70016797
ARNTL	11.32844203	10.43980568	11.75808248	11.37085749	11.45847779	10.5681253	10.11005108	11.73251002	11.5470258	11.38822317	11.16986263	10.67940651	11.62888526	11.14745814	9.438127885	10.87054864	12.00833767	10.35940333	9.619177708	9.923808422	9.992302274	10.44907832	10.54912167	9.579695451	10.98291336	9.979121353	10.55910153	11.4604105	10.61497013	10.40894805	10.95897951	11.65486243	10.31566387	10.77325282	10.05724515	10.73492829	10.5040148	12.58481244	11.19154004	11.30996775	11.11682496	10.8491468
ARNTL2	9.729292268	7.911332658	10.29067016	10.54611675	10.34809204	9.620774066	10.05234619	8.980905582	10.03185363	10.88713702	9.927771985	9.870804531	10.64811761	11.34956142	11.84615912	10.61454028	12.13652061	10.08142398	12.50997903	10.80296314	11.16758522	9.736715882	12.13707047	10.69682183	12.18212924	11.25708766	11.23888509	11.27918102	10.5902585	10.45881912	12.17998883	11.85437691	11.48847819	12.0758216	11.65309348	11.31106857	9.792879919	10.52514765	12.79302885	10.11049945	10.61094657	11.08569003
ARPC1A	13.1974504	13.05618625	13.43004642	13.3462108	13.39855375	12.97761935	13.5601126	13.20262516	13.15209033	12.99595809	12.51671746	13.90325398	12.98048847	13.0083662	13.99649387	14.2358403	14.00389946	13.13429049	13.41243288	14.2554336	13.61308272	14.53184942	13.85920347	13.17567532	14.13473841	13.56283008	13.8186869	13.70543044	13.57601298	14.20943659	14.23371001	14.78378785	13.79368371	14.00230756	13.94286691	13.53935771	14.25958149	12.51220862	13.41021268	15.12726887	13.84739561	13.14707127
ARPC1B	11.37400614	11.29309104	10.34241666	11.22382105	10.81201889	11.5484874	11.88469817	11.06682272	11.24524452	11.27389766	12.46832532	12.59280102	11.81064442	11.91555409	11.73078773	13.23873942	13.50024491	11.9883457	12.41601648	13.97178516	11.95161348	14.1753554	12.66311432	11.65309348	12.39881063	12.75199109	12.49595799	12.69986851	12.66012318	14.23371001	13.03562842	13.93788816	12.43428563	13.14609382	12.66012318	12.20559049	12.55570547	12.68873881	13.47328103	14.11325943	12.90607555	12.01189627
ARPC2	15.89739282	14.48074337	16.22358266	16.30611452	16.05169485	15.24725183	15.70368586	15.20567818	15.8914263	14.95583687	15.76111126	14.82289402	15.9280321	15.73673933	14.94255976	15.5460856	15.36886693	14.98239137	16.17487534	14.64698215	14.93250797	15.46785756	15.76111126	15.379086	16.18169206	14.79283263	15.90475781	16.15111019	15.82990444	16.1959111	15.68625518	15.23919465	14.82026064	15.47744545	15.02629862	15.03763683	15.61666738	15.33589958	16.51262535	15.41567807	15.94528195	16.13790105
[truncated: 13,168 more rows]
