# Supplementary material for: lncRNA TMEM51-AS1 and RUSC1-AS1 function as ceRNAs for induction of laryngeal squamous cell carcinoma and prediction of prognosis
Source: PeerJ. 2019 Sep 10;7:e7456. doi: 10.7717/peerj.7456 (PMC6743450; doi:10.7717/peerj.7456)
Supplement: Supplemental Information 8 [file peerj-07-7456-s008.txt]

GeneSymbol	Normal_1	Normal_2	Normal_3	Normal_4	Normal_5	Normal_6	Normal_7	Normal_8	Normal_9	Cancer_1	Cancer_2	Cancer_3	Cancer_4	Cancer_5	Cancer_6	Cancer_7	Cancer_8	Cancer_9
A1BG	7.869623722	8.026990944	7.788285911	8.144911778	8.177893583	7.776555556	9.450277278	7.615231194	7.959238489	7.833976372	7.718797017	7.536988633	7.66809565	8.200642978	8.00085045	7.664342989	6.74962995	7.908807306
A2M	8.645061083	10.49566356	7.914028039	11.10851689	8.992055944	10.25560214	8.895911139	11.42388589	9.616767222	12.25277983	9.099749722	8.865631083	9.437382833	10.32127689	11.09508558	9.233151222	8.341923539	11.24606328
A2ML1	10.45022753	1.9615299	11.03562489	4.038265739	10.98038042	9.034606611	8.854207028	10.79985681	10.58997542	3.071681628	5.804471867	7.3836448	8.534050417	5.213781656	3.060333294	4.566743467	8.219225278	3.178294011
A4GALT	12.01649108	12.54823528	13.83797369	13.76582292	12.10366439	12.97818492	12.58750508	12.89549806	13.5792025	12.74594661	13.02526786	12.82538472	12.85761719	12.84727739	14.80064964	13.64964686	13.08306433	13.53183925
AAAS	9.832782972	10.30436844	10.18345106	10.44531261	10.5024875	10.46033617	11.69162511	9.855561111	9.718698556	9.988441056	9.678236444	10.15697417	9.884601667	10.26614836	10.21938278	10.64165231	9.902329806	9.972277028
AACS	8.367950944	7.946109144	8.541760139	8.716511972	8.007022067	7.717975794	8.700865	8.58817325	8.893024028	8.013294289	8.190865667	8.066309689	8.614627056	8.443057611	8.386518244	8.573428806	8.648068194	7.566012844
AADAC	7.832202367	3.3508752	8.37572275	2.333652328	6.724255461	4.405986744	1.776060817	4.816026667	6.716873483	1.357617339	1.519716061	3.239884694	1.469472378	1.548165661	3.1417165	5.864893461	4.2691895	2.552347194
AADACL2	4.981523594	2.965941733	3.545452022	1.580538139	3.04635255	3.62210245	5.766367106	1.371615189	4.092918661	1.338023139	4.530766372	1.343559656	2.732648061	3.115708028	1.374595483	7.410494278	1.499296244	1.34138345
AADAT	4.76286745	4.811632239	3.575765189	5.412045744	4.809860722	3.735374722	3.734477983	3.377723078	4.20842535	3.481954706	4.987275117	3.890345011	1.897877817	5.02036145	4.018815961	4.413011717	5.627902033	4.202891767
AAGAB	8.0491265	8.005760639	8.224064911	8.664183944	8.197382667	8.147962661	8.936958639	8.2015485	8.79893975	8.15222465	8.143950472	8.082709956	8.130559256	8.634642361	8.4588475	8.162744161	8.497995028	8.428805417
AAK1	10.03715375	10.5220415	10.31224486	10.83196106	10.43068917	10.48888414	11.04524811	10.17754106	10.12058606	10.46366506	10.40679656	10.47652783	10.35718169	10.82832783	10.46196233	10.67491264	10.08164294	10.23218933
AAMP	8.902537361	8.637635361	8.589499167	8.844161333	8.274132383	8.512498972	8.25912925	8.748423333	8.889699667	9.470742278	8.644452306	9.555180417	8.974428139	8.560233278	9.870114139	9.862934917	9.050622389	8.469874611
AANAT	3.571430056	3.532882183	4.643534778	4.569581156	3.981603083	3.266739222	5.299590272	4.069330283	4.126777272	3.768381083	3.891419211	3.872671072	4.031839389	4.176712544	4.809860722	7.059073533	4.007800067	5.042196939
AARS	7.658111694	8.153825922	7.835105228	8.666319222	7.585057639	6.920447167	8.403866333	7.880534356	8.169330511	8.470947	8.79893975	9.423253139	8.497471139	8.896425139	8.124357589	9.499669778	8.367338972	8.420951333
AARS2	5.788736844	5.094611928	5.951195267	4.049784367	5.797539078	6.066932494	6.167217461	6.134775956	5.681273944	4.372548394	5.016845172	5.3457437	4.338508556	5.446364089	4.922645139	3.373380961	5.2532282	5.2561845
AASDH	4.680037844	5.007744272	4.9544197	5.31885	5.227863544	5.701120278	5.160097494	5.000996967	4.986515911	4.740942622	5.491884922	4.864498244	4.674847211	5.060035506	5.5781733	5.409345344	5.290088394	5.106489139
AASDHPPT	7.339441872	6.222679856	6.778551372	3.958638389	6.765945539	7.08840865	3.303628717	6.019018661	5.640411083	6.805486333	6.419117911	8.504905556	7.552074244	5.736987061	6.104204306	5.036463311	7.150756111	5.486372583
AASS	6.652006778	6.748631156	6.5776886	7.869623722	6.705166139	6.30471015	5.36711935	6.8072899	6.310103394	7.117755472	5.755560711	4.901422144	4.671022256	6.966184756	6.60150235	6.821207589	6.9946377	6.271955678
AATF	8.334448722	7.987918661	8.047828167	7.619525061	7.997761711	8.672536306	7.615667844	8.0963487	7.916868267	8.819172639	8.992055944	9.263458	8.454069556	9.074512972	9.037789583	9.046886333	9.234440833	8.379261861
AATK	2.770388733	2.899203894	2.585328356	3.516849717	2.642619017	3.537910789	3.295837006	2.434063767	3.253958372	3.492292056	2.404861689	1.395963861	1.374595483	2.98506125	2.88851005	2.178978372	1.335575556	3.01689075
ABAT	5.406423678	4.720401622	6.066932494	7.090328839	5.695229106	4.903071867	6.350926983	5.5753672	5.157040961	5.600758506	5.223026783	5.598467378	5.329116111	5.686584878	4.891604667	5.383259378	5.245528739	5.217536144
ABCA1	6.87141005	6.931519344	6.744382217	7.814762939	7.3534298	7.854505844	6.8360297	8.38277675	6.594362283	8.939566222	9.155589222	8.9246505	8.664183944	7.0074457	7.947086289	7.762034167	7.729166578	9.560215861
ABCA10	4.129891044	3.813407172	4.900942472	5.091987872	3.892242778	3.857504872	5.413979817	3.673877733	4.292715856	4.337472917	3.741196172	3.709070756	4.79448345	4.107649922	3.132886233	4.272567033	3.966020778	3.543501328
ABCA12	2.629847061	3.4951109	3.154669983	3.708398311	4.788656606	2.949819811	2.548457294	2.930742278	3.536808194	1.767180956	4.065248561	3.827720867	5.193701033	2.897829456	3.298564444	3.102854833	2.585328356	1.889697856
ABCA13	2.523130883	7.2178691	3.872671072	4.346661656	3.482764067	1.520687956	1.681755117	1.855804567	1.805512644	1.768409978	4.696018844	2.572836006	2.3394685	3.714603878	4.946682561	3.475441689	1.9054784	1.858564922
ABCA2	5.8866556	6.683465356	5.864296717	6.685661033	5.977945511	6.55976405	7.00220355	6.210910178	6.3471862	6.269551867	7.534952661	6.123303372	6.133291128	6.871838628	7.754762983	6.143908	5.728492556	6.445937633
ABCA3	3.749416544	4.700069667	3.217033528	6.201572967	4.083640267	5.070794444	5.881512744	5.302351039	4.615911039	4.494095756	3.878528072	1.498129644	2.274574417	5.112412783	5.640851961	5.631479061	2.66976395	4.289508033
ABCA4	3.84374025	3.194704639	4.238779261	4.736055911	2.423940244	2.621352306	4.9750763	4.169762067	3.197417967	5.036463311	4.076977561	4.462410689	5.5051654	3.445120461	2.621352306	7.073770922	2.999527633	3.907181789
ABCA5	5.301932506	5.769191033	5.319347522	5.779475128	6.136601061	5.131168156	5.225970294	5.4053128	5.210998483	4.242004072	4.643534778	4.469943478	4.087767939	4.55006645	5.558114422	4.2671608	4.536305856	3.703680411
ABCA6	4.304307906	4.700465333	4.2589806	6.34451425	4.408530433	4.938195728	5.171720894	5.388315144	4.092043467	4.622792356	2.608186144	3.318195378	4.337472917	4.014713578	3.94395415	4.485671383	3.353503322	3.120713539
ABCA7	4.524727683	5.242314461	4.82637145	4.723640544	4.604328872	5.248232117	6.607845394	5.241773067	5.368723722	3.584597767	4.14660465	4.100262128	4.694237506	5.549921456	4.7429503	6.749985017	4.612205106	4.708819711
ABCA8	6.666806567	7.851054089	6.877036383	8.502610139	8.219225278	7.620034733	5.830464083	7.636684461	7.552423911	7.225258622	3.662409328	3.744803522	3.580218533	6.271542717	5.484866606	4.368457806	3.619573639	4.626565139
ABCA9	10.31875247	11.41801522	10.73591456	11.88316267	11.08950203	11.56263658	12.00774036	11.38168461	10.67104039	10.55795239	10.72468683	10.24377989	10.54777269	11.72274214	12.05516678	11.50306144	10.48443108	10.97834542
ABCB1	3.566354394	4.1258361	4.462950489	5.527077117	4.764089761	4.205539256	4.47643935	4.508743878	3.72520655	4.094347006	4.092043467	3.731688461	3.816717683	4.615444294	3.592005033	5.213362744	3.230115861	4.324691528
ABCB10	5.410984594	5.478865683	5.104203133	4.960471561	4.725404539	5.003698794	4.565746306	5.349434433	4.826928978	4.387074117	5.660821106	4.983377394	5.023515294	4.85929575	5.094177233	5.431349328	5.861263778	5.154290183
ABCB5	3.057604039	2.2318992	4.22195905	3.683043589	2.603446222	3.050625239	5.280074256	3.751685856	3.171275161	3.691154022	3.485988867	2.848159522	3.828426978	3.507595761	2.775494483	4.199133467	3.460346533	2.869171556
ABCB6	5.125866061	4.341436261	5.311482933	4.232855367	4.788186911	3.642837006	3.758662622	5.992483867	4.509668589	3.879844311	5.645260844	3.838236728	4.839862139	3.745636567	4.530766372	5.363068833	5.221267756	4.015504811
ABCB7	6.676788656	5.788332772	6.544050833	5.552848139	6.312979767	6.223084517	5.283992672	5.775983067	6.171041006	6.157239983	6.363574139	6.228827144	5.597995594	5.442572006	4.487038956	5.137544922	6.2234964	5.284652361
ABCB8	6.959775222	6.485747228	7.589877739	7.855027428	7.266288744	6.756120878	8.7594765	7.630488183	7.388640517	7.297985489	7.118917106	6.877518283	7.551674794	7.759661089	6.945719167	7.891048439	7.117451356	6.616101267
ABCB9	3.647836139	2.722068039	3.528827733	2.367924272	4.326365344	3.185123972	4.490855583	3.621316544	4.232055311	3.83722095	4.075080811	4.101647728	4.877424989	4.946682561	2.155707939	4.749574244	4.600863433	4.679183411
ABCC10	8.942611194	9.387576389	8.905879639	9.611530639	9.531787222	9.425116722	10.17604956	9.174588306	9.4114455	9.148268278	9.14366075	9.474803361	9.065323611	9.822395556	9.522549694	9.096330444	8.523335583	9.090799056
ABCC2	6.232475489	6.188621894	5.776666233	5.957549128	5.621376689	5.413979817	6.720500561	5.993018333	6.433879017	5.798489217	5.173104339	5.777520556	5.7549986	6.119549972	6.356442161	6.63492215	5.844577694	5.571215561
ABCC3	7.103696117	6.1681688	6.487427006	3.813407172	6.865142156	6.762366678	7.168923422	6.131989311	7.006804744	6.502450433	9.630484472	6.317753922	4.674143922	8.199754861	8.07719815	9.741621056	4.785616044	7.08840865
ABCC4	4.895724911	5.431349328	1.767180956	3.405594161	4.471347717	5.804471867	5.229678078	4.330551489	4.697966533	6.435663394	6.111258156	5.108734922	3.898634117	6.658313872	5.34486595	5.695229106	5.441929994	5.242824833
ABCC5	8.451277306	8.662826139	8.243190194	7.904521811	8.733735056	7.954291644	8.393078589	8.499218139	8.490730361	8.273544656	12.01244447	8.236602672	7.3539606	10.32824472	12.44615486	11.55250575	7.895288489	7.410959333
ABCC6	8.07719815	9.260556833	10.32454733	9.347422306	8.071222033	8.860675889	10.38027389	8.646294139	9.584134167	8.237703194	8.755435694	7.991079756	8.956807556	9.136506944	9.803774222	9.531787222	8.169330511	9.123126083
ABCC8	6.596685317	6.11902055	6.218413411	6.985604456	7.238172117	6.025179183	6.662446844	6.499673894	5.2208066	6.967245233	6.052655361	6.810787228	5.896773333	7.753894139	6.509419294	6.367576183	5.791370667	5.894709406
ABCC9	5.09539665	6.981024128	4.748252028	6.906889094	4.034085056	5.891933206	3.656660339	6.804950244	4.306172344	8.645858667	4.55107685	3.817597739	5.062264933	5.528564522	5.167626633	3.276798039	4.750200228	7.808406817
ABCD1	5.314420317	5.959873817	5.346705439	5.850056311	6.090965817	5.951597211	6.937343872	6.32042335	5.964492144	7.388233167	7.596080172	7.287300528	7.598294056	6.145335417	7.231275494	6.685661033	8.386518244	6.218413411
ABCD3	7.562957156	6.540552939	7.045022411	6.258396161	7.18948125	6.165117422	6.013728633	6.767659628	6.919153722	5.899843233	5.735181517	6.318642378	5.080114944	5.4566591	5.347316917	5.219058583	6.071951378	5.890926217
ABCE1	8.758017278	7.707706283	8.131914194	7.348193817	8.088252194	7.949402961	7.287798039	7.556593606	7.674461367	8.477472667	7.436876561	8.433783722	8.163655861	7.358549439	7.436464683	7.706552989	8.79336775	8.017246917
ABCF1	8.929612361	9.031717556	8.579570472	9.011998694	8.753346722	9.158027389	9.180530667	9.226483556	9.117417167	9.749719833	9.079379861	10.087699	9.536015639	10.25417358	9.533366528	9.838515111	9.155095667	9.472654
ABCF2	8.763045778	8.367338972	8.068092533	7.747120261	7.645896928	8.057624228	7.849095122	8.634103194	8.02453635	8.819691222	8.895911139	8.881495	8.690260194	9.211425972	8.218706	9.153919083	8.813054611	8.763045778
ABCF3	7.877779756	7.64648135	7.931598683	7.256886017	7.856351689	7.695838	7.329099667	7.418372944	7.403071922	7.807365194	8.961668889	8.384025167	8.131914194	8.193329711	8.949830389	8.261627444	7.910918839	7.832202367
ABCG1	6.972242467	7.253317772	6.784526339	7.912909739	7.329569944	7.654046317	7.887818611	7.63159865	7.526051322	8.010873128	8.103761594	7.565683639	8.177396256	7.901519844	7.850540167	7.483547883	7.483547883	7.974490394
ABCG2	7.125888378	6.94781585	6.859603461	7.460596806	7.135611589	6.711515778	8.928951556	6.963520956	7.072809528	6.011349367	6.777244967	5.912228522	6.600839683	7.278375244	7.3516822	7.146543256	6.137055228	6.499673894
ABCG4	2.741698889	1.541092278	2.160193244	2.965941733	2.599512189	1.563459094	4.008648344	3.652591072	4.468839183	2.266218156	2.831684656	1.909636817	2.347729144	1.9537477	1.675905561	3.447039211	2.09670245	1.626790022
ABHD1	4.181932633	3.579465822	3.175637661	3.238528272	4.0029304	3.948634178	5.730051433	3.9856316	4.687884539	4.389779344	4.263408244	4.281840589	2.0349398	5.840311372	5.10840785	5.266872406	4.031839389	2.821421606
ABHD10	1.449755583	1.45349655	3.137829428	2.653949539	1.381768678	1.416594822	4.993828028	2.279009411	1.911008617	1.392889856	2.315186078	1.391881367	3.267437906	2.47582545	1.454424194	1.534176356	2.797302756	1.420623211
ABHD11	8.328233344	8.316259917	8.199263539	7.663516467	8.049580306	7.224108894	7.811031933	7.258317756	8.201047111	6.818652483	8.048704367	7.061101006	6.555656417	8.420951333	8.29913925	8.638740806	7.123742128	6.977417983
ABHD12	9.496200667	8.233528439	9.623477833	8.018232678	9.735269	8.776819889	8.773747139	9.384088889	9.732485667	8.608747361	9.2388425	9.21969825	8.193790167	8.789373361	9.276899917	9.391109694	8.930866778	8.535168056
ABHD13	1.684823661	1.366635544	3.27819395	1.659301272	3.400037133	1.629227172	1.426610806	1.471061006	1.673516294	1.489032217	1.43892605	2.3172147	1.59929865	1.444967311	1.378285456	1.424501678	1.519716061	1.411332622
ABHD14A	7.0320529	7.658111694	7.85986805	8.210242833	7.249876	7.719196422	8.2251839	7.811441011	7.679794333	7.295245389	6.720021128	6.979355289	7.270924889	7.006504667	8.494059806	7.708901811	7.427941639	6.974267489
ABHD14B	7.423150544	6.91993815	7.130774244	6.6313285	6.599950261	7.341250211	7.085469878	6.662446844	6.644351756	5.457257372	6.067971683	5.901935161	5.545545811	4.976447094	5.223684133	4.857395944	5.995163222	6.071951378
ABHD15	3.899176239	3.561370583	2.579898533	4.5460437	3.581226872	4.128563411	3.511034867	2.387190428	3.050625239	3.77670845	4.666192294	3.225744889	3.659582306	3.841778072	4.433671917	3.766604911	5.159368267	3.037108556
ABHD16A	5.486372583	5.075312533	5.150461472	3.477704706	4.898156739	4.828682728	5.100003856	5.571745978	5.172341989	5.573652561	4.691561094	5.628258156	5.951597211	5.331366489	5.457978978	5.671229456	4.747737094	5.004777417
ABHD16B	5.626982867	5.074050272	5.524635656	3.944909356	5.565124917	4.892122994	5.083647939	5.466860633	5.570294656	5.000996967	5.867184894	6.401210961	5.589576889	5.836727378	4.907560194	5.917932033	5.547908756	4.817320667
ABHD2	7.593717711	8.224064911	7.484275428	6.786628194	7.435881872	6.478799294	5.950451961	6.473089744	7.145733272	7.096396811	6.696478083	7.044561128	7.165119872	7.117755472	8.481022889	8.274132383	6.911405506	8.1395758
ABHD3	6.449671506	6.428459628	5.585553978	3.537910789	7.03958675	7.000891633	5.382141706	6.553164494	6.750590322	4.974221439	7.666388078	6.250701389	6.269115811	5.799935861	7.162548239	6.483284133	7.9986367	5.310368583
ABHD4	9.464942667	9.025399056	9.475802528	9.1012215	9.621711389	8.753346722	10.01308639	9.280822861	9.240604278	9.100415722	9.796792583	8.804350778	9.056161389	9.474803361	9.62560975	9.490915444	8.9576015	8.911793444
ABHD5	9.374518222	8.481022889	9.844239361	8.398182578	9.842760389	8.252720028	7.637571017	9.909458583	9.225208583	8.192307611	7.939208317	8.266547128	9.004449389	7.947086289	7.96088	8.375239083	8.363150783	8.894817639
ABHD8	4.984859433	5.389869106	5.620905583	6.385030194	5.218670739	5.338611661	5.741787178	5.701120278	5.501635194	5.060645972	6.220542994	4.877052694	5.138844428	5.210998483	4.387803517	5.059463194	5.338108422	5.276618267
ABI1	6.998803339	5.916831322	7.187622361	4.133282528	6.832515472	6.514982022	4.913204172	6.345552811	5.932942217	4.560489817	5.852106333	5.630557017	6.027515356	5.142289778	5.112412783	4.819756589	6.600839683	6.232475489
ABI2	6.324809067	7.534552394	6.349063417	7.172936428	6.395568406	6.543672839	5.946023439	6.038564828	5.929255883	6.627184383	6.261691694	6.467647556	5.758842511	6.264048606	7.005903072	6.367163389	5.919367117	7.065831267
ABI3	7.268939247	7.692210011	7.358154039	8.081136611	7.715925817	8.353118444	8.737318278	7.75844495	7.808406817	7.520310478	7.738992006	7.474390833	7.562106144	8.139023889	8.053934078	8.128866594	6.701094767	7.371276194
ABI3BP	9.034606611	7.851531217	7.736992594	10.04862019	8.806683667	10.4389175	8.504905556	9.594908556	8.186631611	9.158027389	6.048480183	5.048377628	6.8753708	7.205542128	8.639289667	6.644892094	5.850056311	9.522549694
ABL1	9.405439556	10.02313811	8.836791222	10.31093742	9.431692583	9.35648	8.444265583	10.18798122	8.622507389	10.40531489	9.588352194	9.727193611	9.675908306	9.031717556	9.582919222	9.695999194	10.01540842	10.24792853
ABL2	5.740405406	5.437872761	5.660020089	6.607845394	5.203274106	5.085410239	5.840311372	6.109057494	5.360651672	6.814869467	6.566504533	6.786112439	6.234451228	6.563086189	5.674883217	6.828909083	6.097739461	6.863660572
ABLIM1	11.44046964	9.920232917	11.63187008	10.27132356	11.49672958	10.42549808	10.55795239	11.56263658	12.01244447	9.692126361	9.207487694	9.283184	10.330682	9.902329806	10.47791644	11.00819803	9.415049278	7.187097478
ABLIM2	8.020155678	7.056470772	7.586334289	5.30576425	7.712562511	6.838407339	6.938994894	8.822452806	7.810488583	9.596049944	6.90152925	6.489063306	8.055990167	5.88386965	5.098016283	6.179291856	7.125888378	8.080197428
ABLIM3	8.583396444	8.393078589	8.706853333	9.276899917	9.229862389	7.971515111	8.613935417	9.223950222	8.437252139	8.628811278	8.440024389	8.042150944	7.7011531	8.633556222	6.673142467	7.0770565	7.850113883	8.076578178
ABO	12.39791572	9.844239361	11.86357556	9.695999194	12.44136794	8.859286528	8.738986444	11.12478367	9.1370395	9.320949917	9.856458722	8.218706	10.24935639	8.169808656	8.339750139	9.282412528	6.793243939	6.227683461
ABR	10.30569253	9.605859111	10.11942956	9.825151556	9.693108028	9.7682495	9.417852694	10.52914725	10.27554597	9.3330515	8.674838167	9.049368361	10.27875817	9.622542556	9.36266025	9.030006056	8.582661306	9.968298167
ABT1	4.364082133	4.036378211	3.209345167	2.970784556	4.020705011	4.399648944	1.809904683	2.195077517	3.409820572	3.1417165	2.015949111	4.324691528	2.575765628	2.438248061	3.306693517	2.531110906	4.097551472	4.277016333
ABTB1	9.102759444	9.621711389	9.329621972	10.47791644	9.259257444	9.640398778	10.92522953	9.469472778	9.349020361	9.405439556	9.400188944	8.719139278	9.383409917	10.04862019	10.150355	9.764147722	9.069319944	9.494298583
ABTB2	5.613010911	5.511197433	6.116274461	7.041468356	6.685298	5.567985556	6.35004485	6.022109694	6.166804594	5.9070555	5.479486339	6.082235117	6.356031156	5.856274644	6.022951367	5.7365587	5.151518017	5.853544806
ACAA1	7.349908439	6.454083433	7.599950211	6.780567656	7.493931689	6.685661033	6.470193656	7.581500583	7.78253625	5.896308817	6.247888989	5.788332772	6.681843911	6.195976433	5.915083706	5.957817067	6.471652172	5.926951306
ACAA2	4.705413189	5.111005394	5.133357894	6.759719833	4.792986644	6.387435317	5.803372611	5.889429689	4.616951089	5.846391194	4.283430389	5.5368207	5.5781733	4.876264956	5.059055883	5.455656767	4.7773468	6.8365823
ACACA	7.165533483	6.382350533	7.340823089	6.641548828	7.300090194	6.394704344	6.127704439	7.048755833	6.829990072	6.384085617	7.166799283	7.4390151	6.8360297	7.182649806	7.406955767	7.267646517	6.631811417	6.066461633
ACACB	6.668595594	6.535386583	5.879151128	9.4114455	6.285732561	6.212934806	5.486372583	6.9935006	6.082572939	6.294309167	4.404823272	4.544252694	4.565746306	5.381727239	5.364772672	5.848425439	4.849359494	5.236652172
ACAD10	11.18975131	11.71143969	11.73271239	12.14135661	11.30625472	11.46209578	12.23613122	11.44888297	11.51905206	11.49393153	11.55972839	11.49393153	11.75458081	12.07385567	11.97309531	12.06472789	11.10147158	11.44888297
ACAD8	6.518278072	7.065428322	6.302956839	6.876654317	6.616659083	5.998647894	6.900490294	6.835458394	6.729350967	6.205143989	6.1847946	5.611979844	6.447841922	6.3361313	5.9994488	5.589576889	5.589576889	6.429680006
ACAD9	8.377830483	7.9938757	8.359590194	8.026990944	8.246847533	8.188852611	8.668220806	8.307669333	8.704919417	8.708576528	8.635989778	8.652341083	8.405757444	9.254507611	8.869876139	9.048206639	8.378866378	8.143950472
ACADL	2.9005463	1.456531678	3.329922183	5.033320783	1.632616778	1.611502539	3.221592139	2.891135467	2.86586625	2.384146194	2.165602522	1.858564922	2.793130967	1.667898056	1.8993228	3.451508072	2.254715539	4.139202122
ACADM	7.794066906	7.821633089	8.804935056	6.90337965	8.412707028	7.640104239	6.958903428	8.214402361	7.9208413	6.815865783	6.987004306	7.140454222	6.820797489	6.276100611	6.092094311	5.56053475	7.378954617	6.831935944
ACADS	4.985432017	4.528093144	5.492604428	5.793390611	4.303788978	3.764787633	4.541207917	4.872734894	5.133999406	4.455602372	4.323169389	3.893416194	5.378136083	4.228236189	4.239458167	5.342452739	4.882688372	5.700623478
ACADSB	7.584668467	6.610109417	7.136468389	6.810787228	6.985604456	6.318642378	6.383132117	6.537025556	7.107350761	5.157040961	6.217585544	5.707158289	4.301256561	6.247398011	6.885985861	6.883592894	4.795884567	5.507879278
ACADVL	12.51738281	12.54435686	11.98732092	12.09468642	12.48578331	11.82067256	11.47093633	12.64248758	12.09468642	11.357198	11.10393069	10.95225836	11.44888297	11.69162511	11.10851689	11.31466492	11.31466492	11.31758928
ACAN	6.389846667	6.445937633	6.586041094	6.717301894	6.83382925	6.428459628	7.998090733	6.504392978	7.518967422	7.619525061	6.36930535	6.758471311	7.189801706	7.684812694	7.157492633	6.691943722	6.594752211	7.348193817
ACAP2	8.213210478	6.717858389	8.0491265	6.572620217	7.891890272	7.542506417	7.055623311	7.3836448	7.823909606	7.141169789	8.769506722	7.431973483	7.143217978	7.155243033	8.753346722	8.064362761	7.081523533	7.008574467
ACAP3	13.50336017	13.72231978	13.45066503	14.37718114	13.76582292	13.56388447	14.27225847	14.05027656	14.22689761	13.68731475	13.619576	13.51273422	13.40268733	13.89172569	13.49141856	13.76582292	13.04867392	13.23016314
ACAT1	8.070288033	8.782535167	7.825547672	8.768092722	8.162744161	7.816676	6.31726475	7.611038383	8.034954761	7.340364778	8.035920383	8.856866222	6.800060161	7.398656606	7.028239094	7.653113872	8.075647411	6.937706056
ACAT2	7.282453267	5.351670794	7.341673356	5.695229106	6.90152925	6.090561667	5.88112035	6.6706101	6.911899544	5.91186075	5.980198544	6.761566344	6.022951367	5.714611372	6.393897239	6.764185367	6.698339178	5.888649528
ACBD3	7.770940528	7.154471667	7.951106317	6.629376878	7.883374472	7.150239033	6.705166139	7.230018339	7.133492556	7.2162755	7.518019667	7.3539606	7.703693456	6.992594022	6.946953478	8.058203211	7.665208744	7.60877695
ACBD4	15.14335989	15.38969478	15.89938472	15.78138653	15.09910336	15.55069864	14.62693589	15.26699261	15.67908822	15.72649564	15.72649564	15.55069864	15.44570456	15.75126594	15.93095178	16.09386228	15.44570456	15.96276383
ACBD5	7.8573544	8.613935417	8.25952425	7.372510828	7.933210522	8.188071322	6.732827278	7.908807306	7.615231194	7.780503211	8.249479828	8.469255083	7.436876561	7.489625289	8.335440839	7.838151083	7.982437456	8.221826333
ACBD6	7.633307922	7.759661089	7.301461244	7.804274589	7.524573128	7.892391006	6.564871694	7.375768711	7.497180989	7.821633089	8.624113056	7.567265911	6.929211411	8.141226806	7.821633089	8.970735722	8.27159625	8.073072339
ACBD7	13.35035906	14.25557606	13.5792025	14.88218458	14.28317233	14.65725231	14.34081411	14.18139492	13.59837408	13.50336017	13.42659619	13.44218389	13.75671472	14.02670828	14.44585939	14.31138678	13.45836444	13.86228422
ACCS	5.719412933	5.735181517	5.041833922	7.208175756	6.391887383	7.397088133	6.739368222	5.389869106	6.073768978	5.991818106	5.339568367	5.124743578	4.768815594	6.551122011	6.656977806	5.90841215	4.800876161	5.091075561
ACD	6.493477694	6.432729156	6.615620206	6.514047144	6.522801956	6.880272022	8.029721883	6.153727367	6.568405439	6.17269405	7.104010294	7.345468278	6.51919455	6.393521567	6.912704267	7.156587944	7.707197589	6.550000567
ACE	10.06969867	10.40359617	10.52389206	10.97834542	10.40679656	10.4333055	11.18975131	10.38175508	10.09426211	10.15331003	10.141516	9.803774222	10.29452133	10.54588933	10.58282214	10.49188156	9.389585972	10.34675317
ACE2	2.89227165	2.425899011	1.666346511	2.62277535	3.136175228	1.391881367	2.078653828	1.451111828	3.709676594	1.362314244	1.911008617	2.515181728	2.595154956	1.681755117	3.029586578	2.367924272	1.455828194	1.396529794
ACER1	7.952274017	6.727975022	7.719196422	7.822566183	8.266547128	7.318288417	8.46647875	7.446090894	8.1649247	7.767288467	7.83156085	7.711192639	7.78109975	8.0482993	7.271739628	7.2622891	7.482869211	6.691072361
ACER2	10.10230911	10.07273317	9.94576975	10.03478319	10.18948078	9.182001472	10.11434172	9.780067778	9.490915444	9.994160056	9.890988222	9.798368139	9.569277833	10.28176556	9.265456722	9.229862389	8.717264556	9.666351583
ACER3	6.980167428	6.602176328	7.208835156	5.976296944	6.774994072	6.5455447	6.054983972	7.101035906	6.727623417	7.160725267	7.020246289	7.358549439	7.243686994	6.247888989	6.234051039	6.260809278	7.111019683	6.686374767
ACHE	8.897878167	9.601185583	9.2435925	9.949783222	8.550765583	9.147471722	10.18499072	9.587249528	9.203362944	10.91826228	9.614530861	9.460789028	10.21268406	10.74835906	9.987492944	9.561088694	9.706873139	11.26410583
ACIN1	9.130274139	9.254507611	8.875172722	9.444911417	9.309159778	9.539352833	9.594053667	9.387576389	9.134605139	8.963667306	9.470742278	8.863884972	9.130274139	9.730032944	9.291518583	9.177728056	9.098339722	8.924134472
ACLY	9.4278675	9.609462222	9.272516444	9.410368333	9.108873889	9.701433222	9.376401	9.155589222	9.255922139	9.519514472	9.969517556	10.26681278	9.93576225	9.906125639	9.894710861	10.06684164	10.57881839	9.911222389
ACO1	5.379789678	5.164890939	5.044611728	6.020566517	5.199947239	4.291433178	5.047549439	5.476509022	4.746942222	6.006064728	5.483140806	4.895136517	4.912488489	5.038508261	5.052175994	4.7922035	5.981522083	6.134000928
ACO2	9.588352194	10.36063983	9.641365389	8.878423944	9.279135639	9.501476222	8.345216344	9.116175167	9.253559667	9.030706417	9.885583333	9.594053667	8.901373556	8.926782778	9.301842889	9.142238167	9.21969825	9.308379778
ACOT1	7.111423922	7.793321244	6.639938967	8.792465111	6.9073224	6.985968356	7.493931689	6.957453211	7.164660017	7.522735317	7.618538389	6.982929294	7.376194983	7.660335328	7.19014735	5.698578	7.802462594	7.823909606
ACOT11	8.551366194	7.729166578	8.432134833	7.911929667	8.838410167	7.88534295	9.021327056	8.209303222	9.075787889	7.806165622	7.574691822	8.073596872	8.142900156	7.424914783	7.846330356	7.798068628	7.316969911	7.614053672
ACOT13	6.983737944	7.344243978	7.29655915	7.081930961	7.014184378	6.612802039	5.6871481	6.759719833	5.9994488	6.781026967	7.901519844	7.106555356	7.994723606	6.916508378	6.410350378	6.8077204	7.842863333	7.782114594
ACOT4	6.452304272	6.432418228	7.041052761	6.368530267	7.382578106	5.962492561	5.935610639	6.973837422	6.819027283	5.953865089	5.476509022	6.364956472	6.037187006	5.356029228	6.242611061	5.88469925	7.708333494	6.108467683
ACOT7	8.23016615	6.727623417	7.827051578	6.801771089	7.808783472	8.067185872	7.145733272	7.696571478	7.818883078	8.475706139	9.116950833	9.400949778	8.522803333	7.861183678	9.470742278	8.509026667	9.861389944	8.386518244
ACOT8	12.36028553	12.63056108	13.05583042	13.17112067	12.73361106	12.65626331	13.17878072	12.65081575	12.53869831	12.80102511	12.57559647	12.65626331	12.65626331	12.98494383	12.94338497	12.85761719	11.89833417	12.71366114
ACOT9	6.289661694	6.8565726	5.276093611	7.225644772	6.735415533	6.343708789	6.874943567	6.371457644	6.276474522	7.402762561	6.2860996	7.402762561	6.891500217	6.785028556	6.687247194	6.624052067	7.6836178	7.09413745
ACOX1	7.212219872	6.800060161	7.291506767	7.244871317	7.047034178	6.00903345	6.207525083	6.051634522	6.337302294	6.032485533	5.5770303	5.810789939	6.461734678	5.801114628	6.119549972	4.932611806	5.232794967	5.736222983
ACOX2	5.483648922	5.1811518	6.063890383	6.418216206	5.158689033	5.587409917	5.941584933	5.262558217	5.453495183	4.998106494	4.031839389	4.893850178	5.695776917	4.51325555	5.387310983	6.208867922	5.36429445	5.837787456
ACOX3	7.31077205	6.4445127	7.708901811	7.453599283	7.800596994	6.701555539	7.324376122	7.687869317	8.09866105	5.982566794	6.202139817	5.40585105	6.603984072	6.0812119	5.822129	5.927824828	6.254593306	6.430494694
ACP1	8.534050417	8.603189806	8.1023505	8.402614889	8.287152889	8.456415611	8.497471139	7.866877083	8.888438806	8.997094806	8.127087872	8.844808139	7.826595628	8.762558333	9.080874667	9.205980889	9.272516444	7.70233345
ACP2	8.470424028	8.902537361	8.5709165	9.314149028	8.603189806	8.25952425	8.950512694	8.815540917	8.469255083	8.814906556	8.846597417	8.551366194	8.476211472	9.055298194	8.679141333	8.160366472	7.978186583	8.997094806
ACP5	5.382141706	5.609700478	5.995163222	5.733554728	5.699601622	6.514047144	5.375418022	7.004534722	5.7701099	6.242124006	7.178381883	6.465521856	7.797159978	5.957549128	7.591934933	6.18439965	7.105515056	6.58309795
ACP6	6.017233272	6.290660389	5.61711115	6.017233272	5.7054726	5.513316356	3.927329711	5.160097494	6.264048606	3.910828017	5.929762506	6.268345778	3.412078467	5.890502217	5.440810294	5.81211915	5.323925461	4.7696045
ACPP	7.568443617	4.254034094	8.23261315	4.927033956	7.155584139	6.322828789	7.018391689	7.897047533	8.421748222	4.218229639	4.412076533	4.678594883	5.24656315	6.529184844	5.365834983	6.251189656	3.514909728	4.190001706
ACPT	7.8650031	8.23553375	7.761092633	8.688846639	8.533271694	8.214402361	9.752515083	8.151829083	8.468726583	7.9986367	7.926032417	7.689222339	7.830749211	8.493634083	8.434430417	8.447373306	7.307251161	7.909324972
ACR	11.28577067	10.98480808	11.22358692	11.15005558	11.52525719	10.47791644	10.96222139	10.60304689	10.58717003	11.34321681	11.15005558	10.86368994	11.05291531	11.22358692	9.911222389	9.549725056	10.29810267	10.75706247
ACRBP	7.015840161	6.621284978	7.370499672	8.015445039	7.425289667	7.119506967	8.620633917	7.331278672	7.532801533	7.288561344	7.279680906	6.995479389	7.640104239	7.953161206	7.430353467	7.444853172	6.733636583	7.147422906
ACRC	4.191791861	3.019843067	3.833830061	4.820261156	3.838236728	3.128745939	5.522172444	3.887542783	3.429403094	3.516849717	4.132618722	2.923749739	3.593093189	4.349666067	3.257519122	4.961329722	2.113502239	4.067019306
ACSBG1	5.04638455	6.687247194	5.608186439	6.803107783	6.102314961	6.828501	6.546030961	5.969998828	5.853041944	4.80512465	5.2532282	4.677067833	6.108467683	6.103392506	6.052061439	6.827631767	4.877052694	5.454546294
ACSBG2	7.230018339	6.599059161	7.2224187	7.695479306	7.226690406	6.461432272	7.819502361	7.103415817	6.788783239	7.148165406	7.038351189	6.874408278	7.02328125	7.376599806	5.614636533	6.932455272	6.276100611	7.128605878
ACSF2	6.211964061	5.981072533	6.042566244	7.025067378	6.286531617	6.215423939	6.703217933	4.864498244	6.443970533	6.580447772	6.109571583	7.415073867	6.340232861	6.01956405	5.688468811	4.795207761	6.030873978	6.578964789
ACSF3	8.259991656	8.298480278	8.075319139	9.129392861	8.537165944	8.495531944	9.267276167	8.653465444	8.84125425	8.267640567	8.600030861	8.078928811	8.377392622	8.666319222	8.323071	8.463252667	7.953572506	7.955304061
ACSL1	9.767426139	9.679479861	9.399636556	10.23840194	9.423253139	8.755435694	9.301842889	10.73815728	9.988441056	10.19751358	9.268047583	8.75019275	9.848866333	9.602659861	9.547100056	9.513207611	8.589499167	9.571256611
ACSL3	5.313901344	5.8866556	5.964841594	5.376569556	5.371187217	5.074712111	5.351670794	5.109375833	5.787312906	5.175607733	6.032485533	6.256883783	5.879712361	4.0029304	5.397412317	5.394249833	5.541521306	5.649291517
ACSL4	7.366784911	8.039323961	7.017458772	6.90203805	6.8830083	7.774429139	6.508738544	8.011928122	6.955871767	8.593001389	7.813299467	8.286682806	8.543508694	6.5431866	7.295245389	6.649805789	8.491097611	9.299361
ACSL5	8.599614	9.296429361	9.859007833	9.642475361	9.447746556	10.6769445	10.44859133	9.840496778	10.75706247	10.01035194	10.05053267	10.22341689	9.498156389	9.948441444	11.42081889	11.59075117	10.49188156	9.184148389
ACSM1	3.242987156	4.613366817	3.732307572	4.241043283	3.112239872	2.555787689	3.500242061	2.939894233	3.794596639	2.129205161	2.326924061	2.65645235	2.68979275	2.4667661	3.159440761	4.134586561	2.198431083	2.274574417
ACSM3	6.120131344	4.950370772	5.75290085	4.819756589	4.899240856	4.450213917	5.695776917	4.0306853	5.684904406	3.662409328	3.211682772	3.629570011	3.673877733	4.368457806	4.877984956	4.755963461	4.061017139	3.701994278
ACSM5	10.38327322	9.135303778	10.09688458	9.855561111	10.57453678	10.24520694	10.91319358	9.439238611	10.3491975	10.47128542	10.20405186	10.11572269	10.15568267	10.69567528	9.347422306	10.04310489	9.384088889	9.121017694
ACSS1	6.718400372	7.655519839	6.684868522	8.163239333	6.500878689	7.989663711	8.278405139	7.4239338	7.124598428	7.336666894	8.018232678	6.954912861	6.131989311	8.0722251	8.716511972	8.1043275	7.235819706	5.046868978
ACSS2	8.562507667	8.236602672	8.576691472	8.877760806	8.388112333	7.548588789	7.374744861	8.321527944	8.498682194	7.787185767	8.602321583	7.953572506	7.662100767	8.061206806	7.098175478	8.308558394	8.30359575	7.190802683
ACSS3	7.191316017	6.215423939	6.938994894	9.372737111	7.091175689	6.426255594	6.56537385	6.910514594	6.779052378	6.713454739	5.324819367	5.067575117	5.579401017	6.062185906	5.892394844	4.849927417	5.229069317	6.782877139
ACTA1	3.9265106	14.53575919	8.342616944	2.301905417	4.044767111	10.41910136	2.693048117	11.60118586	3.242069011	12.47485489	7.142467672	2.274574417	2.082528761	3.368029628	3.585544506	2.618735294	2.352813889	10.55490364
ACTA2	8.511153083	11.26987908	7.850540167	11.62821636	9.097785278	10.28027014	8.568278444	11.03811231	8.602321583	11.88572939	9.229862389	9.654380722	9.870114139	10.18649217	10.50933619	8.831315611	9.317669111	12.964648
ACTB	15.870442	14.88218458	14.88218458	13.79981517	15.78138653	15.65431189	14.72810417	15.38969478	15.26699261	15.62382717	15.26699261	16.11058083	15.22027189	15.07679078	14.34081411	14.91018794	16.36973539	15.9918135
ACTBL2	11.42081889	10.6769445	11.53442428	11.04321842	11.16793394	11.90252333	11.64274178	11.293402	11.79501736	11.44046964	10.85873581	11.91104222	11.59441975	11.08434608	11.44339278	11.44339278	12.16021172	12.46870511
ACTC1	1.9537477	2.849546783	3.739840578	3.701994278	2.732648061	2.077622261	3.875500667	1.34750135	2.661774867	2.09670245	1.374004	1.92715715	3.085028383	2.632064539	1.348048606	2.384146194	2.555787689	2.661774867
ACTG1	14.28317233	12.97818492	13.81159922	12.56275269	14.01666139	13.88378683	12.72518814	13.87271831	13.79981517	13.5874475	13.26192753	14.50365383	13.74468711	13.23925344	13.5874475	14.16703856	14.06045325	14.62693589
ACTG2	6.360501956	8.740381639	5.914225456	10.78447344	7.0840215	7.473989422	6.954277594	9.123872972	6.992943011	8.328233344	7.045022411	6.939436283	6.6313285	6.602176328	5.92500855	5.987546422	6.837593472	12.06140778
ACTL6A	8.749059028	8.369502061	8.560233278	7.468840978	8.504474639	8.544903583	8.38277675	7.929236533	7.978186583	8.246847533	9.103310167	9.514952056	8.577793972	9.035535667	9.804909	10.54408178	9.933355917	8.901373556
ACTL6B	12.92946172	13.42659619	13.35749458	13.69738581	13.05583042	13.27867789	13.19554492	13.79130006	13.33868583	13.55254622	13.45836444	13.47589528	12.97818492	13.87271831	13.84913289	13.67690714	13.04093639	13.45836444
ACTL7A	3.708398311	5.581147983	5.523908767	6.136185933	4.124938956	4.780340206	6.939436283	6.025179183	6.268345778	4.537827806	6.003425628	4.683783478	4.957632617	6.42588435	6.478227767	5.971109011	5.223026783	5.221799189
ACTL7B	3.144305944	2.506800789	4.293464778	3.730793522	3.213250139	2.936390906	4.7773468	3.31123195	3.829084644	3.085028383	3.995161239	3.824075156	4.2484197	3.602811433	2.934009383	2.739372072	3.395489506	2.532936867
ACTL9	2.785174283	1.675905561	3.146697356	3.012870133	3.477704706	2.127161494	3.625621811	3.929923261	3.116842222	3.589778372	1.902070683	3.953923706	2.995009867	2.458770544	2.618735294	4.464310011	3.570385311	4.483960767
ACTN1	9.377122	9.987492944	8.824035639	10.55795239	8.952656306	9.512257722	9.341838722	10.54141692	9.612457139	12.36028553	11.42081889	13.16399297	12.36906783	10.84674864	9.981097833	9.852290806	12.70342411	13.17878072
ACTN3	4.638075506	6.201572967	6.139293378	5.546116011	4.377609156	4.687381006	5.100521617	4.948901883	5.670104306	6.921955172	4.992065661	6.55180885	7.200124456	4.716316811	5.04638455	5.660020089	7.356400344	8.144462389
ACTN4	10.79155006	9.453998028	10.67491264	9.296429361	10.71321369	9.594053667	9.276899917	11.09332644	10.40359617	9.695999194	8.916821167	9.857459833	10.15697417	9.297320639	8.767563111	9.673750556	10.02041406	10.31224486
ACTR10	5.097588817	3.543501328	3.151564028	1.941545022	3.504433989	3.482764067	1.458613967	3.019843067	2.66530825	2.89227165	1.764054217	2.960060817	1.354156294	2.384146194	2.661774867	1.640324333	3.258868339	2.219845122
ACTR1A	8.920830833	8.632280028	8.757345222	8.094178211	8.640441528	8.306023667	8.018232678	8.971252944	8.334967567	9.082973278	8.409421417	8.427114944	9.484772417	8.191265567	7.876213728	8.171842767	8.639854694	8.473244361
ACTR1B	8.258648956	8.879009444	8.129904333	8.103372361	7.795679344	7.963681061	7.276439406	7.715925817	7.748475928	7.970576822	7.568164622	7.720799983	7.471322589	8.325142333	7.996314856	8.623102944	7.775248856	8.550765583
ACTR2	8.610642278	8.1023505	8.911793444	7.5450452	8.467029806	9.683175583	8.359590194	8.286682806	8.289804139	8.847619139	8.665699611	8.604477556	8.963104222	8.164279139	8.287152889	8.774238472	9.762771833	9.047498833
ACTR3	10.73815728	10.14867117	10.46196233	8.879009444	10.20265753	11.15205994	9.617690722	10.4287515	10.11671314	10.31875247	10.76914428	10.59376986	10.9987625	10.07681633	10.21668433	10.40679656	10.28337467	10.727519
ACTR3B	6.756120878	7.382959433	6.593364333	6.675328122	7.111703422	7.614866339	7.110139411	6.852890322	6.864122011	6.68888605	6.736450061	6.884411689	6.927413461	7.4372381	7.206032783	7.722259583	7.148576906	6.684868522
ACTR5	5.177974017	4.841546561	4.697085617	4.758768339	4.986515911	5.223684133	6.043008233	5.59042705	5.968316322	5.264072394	5.462756439	5.988922244	4.731595522	5.707747461	5.230899806	5.807481733	6.274899272	5.504136089
ACTR6	5.448386661	5.948090833	6.089385828	3.268721156	5.230415522	5.661333644	1.583202139	5.440810294	4.216727611	4.4424627	5.311905022	5.230899806	5.196661317	5.081914383	5.323335733	4.432659033	5.611283944	5.642989267
ACTR8	5.702240628	5.927428989	6.135735022	6.148312878	5.816423144	6.307541117	6.031300967	5.908811756	6.174289772	5.367627678	5.351670794	5.050415167	5.060645972	5.766993706	5.111429	6.473434972	5.42233385	5.566644994
ACTRT2	6.296221467	6.023209511	6.3252058	6.547138233	6.367576183	5.6907958	7.605096467	6.541427422	6.837593472	6.223084517	6.639938967	6.056758994	6.35266685	6.769051606	6.378792161	6.256883783	5.780894794	6.129436611
ACVR1	6.68235145	7.606767206	6.043008233	6.772384078	6.122839289	6.2781328	3.471875622	5.830842789	5.165387156	7.633307922	7.501350067	7.15154045	8.295864667	6.2166448	6.711923406	6.297616144	7.705027028	8.936958639
ACVR1B	7.754762983	7.389092989	7.78109975	7.046614644	7.717683522	6.351309889	6.367576183	7.3190239	7.688703417	7.660734233	6.819027283	7.276439406	7.803381417	8.893812417	7.867938389	7.511507644	6.884823194	7.038351189
ACVR1C	4.822229244	2.586714833	5.734601083	4.303788978	4.840997294	4.0431441	4.939817056	4.16633235	6.256883783	4.352554611	5.142289778	4.733344856	5.797539078	4.455602372	6.596135228	4.3782618	3.862573011	3.834800928
ACVR2A	6.990378144	6.011349367	6.988987678	7.047894661	6.966938789	5.887660778	5.672558783	6.371859133	6.982474506	5.771020694	5.961882756	4.969202478	5.38112835	6.970629378	5.445880839	5.580576789	5.7518618	5.409710072
ACVR2B	3.155991944	2.875492078	3.403771978	4.882688372	2.62615745	3.023101761	4.195722628	3.107124139	2.848159522	3.606069367	2.934009383	3.139164172	2.757288344	2.297597639	2.043907772	3.025916606	3.494395583	4.545416422
ACVRL1	3.747978467	3.175637661	2.867435672	5.191652522	3.941090517	2.869171556	2.647484456	5.569149133	1.515766	5.5753672	3.136175228	3.516849717	4.150188739	4.129227883	2.942127889	4.492487061	3.674638844	4.295733217
ACY1	8.622507389	8.190332806	8.225737389	8.175993111	8.020595994	7.631207533	8.061839022	7.783890472	8.492085028	8.203553089	8.322015111	8.26051025	8.1395758	8.8493055	8.045612778	8.442550139	8.763045778	7.485118972
ACY3	2.8952394	4.209288278	3.185123972	4.244878906	3.407246578	5.093048339	5.801732378	4.181932633	5.341508706	1.712402133	4.355974306	4.454665522	4.333202339	4.635026467	2.835176422	3.436062072	4.171541456	3.013775439
ACYP2	7.181541478	8.259991656	7.05213615	7.471632928	6.844458478	7.030389189	6.272402761	6.8938647	6.470193656	7.60836225	6.40184855	6.066101589	6.880682183	6.499673894	6.636496094	6.774124661	6.83942615	6.2781328
ADA	5.057912261	5.595107539	5.342019544	6.332491961	5.572394	6.452737794	7.716859306	6.1681688	5.977447667	6.101495472	5.7518618	7.085469878	5.990331806	6.727191311	7.573294706	5.672122211	6.146943617	6.305183178
ADAD2	6.219178511	5.423984461	6.916508378	7.249876	6.011349367	6.546030961	7.567265911	6.500523389	7.266288744	6.469256156	5.856274644	5.983593144	6.710597472	6.455752044	7.578290517	7.576052039	6.2860996	6.811637806
ADAL	3.800676633	3.816073244	4.110632539	4.724229328	3.827720867	3.689449944	4.633059383	4.209927911	3.9856316	4.014713578	3.373380961	3.54464395	4.150738544	4.184907922	4.002182483	3.643601689	4.656056344	4.022215406
ADAM10	8.030634028	7.831167228	7.669751278	6.021585528	8.076155833	8.263569556	7.251186556	7.415461061	7.767288467	8.907752222	8.45824325	8.50735275	8.532331194	8.051341822	8.304759833	7.433203206	9.205051806	8.580761389
ADAM11	6.566504533	7.069434711	7.111423922	8.281065406	7.149892817	7.3124945	8.418344806	7.93859515	6.940914106	7.165119872	7.128067989	7.137660611	6.735415533	8.193790167	7.7615684	8.662826139	6.205763228	6.727975022
ADAM12	7.453914867	6.928949689	7.482496433	8.052630756	7.840161317	7.276439406	8.776819889	7.769210561	7.197461889	9.246296417	7.889246444	7.973337828	8.375239083	8.514112806	8.938916861	8.091457917	7.762913961	10.37106236
ADAM15	10.26407078	9.428499194	10.20405186	10.27693353	9.873987556	9.060014722	9.225208583	10.42758192	10.41717469	9.791226722	9.612457139	9.950907111	9.761849028	9.795673778	9.682456722	10.71321369	10.53105047	8.445418194
ADAM17	8.628366611	7.8057117	8.517990333	7.565683639	8.29791385	8.328933872	8.179656222	8.329323167	8.347680611	8.636427222	9.279932472	9.326262139	9.044949417	9.149202472	9.022050167	10.21427578	9.666351583	8.453531056
ADAM19	5.350410489	6.808483206	5.895179922	4.843077017	5.437872761	9.102759444	8.682744444	6.773755478	5.829026994	7.769767633	6.945313222	8.261148872	7.037600183	7.364321672	7.146002644	6.55654545	6.034244344	9.268865417
ADAM20	3.237076556	3.33549485	2.952599589	3.779500678	4.566743467	4.536305856	3.083481239	2.693048117	3.401395567	3.506493817	2.413980239	3.436062072	4.194926089	4.235256478	1.78398925	3.108904467	4.510982711	3.177191461
ADAM22	3.513908017	4.301256561	4.667517522	5.276618267	4.099814867	4.855100339	5.642489983	3.871814139	4.524727683	4.999649583	4.478661606	4.895724911	4.089380744	4.432659033	4.528718633	4.181367133	3.630437606	3.445965644
ADAM23	6.354814922	5.4053128	6.636076911	6.576540533	6.229474656	6.879471856	6.5776886	6.810787228	7.056953439	6.802525667	10.33587589	4.870809106	5.785267978	9.524427778	9.746773278	9.644464194	6.419117911	6.866508511
ADAM28	7.130774244	8.330253778	6.702340367	7.111703422	7.263263094	8.841802222	8.933854556	6.61768255	7.025872406	7.512433172	6.963950644	7.959238489	6.682753033	7.565278856	7.975056317	6.954912861	6.221960317	6.121672644
ADAM32	3.115708028	3.340700811	1.918774906	5.48874105	2.869171556	1.903387206	2.829936133	2.9152937	2.093163578	3.571430056	3.738413011	2.384146194	1.860857689	1.992538344	2.8952394	4.137056194	3.132886233	2.788493211
ADAM33	10.95984664	11.34321681	10.8569125	11.36793719	11.83388319	11.07328619	12.91642256	11.10634011	10.78948517	10.66070169	10.66893203	10.51627319	10.26548394	11.21048239	11.20308497	11.30136292	9.241434472	10.3156235
ADAM7	3.266739222	1.50141165	1.962617911	2.862054172	3.36500175	3.369999128	3.819036572	2.187594261	2.583287817	2.403041444	3.399387483	2.624588111	1.99636925	3.487420317	3.32430515	2.595154956	3.33549485	2.652627583
ADAM8	3.721025056	6.158639178	3.329087083	3.192687572	4.712604583	6.896458417	5.3047981	5.407551961	3.646778239	6.643442356	6.652386244	7.068707956	6.70475535	5.610748706	4.832807183	3.322111378	7.673286567	8.253887561
ADAM9	3.219701111	1.565242206	4.356672183	4.366542272	2.862054172	2.595154956	3.841034356	3.710577456	3.592005033	2.416200672	3.528827733	3.403771978	4.453996189	3.460346533	1.945284128	3.867521133	6.814869467	2.454993011
ADAMDEC1	1.59929865	5.126894294	3.624878439	1.928486239	2.195077517	7.588577111	6.798056639	3.542246728	3.433956994	5.0057721	7.046318922	6.128674717	4.595726633	3.961058789	8.9790455	5.443585344	5.616608333	5.339181306
ADAMTS1	7.1681955	7.433585906	7.117037211	8.945775	5.83874565	6.464856917	5.953424822	9.683959889	6.202139817	7.991535644	6.774475061	5.4500865	7.651829206	7.33895865	5.953424822	7.436876561	6.191549567	9.608555028
ADAMTS10	4.892122994	5.375418022	5.375418022	6.107882489	5.841600589	6.082572939	6.928185822	5.927428989	5.775983067	5.198229667	4.699323533	4.876264956	5.208324117	5.389453983	5.936110211	5.515764756	5.342019544	5.550417344
ADAMTS13	4.818960567	5.1236952	5.418733211	5.648814922	5.17861345	4.214919017	5.018654794	5.413321989	5.129763678	5.159368267	5.120394133	4.617476856	4.579669872	5.249843944	4.739129622	6.4758852	4.483396344	4.738493428
ADAMTS14	4.377609156	2.918076567	5.014978422	4.058323694	4.7429503	4.594691772	4.549167728	2.595154956	4.877052694	3.6148221	3.649861444	3.253958372	5.643674206	4.576544706	3.6082958	2.730477461	5.619320017	6.700698833
ADAMTS17	5.2128452	4.544746322	5.897802067	5.283992672	5.648814922	4.903580783	5.799029089	5.481182856	6.344098078	5.781551056	4.70158395	4.743893422	5.567985556	5.028969356	5.969083561	5.916315067	4.934315939	4.9757023
ADAMTS18	2.086244044	3.25083395	2.0403899	2.279900483	1.574631533	1.558929906	3.315468217	1.882858828	1.811689017	1.84210475	1.675905561	1.784893067	2.409259261	3.163997128	2.683015817	2.649552911	1.929512994	2.724125178
ADAMTS19	7.426665922	6.636076911	7.624989311	6.584547267	8.07719815	6.569620633	8.321072972	6.691072361	7.034499228	6.775755728	6.347711978	6.738999006	6.011349367	7.018391689	7.52773965	6.844803772	5.563919633	5.6871481
ADAMTS2	5.1618299	5.09604165	4.760720733	5.730051433	5.10752965	5.451174189	6.163211367	8.055990167	5.442572006	9.165973972	7.453914867	7.538266444	8.154394556	8.796569889	8.289355556	6.749209533	8.324604944	9.974835111
ADAMTS3	1.781740978	1.649585	3.477704706	2.673210406	1.897877817	2.417934561	2.047035028	3.256616989	1.889697856	3.448988306	1.895688806	2.025324544	3.821336122	1.746216806	1.480998756	1.385300528	2.463454872	2.6915675
ADAMTS4	4.067019306	3.772866606	1.415784928	3.551938156	1.4074652	2.800279956	1.4074652	7.191805583	1.671716589	6.991598933	5.076617083	4.9544197	6.224971639	4.610115172	5.033844133	5.919367117	6.409408283	8.145451061
ADAMTS5	1.619532206	3.743771672	1.4219902	1.553681622	1.418999628	2.749113378	1.423514644	3.2726565	1.632616778	2.561354083	2.004688522	1.458613967	1.543950217	1.408141022	1.967160706	1.995109972	2.0755911	4.258329406
ADAMTS7	16.41019222	16.41019222	16.28413944	16.50477378	16.53241361	16.47167439	16.36973539	16.09386228	16.34234278	16.50477378	16.44555983	16.54993261	16.50477378	16.50477378	16.36973539	16.54993261	16.63523328	16.59302289
ADAMTS8	1.514749667	2.793130967	1.889697856	2.951848078	1.429803656	1.452977461	2.038757961	2.982610956	2.062302017	2.352813889	1.829155028	1.438116511	1.827739556	1.9710358	1.513631194	1.578326433	1.728174711	1.519716061
ADAMTS9	4.522045878	5.016266717	1.78398925	6.454083433	4.142734267	4.160610394	2.14343755	8.172287844	4.176712544	6.777616278	3.865279817	3.689449944	5.342452739	5.076617083	4.873946611	4.723640544	4.713248656	6.599950261
ADAMTSL1	6.908080306	7.2658926	7.332111189	8.515953778	7.809733767	7.320115633	9.502612972	7.398286611	7.471632928	6.930046478	6.761566344	6.463436244	6.8077204	7.574152406	7.993471861	7.884922811	5.92603935	7.531926806
ADAMTSL2	6.29475375	6.558131622	6.952939622	7.407871206	6.426255594	6.7519806	7.458576267	7.010617989	7.256886017	6.724737922	6.569620633	6.361123406	7.206032783	7.308585344	7.88955455	7.260527694	6.927018644	7.080704311
ADAMTSL3	3.983921272	3.701994278	3.32430515	4.697966533	3.178294011	4.27077465	4.072878156	5.639407511	4.702661522	3.315468217	3.567377311	4.887896956	4.402368244	2.749113378	4.36091215	2.675425	1.704411144	3.906323372
ADAMTSL4	7.237750678	5.393831822	7.020246289	7.021657711	8.136674183	6.648327017	6.495810683	8.655642611	8.041047622	6.718400372	6.23896915	6.640720472	9.551122333	5.850056311	5.613010911	5.574457256	7.357295789	7.479976867
ADAMTSL5	17.59356872	17.50837367	17.53878039	17.39108961	17.53878039	17.69217656	17.65334611	17.43326011	17.50837367	17.69217656	17.4802975	17.73285639	17.69217656	17.59356872	17.53878039	17.69217656	17.56755089	17.65334611
ADAP1	6.865613967	6.291331961	6.640323094	6.80992305	7.499386444	6.491273128	8.118959333	6.931906033	7.136051344	7.072809528	6.677279728	7.469323489	6.528735661	7.176924767	7.312062556	7.328076544	6.621284978	6.537025556
ADAP2	4.5822704	5.854722017	4.925547439	6.118050133	5.363686033	6.342746778	5.6379367	6.63228945	5.164210556	6.01956405	6.782413517	6.066932494	7.131159028	6.431981461	6.01956405	5.372508561	5.291092422	6.202454111
ADAR	8.643365167	9.481497667	8.852836278	8.979711722	8.711046667	9.597299167	8.650722639	8.46598425	8.216820333	9.228967556	9.528728167	9.910414333	10.727519	9.190466139	9.774757111	9.868953861	10.27361908	9.057588472
ADARB1	4.290832272	5.191652522	4.868048989	6.204722294	4.382106972	6.182106089	6.135735022	5.532624661	5.569149133	5.869174139	5.168076694	4.7994282	6.285281661	5.527833917	5.656905828	5.396953644	5.929762506	6.548539333
ADARB2	7.891391356	7.486782206	7.600426083	7.507965261	7.886380467	7.474390833	8.385575933	7.575651361	7.949806356	7.466284439	6.889802944	7.289789844	7.415073867	7.380895206	7.616911106	7.252757078	7.515200211	7.291142678
ADAT1	6.92541895	7.801937428	6.964308678	7.076585806	6.69698045	8.173776389	6.55976405	7.106880867	6.45994245	7.079013178	7.700717089	8.159917778	7.477436356	7.022420456	6.493477694	7.374744861	7.609222578	7.455949278
ADAT2	11.99172483	12.38657233	12.24336478	14.02670828	12.62310106	13.31826997	16.11058083	13.02526786	14.75134483	12.56982942	12.36906783	12.58094986	13.00828264	14.32632817	15.09910336	14.10288161	12.63636128	12.43205061
ADAT3	9.212013139	9.717347667	9.490915444	10.5220415	9.813059556	9.741621056	10.20857147	9.684691306	9.671510333	9.236806972	9.442185361	8.930866778	9.181306944	10.00728475	9.975859278	9.817441556	9.215794056	9.488825889
ADCK1	6.568405439	5.738329844	6.2166448	5.888649528	6.0675279	5.354387061	5.048377628	5.197136939	5.737437561	5.996223522	6.796793222	7.175713939	5.961882756	6.158639178	5.292902928	5.451725822	5.064854094	5.058340406
ADCK2	6.96152905	6.104965911	6.932668128	6.29475375	6.018154567	6.800461678	7.022420456	6.503745117	7.009701989	5.977945511	7.783294572	6.623608689	6.621701983	7.5931814	7.53055085	7.640104239	7.208491378	6.546030961
ADCK5	4.950370772	4.532449144	5.167140783	1.78398925	4.9757023	4.555700528	4.743893422	4.6474265	5.258335539	4.972730244	5.564683811	4.401651728	4.977445817	4.68307335	5.863341444	4.487038956	5.735634206	4.369350994
ADCY1	2.793130967	3.183757183	3.589778372	2.456840289	3.6284716	3.210533522	3.742890361	3.799461567	1.698335344	2.976873022	1.88813305	3.015222444	3.068584344	2.949819811	3.571430056	4.409239333	4.489245356	1.834588678
ADCY2	2.080271911	2.979909	2.274574417	2.495998778	1.611502539	3.400037133	3.979565628	2.763512556	4.2370837	2.288427556	3.008099783	1.78398925	2.250115717	4.622284922	4.879556522	2.568078267	2.2318992	1.765569139
ADCY3	8.597745028	8.508419111	8.07966265	8.949274722	8.291898739	8.902537361	8.909674722	9.464195528	8.885833278	9.588352194	9.285047611	8.871359	8.706853333	9.770405083	10.24792853	9.965425667	9.837436333	8.634103194
ADCY4	8.044222039	8.715294361	8.488828778	9.71455925	8.748423333	8.686464333	9.556462306	8.976373167	8.528245806	8.774238472	8.167581311	8.143950472	8.193329711	8.973378806	8.770948389	8.560233278	7.661218661	8.25912925
ADCY5	2.835176422	3.779500678	3.840455183	6.316902428	3.777637372	3.941090517	4.067929189	3.326953167	2.887060333	3.3508752	6.127173189	3.488081478	2.699598983	4.076977561	5.639407511	4.508743878	3.713175144	3.425054911
ADCY7	4.947219628	4.348985572	4.984859433	4.157724472	4.223897317	5.433082483	2.7538094	4.104738578	4.148080894	3.188099761	4.210623878	5.023515294	4.677473878	3.676468306	3.55993765	3.148388878	5.175607733	4.418582856
ADCY9	4.503000944	5.028969356	4.953908217	5.794276094	3.709070756	4.190862567	5.2065333	4.009553422	4.034951889	4.980296661	4.563401178	4.342684617	5.176056894	3.479269539	4.259608117	3.8298823	5.437872761	4.086372344
ADCYAP1	1.382519372	1.37994825	1.39832415	1.516848517	1.345766117	1.360680739	1.530110606	1.458613967	1.377268194	1.707165644	1.418999628	1.35905655	1.416594822	1.392559517	1.392559517	1.343559656	1.367456606	1.637850911
ADCYAP1R1	5.79568975	5.841600589	5.62737725	7.989337211	6.151820378	6.632703622	7.677709544	7.049936	6.339725161	4.697966533	4.05183795	4.627233556	4.104738578	5.5051654	6.784526339	6.500878689	4.80796425	6.048980578
ADD1	9.083778778	9.301167444	8.916821167	9.573159389	8.892341139	9.514127278	8.764386083	9.349712444	9.014075944	9.491792083	9.077297028	9.016747222	9.470742278	8.669527333	8.632280028	9.944623333	9.208292444	9.349712444
ADD2	2.513099783	3.578018761	3.315468217	5.394684744	2.74780645	5.084713956	5.209935956	4.212307022	2.640658494	3.975220556	6.4681456	3.822191222	3.010071867	7.329569944	4.887293433	7.885877456	3.059317778	3.764787633
ADD3	8.752640722	8.827659278	8.820240833	8.584451444	9.039762583	9.090003611	7.706045133	8.386127778	8.312488056	7.861183678	8.497995028	7.598294056	8.220070722	7.658111694	8.693263944	7.951106317	6.017233272	7.863562822
ADH1A	7.165973872	6.339725161	6.429267539	10.64870494	6.016694511	8.762558333	6.617235189	7.509317861	6.409910967	5.225970294	5.397412317	4.105844244	5.079124228	4.79448345	4.407736928	4.335786617	4.884550783	4.903580783
ADH1B	2.038757961	1.359641944	1.496763133	4.153306661	1.517920794	3.742890361	3.706240111	3.427257028	1.457771906	3.011502756	1.464500694	1.352206683	3.543501328	1.446774856	1.661061967	2.563697356	2.266218156	1.895688806
ADH1C	9.480420278	9.864111222	9.090799056	12.28617275	9.158607667	10.52046564	9.6612775	9.512257722	8.813764694	8.412042583	8.028796289	8.438962278	8.080682128	8.399435278	8.225737389	8.510676306	7.451433783	8.148983694
ADH4	5.854047567	5.565934917	6.809074478	5.65945465	6.851371406	6.576971856	6.421073028	6.033630361	6.094462517	4.049021872	3.50233465	2.829936133	3.692161289	3.648375983	5.3483309	4.565746306	3.45688345	3.794596639
ADH7	11.85054208	8.938299444	11.49393153	6.1610788	10.64165231	9.605859111	9.297320639	10.62281858	10.70322189	7.044009394	11.39583717	6.302956839	4.1583609	10.83196106	11.70654006	9.144956889	4.199999694	3.918093889
ADHFE1	6.044847028	7.273446406	5.906596539	8.61583275	6.319565139	6.476842744	6.191978261	5.629808411	5.948090833	5.431769911	5.29249755	3.593093189	6.691072361	5.365834983	5.480576206	6.789152856	3.386894117	4.880344122
ADI1	9.974835111	9.357344583	9.704790556	9.604606944	8.624113056	8.846114167	8.756111889	9.566334333	9.121017694	10.31224486	9.3330515	9.762771833	9.028381278	9.22794125	9.906125639	9.982472778	9.584134167	8.711778889
ADIPOQ	8.429540806	1.826324411	5.372997961	11.85869119	6.822442583	4.213070628	3.680160206	6.567840128	4.3710897	2.579898533	2.21753985	1.623004322	2.377096128	2.250115717	3.583383094	3.344479622	2.356546806	1.991127761
ADIPOR1	11.01799178	10.97834542	11.17278828	10.23005722	11.22697731	10.25891456	10.141516	10.82619144	11.24282417	10.56796072	10.840749	11.233284	11.56607814	10.34176092	10.83446981	11.39583717	11.16793394	10.76362272
ADIPOR2	8.37572275	6.999402667	8.489592333	7.453914867	8.439455778	7.517003306	7.420498317	8.283538778	8.530123778	7.307598306	7.698249222	7.861734344	8.075319139	7.747120261	8.215880083	8.002266844	8.188852611	7.219707856
ADK	7.924894878	6.378312383	7.942795206	6.515486517	7.508943456	7.419593344	7.0133673	7.555775472	7.720448539	7.856959483	7.46280545	7.779965339	8.275276561	6.653931561	7.101494706	6.579464522	8.541104111	6.975550133
ADM	7.691009961	7.185684083	8.157561367	8.338847667	8.474742722	7.692698456	7.881853489	9.392755472	8.319567394	9.005091111	9.910414333	9.293011	8.7594765	8.07966265	8.156940517	7.6014649	10.21668433	10.29810267
ADNP	9.620595417	9.7849465	9.252448083	9.664400167	9.730032944	10.05168628	9.514952056	9.033353361	9.387576389	9.544190389	9.915377278	9.788961917	9.3330515	9.957803222	9.706873139	10.04404322	10.09564222	9.453998028
ADNP2	7.389488044	7.276961522	7.281974406	6.82485655	7.122456522	7.257291011	5.844577694	6.927018644	6.550370556	6.904076394	7.960061778	6.896109883	6.607105972	7.103415817	6.958346711	7.985176778	7.9631624	6.592505472
ADO	4.851309728	4.489739606	5.269725922	4.164778728	4.262012311	4.875462017	4.303788978	4.348985572	4.1583609	4.467681194	4.908121767	5.1618299	5.611979844	3.917392511	4.787637989	5.052794678	5.737855572	5.529785472
ADORA1	3.933576644	3.257519122	3.158127222	4.992575272	2.825641072	2.578249878	4.507673067	2.585328356	3.623325444	4.947219628	2.369710633	3.104216567	4.497362567	2.474311272	2.841744278	4.63069665	2.094260844	4.7372107
ADORA2B	7.566012844	6.549542428	7.855027428	1.479321428	6.570999378	3.946429194	2.561354083	4.802250867	5.285373444	5.383642967	5.582274533	7.051650583	6.207525083	5.147335911	5.714611372	6.938113461	6.5431866	6.638983467
ADPGK	7.342442689	7.938047194	6.974679117	7.568443617	7.224108894	8.183387417	8.714734361	7.925129544	7.550302483	8.308558394	8.148983694	8.637635361	7.923286517	8.873828	8.370079017	8.312488056	8.319567394	8.241519867
ADPRH	3.767628133	3.2726565	4.500327106	5.230899806	4.170793428	2.675425	5.072718589	4.757468022	4.4904028	3.641721394	4.016863383	3.677758467	3.941090517	4.36091215	3.900380378	5.256789039	3.506493817	3.850527056
ADPRHL1	5.269274983	8.312045494	5.641431483	4.724820067	5.001985939	4.816683861	4.899240856	5.340100072	5.335317683	8.497995028	5.085984872	5.057382539	5.948453206	6.063431561	4.167623694	5.732509111	2.699598983	3.012870133
ADPRHL2	6.903767189	6.516107617	6.9496711	6.165117422	6.395156067	5.949476533	6.488155761	7.067627122	6.695684728	6.553638733	6.648617517	6.7042385	7.285443594	6.685298	6.725764122	6.688551294	6.52091845	6.46641625
ADRA1B	1.39477965	1.611502539	1.411332622	3.747978467	2.465524567	1.366070128	1.581913744	1.474219239	1.412288117	1.354804289	1.440065306	4.000822478	1.429803656	3.034022328	2.439982794	4.144410539	1.370078378	2.520921639
ADRA1D	3.664275467	3.219701111	4.85929575	4.401651728	2.510910306	3.366101589	3.4951109	4.878863917	5.042640383	3.713175144	3.816717683	2.88851005	4.041357633	3.077346167	3.507595761	5.684904406	4.420764811	4.204138211
ADRA2A	3.863332117	4.293464778	3.384295072	4.412375111	3.03285185	6.484410011	6.105419633	5.913216328	3.119378372	5.224865383	3.83080795	2.007624989	3.865279817	3.562111661	4.282571439	4.293464778	4.169762067	3.36500175
ADRA2B	4.800150917	4.717792606	6.398913172	6.359501778	4.364082133	4.924921233	5.019652539	5.687540167	5.540917267	4.912488489	5.407093022	4.400915667	5.768883222	6.8009276	5.494428278	6.237870322	5.556411394	5.939611561
ADRB1	3.024510522	3.346941989	4.579669872	5.340100072	2.713935989	1.39477965	4.946682561	3.169061972	3.6284716	3.114573161	3.598977806	3.108904467	4.310102244	2.550245367	3.465001544	4.084565017	1.589681094	2.986339633
ADRB2	7.285443594	6.652802744	6.789495039	6.02416115	7.297985489	6.122839289	5.402783933	6.497484172	7.063184272	6.850047833	5.589576889	6.260809278	5.656479344	3.802436756	4.79448345	5.597585589	6.863133217	5.201829911
ADRB3	5.541521306	7.3539606	7.453187333	7.945596233	6.215848106	6.699081517	8.084703583	7.071017844	7.542856694	6.800060161	7.063184272	6.147853072	7.092598739	7.89357815	7.294500339	7.058398956	7.037600183	6.663383261
ADRM1	9.9601185	9.407154222	9.609462222	9.003766556	9.466702444	9.453265917	9.493610861	9.652357694	9.6034985	10.26681278	9.944623333	10.73367578	9.952321889	9.803774222	9.881090833	10.24011511	10.07989844	9.716313194
ADSL	7.193904139	7.432356856	7.072809528	6.98145175	6.654425639	7.505444111	7.021989761	7.3651713	7.075087606	7.817556422	7.808008594	8.37436285	7.000205389	8.179042222	7.635558772	8.144462389	7.870590733	8.367338972
ADSS	8.632280028	8.495531944	8.284824861	7.189801706	8.369502061	8.475270889	7.614411483	7.508943456	8.444265583	8.202998917	8.93623325	8.616504	8.196852683	8.774238472	9.123872972	9.213008361	8.728297806	8.120021694
ADSSL1	6.735935256	9.807038694	7.206869294	6.947391917	6.536633794	6.037187006	5.00034045	7.263263094	6.83942615	7.748044889	8.169808656	7.234795639	8.173198572	8.038690172	5.8432655	8.200236506	5.887034144	7.0121053
AEBP1	8.199754861	8.940801611	7.344630117	10.88388542	8.153825922	9.274416389	8.380998222	9.898449778	8.002266844	11.55972839	9.600069056	9.564513611	10.8569125	10.76914428	11.49078047	9.777197222	9.915377278	13.16399297
AEBP2	6.881220967	5.957817067	6.992943011	4.314932867	6.793650994	6.52091845	4.833870061	5.83444185	5.981522083	4.938827989	6.49302145	6.221396494	5.990906494	5.481595728	5.610206283	5.477324806	6.422911956	6.196324583
AEN	7.308585344	7.607810961	7.519865056	6.5455447	6.23837775	8.055990167	6.886570389	7.554933506	6.690618339	8.256501122	7.57034555	8.503842528	7.83156085	8.747119444	7.396062706	9.161622611	8.118438111	8.292913056
AES	8.6611085	9.571256611	8.5424125	9.55947425	8.866682333	8.98745475	7.791012056	8.0482993	8.33393275	7.209609244	8.159259922	7.129350178	6.950807867	6.944585061	8.011415183	6.955871767	6.541427422	7.889246444
AFAP1	5.327529439	4.865903033	4.752550589	4.9963524	4.766611117	4.05183795	3.784428939	4.957632617	4.72960705	5.410466728	4.856306517	5.681770717	5.332536539	4.209288278	4.70158395	4.439931917	4.319800889	6.490262878
AFAP1L1	5.731100261	5.879151128	5.229678078	6.617235189	5.15311455	5.023515294	1.884944789	5.915083706	5.288536344	7.797159978	4.5332303	7.268203367	6.562354928	5.784699078	5.035833789	6.889802944	7.835105228	7.814370639
AFAP1L2	5.728492556	4.806530322	5.217963239	5.89147635	6.147853072	5.441929994	6.1681688	5.903450439	5.651528606	6.569620633	6.097190483	6.963520956	7.756970078	5.004777417	6.828501	4.074342561	7.625624383	5.720398372
AFF1	8.775606111	8.691507139	8.780813556	8.934390222	8.875707889	8.349205772	7.988849978	8.890320556	8.502610139	8.424337944	8.517990333	7.274575894	8.376908233	8.028796289	8.195355639	7.168923422	7.735661311	8.114013556
AFF3	5.168076694	5.25366015	4.895136517	6.301716761	5.468292117	8.511153083	7.826595628	5.357560439	6.291331961	5.125285528	3.658715967	4.13542995	4.430533717	4.653051528	5.125866061	4.996816989	4.088642394	4.186131767
AFF4	10.09811233	9.695122444	10.13919994	9.540924222	10.330682	9.778701333	9.21969825	9.771506472	10.11140778	9.796792583	9.371155889	9.4303455	10.24792853	9.328048639	9.6329555	9.721315361	9.407154222	9.778025528
AFG3L2	7.9631624	7.572002306	7.902026411	6.466081028	7.347334783	7.231275494	6.916508378	7.456333144	7.719982917	7.331736761	8.277322639	7.716414822	7.766817178	8.123932044	7.520310478	7.952612439	7.988381789	7.196058856
AFMID	7.304441356	7.416870456	7.740985983	8.188071322	7.468840978	7.582370772	8.174895083	7.759661089	8.617459361	7.517003306	7.824766344	7.498986872	7.880534356	8.025677789	9.778701333	8.157561367	7.863066339	7.313068289
AFP	1.731331928	1.396529794	1.469953228	3.542246728	1.4277904	1.446295756	2.501545461	1.6087647	2.264633767	1.493466906	1.50603335	1.452169728	2.811714356	1.57046975	1.4219902	1.629227172	1.746216806	1.46133855
AFTPH	8.832557028	8.98745475	8.870695167	8.42588225	8.988741778	9.298643	8.735740972	8.626381667	8.879009444	8.010450133	8.800303556	8.198806139	8.774766778	9.066220833	8.310072261	9.385096194	8.647592833	8.325577611
AGA	7.261867428	5.900951483	7.545483989	5.762048256	6.553164494	6.248794867	5.83444185	6.375399589	6.724908208	6.32042335	6.460263583	6.396501233	6.774475061	5.535768622	5.403548144	5.453495183	5.558114422	5.699070794
AGAP1	8.177893583	8.738986444	7.676164206	8.600549028	8.355337444	7.37515555	7.774838339	8.097395211	7.905009572	8.027375167	8.161355222	8.386127778	7.506206272	7.858826394	8.325142333	8.269866972	7.505444111	8.273010333
AGAP2	3.697897489	3.853857661	4.272567033	4.207589411	3.825119867	3.145764078	4.6020366	4.268880339	3.815194144	3.893416194	4.007800067	3.490402444	3.5052914	3.618785033	3.618785033	5.189737506	3.366101589	3.487420317
AGAP3	8.056521789	7.199157222	7.759661089	8.009560917	8.097395211	6.955468456	9.965425667	7.502513022	9.046250167	6.262150089	7.036786694	6.639938967	7.473095261	7.559040072	8.528684528	7.394871044	7.882946272	7.585057639
AGBL2	2.601732472	6.782413517	2.276016328	2.683015817	2.427022583	1.652279283	4.661564439	3.329087083	2.996618894	1.914924072	2.306664367	2.129205161	2.348870644	1.92715715	3.394497278	2.436217167	3.415166611	2.939894233
AGBL3	9.940418889	10.150355	10.75706247	10.24935639	9.79250975	10.30436844	10.80555719	9.903543556	10.19919017	10.15963606	9.757306333	10.15154181	10.13074061	10.34675317	10.55642325	10.01308639	9.433668056	10.60126058
AGBL5	7.057430417	8.216358222	6.851891533	7.118563589	6.554749633	6.538023639	6.360029417	6.350926983	6.819439267	6.883592894	7.694970956	7.157019378	7.803815817	7.169769478	6.848020022	8.4488545	7.746223689	6.472518322
AGER	7.850540167	6.911899544	7.807365194	7.260095722	8.010873128	8.07719815	9.2955845	7.224757311	7.63159865	6.941475289	6.698339178	6.729744694	6.61366305	7.884922811	7.739420356	7.177818067	6.0133387	6.683861644
AGFG1	7.241824694	6.694361211	7.113500317	6.331973028	7.186608017	7.256886017	6.599059161	7.866460383	7.142845894	7.756476528	7.345908539	7.905566128	7.6428347	5.618585833	7.351349811	6.885148778	7.433203206	7.899256139
AGFG2	9.540924222	8.981456556	10.01175561	10.30569253	10.31093742	8.879484833	8.388112333	9.291518583	9.711580972	6.771364294	6.189119639	7.355181922	6.635410989	6.781026967	7.183935861	7.419152889	6.047514344	6.173139667
AGGF1	4.229898133	3.806629922	3.279396717	1.728174711	3.96253755	4.489739606	4.575767561	3.853857661	3.845413422	3.635381094	3.71140595	2.815383028	3.468459933	2.5408179	4.253445322	1.834588678	3.852056556	3.442909322
AGK	7.349059378	7.673286567	7.224757311	7.209167372	7.189801706	7.877779756	7.15154045	7.014184378	7.131159028	7.082472322	8.166470833	7.894445672	7.514876311	8.161797194	7.670233011	8.1395758	7.711703761	7.581941778
AGL	5.792169444	6.170227422	5.551579322	2.611429289	5.197136939	4.47643935	2.09670245	4.554274772	4.972730244	4.544746322	4.502247356	4.872001228	4.032548478	2.922170872	4.671022256	3.020979144	5.648519006	3.407246578
AGMAT	3.511034867	3.74665435	2.506800789	3.913301222	2.007624989	4.941268561	3.269485706	2.436217167	3.314696506	3.039636711	4.3007281	4.256319089	2.923749739	3.170136161	3.130043783	3.274515	5.632163089	2.706326744
AGPAT2	9.225890278	8.570481722	9.2955845	9.318386806	8.933123694	8.361608528	8.817296056	9.933355917	9.582919222	8.763045778	9.025399056	8.283066822	8.757345222	8.778255	8.979711722	8.928951556	8.981988583	8.635989778
AGPAT3	9.026383111	9.667713722	9.862934917	10.34488689	9.352317444	9.381069972	10.57453678	9.513207611	9.813059556	9.110481472	9.311301667	8.877008	9.759717389	9.666351583	9.938074389	9.565369028	9.149202472	9.517716139
AGPAT4	4.4904028	5.493817994	5.312744344	6.41651475	4.530766372	4.716316811	3.767628133	4.906860189	4.705988678	6.202454111	4.716316811	5.697123228	6.892454028	5.167140783	4.72960705	5.511724472	6.490262878	6.417835111
AGPAT5	3.407246578	2.615335544	3.380988033	1.467539633	3.653698389	3.394497278	4.005025956	1.494336617	2.22678935	1.838441972	2.434063767	2.752276322	3.214639789	1.431140344	2.970784556	1.584633	4.1039671	2.769096167
AGPS	8.011928122	8.069279161	8.188519883	8.556236806	8.092320106	8.193329711	7.986062639	8.350869583	8.737841111	8.518540583	8.982774389	8.802879667	8.649462944	8.676219944	8.698664806	8.241519867	9.001187556	9.053360083
AGR2	9.097785278	12.18364831	8.604477556	10.74211092	9.55947425	6.750590322	7.619525061	7.517514267	10.45528528	7.70233345	6.452304272	11.2962915	6.860422406	8.619206889	5.055060856	8.760033833	6.124545128	5.558114422
AGR3	5.132094378	9.614530861	4.767719767	7.687461628	7.034101417	3.189191228	4.917672433	3.511795822	5.21689825	2.153491428	2.857632083	6.680102417	2.885038422	3.903108544	2.718396706	3.949278872	1.707165644	3.795352811
AGRN	9.194319167	9.878895806	10.03157589	10.01684406	9.452589472	9.19988525	9.871251917	9.162897389	9.806065556	11.36356356	10.67286408	10.73965633	11.84216236	9.639515694	10.75890867	10.07425153	10.70126014	11.41801522
AGRP	5.261345406	5.064854094	5.700623478	5.996790839	5.058340406	5.027192722	7.223786256	5.90841215	6.166070144	4.575767561	5.345190767	4.618852922	4.527048889	5.923538489	6.469256156	6.163750056	5.324819367	5.29615535
AGT	2.529201472	6.582809389	2.653949539	7.495027256	3.077346167	2.421446011	3.095950806	6.267665706	1.719497461	8.779594056	5.438276144	3.227397267	4.265755711	7.604629306	3.382865628	3.834800928	2.465524567	2.832962967
AGTPBP1	5.256789039	5.372508561	5.179254722	4.684960317	5.130763783	6.18439965	6.010376867	5.460684422	5.09539665	5.889016211	6.170227422	5.963083406	5.425053922	5.508304028	5.703494078	5.681770717	5.724178089	5.558562756
AGTR1	2.234967767	1.925690733	2.6915675	4.721807811	1.675905561	1.62150185	2.234967767	3.423001856	1.931024244	1.886382994	1.962617911	1.789069656	3.225744889	1.626790022	1.738919339	1.92715715	1.9537477	2.127161494
AHCY	10.141516	8.916235556	9.921731944	8.249071433	9.949783222	9.126959417	8.968046306	10.12586	10.22473794	8.973899278	10.40359617	10.25733922	8.712565556	10.27361908	9.564513611	10.19405806	9.694019389	9.276899917
AHCYL1	9.397560778	9.265456722	9.120288778	9.175352306	9.041200389	8.877760806	8.160828172	9.281740333	8.918677972	9.410368333	9.302736722	9.158607667	8.127693161	9.100415722	8.857486333	9.113625556	8.735043278	9.440229861
AHCYL2	3.310233872	4.335786617	3.9265106	3.640395672	3.208096778	2.983495056	1.406851678	1.450542122	2.2134893	2.045740144	2.928458683	1.979920578	4.258329406	1.389953033	3.066935733	1.338023139	4.685520728	1.808099878
AHDC1	9.425883833	9.046886333	10.46978456	9.79250975	9.472654	9.282412528	10.11805258	9.352317444	9.950907111	9.135303778	9.153919083	8.697777333	9.513207611	9.102759444	10.03157589	9.672322528	8.640441528	9.885583333
AHI1	5.8432655	6.658313872	5.3457437	7.141995022	6.368875	6.016694511	6.0133387	5.976604117	6.166400083	6.128999072	5.544921244	5.439887078	5.444656839	6.106686139	5.849037589	6.300714922	5.775566244	6.918323783
AHNAK	12.73867753	10.85282742	12.43205061	12.11827844	12.55697786	11.51596025	11.06691428	12.57559647	12.44615486	11.9069475	10.66273425	11.9069475	11.47791425	10.75025728	10.98038042	11.40684722	11.98139147	11.11937819
AHNAK2	13.22271858	11.49946531	13.03338106	11.55250575	12.51738281	10.72269281	11.05894042	12.74594661	13.11554953	12.85291594	12.80102511	13.59837408	14.19392092	11.36356356	9.736899944	11.96451161	14.80064964	12.75645397
AHR	9.606802167	10.02165614	9.186324806	8.45824325	9.964139222	9.973629722	8.527121528	8.917952917	8.8331905	10.72932517	10.57008881	11.79501736	9.930819917	10.32967636	9.402715917	11.4849025	8.845420889	10.52550317
AHSA1	9.179949194	9.918748111	8.990447	8.668220806	8.731883917	9.183525167	8.694670056	9.237531889	9.268047583	9.512257722	9.962477472	10.71491753	9.483895472	9.751465833	9.741621056	10.21147506	10.61341919	9.465789556
AHSA2	17.33079211	17.45530767	17.78392933	17.53878039	17.19905589	17.53878039	17.37161178	17.45530767	17.69217656	17.45530767	17.59356872	17.39108961	17.61656072	17.43326011	17.2531955	17.270955	17.39108961	17.50837367
AHSG	6.23357565	5.681273944	5.765311544	4.869388078	6.6511262	5.53301915	7.582832133	4.979763894	5.804919144	5.965255656	5.446943033	6.000562528	5.532624661	5.967715128	6.393521567	5.748932906	4.876264956	5.188647478
AHSP	5.196661317	4.214321133	5.078427289	4.306172344	5.084713956	4.325529322	6.153727367	4.990048206	5.887660778	4.983377394	4.660409194	4.810901439	5.477324806	5.194353333	5.225473372	5.136171472	4.835262056	5.196661317
AICDA	2.66976395	1.960117528	3.107124139	3.66914365	1.886382994	6.762785133	5.250898706	2.6915675	3.161712872	2.237470761	2.077622261	1.850430522	3.197417967	2.667295539	1.86246015	2.957994183	2.592126833	1.472299017
AIDA	8.004666933	7.995173083	8.058645394	8.475270889	8.023971033	8.505282222	7.653589506	7.874819294	7.562554706	8.761406917	8.301126667	8.481022889	8.342616944	7.573294706	7.645896928	8.354353628	8.941412056	8.877760806
AIF1L	13.74468711	13.45066503	13.42659619	12.92946172	14.21159758	13.66950906	13.96496011	12.47485489	13.25265672	13.86228422	13.48254475	13.79130006	13.66950906	13.15523431	13.94178428	13.33868583	12.089637	13.45066503
AIFM1	5.769615333	5.424427378	5.421663033	4.302140739	5.29615535	5.547908756	5.014978422	5.257776956	5.726652556	5.2636257	6.136601061	6.1910193	5.314420317	5.713569467	5.371975733	5.272501139	6.395156067	5.206034778
AIFM2	4.505190628	3.933576644	5.634797822	5.850510739	5.160097494	4.774138583	7.916868267	4.159935067	4.66250935	4.365748189	4.628380617	4.398946489	4.373208006	4.810901439	5.534213217	4.575105922	4.282571439	4.779829928
AIFM3	1.820600122	1.457110228	1.729918622	2.684012117	1.408703083	1.441620828	2.043907772	1.948656389	1.948656389	1.440065306	1.690581406	2.318952539	1.764054217	2.797302756	1.88086765	4.35945935	2.951848078	2.628654722
AIG1	9.514127278	8.917952917	9.4278675	9.336660944	9.753598861	8.667585944	9.459251278	9.315715333	9.865378528	9.972277028	9.152324056	9.086354278	9.565369028	9.371155889	9.610707472	9.456225389	8.537644778	9.159354111
AIM1	9.056161389	6.662446844	9.108873889	6.071586011	9.273749611	8.526462278	8.317479372	9.276899917	9.561088694	7.669220283	6.123955544	8.499791694	8.719139278	6.58697715	7.39565655	7.227507117	8.643934639	5.715970928
AIM1L	10.64320108	10.01540842	10.32824472	8.806683667	11.06296583	9.482776417	10.20405186	10.50580722	10.51104044	7.985176778	8.988741778	8.579570472	9.613514667	8.890320556	8.961668889	9.303549806	8.265135778	7.926032417
AIM2	3.6171513	5.031434489	4.219632028	4.610825894	2.121032933	8.246314489	7.67178285	4.5804643	4.0551717	6.744382217	5.89147635	6.736922572	7.792409972	4.850473283	5.123176139	4.1039671	7.6233374	4.086867378
AIMP1	8.612751	8.401948861	8.573428806	8.2725085	8.526462278	8.306561278	8.583396444	8.510676306	8.470947	8.249071433	7.989663711	8.462713944	8.194331489	8.25912925	8.31691375	7.867938389	8.448389389	8.078288722
AIP	8.238885583	8.353118444	8.317479372	8.947034694	8.215880083	9.055298194	9.259257444	8.329776583	8.392545606	8.955966833	8.31691375	8.654090361	8.735740972	8.929612361	8.801623722	8.792465111	8.1054751	8.83388
AJAP1	6.420035928	4.42641035	5.436003033	4.995163267	5.795300583	3.66914365	4.669281572	3.237076556	5.294787628	9.293753722	3.266739222	5.055060856	8.953246944	3.852056556	6.3361313	5.0057721	4.662113772	4.011450756
AJUBA	8.025677789	6.724255461	7.640954511	4.027969711	7.235819706	5.903936094	5.376055433	6.073351272	6.81452235	8.563610389	7.559673228	6.300714922	9.612457139	7.7557288	7.927746578	7.477436356	10.01916053	8.9576015
AK1	8.00914965	10.35574622	8.806683667	9.000362083	7.960468472	8.100787128	8.174401222	8.814906556	8.916235556	9.708674472	8.051341822	7.898872756	8.363150783	8.040573317	6.962351483	7.939208317	8.355337444	8.442165722
AK2	8.091932506	7.558148894	8.096894222	7.495818444	7.6839553	8.157561367	7.163914128	7.284231194	7.711703761	7.52644935	7.977792694	7.936746117	8.332246533	7.206032783	8.517418333	7.479510922	8.3442043	8.180208767
AK3	8.162271294	7.872520278	8.366316833	7.486782206	7.936243233	7.471632928	6.8234892	7.469783256	7.796088572	7.2615307	8.175422111	6.350926983	6.7780651	6.108467683	6.999402667	6.919535656	7.751816328	7.242700139
AK4	8.859286528	7.818883078	9.1729665	9.130274139	8.354861333	7.465806433	7.916398267	9.446088389	9.407154222	7.067122722	9.453998028	10.794378	8.568753	9.124645639	7.063612456	8.79893975	11.11640386	9.993033667
AK5	6.130446211	4.942336283	6.216172039	6.338697717	6.404990306	6.134000928	7.564489511	5.1418476	7.363851456	6.273370061	5.501115539	5.804471867	5.932307572	6.636076911	6.269977961	6.702340367	6.074134917	5.829026994
AK7	4.184376472	9.584134167	4.152330017	5.441197444	5.555372389	2.279900483	3.8808065	3.464208922	4.383489683	3.452599267	4.243648028	6.071586011	2.762027194	3.414273094	3.442909322	3.483786928	5.557700194	2.2134893
AK8	9.4303455	9.50718925	9.393399583	10.03837383	9.788961917	10.05053267	9.882070722	9.346437806	9.944623333	9.616767222	9.327019667	9.19988525	9.547874667	9.728896139	9.378989472	9.146676917	9.850160778	9.731509639
AKAP1	8.801043778	8.490159778	8.307669333	8.302659911	8.2288155	7.511901917	7.283216961	7.940745778	8.265135778	8.158228578	8.131388861	8.307669333	7.231275494	9.064255639	9.422314417	8.636427222	7.831167228	7.894445672
AKAP10	6.456502	6.675723328	6.568405439	6.795787622	6.652802744	7.238172117	6.560097539	6.743457989	7.00320195	7.287300528	6.189688033	6.915066883	7.160281683	7.043676361	6.66586115	6.72243585	6.55928665	7.120344067
AKAP11	7.016617017	7.338047722	6.959304872	7.142467672	6.878808261	8.114687522	6.973837422	7.068707956	5.8070061	6.762366678	6.952094117	6.202882172	7.029054994	6.421073028	6.651536611	5.510130028	6.909086206	7.589328517
AKAP12	8.417755889	7.864454944	7.601824944	10.39613014	8.650722639	8.004060211	6.769051606	9.54868825	8.439455778	9.133387222	5.940678139	7.833976372	6.715328344	7.664342989	7.820355356	6.92445705	5.878141678	9.52974125
AKAP13	8.894817639	8.753346722	9.155095667	8.462199556	9.241434472	9.885583333	7.881503622	8.542967333	8.141840689	8.941412056	8.133819667	8.272096367	8.653465444	7.392474344	7.788841967	7.972337994	8.925267778	9.0677485
AKAP14	3.467587672	4.492487061	1.465704967	3.806629922	3.511795822	1.848892872	4.8091213	3.574690539	3.354542622	3.643601689	1.446295756	5.549280811	3.676468306	4.123202761	2.849546783	3.224365083	3.323334356	2.449083528
AKAP6	2.729167406	2.916484528	3.326953167	5.097588817	2.480735533	1.811689017	4.418038011	3.448988306	1.955479011	4.47986855	3.238528272	2.629847061	3.299643122	1.799936439	2.605621222	2.780207433	2.157651156	2.563697356
AKAP7	5.887034144	5.425901861	5.0555828	4.738493428	5.464875433	6.324381139	6.125379994	5.445066917	6.110608789	5.448386661	5.441197444	5.428213928	4.850473283	6.124963833	6.163211367	5.214712917	5.949987356	5.361835533
AKAP8	4.577495028	4.548238333	5.42642955	4.779340894	4.679183411	4.70158395	4.489245356	4.680800444	3.600893128	4.239458167	3.769617861	3.833830061	4.47643935	1.466962583	3.783772872	3.9345754	4.85834915	4.095764206
AKAP8L	7.587147483	7.734850678	7.750571606	7.8965617	8.023039983	8.007022067	7.521058578	7.707197589	7.319458078	7.707197589	7.162927833	7.7557288	7.766004461	7.554037067	7.931947511	8.32664375	7.21186885	8.007408561
AKAP9	5.997177806	6.195509756	6.678128756	6.35004485	6.64907225	6.581355417	6.089385828	6.143908	6.158150767	5.668474556	5.693175028	7.68585165	5.840761489	5.899479911	5.749541339	5.616105733	5.624427828	5.983593144
AKIP1	6.429680006	6.100681078	6.745361939	6.370171189	6.601091983	6.271542717	5.939611561	6.735935256	6.455752044	7.498415633	6.815353983	7.461816617	6.538023639	6.462115933	7.316969911	6.099885639	7.962289183	6.740200122
AKIRIN1	9.841425667	10.6334365	9.810726222	9.503383639	9.567169278	10.50414367	9.543357611	10.04943222	9.289225722	10.087699	10.28027014	10.91826228	10.53105047	9.749719833	10.00374806	9.955121833	10.98038042	10.01916053
AKIRIN2	8.670047389	8.154394556	8.761406917	7.891391356	8.650173444	8.783548444	8.313571583	8.373495661	8.514723	8.975039528	8.802166667	8.772228389	8.637635361	8.209846106	8.397116611	9.223950222	8.789955694	8.36462025
AKNA	5.899479911	8.177893583	5.383642967	6.994037222	6.113737206	9.702748417	8.903823	6.526326706	6.2827385	6.92445705	6.243847483	6.335083844	6.046587867	6.817099739	7.365610828	6.583524433	6.117534872	6.084349217
AKR1A1	9.129392861	8.874539944	9.316608833	8.624582167	8.947460028	8.444265583	8.315706667	9.074512972	9.030706417	8.570481722	8.502610139	8.658180444	7.957910506	8.270533189	9.337983167	8.36063025	8.071222033	8.202998917
AKR1B1	10.38175508	9.591320444	9.415807306	8.864382028	8.822452806	10.0241845	9.245603722	11.42081889	9.731509639	10.54777269	13.46621681	9.804909	10.42042589	13.05583042	11.88572939	12.88374464	9.553254833	10.45875183
AKR1B10	10.61719639	5.466860633	9.341087611	1.955479011	8.409421417	7.309992189	8.066309689	11.35258097	9.575423139	8.161797194	13.28834236	6.179291856	10.31875247	12.81997664	11.30625472	12.6171705	5.105582394	4.114622117
AKR1C1	9.499669778	8.653465444	8.60668325	9.465789556	8.397116611	6.994037222	7.334129644	9.822395556	9.280822861	7.738992006	13.22271858	6.360029417	6.522325528	11.64274178	11.95125461	12.14715314	7.440161794	5.56101
AKR1C3	9.866546361	8.831902861	8.52017825	8.99617675	8.887910833	7.552913756	7.329569944	10.11140778	9.759717389	8.32664375	13.77712325	7.15196155	7.325402267	11.92251061	11.70288694	12.12670942	7.756066628	6.748246783
AKR1E2	4.345396394	4.91428415	4.209288278	6.302607578	5.115957461	3.95277425	5.793390611	4.948415822	4.974221439	5.192741067	6.527256889	5.252559683	3.895904156	5.961141233	4.26064755	7.352989933	4.893850178	4.914847372
AKR7A2	8.945012	9.136506944	8.863268306	8.702376111	8.804935056	8.856866222	8.27159625	9.366177694	9.100415722	8.377392622	8.798231056	8.069773578	8.490159778	8.462713944	8.846597417	8.185065083	9.371940056	8.776819889
AKR7A3	8.224064911	8.275892139	8.363150783	7.803815817	8.099179483	7.720799983	7.783890472	8.650722639	7.910918839	7.856351689	7.879958494	7.552423911	8.106506283	7.639566756	7.757447939	7.951697817	8.065426733	7.887405161
AKT1	14.83172142	14.91018794	14.37718114	14.93290686	14.59290053	14.04230736	15.01773092	14.98179808	13.74468711	14.98179808	15.16387039	14.72810417	14.43137628	15.47551556	13.13160161	13.82374978	13.47589528	14.31138678
AKT1S1	8.75501775	8.075647411	8.429540806	8.033372256	8.410955861	7.638663444	7.852417194	8.463766667	8.317479372	8.809559639	8.789373361	8.768092722	8.623102944	8.205130556	8.935729694	7.998090733	8.252720028	8.018697828
AKT2	9.078790694	9.384088889	8.850648667	9.301842889	8.880900167	8.981988583	8.616975194	9.337983167	9.230839194	9.046250167	9.150836528	9.147471722	9.095675583	9.478734417	9.064784167	8.799526333	9.085658417	8.905302083
AKT3	6.72351315	6.777244967	5.702692767	8.364115389	6.908592167	8.199263539	7.44897895	7.464097183	6.527256889	8.447373306	8.312488056	5.859481072	6.644892094	7.532395522	7.229143439	8.931596111	6.633881989	9.241434472
AKTIP	6.934568367	6.129436611	7.343875406	6.953885578	6.955468456	6.488526311	5.601734261	6.48160345	6.125875283	5.4391751	5.767857428	5.908811756	6.143606756	4.677889322	5.101282578	5.204478717	5.720818606	6.215423939
ALAD	6.488155761	6.40588425	7.056060683	7.175713939	6.775379706	6.427425933	4.59908955	6.959304872	6.677279728	5.684904406	6.269977961	5.114744294	5.835019422	5.524635656	6.150442594	6.190526706	5.51624395	6.393158078
ALAS2	5.753511506	5.352197983	5.425901861	5.270186722	6.243847483	5.639843217	7.601824944	5.697629767	6.766491578	6.138867406	5.727687989	5.9606077	5.677089817	6.365906117	6.818328572	6.554305128	5.673024122	5.474998089
ALB	1.359641944	1.352827522	3.030461894	1.51890735	1.88086765	1.344476239	2.569509861	3.310233872	1.475566578	2.059957622	1.404945828	2.036446589	2.683015817	2.425899011	1.369537833	3.060333294	2.341348856	2.399137556
ALCAM	7.272724417	8.950512694	7.077524111	6.83345135	7.514876311	5.981072533	5.7030173	5.977945511	6.372641489	6.173471333	7.689222339	7.607139161	5.945560917	8.111293244	7.764984889	7.890524294	8.347680611	7.969597106
ALDH16A1	8.271080778	8.157561367	7.994336483	7.464097183	7.975056317	8.908229722	8.566502111	7.922230617	8.066309689	8.386127778	8.4588475	7.9327168	8.481715389	8.888983611	8.693943139	8.596638611	8.143429439	7.798068628
ALDH18A1	9.157162278	9.577203917	8.846597417	9.594053667	8.766277833	8.830586944	8.578908083	8.582661306	8.714734361	8.610043833	8.750647083	9.247880694	8.618563972	8.483639528	9.232392472	8.917407167	8.918677972	9.332341194
ALDH1A1	9.970908528	9.98379225	10.21668433	9.47951675	9.613514667	9.076605472	8.802166667	9.027657333	9.406320611	6.9145965	10.07094397	7.70199115	6.074526167	9.652357694	9.229414972	10.65039467	6.073768978	6.3827628
ALDH1A3	8.728846472	8.665699611	8.714734361	8.190332806	10.02041406	6.784014489	5.548747011	8.348294722	7.421477722	7.093761161	8.115059589	9.789966917	10.03005956	5.474406567	4.917672433	6.81195965	9.528728167	6.06005375
ALDH1B1	7.798068628	8.275276561	7.881503622	8.609228139	7.266844072	7.680279822	8.873828	8.253887561	8.064040167	8.243190194	8.351447444	8.440024389	7.606767206	9.016747222	8.690860083	8.655642611	8.467508917	9.489808722
ALDH1L1	6.72243585	7.826049211	5.485993633	9.345862139	6.327230289	5.705049472	5.436722544	6.533685478	6.465521856	3.895904156	4.036378211	5.255084044	1.553681622	4.237454978	4.247888378	5.773530867	3.3280787	3.691154022
ALDH1L2	6.662043789	7.179152183	6.985604456	8.845420889	6.820310361	6.63492215	7.908807306	7.478865822	7.986578617	7.385801878	7.396511667	7.423150544	7.422277283	8.249984067	7.247922633	7.877131461	7.855446861	8.080682128
ALDH2	9.205980889	9.020551222	9.473660778	10.61544511	8.706182111	8.697777333	8.173776389	8.641865028	8.873828	7.5450452	7.985633694	7.583648256	7.891048439	6.570021828	8.986330861	7.2178691	7.486348444	7.111703422
ALDH3A1	12.94879289	9.523579611	12.964648	8.814906556	11.99916569	10.63037353	11.23009525	12.92946172	12.58094986	8.017246917	12.62310106	7.936243233	7.712562511	13.9313555	10.17470625	13.45066503	7.38791645	7.701487044
ALDH3A2	11.63850519	10.09954367	10.95053478	10.16860161	11.279913	10.2528665	10.07989844	10.83825019	11.30136292	9.646632806	10.66506383	9.540072667	9.447746556	10.99580706	10.35574622	10.37900431	9.943410361	9.513207611
ALDH3B1	8.556236806	9.732485667	8.774766778	8.940801611	8.869329611	8.046209122	8.999795278	9.167560167	8.789373361	8.330655722	7.868676878	8.53988275	7.236651056	8.482619639	7.894882133	8.050974878	7.065428322	8.15222465
ALDH3B2	10.52914725	7.4838494	10.61341919	7.261867428	9.761090972	8.50735275	9.795673778	10.59732678	10.07989844	6.756527628	9.336660944	8.899877333	10.95053478	9.183525167	8.140140056	8.945012	7.341250211	6.293388917
ALDH4A1	7.802462594	6.825481378	7.526885033	7.554375394	7.208175756	7.226690406	8.416765833	7.409261028	7.643422533	7.206032783	6.732827278	6.828501	7.33895865	6.963520956	7.805120539	7.113979467	6.891088039	7.058670139
ALDH5A1	6.658881378	6.671065594	6.469728511	6.006873522	6.175985694	6.938113461	6.963950644	5.986519022	6.4445127	4.767719767	6.400399128	5.107091211	5.672558783	5.985487311	7.394459144	6.169114828	3.595737028	4.063045222
ALDH6A1	7.059073533	6.529184844	7.285443594	8.053627061	6.717858389	5.83444185	5.887034144	5.928837756	6.271542717	5.564683811	5.932942217	6.003425628	5.3361153	5.771509122	6.23494555	5.254085794	5.150461472	5.718065061
ALDH7A1	9.378989472	7.975569528	9.264855306	8.405757444	8.9868695	8.124357589	7.751816328	9.082973278	9.348116694	9.252986361	7.720448539	5.42233385	8.443057611	6.325809556	6.329430094	8.288813744	8.134959722	8.212676139
ALDH8A1	5.152129928	4.610825894	4.402368244	4.901969917	4.916163783	4.388361317	6.375756506	5.111429	5.140628594	5.103275672	5.025862444	4.7429503	4.783404922	5.288536344	5.232794967	5.139303806	3.74665435	4.604328872
ALDH9A1	8.940199083	8.626960333	9.562664167	8.537644778	8.728846472	8.484987778	8.052630756	9.425883833	9.658415556	7.477436356	7.496289644	7.5481577	8.051341822	7.611038383	8.046663183	8.608747361	7.501955322	7.693564083
ALDOA	13.57055364	13.15523431	13.10800956	11.233284	13.53183925	12.36424303	12.39791572	13.57055364	13.44218389	13.57055364	14.15380117	14.37718114	12.86391378	13.27082811	13.186609	13.72231978	14.04230736	13.27082811
ALDOB	1.334742617	1.776060817	2.931631667	1.350762872	1.329043306	1.337464333	1.346348072	2.5251369	1.752315267	2.603446222	1.340018528	1.43892605	1.330693844	2.86586625	1.767180956	1.577250356	1.364821783	4.370031422
ALDOC	6.90152925	6.116274461	7.333241078	6.2827385	7.193525622	6.683184183	7.550990867	7.820355356	7.683280039	6.096338261	8.325142333	8.395998972	6.605745972	8.307669333	7.128977022	7.828935572	7.472123278	8.0482993
ALG1	9.076605472	9.424210333	9.206636917	9.851144889	9.298643	9.422314417	10.31224486	9.182001472	9.686267778	9.182001472	9.254507611	9.285047611	9.009807278	9.691010333	9.783544361	9.736899944	9.352317444	9.198987306
ALG12	8.978358444	9.090799056	9.6077145	8.437790583	9.533366528	8.954576194	9.098339722	8.285375056	8.492678333	8.173776389	8.162271294	7.967157044	8.407447472	8.060738961	8.505827361	8.487213472	7.884428383	8.435863
ALG13	9.131152333	9.004449389	9.028381278	8.577198639	9.310000583	9.674671722	8.932390083	8.730693389	8.736443222	8.314593694	9.223950222	8.790438861	8.292913056	8.8142225	8.306561278	9.085658417	9.093293694	8.598989667
ALG14	5.964841594	5.735634206	5.586380006	4.934315939	5.157628211	5.104917072	4.254592122	6.103853467	4.91038665	5.366428794	4.528093144	5.555372389	4.42500745	4.575105922	3.625621811	2.9005463	5.6041626	5.042640383
ALG1L	6.9215498	7.4590886	6.436059278	6.966184756	6.5450198	6.502450433	6.791337583	6.455752044	6.779633667	7.1681955	7.7495544	7.739420356	7.235819706	8.099868556	7.741912644	7.075501611	7.987025206	6.828501
ALG2	6.36930535	6.643442356	6.514047144	5.847188072	6.058572211	5.691754628	4.5185723	5.969083561	5.208855106	7.038351189	6.643880939	7.3354939	6.81452235	4.730270128	6.302607578	6.401471106	7.231800494	6.307157906
ALG3	9.402715917	8.893812417	9.056883389	8.483138194	9.629593222	9.079379861	9.368621306	9.118252389	9.376401	9.392033722	8.371508561	9.177728056	8.971899889	7.550990867	8.654819778	8.817296056	8.617902944	8.499791694
ALG6	5.9054523	5.628682489	6.057962444	4.412076533	6.071121833	6.10037295	6.352294411	5.494428278	5.56053475	5.485344872	5.988372072	5.959873817	5.347970111	5.463244233	6.177910122	4.800876161	5.558562756	5.390344911
ALG8	6.793650994	6.759410117	6.987004306	6.494108933	7.213340256	6.592505472	7.739793578	6.937706056	6.850866083	6.58309795	7.005327278	6.864611222	6.718801661	7.200124456	6.715847333	6.90623015	6.892982044	6.338697717
ALG9	2.996618894	2.18340645	4.079385967	4.1939419	2.934009383	3.570385311	3.96886465	1.798057311	4.235256478	1.969225839	3.313815639	1.945284128	4.103392356	4.072878156	3.652591072	2.797302756	3.556694833	3.171275161
ALKBH1	6.460603978	5.934480139	6.271012011	5.185435761	6.022109694	6.227683461	5.42642955	4.971370078	5.61711115	6.088126939	6.130851811	7.347334783	6.678537017	6.128674717	5.652811122	5.481182856	6.440847078	6.404990306
ALKBH2	6.533166561	5.758309517	6.534959989	6.451173111	6.418216206	6.311242994	6.337302294	6.132542744	6.3710155	6.166070144	6.473089744	5.841171128	6.172299178	6.864122011	6.7094617	6.67143775	6.683465356	6.256883783
ALKBH3	6.606221217	6.359072422	6.652006778	6.6276701	6.445937633	6.085208556	6.359501778	6.001344639	6.816230978	6.450689122	6.708830283	6.546406767	6.628049733	6.116274461	6.138867406	5.75407125	7.167211094	6.113737206
ALKBH4	5.003127044	4.365748189	3.640395672	2.891135467	4.220367889	4.728167872	2.458770544	4.306172344	4.68307335	5.091075561	5.26020075	4.845643044	4.871548672	6.289104061	4.105844244	4.3710897	5.119130833	3.895904156
ALKBH5	9.487984639	10.65217831	9.267276167	10.33241819	9.682456722	10.17928133	10.61544511	9.778701333	10.10711639	10.27875817	9.804909	9.851144889	9.7682495	10.71491753	9.704790556	10.79985681	10.59878958	10.48145931
ALKBH6	6.038212	6.130446211	6.044305489	6.052061439	6.259377094	6.804950244	6.708830283	6.282359522	6.408385422	5.616608333	6.333199039	5.861263778	6.362461028	6.903767189	6.5450198	6.499174122	6.911899544	6.042566244
ALKBH7	8.2288155	8.022581583	8.365226167	7.840699739	8.054522883	8.250634361	9.365389972	8.000035044	8.256063744	7.159107489	7.884428383	6.710215639	7.059073533	7.816676	7.976465622	7.688262867	7.237191678	7.172936428
ALKBH8	6.701555539	6.107521011	6.62506565	7.468259033	6.9215498	7.0074457	7.882373844	6.6952603	7.42096305	6.976409156	6.416958806	7.59659485	6.995057761	7.203776628	7.019547117	6.879827928	6.665283772	6.4681456
ALMS1	6.376261878	7.492073911	6.237101517	7.343353189	6.443970533	6.850866083	6.619142328	6.180218689	6.259803861	6.732430011	6.467104233	6.557782917	6.407359889	7.388233167	6.784014489	7.773386961	7.304441356	6.923975728
ALOX12	6.9145965	2.055972161	6.768067367	1.585936522	5.585553978	6.447841922	3.551192572	5.36429445	5.398020594	3.082129278	1.413296567	1.572457433	1.712402133	1.398946228	1.374004	1.431140344	1.476591417	2.176280028
ALOX12B	6.038564828	4.915518783	5.109375833	5.780894794	5.849554267	5.606201344	8.384248639	5.582274533	5.818379561	6.315494933	8.743369139	7.118917106	9.465789556	7.3068487	5.656005189	6.697458672	6.761930172	5.030511811
ALOX15	6.309247294	10.23677094	6.52320545	7.438593556	7.762034167	6.888473922	8.2288155	6.35520775	6.307541117	5.820013422	5.75290085	8.005760639	5.795300583	6.830844978	6.654425639	6.780095756	5.843712378	5.81124315
ALOX15B	8.786201222	8.426480722	8.893812417	9.142238167	8.636427222	8.175993111	8.893812417	8.901931639	8.23553375	8.433783722	8.42382825	8.121221067	8.562107556	8.641062306	7.950713628	7.928711744	7.931598683	8.391323317
ALOX5	4.1307519	5.602286172	2.360176044	2.297597639	4.092918661	7.163518917	6.521787728	5.984937033	4.437306367	5.048377628	5.810789939	4.737964233	3.427257028	5.589576889	5.533660861	3.97425185	3.948634178	6.239617139
ALOX5AP	6.078549289	6.629376878	5.549921456	4.190001706	6.087892611	8.606196361	7.801414422	7.704574161	6.616101267	6.838407339	7.0770565	7.394032756	6.594362283	6.829990072	7.001315889	5.102687372	6.449125806	10.46648894
ALOXE3	7.889246444	7.813299467	8.348844722	8.114013556	7.928711744	7.369739933	9.150023389	7.814370639	8.059620583	8.229270967	8.223662722	7.834672467	8.508419111	8.166470833	7.869623722	7.493931689	7.464418272	7.7495544
ALPK1	8.707861139	8.892341139	9.730032944	10.34176092	8.949274722	9.742696556	11.20083636	9.455439333	9.702748417	8.769506722	8.824825	8.412042583	9.17863425	9.646632806	11.16116606	10.93644983	8.860675889	9.458384806
ALPK2	1.553681622	1.487393017	1.768409978	2.520921639	1.442104044	4.717792606	4.541764561	2.738040083	2.706326744	3.675356328	1.834588678	1.494336617	3.592005033	3.120713539	1.530110606	1.9054784	3.825119867	2.474311272
ALPK3	3.326953167	4.457743867	4.658488272	5.303619139	4.059749972	3.139164172	4.595726633	3.244804778	1.464500694	4.343729628	5.158038233	2.62615745	4.149560083	3.167644317	1.381768678	3.404783628	3.028137828	4.9088055
ALPL	4.493128761	7.000205389	5.384246006	5.570294656	4.997823606	5.816423144	5.40405565	6.995057761	5.589576889	5.661798467	4.5015882	6.918648517	5.887034144	6.803107783	5.736222983	7.176122444	5.810789939	6.406941144
ALPP	11.34656994	11.62444081	12.02477644	12.37341764	11.55250575	11.71955714	11.99591669	11.71143969	11.66488203	11.47457408	11.59441975	11.43014403	11.57036453	11.79044353	11.72779478	11.68453297	10.65641083	11.77932272
ALPPL2	11.51306158	12.26669172	12.18711914	12.48578331	12.11329506	12.14135661	13.00828264	11.78739817	11.89833417	11.71491917	11.82067256	11.53442428	11.82904719	12.10783422	12.71939928	12.43656714	11.08434608	11.99591669
ALS2	7.760240144	8.454069556	7.488151739	8.016780189	7.782114594	7.665777472	7.515200211	7.767715433	7.702813583	8.304102128	8.69931325	8.00914965	8.387491722	8.916821167	8.496799778	8.254966361	8.185065083	8.783061583
ALS2CL	8.47818625	7.715391478	8.276864389	7.975056317	9.021327056	7.741284628	9.176313083	8.2825895	8.496799778	7.478006761	7.281643011	7.513273672	7.465806433	7.85986805	8.026990944	8.063545644	6.961931361	7.02983845
ALS2CR11	1.426610806	1.491236306	3.469675339	4.029236139	1.928486239	2.286794178	3.27819395	1.465704967	1.469472378	2.155707939	2.161854578	3.105539628	1.431140344	1.432747511	2.09670245	3.680160206	1.548165661	3.219701111
ALS2CR12	3.937927339	4.66250935	3.549916572	4.298330122	2.181193139	1.941545022	4.592419356	3.458368128	3.151564028	1.345020439	2.519673167	2.121032933	4.138341894	3.27819395	2.296037333	4.418038011	3.496249311	2.489538656
ALX1	3.653698389	3.516849717	4.899240856	5.288536344	4.136175011	3.089577439	4.092043467	3.949278872	3.976196289	4.303788978	3.436062072	3.613556372	4.207068561	4.167052528	3.17285455	5.693646394	5.361835533	4.234499106
ALX3	6.241294972	6.289104061	6.087346911	7.206869294	6.386049456	6.095915328	7.025067378	6.749209533	7.041052761	5.83874565	6.633064494	5.975431156	6.236616828	7.028239094	6.546406767	5.940106156	6.33693855	6.3772669
ALX4	6.813690517	6.461734678	7.015840161	6.775379706	6.68235145	6.992223517	8.013767133	6.889367722	7.149481522	6.625594578	6.731484422	6.686374767	6.738999006	6.955871767	6.666228694	6.280940033	6.516107617	6.089385828
AMBN	8.760033833	8.158958414	8.92197375	7.168923422	8.607192944	8.648751722	9.203362944	7.900278406	8.962527472	9.126959417	8.749593528	9.22310675	8.722334528	9.297846361	9.083778778	9.197737333	9.115560056	8.317479372
AMBRA1	7.101035906	7.155243033	7.108364956	7.149892817	7.588577111	7.706045133	7.037182656	7.174924361	7.343353189	7.330539067	6.856086378	7.131573839	7.2224187	6.883939222	6.683465356	6.177296806	7.014184378	6.756120878
AMD1	9.746773278	9.220548889	9.352317444	8.750647083	8.872683306	9.189393389	8.960974611	9.519514472	9.678236444	9.291518583	8.675444472	9.207487694	9.885583333	9.242078667	9.22794125	9.966956556	9.501476222	8.781898722
AMDHD1	3.557525678	3.539423539	3.8808065	3.040646089	3.771731428	4.974221439	5.969083561	4.121190589	4.47643935	3.913301222	2.862054172	3.736256956	3.182756222	4.219001533	4.667517522	4.594691772	4.202891767	3.762150433
AMDHD2	5.88501175	5.472660783	5.934978611	6.885148778	6.261691694	6.149709361	7.237750678	6.623213167	6.302956839	6.728475072	6.375399589	5.871941111	6.528358472	6.909086206	6.741981372	7.15196155	6.150442594	6.992943011
AMFR	8.687176111	8.668220806	8.707861139	9.042729778	8.622507389	9.394285139	8.888438806	9.198987306	9.268865417	8.778255	9.728896139	9.406320611	9.075787889	8.639289667	8.761909278	9.410368333	8.903240389	8.839076333
AMH	6.530010444	6.330491939	6.873729739	5.785942572	5.781901978	6.114675683	7.767288467	6.711515778	6.796793222	6.714079156	6.739368222	7.082472322	7.005903072	6.326800661	7.261867428	7.271257356	6.536244994	6.275665756
AMIGO1	5.448863678	5.454071422	5.673476933	5.841171128	5.9054523	5.326523411	6.705658411	5.079460889	6.1847946	6.020566517	5.487511417	5.2208066	5.0057721	5.952498667	5.952925022	5.640851961	5.402376422	4.966676711
AMIGO2	4.239458167	4.471347717	2.118806472	4.593961428	4.131807478	5.409710072	3.266739222	3.693996389	2.534574283	5.272501139	4.557881011	7.44744545	6.995479389	4.2691895	4.482702472	4.678594883	6.590549128	8.937564889
AMIGO3	7.385801878	7.663516467	7.50021075	8.208729317	7.748044889	7.6595183	9.162897389	8.168064	8.31145765	7.511901917	7.716859306	7.4315844	7.582832133	7.987025206	7.887405161	8.216358222	7.41462825	7.244871317
AMMECR1	9.407154222	10.37515394	10.35860725	11.95535961	10.15452411	11.77454286	13.55254622	10.96393081	12.15613117	10.17470625	10.59878958	10.41514425	10.72101419	12.27151925	12.81137886	11.99591669	10.76185481	10.11140778
AMMECR1L	5.081330972	4.697085617	5.03909845	3.754029444	4.508109117	4.396480789	2.928458683	4.758768339	4.186725767	4.848518189	5.207681478	5.071185111	5.351670794	4.394611589	4.952747228	3.3935555	5.104917072	5.287389228
AMN	13.94178428	14.06045325	14.19392092	14.21159758	13.79130006	14.081394	14.55397333	14.02670828	14.18139492	14.15380117	14.21159758	14.10288161	14.09114633	14.37718114	14.22689761	14.34081411	13.48254475	14.11824669
AMOT	5.955710817	7.650015694	6.693053322	7.406955767	6.322828789	5.597995594	4.646925206	6.576971856	6.59288855	6.870612344	5.435239811	3.482764067	4.367917478	5.436722544	4.614830956	5.124743578	2.867435672	4.341436261
AMOTL1	10.38505383	10.348211	10.57008881	11.46462564	10.67286408	10.92754847	11.67688714	11.09136689	11.506394	10.29968619	10.24792853	9.921731944	10.48145931	10.89234164	10.45875183	10.60706472	9.803774222	10.12908233
AMOTL2	6.423495278	5.049768661	6.198706261	6.504807	6.160150572	5.315842439	5.740888144	5.968316322	5.872444089	5.550417344	5.485344872	5.402783933	5.410984594	6.010842083	5.602815694	5.082248422	5.535768622	5.918285628
AMPD1	1.678057472	4.880344122	3.460346533	1.667898056	2.059957622	3.297391222	3.1861496	3.627671617	3.2312556	3.670609311	2.025324544	1.472299017	1.615849511	2.893841017	3.267437906	4.215646933	1.523097217	2.470523011
AMPD2	6.621284978	6.509762083	6.913251278	7.196058856	6.739755556	6.578068478	7.238172117	6.655299711	6.507791106	7.213340256	6.478799294	6.927018644	6.720500561	6.910012339	7.281974406	7.126733289	6.856892694	7.265119
AMPD3	7.0770565	6.881220967	6.8365823	7.606034733	6.3710155	6.542427772	8.881495	7.328485572	7.96088	6.302607578	7.379915994	6.231229983	6.795351778	7.833976372	8.084703583	7.519865056	7.180816867	7.310390794
AMPH	5.050415167	6.125379994	5.652269628	6.777244967	6.155203511	6.192468	8.299816667	6.702340367	6.411774533	5.13489595	5.536248033	5.472048278	5.462756439	6.336566406	6.345552811	5.632163089	5.194353333	6.410837928
AMZ2	7.265119	8.056981683	7.419908744	7.901121572	6.866508511	7.915714483	7.109315478	7.124186944	7.291142678	7.708901811	8.071222033	7.949806356	7.639566756	8.175422111	8.959606917	8.525691	8.061839022	7.991535644
ANAPC1	7.985176778	7.7615684	7.590697539	7.128067989	7.636243289	8.459934	7.607810961	6.928949689	7.565683639	7.78109975	7.663516467	8.243621472	7.401383928	8.243190194	7.9327168	7.682886489	8.346460756	7.88534295
ANAPC10	6.358400772	6.436619467	6.790027389	6.014667672	6.115922839	6.417835111	5.808472356	5.8468404	5.922446472	6.434791378	6.416130589	6.584547267	6.990378144	5.811588944	6.41334575	4.838891839	7.125516372	6.743868428
ANAPC11	9.020551222	9.232392472	8.823458389	9.118252389	8.946323389	8.925267778	8.521136972	9.602659861	9.180530667	8.709673278	9.380145	9.042040389	8.608747361	9.562664167	9.400188944	9.179949194	9.659574306	9.374518222
ANAPC13	8.42588225	8.850648667	8.052016128	8.676835722	8.301639889	8.492085028	8.369502061	8.538817806	8.611474	9.074512972	8.825602222	8.667012889	8.667585944	9.437382833	9.190466139	9.115560056	9.471621944	9.148268278
ANAPC16	4.150188739	4.0534117	3.102854833	1.503431028	4.281060756	5.021649222	3.536808194	2.958994594	1.568780928	2.710000606	3.355781783	1.9004915	1.604908422	1.375997522	2.389054444	1.684823661	3.79884035	1.39832415
ANAPC2	6.351309889	6.45825455	6.337302294	6.539014028	6.503336044	6.256302022	6.291828456	6.669646656	6.493798533	6.557782917	6.622881661	6.452304272	6.50664405	6.661039239	6.200919356	6.771364294	6.47413405	6.095435367
ANAPC4	5.686584878	5.334417439	5.298720078	5.330002317	5.940678139	5.71870625	5.019220206	4.738493428	5.272895494	5.544449133	5.317494278	5.323335733	5.2412833	5.130185883	4.928219278	4.710649889	5.976296944	5.517351917
ANAPC5	10.70689583	10.98304664	10.53530256	10.70126014	10.92754847	10.85438311	11.078412	10.58475778	10.59878958	10.67104039	10.75494489	10.3156235	10.52389206	11.26706428	10.53105047	10.54141692	10.24520694	10.40531489
ANAPC7	7.115727856	6.55928665	7.316969911	6.524723389	7.010617989	6.534135578	6.442489061	6.386049456	7.23875905	6.36440075	7.053459944	6.6108375	6.864122011	7.38791645	7.069865689	7.550302483	6.730265328	6.539014028
ANGEL1	6.074526167	6.341344044	5.072718589	6.423495278	5.852690494	6.477297772	5.179710311	5.205102244	5.375418022	6.072457972	6.926113972	7.330005344	6.374402478	6.5507902	5.493273022	5.705957017	7.247456806	6.015197944
ANGEL2	6.156665767	6.422911956	6.396501233	7.150756111	6.130446211	7.323866772	6.84365715	5.958586139	6.241653428	6.06517915	6.764629289	6.411306089	6.57524535	6.798586267	6.988987678	7.514876311	6.553638733	6.463869917
ANGPT1	7.062056772	6.542036117	7.330005344	8.735043278	7.394032756	6.992594022	8.019330322	7.230795167	7.639566756	7.375768711	6.774124661	6.777616278	7.120344067	7.137392028	6.48160345	6.646190478	6.830844978	6.957078011
ANGPT2	5.185020678	4.110632539	3.074856894	4.616951089	4.116962633	5.165387156	4.548238333	5.957817067	4.459212967	7.622927339	6.171553239	5.586380006	6.946953478	5.128644711	6.210429589	4.704382111	5.566644994	8.971899889
ANGPT4	5.951964428	5.499945667	6.281357806	8.808878222	6.101931889	5.611283944	5.632163089	5.919367117	5.976296944	5.741787178	5.313288111	5.953424822	5.612410322	5.140141589	6.693740356	6.9215498	5.803737711	6.104965911
ANGPTL1	7.344243978	6.418695894	6.265700556	9.074512972	5.972984006	7.622927339	5.805315222	8.108942806	6.838911978	5.963546022	3.640395672	3.950337111	3.9580159	4.572045667	3.692161289	4.850473283	4.428357233	5.958173289
ANGPTL2	7.514876311	7.316573956	7.189801706	8.927610028	7.663919978	7.331278672	5.512784922	7.800976144	6.809074478	9.341087611	6.819439267	7.049936	8.977104222	7.280619611	6.59288855	5.812692978	7.671209144	11.18433911
ANGPTL4	7.104501711	5.223026783	7.403617756	6.930569517	7.639566756	4.317177522	5.676646733	9.391109694	6.049629028	7.702813583	6.680621672	8.934390222	8.276429383	3.921335228	3.543501328	5.515290889	8.612143639	8.651788639
ANGPTL6	6.9842656	6.7883663	6.571537917	7.448604778	6.390424778	7.858294067	7.894882133	7.256288556	7.377294528	8.019821872	7.445689017	7.80693105	8.058645394	7.695479306	7.577705522	6.809074478	7.379915994	6.987504083
ANGPTL7	1.424501678	1.395443139	2.66976395	5.036463311	1.372853389	1.404945828	2.6455837	3.567377311	1.854101761	2.193183294	2.169689217	1.374004	1.531427606	1.718085972	1.731331928	3.093566206	1.468339711	1.776060817
ANK1	4.358880683	8.008691867	4.823389083	5.215600433	4.409239333	5.836727378	6.777244967	5.334417439	5.163250467	7.875301194	4.745531556	6.618264056	5.223684133	5.676250517	5.719412933	4.571339217	4.219001533	4.956609994
ANK2	7.803815817	8.267640567	8.619206889	9.636018778	8.038120139	8.118959333	9.002277194	8.947034694	8.721722444	8.461582972	8.046209122	7.175248822	7.753524022	8.332761022	8.081582706	7.769767633	6.864122011	7.967597739
ANK3	6.441955039	6.289661694	6.335083844	6.908080306	6.994037222	6.333660394	7.181541478	5.6791736	7.028239094	6.285732561	6.137055228	6.152233811	5.970493878	6.68235145	6.419581967	6.469256156	5.235040739	5.5753672
ANKAR	4.420764811	4.608896772	4.375849833	6.141883267	4.548238333	4.987275117	5.990906494	4.445230189	4.42500745	4.242547967	4.187573344	4.064707133	4.4904028	5.066921144	4.908121767	5.375418022	4.187573344	4.167052528
ANKDD1A	8.427114944	8.845420889	8.915622917	9.678236444	8.906601083	8.639854694	9.644464194	9.0677485	9.064255639	8.628366611	8.9576015	8.568753	8.696498833	9.376401	9.104167083	9.236806972	8.314593694	9.118856833
ANKFN1	4.363485622	6.534135578	3.425054911	1.346348072	4.102691089	3.829084644	4.445230189	3.317346511	4.521087783	2.843373594	3.416448744	4.081772656	1.342489478	4.022215406	3.6661974	3.580218533	4.278358511	3.238528272
ANKFY1	7.210349989	7.144726428	7.001315889	7.463254156	7.288561344	6.826610178	7.950713628	7.413601694	7.374252761	7.503514678	7.027865239	7.335894417	7.015840161	7.607139161	7.422277283	6.838407339	6.749209533	6.987004306
ANKH	1.454424194	3.8298823	2.912420111	2.072581794	2.706326744	3.864249011	1.811689017	1.642796906	3.460346533	4.328445456	3.709676594	4.933630194	2.998234578	1.508419206	2.770388733	3.742890361	3.582582861	5.26020075
ANKIB1	5.65902785	5.482599361	5.606749094	4.101647728	5.81691365	5.462250272	4.665555828	4.79448345	4.947989778	5.400605467	6.1695494	8.076578178	6.032485533	5.357911472	5.441929994	5.125866061	6.331973028	5.668474556
ANKK1	3.060333294	4.402368244	3.379898656	4.186725767	3.248922294	3.445965644	3.487420317	3.289894178	2.360176044	3.52077885	1.4749065	2.495998778	3.074856894	3.404783628	2.291134044	5.695776917	2.856093733	3.498284906
ANKLE1	2.489538656	2.546635639	3.095950806	1.357016528	1.415784928	4.025667556	1.446295756	1.459932172	1.324972311	2.75964555	1.387715117	1.455828194	1.567020022	3.151564028	2.870307656	5.600372111	4.755090128	3.469675339
ANKLE2	7.659818906	6.713454739	7.651829206	6.844803772	7.081930961	7.3068487	7.376194983	7.236220594	7.294878872	7.933210522	7.492545256	8.301126667	7.950713628	7.437757544	6.719580356	8.175993111	8.450058056	8.130980972
ANKMY1	9.934801722	10.41717469	8.936958639	11.08434608	10.03157589	9.423253139	11.21048239	10.44859133	10.74384503	10.03837383	9.706873139	9.706873139	9.045603472	10.63603242	10.19405806	9.417852694	9.261958778	9.2955845
ANKMY2	5.185435761	5.168076694	4.387803517	3.789528006	4.9883	4.572971978	5.051528644	4.243648028	5.088984356	3.867521133	5.106489139	5.756142294	3.385310206	4.697966533	4.724229328	4.377609156	4.788186911	4.704382111
ANKRA2	6.661576544	7.376599806	6.8938647	6.668595594	7.040733606	7.029449878	6.608406061	6.524723389	5.982566794	6.115922839	5.953424822	6.109571583	6.6276701	6.037187006	6.800060161	5.934978611	6.241294972	6.45825455
ANKRD10	7.093354439	8.380373361	6.952538244	8.407985833	7.821633089	8.629337139	8.207109317	7.524965883	7.024162939	8.899877333	8.108942806	7.137392028	7.7949458	8.472033889	7.797159978	8.565343806	7.260527694	8.435438306
ANKRD11	9.675908306	9.341087611	9.699325556	9.532695833	9.876691833	9.492828944	9.346437806	9.627858556	9.506211361	8.594886583	9.587249528	9.191356611	8.819172639	8.880118361	8.769506722	9.498156389	8.590829222	8.824035639
ANKRD12	5.561811022	5.446364089	6.232068483	5.956159167	5.394249833	6.917902178	5.892817217	5.780492983	5.584057672	5.051117778	5.291780772	5.115957461	6.473434972	4.80512465	4.572045667	5.257776956	5.459242172	6.316902428
ANKRD13A	7.725847678	7.412715322	7.969597106	7.103696117	8.224064911	8.749593528	7.971083794	7.622408767	7.926032417	7.382959433	6.974267489	6.834634661	7.948896606	7.281974406	6.995479389	7.653589506	7.406400567	7.629181711
ANKRD13B	9.238225028	9.326262139	9.075787889	9.882070722	9.686267778	9.527810944	10.73367578	9.676850611	9.993033667	9.511566722	8.985394833	9.630484472	9.209735861	10.30950969	10.37900431	10.12483344	9.179949194	9.158027389
ANKRD13C	5.642489983	5.338611661	5.457257372	4.866436322	5.531576683	5.309271894	6.104965911	5.738329844	5.281380578	5.069349944	5.116668256	6.086000967	5.766993706	4.627233556	5.15100265	3.54464395	5.922446472	5.045070922
ANKRD13D	5.735634206	5.501635194	5.004777417	4.204674194	5.800364544	5.446364089	4.819756589	5.5400344	4.180525822	4.827858878	5.328544578	5.512784922	6.06005375	5.201829911	4.559057756	4.898748744	5.50065735	5.214177606
ANKRD16	5.825545856	5.942115433	5.259377044	6.258841917	6.206735028	6.082893372	4.783404922	5.115279839	5.63021505	5.475799372	6.246888206	5.706609467	4.9750763	4.971370078	5.962492561	6.896109883	5.632609178	5.019652539
ANKRD17	7.193181289	7.045936728	7.829794639	8.122650206	6.465521856	7.497180989	7.713989483	7.302763106	7.721727117	6.295734067	7.127124617	5.955321328	7.398286611	7.394871044	7.184913911	7.040733606	7.35241145	7.351349811
ANKRD18A	7.0893309	6.868202567	7.550618511	4.948901883	8.227772556	5.931857611	5.641431483	6.802525667	7.359517778	1.843357128	6.420035928	5.758842511	2.384146194	6.117534872	5.1316824	6.7780651	6.373402028	2.999527633
ANKRD2	5.616608333	6.207937939	6.258396161	6.476309556	5.803372611	5.518719667	7.11532895	6.699598856	7.008257217	6.397847806	5.498892489	5.773530867	5.688468811	6.391294494	6.245547422	6.4848563	6.405458639	5.749873594
ANKRD22	5.420535678	2.272284372	5.554163978	3.170136161	5.596174289	3.944909356	5.128011283	4.569581156	5.004299806	2.485985383	3.743771672	3.980890561	4.587930767	3.082129278	4.403416572	2.916484528	1.485063994	1.416594822
ANKRD23	3.532882183	9.115061139	4.608406617	4.300130367	4.28885465	5.5368207	3.928443967	5.318123039	3.381994028	7.591158783	4.900371778	4.013866122	4.675546994	4.104738578	4.335786617	3.62210245	3.456074372	6.137055228
ANKRD24	11.28893331	7.147068939	12.41192144	7.158332106	11.2197275	10.97578719	11.96451161	12.15613117	12.16953908	5.464482011	8.240372833	7.105863861	5.297477128	8.311078772	8.525691	8.653465444	5.164210556	5.362389817
ANKRD26	5.36910915	6.400752428	5.657453061	6.073351272	6.043437339	6.097190483	6.159202456	5.53301915	5.841600589	5.442572006	6.146204839	5.871466039	5.165973	6.0948944	6.095915328	5.484441644	5.817361056	5.261996717
ANKRD27	6.985968356	6.375051094	7.165533483	6.566504533	6.938557539	7.064456	6.93378845	7.270311006	7.408699433	7.049936	6.760887239	6.718400372	7.443589594	7.102017483	7.134384578	7.302396539	7.543651417	7.055623311
ANKRD28	5.337620083	5.262558217	5.440398933	5.323335733	5.099479767	4.664914583	5.720818606	4.312889778	5.069349944	4.921196567	4.574523017	4.173497761	4.868048989	4.7447032	4.098540744	4.949831678	4.524727683	5.079460889
ANKRD29	3.598977806	2.734762378	3.148388878	5.490225589	4.387803517	5.247418856	4.855100339	4.889320717	4.622792356	5.149971367	4.347420994	4.238043911	5.876605172	3.025916606	5.310368583	3.865279817	6.374053733	2.017523111
ANKRD33	10.06585617	10.03715375	9.696837083	10.67286408	10.26548394	9.982472778	11.08698631	10.27875817	10.40967711	10.14609836	10.12908233	9.940418889	9.811804889	10.74626619	10.05053267	10.03478319	9.532695833	9.743628833
ANKRD33B	4.872001228	4.559057756	5.340400078	6.980600572	4.926245806	5.758309517	6.158150767	5.283992672	6.016258872	5.606201344	4.806530322	6.054983972	5.219058583	5.280074256	6.466081028	7.55763115	4.84251095	5.412742639
ANKRD35	8.034410039	6.576971856	8.176358028	8.010873128	8.091932506	6.691072361	6.731074011	7.970576822	7.637571017	5.255084044	4.814946139	5.403184339	6.337302294	5.146933839	5.315210744	6.325809556	5.539514361	5.160097494
ANKRD36B	6.956409589	8.551366194	6.186572206	9.21712275	7.704124867	9.276033222	8.774766778	7.0320529	7.425289667	7.466853256	7.995891644	6.873729739	7.019547117	8.395998972	8.131914194	7.863990283	7.726287439	7.396511667
ANKRD37	4.739129622	5.238954339	7.501048333	3.760657333	6.761566344	3.786312433	3.553965878	7.694324778	6.271012011	4.267742128	3.329922183	4.405986744	5.197805444	2.324376594	4.177917178	1.698335344	5.603157267	5.821834467
ANKRD39	5.051117778	5.9137778	5.221799189	4.930423561	5.431769911	6.128125339	5.622382222	5.325351661	4.415310928	4.568145589	6.287273478	5.431349328	6.021585528	5.783996456	5.409345344	5.926951306	6.777616278	5.779123161
ANKRD40	4.727652172	4.72960705	3.828426978	4.756667756	4.768815594	4.664317683	1.413296567	4.614830956	3.822191222	5.022199889	4.936797622	4.755963461	4.346661656	4.152330017	4.690332178	3.104216567	5.534706789	4.988814344
ANKRD42	11.55610844	11.05060986	11.36793719	10.85873581	10.96905356	11.88572939	10.21549425	10.85438311	10.911112	9.950907111	10.13522894	9.890988222	9.551956028	9.975859278	10.69567528	10.05308578	10.80942644	10.81725106
ANKRD44	5.646476756	7.3836448	6.239617139	6.692287872	6.104204306	9.547100056	9.096330444	5.7518618	6.454083433	6.147396311	6.221960317	5.642489983	5.373689639	6.880682183	7.4372381	5.482599361	5.210421239	6.17269405
ANKRD46	5.456124628	4.838464483	3.676468306	1.891253422	4.816683861	4.914847372	1.595300756	4.351835467	3.640395672	3.384295072	4.925547439	3.525306489	4.816683861	3.402881217	4.317177522	2.82782385	4.402368244	4.613366817
ANKRD49	4.689811517	4.833215539	4.48460045	2.859459694	5.071185111	5.351670794	3.476754106	4.801525861	4.344747461	3.821336122	5.154290183	4.9088055	5.433082483	4.550608661	4.595186361	4.816026667	4.673102233	4.341885333
ANKRD50	5.550417344	4.124938956	5.489276183	4.163085811	5.360651672	4.141676711	4.169048489	4.147283244	4.423234639	5.144730717	4.503000944	5.71082655	6.315494933	4.471347717	4.519300294	3.956442667	4.953266967	5.147993867
ANKRD53	5.720398372	6.166070144	6.5884564	7.558603994	6.271012011	6.384085617	7.3190239	6.221960317	6.797095267	6.27935835	6.315494933	6.307850539	5.982100772	6.526326706	6.646779189	7.684812694	6.187693294	6.301140611
ANKRD54	8.493225972	8.700865	8.801623722	8.020155678	8.427547611	8.29913925	9.439238611	8.0590959	8.481715389	8.797262528	8.706182111	8.727870306	8.947034694	8.963667306	8.689520528	9.127805167	8.391928472	8.285999889
ANKRD6	3.79763545	3.073322944	4.314932867	4.55356015	2.05222735	2.774111772	4.298931872	3.511034867	2.732648061	4.009553422	3.171275161	2.581261861	3.571430056	3.375297361	3.451508072	3.380988033	2.5251369	3.312480233
ANKRD9	7.655170322	7.782114594	7.847884333	6.339307556	7.728697106	5.825545856	5.722001022	7.280619611	7.440670356	7.357770011	7.768450883	7.351349811	8.417755889	6.359501778	5.713569467	6.42588435	8.647014361	6.699081517
ANKS1A	7.980366872	7.985176778	7.753101178	8.208106544	8.069773578	7.307251161	7.049053078	7.957069183	7.530992822	7.564874533	7.129834272	7.769767633	8.103372361	7.325901606	7.09982915	7.263593506	7.295655828	6.834634661
ANKS3	5.836727378	6.098089967	6.243453994	6.970629378	6.331136239	5.660346011	4.7937032	5.891933206	4.751995283	4.927033956	5.83444185	5.123176139	5.398818294	4.959760722	4.753842417	4.895136517	5.937126928	5.79568975
ANKS6	5.8187135	5.142289778	5.107091211	5.648519006	5.719412933	5.050415167	3.859347011	5.091075561	5.578826683	4.84251095	5.7701099	5.481595728	4.646178278	4.985996311	4.855788333	5.167140783	6.012194283	5.079124228
ANKZF1	5.543995217	6.2573542	5.534706789	6.202882172	5.923538489	6.376664433	6.1610788	5.775566244	5.916831322	5.117310256	5.448863678	6.196784183	6.2578881	5.181636628	5.824995106	5.948090833	6.323541228	5.741335633
ANLN	5.833999206	2.835176422	5.728082872	3.049096067	5.469380222	5.124308844	2.824531356	4.184907922	5.845459417	6.370171189	6.730739778	8.21538835	6.414360972	6.658881378	5.472048278	5.514228017	8.47420125	8.155286583
ANO1	4.178850233	6.093175678	4.180525822	6.922495344	3.92049935	4.011450756	5.010432617	4.297869767	5.210421239	6.7819069	6.985968356	9.847616	7.941917928	4.677067833	6.074526167	5.496549122	8.268684917	9.518597333
ANO10	7.856959483	6.775755728	7.813894678	7.3336836	7.714990572	6.719208483	7.65597015	7.838151083	7.953992506	6.356900739	6.680102417	6.316902428	6.912299306	6.467104233	6.2781328	6.198166872	7.883374472	7.000205389
ANO5	1.596876739	6.652386244	1.7945373	4.363485622	3.180911767	2.504642083	2.07447555	4.025667556	3.747978467	6.148665361	2.640658494	2.14343755	1.876535672	3.284731533	2.470523011	1.946764956	1.623004322	4.200709317
ANO6	5.791778656	5.958173289	5.752301244	7.0666985	5.619320017	5.372997961	5.094611928	5.772549206	4.493128761	6.349545483	5.667258211	5.906596539	6.860038633	4.346005911	4.872001228	4.97878235	7.420498317	7.53055085
ANO7	8.435863	8.376319183	8.624113056	9.181306944	8.783548444	8.510676306	9.506211361	8.388112333	8.562507667	8.326119111	8.180208767	8.02453635	8.203553089	8.468079722	8.303054222	8.357406261	7.90073465	8.1154943
ANO8	1.452169728	1.410772617	1.554863617	2.559421272	1.378285456	1.414980667	3.157159967	1.596876739	1.873025672	1.391319917	1.610153689	1.392559517	1.593212761	1.731331928	1.448924822	1.380563961	2.1034423	1.412288117
ANO9	9.693108028	9.756505194	9.667713722	10.02835508	10.12689758	9.653524361	10.42042589	9.655041667	8.866180333	9.727193611	9.989413389	9.4344865	9.268047583	10.31224486	7.869190467	8.850122556	8.608747361	9.19988525
ANP32A	5.63640405	5.5434764	6.205498206	6.322828789	5.309271894	6.128999072	5.828062894	5.347970111	5.997610806	5.271193639	5.5400344	5.794743889	6.071951378	6.10037295	6.215848106	6.147396311	6.985968356	6.328466578
ANP32B	9.116175167	8.554574444	9.070835833	8.846114167	8.808878222	9.925626694	9.030006056	8.946323389	9.205980889	9.471621944	9.932353667	9.769161944	8.710356861	9.487169333	9.727193611	9.755281056	9.964139222	9.303549806
ANP32D	7.062370761	6.992223517	7.411824372	7.261109083	7.262804189	7.6233374	7.200635789	6.770080394	7.183588278	6.486333228	7.0133673	6.923641272	7.013788389	7.70199115	7.133996111	7.030389189	8.166470833	7.482869211
ANP32E	7.327731561	7.561108528	7.358549439	6.6535008	6.936048256	8.183951639	6.590019056	6.838407339	7.187097478	7.117037211	7.324376122	7.733271983	7.586334289	7.966284883	7.484596211	7.954796956	8.472033889	7.854505844
ANPEP	7.751816328	8.688265778	7.544118878	9.375410833	8.339750139	8.809559639	9.183525167	9.208292444	8.276864389	8.729499472	9.276033222	8.001435689	8.672536306	9.261192222	8.287708667	8.172287844	7.654046317	10.23840194
ANTXR1	8.298480278	8.882591889	7.456333144	9.605859111	8.612143639	8.312045494	7.626056033	8.535749111	8.487672222	10.78746028	8.908761389	9.257530833	8.717264556	9.71455925	10.47333769	9.381069972	8.482619639	11.98139147
ANTXR2	6.689239122	7.912909739	6.367163389	8.408777611	6.873982289	7.995891644	8.081582706	7.558148894	7.221165239	8.567827444	6.172299178	7.453187333	8.612751	7.176573222	7.793321244	7.118917106	8.58817325	9.022763361
ANXA1	17.10702039	13.26192753	16.77669294	12.14715314	17.23462828	15.26699261	13.91604658	16.06273694	16.36973539	13.83797369	14.72810417	13.74468711	13.81159922	12.87710356	12.56982942	13.31826997	14.34081411	12.69781819
ANXA10	2.341348856	1.527883489	1.891253422	4.144410539	1.393499094	2.015949111	1.617796128	1.602895256	1.359641944	1.428154167	4.094863744	4.059749972	1.601332294	1.675905561	1.832903822	4.674847211	1.491236306	2.587952144
ANXA11	12.90906792	12.29030347	12.79481069	11.82067256	13.60809508	12.03702211	11.63187008	12.83419147	13.23925344	12.13105136	11.05060986	11.96840678	11.25588478	11.5102315	11.83771542	11.52525719	11.61962356	11.60118586
ANXA13	3.45688345	2.047035028	4.408530433	3.990329822	3.953923706	2.934009383	5.149535589	3.130043783	3.123577361	4.087767939	3.185123972	3.83722095	5.112923272	3.767628133	4.409239333	4.251342889	4.0534117	3.210533522
ANXA2	14.41247911	13.63020608	14.04230736	12.62310106	14.50365383	13.10274678	12.29613975	14.29451239	14.36189242	14.37718114	13.99423128	14.88218458	14.31138678	13.47589528	13.3744855	14.09114633	15.72649564	13.79981517
ANXA3	8.711046667	8.29650155	9.422314417	8.585209306	8.516862194	6.005238844	6.102314961	6.359501778	8.436252306	8.310072261	7.827823339	8.836791222	9.878895806	6.913251278	4.897591167	7.372510828	9.034606611	9.898449778
ANXA4	9.422314417	10.34488689	9.031717556	9.394285139	9.52974125	8.642411833	8.393422311	8.980834833	8.856866222	10.30436844	10.01424889	10.43524175	10.35231083	9.275166194	9.146676917	10.19751358	10.5220415	9.302736722
ANXA5	10.85131294	11.91104222	10.16860161	12.02477644	10.73175553	11.26410583	9.804909	11.24868556	10.41341031	12.54823528	10.98038042	12.07018811	12.25277983	10.93461775	11.36356356	10.63170892	13.29568678	12.95747044
ANXA6	6.333199039	7.787185767	6.124963833	8.76513975	6.364065517	8.909674722	8.687176111	8.312045494	6.701894533	8.558071167	6.813010711	7.019547117	7.278375244	7.936746117	7.669220283	6.683184183	6.829990072	8.931596111
ANXA7	9.138305889	9.816349528	8.817296056	8.711046667	8.835482889	9.212013139	7.624440411	8.869876139	8.156116611	8.706853333	8.731883917	8.615214361	9.268865417	8.115059589	8.006568606	7.975056317	9.670380667	8.671100111
ANXA9	7.764470983	2.832962967	8.062955144	3.237076556	8.199754861	5.874131917	7.060404628	5.977447667	8.305602389	2.644097178	2.854374689	3.068584344	4.770585161	3.71140595	3.413537017	2.831684656	3.369119122	1.707165644
AOAH	2.730477461	2.279900483	2.077622261	2.878393294	2.115377839	4.478012228	3.655959361	2.234967767	2.931631667	3.375297361	2.417934561	3.360432589	2.148083233	5.380745011	4.219999958	2.447742883	2.927563844	1.591094556
AOC2	4.148080894	6.915066883	4.889320717	5.151518017	3.9091436	3.6391202	4.854253106	4.62767275	4.8128672	4.38022095	4.258329406	4.506055378	3.329087083	4.243648028	4.714416744	5.117310256	3.647307189	4.072083117
AOC3	6.445589461	4.421286956	4.2484197	9.780067778	5.571215561	5.507879278	4.156956417	7.033547817	4.999649583	6.331136239	3.724172161	4.115985467	4.818174972	4.714416744	3.355781783	3.421847267	3.992189556	6.701894533
AOX1	7.57034555	7.153757083	7.250780033	8.6329605	7.376194983	8.449450222	7.416870456	9.720477833	7.751816328	9.140550083	6.482457872	6.6578666	7.347823067	6.799594539	6.700235839	7.081930961	7.068707956	7.642489772
AP1AR	5.59668555	4.7260575	6.023681456	3.359078822	5.101631367	4.887896956	3.516849717	4.869388078	4.497894372	4.665555828	4.898156739	5.044611728	5.147335911	4.180525822	5.350410489	3.127355072	5.480576206	5.193701033
AP1B1	8.98954275	8.028796289	8.843025444	8.034410039	8.630102889	8.942080528	8.875172722	9.278434361	9.567169278	8.240894278	8.772902333	8.676835722	8.563197	9.106698778	8.741037583	8.965974722	8.233528439	8.528684528
AP1G1	8.174895083	8.011928122	7.953572506	8.134348806	8.301126667	8.184472733	8.2474935	7.988849978	8.548088611	7.446090894	7.9631624	7.634530706	7.861734344	7.661585572	6.6675361	7.815236539	7.972836217	6.844156456
AP1G2	9.683175583	9.628665889	9.634061083	9.35475775	9.977371861	9.952321889	9.756505194	9.117417167	9.325491639	9.019670528	9.160875889	8.561204708	9.516079167	9.2164695	8.741831583	8.771747917	8.713131194	9.22794125
AP1M1	8.131914194	8.541104111	7.813299467	8.965974722	7.707197589	9.401698306	8.654090361	8.632280028	8.483639528	9.264855306	8.868525722	9.204263556	9.061382111	9.235951389	9.072188556	8.683844806	9.048206639	9.483895472
AP1M2	8.406894278	8.116855278	8.580761389	6.799594539	8.281467389	6.555214206	7.342954928	7.791976444	8.58208675	8.536285222	7.810488583	8.927610028	7.814370639	7.889994144	7.493499872	7.810488583	7.876213728	6.890746239
AP1S1	7.649167289	7.405514267	7.473989422	7.120344067	7.3510347	6.735935256	6.803905733	7.423150544	7.624440411	7.793321244	8.177007194	8.811554722	8.278405139	7.674074922	7.704574161	8.601134194	8.349762256	7.311596506
AP1S2	5.9186762	6.870118106	6.033049144	6.801263372	6.009495417	7.508462589	6.963520956	7.11532895	6.145335417	7.799430483	6.319874017	6.428016239	6.363574139	6.81195965	6.962716439	6.164700917	6.182799189	7.122893539
AP1S3	5.392591089	5.984937033	5.609700478	5.832557278	6.145792161	6.945719167	8.034410039	6.116737994	6.502963044	5.104203133	5.987546422	5.857741206	5.848425439	6.52091845	6.842610083	6.305980111	6.003802389	5.515290889
AP2A1	8.1395758	7.794066906	8.482619639	7.886380467	8.387491722	7.561674767	8.175422111	8.290468678	8.360229389	8.545725639	8.045612778	8.374823267	8.668220806	8.034410039	8.1713275	7.8839262	8.2725085	8.278801556
AP2A2	5.288536344	5.412045744	3.97425185	5.806257072	5.502082306	5.950451961	5.042196939	5.918285628	5.196064333	6.040181211	5.077230733	5.292902928	2.210689844	5.058340406	5.244463256	4.616951089	4.947219628	5.373689639
AP2B1	7.0994478	9.160032556	6.955468456	8.180208767	7.165119872	8.087666344	7.332686322	7.386297339	7.409261028	8.195355639	7.724152711	8.468079722	7.753894139	8.152944406	7.661218661	7.430697	8.683226972	8.249071433
AP2M1	7.588577111	7.205260072	7.191316017	7.344630117	7.541701089	6.963520956	6.8938647	7.777951389	7.458576267	7.333241078	8.601134194	8.106109383	7.511901917	7.59659485	8.567827444	7.624098611	8.127087872	7.634102889
AP2S1	9.751465833	9.107399306	9.709994722	8.9868695	9.369600972	9.517716139	9.621711389	10.10471567	10.33729883	9.875146111	10.46033617	10.13647119	10.31386914	10.29810267	10.78746028	10.01810992	10.32454733	10.21147506
AP3B1	8.758626694	8.696498833	8.616975194	8.470424028	8.684968944	8.647014361	8.495531944	8.544265417	8.781898722	8.888438806	8.501051556	8.267640567	8.768726444	8.348844722	8.524242361	7.706045133	8.227300911	8.261627444
AP3B2	4.28885465	3.893416194	3.966769644	3.839270922	4.517317061	4.150738544	4.412375111	4.278358511	4.444089744	3.161712872	3.775604406	2.393995939	5.389869106	4.540666589	5.334417439	5.778424578	2.431583261	2.561354083
AP3D1	10.13647119	10.14426236	9.788029056	9.957803222	10.10471567	9.839756139	9.496989167	10.23218933	10.23677094	9.991741667	10.55948	10.32015861	9.440229861	10.82243925	9.900675278	10.19555514	10.37733022	9.709994722
AP3M1	8.969972917	8.983499861	9.14366075	8.608747361	8.758626694	9.345075139	8.316259917	8.861138222	8.955966833	8.607192944	8.50735275	9.130274139	9.123872972	8.373079694	8.980834833	9.057588472	8.763616111	8.8493055
AP3M2	3.77352255	3.895904156	3.31123195	4.814946139	3.458368128	4.246710039	3.60369185	3.402881217	2.698169667	2.814069678	4.431184233	4.523083244	1.402221667	3.787347456	4.831256044	5.226682617	4.9544197	4.244264883
AP3S1	8.256914722	7.555440294	8.089793906	7.653589506	7.85986805	7.961824483	6.578068478	8.368501422	7.841531422	7.845409122	7.194482733	7.791012056	8.24208835	6.404990306	6.730265328	6.130446211	8.167581311	8.5521065
AP4B1	5.17728185	5.403184339	5.261996717	5.606201344	5.083647939	6.361550828	6.150004717	5.618585833	5.131168156	5.322677739	5.022855528	5.580576789	5.261996717	5.149971367	5.374724728	5.56101	5.467291422	5.033844133
AP4E1	5.594404172	4.650436389	5.306338017	3.54464395	5.172341989	5.163250467	1.404945828	4.627233556	3.331196256	4.509668589	4.557137128	4.999649583	5.465488583	4.639344778	3.569631528	3.128745939	6.166804594	4.986515911
AP4M1	6.343708789	6.534652128	6.068394183	6.782877139	6.062656739	5.656479344	5.235040739	6.757539067	6.388862722	6.237101517	6.679643028	7.302763106	6.254593306	6.539014028	5.900371094	6.546406767	6.301140611	6.345552811
AP4S1	4.498743156	4.508109117	4.733344856	4.803062544	4.494095756	5.563919633	5.311482933	4.295733217	5.025862444	4.860403211	4.847710083	5.164210556	5.543995217	5.242824833	4.395602367	4.195722628	6.220542994	5.324324294
APAF1	3.405594161	3.727667322	2.98506125	2.561354083	3.885579728	4.242547967	2.367924272	4.194926089	3.244804778	3.074856894	3.973327206	3.743771672	3.232423061	2.9005463	3.020979144	2.903327728	4.52632975	3.245928111
APBA1	9.943410361	9.451179667	9.700498028	9.753598861	10.46978456	9.728896139	11.94039189	8.969274083	9.546129639	9.629593222	10.10324161	9.506211361	9.442185361	9.761090972	10.76552492	9.740883722	7.611446033	9.482776417
APBA2	5.617707544	6.616659083	7.639153472	8.062955144	6.124963833	7.081930961	7.929236533	7.337676822	7.301461244	6.905293622	6.710215639	6.384476544	6.948412011	7.317341767	6.686063917	7.18805255	6.725394961	6.701094767
APBA3	3.120713539	3.454002411	3.664275467	2.276016328	4.034951889	3.828426978	5.509062111	1.931024244	3.673877733	3.170136161	2.732648061	3.771731428	3.192687572	3.6171513	3.459130139	3.39657375	3.211682772	3.452599267
APBB1	7.476572611	8.227772556	7.112215033	8.610642278	7.7344551	8.092320106	8.515272167	7.480547561	7.633663194	8.318634278	6.373762883	6.726561378	6.755404094	7.874038411	7.897584172	7.737491728	6.279853472	7.93859515
APBB1IP	6.271542717	8.152550317	5.965801361	8.53988275	6.794945622	10.46978456	9.229862389	8.29913925	6.875873367	7.058398956	7.154097456	6.631811417	6.094070956	7.396062706	7.691868889	6.075121772	5.847188072	7.653113872
APBB2	10.99158353	12.089637	12.63056108	11.15486125	9.451894361	12.31561136	11.15005558	11.77454286	12.35022769	11.87799639	11.95125461	12.45204214	12.08147833	11.74693861	13.42659619	13.11554953	12.24336478	11.07328619
APBB3	7.59659485	8.674838167	7.694324778	9.08915	8.476642861	8.916235556	8.534425889	7.843821878	7.825547672	7.864454944	8.26051025	8.137372922	8.47818625	8.697014278	8.044686933	7.458159278	7.409623511	8.25952425
APC	5.571745978	5.221267756	5.804059222	5.785691111	5.75407125	5.826048189	5.779123161	5.690331744	6.31645985	5.244463256	5.302862622	5.129086078	5.720818606	5.805315222	5.639843217	5.028969356	5.209935956	5.369787956
APC2	2.557977094	2.454993011	2.843373594	2.958994594	3.570385311	3.858216956	4.084565017	4.119289189	4.236329917	2.628654722	4.959236839	2.463454872	1.778922161	4.246710039	4.099016894	3.506493817	5.040254033	2.439982794
APCDD1	6.678537017	5.871941111	5.658452044	6.512198889	6.22589015	4.654868994	4.092918661	5.268574489	6.891500217	7.794460033	5.775566244	5.208855106	7.684812694	5.587031856	3.903108544	4.145197244	5.482039994	6.820797489
APCDD1L	1.380563961	1.370078378	1.562129767	2.358219078	2.378199967	1.379457406	1.728174711	2.624588111	1.488243067	5.114011056	1.50658775	4.396480789	6.123303372	1.51890735	1.4117142	1.354156294	4.352554611	7.369739933
APCS	7.001719394	6.548977361	7.181219522	7.810042372	7.341673356	7.4832418	8.637635361	7.022420456	8.324604944	6.91993815	6.946036978	6.928185822	7.171776133	7.501955322	7.5471998	7.68585165	6.443652456	6.695684728
APEH	8.673356194	8.166940717	8.530891583	7.222938206	8.223114278	8.387046833	7.589328517	8.747572361	8.46647875	8.31691375	7.783890472	8.190865667	7.386297339	8.375239083	8.29791385	7.658111694	8.430435972	7.548900372
APEX1	9.395779	9.165973972	9.160032556	8.486677111	8.798231056	9.230839194	8.632280028	8.868525722	8.816060028	9.185566167	9.59240175	9.451894361	9.097785278	9.644464194	9.516079167	10.09031572	9.82861425	9.601185583
APEX2	7.684812694	7.705590561	7.6595183	7.78253625	7.616911106	7.398656606	8.794116167	7.88534295	8.172718611	7.584668467	8.659985028	8.336655589	7.396511667	8.477472667	8.213210478	8.462199556	7.960061778	7.374252761
APH1A	10.81206778	10.13074061	10.49566356	9.936939167	10.32250906	10.11572269	10.0241845	10.46978456	10.51404586	10.58475778	10.87644017	10.97411414	11.07328619	10.57453678	10.67104039	11.16312075	10.95984664	10.09564222
APH1B	5.949000533	6.514982022	5.849037589	7.208491378	5.978806583	6.222679856	7.050869794	6.445937633	7.459920967	6.647856717	5.9186762	6.001706478	6.390424778	6.63228945	6.200510422	5.634797822	6.362934156	6.530010444
API5	8.701602111	8.301639889	8.351447444	7.843821878	8.297502767	8.41400875	8.737841111	7.834672467	8.332246533	8.550765583	8.209303222	8.700865	8.385575933	7.979970589	8.293454111	8.275892139	8.652341083	8.199754861
APIP	6.860038633	6.831342889	7.033164394	7.496657283	6.590974017	6.681843911	6.023209511	6.3361313	6.626035339	6.480421128	6.199902561	6.757992567	6.348592978	5.526439844	6.701094767	6.180607383	6.582319778	6.587981333
APLF	2.930742278	2.358219078	3.917392511	3.904150217	2.725368739	2.064630222	3.037108556	3.015222444	3.511795822	3.503428656	3.54029685	2.835176422	2.920893817	2.057902639	3.131292622	1.4219902	3.011502756	2.021068406
APLN	3.32430515	2.600501617	1.563459094	1.805512644	2.561354083	2.821421606	2.9152937	2.732648061	3.107124139	4.503000944	3.124990828	3.906323372	3.862573011	3.606069367	4.008648344	2.375068839	4.065248561	6.484410011
APLNR	5.633155678	6.325809556	5.544921244	9.303549806	5.748510756	7.113014089	8.022581583	6.422911956	6.122839289	8.424949333	6.314018178	6.894933022	7.256886017	8.765742333	6.856892694	6.978129722	5.992483867	7.368752989
APLP1	6.596135228	6.354814922	6.399408256	7.054340583	6.516602428	6.35520775	7.317891372	6.5431866	6.755404094	6.671065594	6.2951245	6.756527628	5.88469925	6.999852994	6.837022294	7.681659144	6.403335383	6.505773311
APLP2	11.521809	12.121619	10.95225836	11.69852689	11.5102315	10.78233853	10.00728475	11.41801522	11.05060986	11.86357556	12.21777086	11.09864964	12.42420769	11.40087789	11.87474344	11.08698631	11.62444081	12.02477644
APOA1	3.950337111	3.524588678	3.878528072	3.189191228	3.745636567	3.568479772	5.068102694	3.506493817	4.513821656	3.270706794	3.991169778	3.604927433	3.523747467	3.924636511	4.2484197	4.717792606	3.692161289	3.979565628
APOA4	1.921075544	2.169689217	1.728174711	3.454002411	1.860857689	1.847309261	4.853575244	1.480168283	1.367010567	2.583287817	2.206575117	1.473250894	2.375068839	1.374595483	2.732648061	4.697646028	1.403393344	3.230115861
APOA5	5.829908594	5.014978422	5.865333878	5.767444094	6.079779889	5.357560439	6.015889722	5.681273944	5.841171128	5.718065061	5.484441644	5.452521761	4.851309728	5.788736844	5.818379561	6.6535008	5.073351394	5.499945667
APOBEC3B	8.208729317	6.855609378	8.728846472	7.4261592	7.896081372	7.298354722	8.411498861	7.133996111	8.553221528	8.327739306	10.74835906	8.115955506	9.416854	8.542967333	7.37299825	9.506211361	10.86900986	7.717975794
APOBEC3C	8.187718817	8.01289275	8.346460756	7.192238356	8.321072972	9.064255639	8.552732917	7.012532928	8.107637517	7.960061778	8.486677111	8.662826139	8.050433006	8.008691867	8.238276522	7.595156806	7.717975794	7.642150256
APOBEC3D	6.352294411	7.477436356	6.736450061	7.488469822	6.6108375	8.185680611	7.888741272	6.637552094	6.768684972	7.092017222	6.481097722	7.499762633	7.455245106	7.220597789	7.564489511	6.7883663	6.59851515	6.744685494
APOBEC3F	8.001810667	7.741604556	7.998090733	7.267298956	7.953992506	8.709673278	8.144462389	6.452737794	7.617531572	7.585057639	7.915265478	8.324148517	7.791493772	7.586334289	7.850113883	7.012943511	7.431251494	7.257291011
APOBEC3G	6.453299628	8.356594183	6.799066367	7.283216961	7.31381015	9.726229722	8.768726444	6.631811417	7.000499872	7.576584067	7.465806433	9.068617639	8.351882911	8.338847667	8.960974611	6.1610788	7.11532895	6.974679117
APOBEC3H	2.957994183	2.7958654	3.458368128	3.331196256	3.302690389	4.232055311	5.016845172	3.946429194	3.41823965	3.802436756	4.171541456	3.153924344	2.734762378	2.5251369	4.129891044	4.870809106	3.5484103	2.725368739
APOBR	3.599884711	4.416021828	3.303628717	1.459110889	3.440950794	5.277762067	4.950370772	4.336659861	3.723002428	4.795884567	4.982670467	5.217536144	5.177974017	6.042566244	4.740390189	4.322357483	3.996442567	5.973481528
APOC1	3.485988867	3.955554983	4.42567505	4.796946694	3.806629922	6.491780456	5.919367117	4.423837994	3.709070756	5.605737572	8.221826333	6.030873978	5.231632333	7.254533011	9.916520278	7.03958675	6.053554761	6.927866622
APOD	10.02313811	10.33241819	10.47333769	11.04096817	11.30921572	9.721315361	7.083240361	9.735269	10.09954367	10.74384503	7.214151117	7.063612456	6.004170422	9.122356528	8.879009444	10.11572269	5.019652539	6.756942361
APOE	11.17070717	11.95535961	12.65081575	12.47485489	11.02039094	12.40721042	12.53869831	11.770746	12.30221922	11.89833417	12.15613117	12.121619	12.35022769	12.43656714	13.35035906	12.92946172	11.84216236	12.20323919
APOL1	12.16953908	12.99910675	13.32638236	11.99916569	10.79711167	12.94879289	13.11554953	12.68196878	12.90153528	13.53183925	13.08306433	13.75671472	13.63020608	12.54435686	14.01666139	13.99423128	13.42659619	12.0454215
APOL2	8.885235222	9.410368333	8.41623175	9.511566722	9.1012215	9.257530833	9.47951675	9.509709361	9.524427778	11.82067256	10.07849228	10.41341031	10.94717675	9.846576833	10.8569125	8.734272	11.14769461	9.484772417
APOL3	5.413979817	4.593961428	5.572394	6.323161583	5.1686428	5.017598306	5.914665039	5.283569417	5.004777417	5.726652556	4.951750444	5.264072394	5.657453061	4.91909875	5.085410239	4.928219278	4.837257517	5.031118811
APOL4	5.744066567	7.292814328	5.676646733	7.187622361	5.786847333	6.035963833	6.171553239	7.714481556	6.510524372	8.716511972	7.917618939	7.777951389	7.568910133	8.252266111	8.163655861	7.497180989	7.018901533	7.683280039
APOL6	7.00220355	7.441419694	7.561108528	8.321527944	7.547754583	7.417610172	7.436876561	7.457156744	7.578908689	8.467029806	7.882373844	8.567827444	8.714734361	7.913465017	8.569688028	6.639938967	7.756476528	7.083653728
APOLD1	8.472803806	8.799526333	8.275892139	8.345216344	8.510172083	7.945084256	9.038454444	9.973629722	8.340212922	9.039762583	7.527304517	8.028796289	8.074922439	7.870108722	7.767288467	7.969141228	7.303992644	8.337767494
APOM	5.315210744	5.553568517	5.896308817	6.157543161	5.570294656	5.660821106	7.170875628	5.440398933	6.522056628	4.441679539	5.606749094	4.848518189	5.56053475	5.887034144	5.974614678	6.029200428	5.3443306	4.742359806
APOO	7.796088572	9.108032306	7.941917928	7.01013175	7.647740528	6.456927172	5.746097411	6.961029706	7.160281683	6.754108411	7.224108894	8.058203211	7.401982494	6.759719833	7.4099561	7.743575583	7.621824239	6.91993815
APOOL	6.1847946	5.709388678	5.891933206	5.495033939	5.720398372	5.089702211	4.931843333	5.5919571	5.938838794	5.299590272	6.434298889	6.106025556	5.551579322	5.191652522	5.694274644	5.920842967	6.263521233	5.654301233
APOPT1	6.760887239	6.430494694	6.981865544	7.02328125	6.424412194	6.473089744	6.52784995	6.835115239	6.55275445	6.137434406	6.860852717	6.999402667	6.767659628	6.548977361	5.657453061	6.262514606	6.929661222	7.0403805
APP	10.29968619	11.44046964	9.620595417	11.99591669	10.50933619	10.09137433	9.620595417	10.98702044	10.17604956	12.85761719	11.33324033	11.38168461	12.85291594	11.35258097	10.75706247	10.67954511	12.30221922	12.80102511
APPBP2	7.3354939	7.392474344	7.095646228	7.368752989	7.386297339	7.2162755	6.772384078	7.0403805	6.79281895	6.898331189	6.859603461	6.651536611	7.007755761	6.401210961	6.953428967	6.134775956	6.515486517	7.114271511
APPL1	8.438962278	7.531926806	7.945340244	6.792334489	7.95959175	7.992901561	6.700235839	7.421477722	7.518571333	6.822442583	6.811219867	6.916898517	6.006873522	6.362461028	7.572439656	7.197461889	6.113042428	7.154841711
APPL2	7.346735622	7.947486839	7.070263722	6.41220435	7.37299825	7.263593506	6.34451425	7.131159028	6.841141744	7.068137539	7.447101083	6.470193656	7.227507117	8.274704022	8.005246078	7.542506417	6.39263875	6.94781585
APRT	7.76807685	6.904076394	7.735227472	6.480421128	7.633663194	7.606767206	7.78926635	7.569857383	7.405974728	6.463436244	7.490566083	7.250780033	6.941955683	6.83345135	6.546030961	7.414325817	7.281206817	6.553638733
APTX	7.681185128	7.526885033	7.905009572	8.345818089	7.510322878	6.8691444	7.980366872	8.153400211	7.041468356	7.435881872	7.817112911	7.187097478	7.017458772	7.728191633	6.193013294	5.6907958	7.064456	7.049936
AQP10	5.789165889	6.389846667	5.780492983	5.738899544	6.156665767	5.550417344	7.895288489	5.8187135	5.91186075	5.829026994	5.494428278	5.966705483	6.49490125	5.930900033	6.360029417	5.725230089	5.174983333	4.917672433
AQP11	1.422836611	1.869876711	2.863682339	4.364082133	1.498129644	1.361909433	3.496249311	2.741698889	1.444199178	2.22678935	2.821421606	1.929512994	5.618585833	2.513099783	2.320862767	2.863682339	2.632064539	2.062302017
AQP2	5.829026994	5.483140806	7.220597789	6.104204306	6.52784995	5.568771244	8.8142225	6.299224439	6.6648318	4.924921233	5.61711115	4.961847567	5.562282217	5.615102072	6.52784995	6.467104233	4.984413783	5.819139272
AQP3	15.12631861	12.84727739	13.69738581	10.50091578	14.34081411	12.35022769	12.26669172	12.91642256	14.24164017	11.52873239	9.604606944	12.07385567	12.58094986	8.834940167	6.437994644	11.97793122	12.52212683	7.136051344
AQP5	11.46209578	10.73815728	11.26706428	11.89833417	11.91639492	9.720477833	10.92085617	9.803774222	10.28472972	9.113625556	9.520681028	9.198430861	9.580862778	10.10230911	10.01308639	9.688350056	8.714734361	9.538456278
AQP6	4.255591622	3.967590883	4.618852922	4.169762067	4.412076533	3.844534822	3.633061967	3.515615367	4.585879506	3.762624322	3.31123195	4.315753494	4.355068106	1.478574222	4.594691772	4.654868994	5.116668256	4.456439811
AQP7	6.408877672	6.194558728	5.803372611	9.739096778	7.962289183	6.368530267	6.166400083	7.022866706	7.444079611	5.394249833	6.165660722	2.785174283	5.412045744	6.566049161	5.1457874	4.28885465	3.757388694	4.909865633
AQP8	5.684904406	5.821834467	4.855788333	5.880686267	5.665445944	5.21508875	7.375768711	6.098675906	6.3361313	4.830762194	5.866350761	5.599311867	3.79884035	6.411306089	6.943137789	5.895775678	5.040777872	5.450521806
AQP9	1.884944789	3.151564028	2.942127889	3.369999128	1.827739556	1.723228711	3.408059122	3.938592039	2.798951667	3.9254928	4.858814117	4.172673089	3.34219375	4.9088055	3.535719222	4.226826356	4.0551717	7.354347283
AQR	7.721157644	7.39565655	7.550990867	6.530010444	7.6999406	7.502513022	6.524723389	7.156587944	7.334605128	6.723103756	6.805841461	7.722566883	7.406955767	7.243273617	6.665283772	7.719982917	8.160828172	6.821207589
AR	4.862343922	4.064008333	4.663209883	6.475364156	4.727652172	3.625621811	2.937561006	3.935633333	4.04574335	4.132618722	2.501545461	1.625311178	2.378199967	3.282184817	2.95600215	4.141676711	2.042572272	3.713948322
ARAF	8.4221675	8.689520528	8.328933872	8.4588475	8.067185872	8.329323167	7.770612217	8.364115389	7.828935572	8.444265583	7.485969311	8.684463639	8.324148517	8.095836706	7.925651511	8.402614889	7.810488583	8.127087872
ARAP1	8.635989778	8.91242425	8.41400875	9.531787222	9.025399056	9.146676917	9.549725056	9.153919083	9.144956889	9.060014722	8.560233278	8.399894639	9.207487694	9.636018778	8.791233139	8.819691222	8.124357589	8.853443778
ARAP2	6.521787728	5.793390611	6.677279728	5.054054817	6.605304389	5.966705483	5.103725533	6.305980111	6.455015683	5.652269628	6.345552811	5.383642967	7.478415917	5.440398933	5.705049472	6.134000928	5.392591089	4.482702472
ARAP3	4.303076667	4.477209261	4.002182483	5.295529717	3.255586189	3.635381094	2.62277535	4.491956011	4.721132828	4.646925206	3.83722095	4.857963783	4.662113772	5.063548678	5.820013422	4.95715705	4.9137165	5.878628106
ARC	3.576794572	1.437499739	3.78314675	2.615335544	3.846379133	3.273488633	2.025324544	5.013390361	3.261513561	4.846994856	3.061328461	3.03285185	5.149971367	3.119378372	3.280696767	4.685520728	4.416708972	4.499227467
ARCN1	9.123872972	9.317669111	9.198430861	9.425116722	8.894817639	9.127805167	8.850648667	9.009068778	9.192598944	9.322020611	9.328808528	8.651788639	9.932353667	9.19608825	8.780304028	9.437382833	9.761849028	9.62560975
AREG	5.975929567	3.859347011	8.034410039	4.840997294	6.911405506	4.800150917	5.653665522	7.184913911	6.68141785	9.104167083	5.359113983	7.660734233	8.531338278	5.328544578	4.684960317	5.972984006	8.621457028	7.459920967
ARF1	9.562664167	9.389585972	9.415049278	8.786201222	9.437382833	8.971899889	8.365226167	9.396617139	9.272516444	9.865378528	9.486325944	10.05820072	9.4278675	8.784250361	9.253559667	10.105806	9.673750556	9.541648167
ARF3	10.24011511	10.10324161	9.950907111	10.064724	9.794627056	9.850160778	9.500710194	9.864111222	10.02713125	10.03715375	10.21549425	9.977371861	10.42549808	9.988441056	9.943410361	10.11805258	9.884601667	9.623477833
ARF4	9.184805278	9.680540028	9.509709361	9.777197222	8.818497167	8.722334528	7.818383033	9.297320639	8.542967333	8.872049333	8.386127778	8.454682444	8.869329611	7.883374472	8.510172083	8.450058056	9.546129639	9.950907111
ARF5	8.136674183	7.056060683	7.954291644	6.826087	8.009560917	7.223285656	7.15240175	7.312062556	7.467389889	6.8618229	8.0282996	7.153757083	7.905009572	7.219707856	6.8691444	7.518019667	7.900278406	7.342084822
ARF6	8.148983694	6.461432272	8.622507389	5.340400078	7.958347383	7.552074244	6.708273994	7.763354161	8.123932044	6.447385083	6.990378144	6.797095267	7.192238356	6.066932494	5.864893461	6.090561667	7.443589594	6.680621672
ARFGAP1	7.615667844	8.367950944	8.02453635	8.676219944	7.976465622	7.800976144	8.514112806	8.337767494	8.323071	7.624098611	7.845409122	7.512895606	8.036393194	8.116355028	8.214402361	8.050433006	7.95959175	8.182557
ARFGAP2	6.206735028	5.820430444	6.210910178	6.1994258	6.0284812	6.551122011	6.965248667	6.249785578	7.562106144	6.668595594	6.249785578	6.609640256	6.826610178	6.679219494	7.143217978	6.730739778	6.674280739	6.260809278
ARFGAP3	7.613595661	8.760729944	7.897584172	8.392545606	7.736992594	7.397397633	7.63159865	7.892747644	7.435570906	8.226760906	7.866877083	7.95959175	7.9327168	7.567265911	7.5481577	7.553488461	7.812754294	8.846114167
ARFGEF1	7.030914189	7.615231194	7.802885489	8.37572275	7.462313994	7.920324794	7.453187333	7.802462594	8.060738961	7.158786411	7.615231194	6.68888605	7.5299028	7.975569528	7.707706283	7.126289383	8.009560917	8.195911294
ARFGEF2	7.025067378	6.498745594	6.870983394	6.529678517	6.560593106	6.744382217	6.241294972	6.3149282	6.179291856	6.074134917	6.29475375	6.371457644	6.853660517	5.642989267	5.794276094	5.814456689	6.928949689	6.520095606
ARFIP1	7.605493861	7.63159865	8.197382667	7.556593606	7.489625289	7.138130106	7.964422039	7.231275494	6.938994894	7.050869794	6.690169172	6.823841856	7.590697539	6.4711726	6.449125806	5.840761489	6.995057761	7.538695011
ARFIP2	8.792465111	9.293011	8.702376111	9.599262056	8.734272	8.384472111	8.662826139	8.601134194	8.914924722	8.601134194	8.608369361	8.795910861	7.971083794	8.597225889	8.273010333	8.233528439	8.735740972	8.006073006
ARFRP1	10.25093053	10.60706472	11.25215383	11.09508558	10.04310489	10.47333769	11.08950203	10.53929983	11.078412	10.80555719	10.5220415	10.38175508	10.60854756	10.71936922	11.06082339	10.537328	10.16325022	11.42388589
ARG2	6.403335383	6.733280889	7.144726428	7.823005944	5.957817067	4.621607078	5.120394133	5.587031856	6.198706261	5.907627183	4.997823606	6.715328344	6.700698833	5.033844133	4.319075328	4.434862578	6.5450198	6.431981461
ARGLU1	7.229516761	7.788841967	7.627145822	8.10852525	8.294147872	8.907752222	8.168064	7.483547883	7.404401583	6.620807883	6.810787228	6.204722294	5.937707861	7.251643467	6.770080394	7.4261592	6.114126267	6.283571644
ARHGAP1	8.450641722	7.349538456	8.220794389	7.548588789	7.942267139	7.853954972	7.560159939	8.015445039	8.196852683	8.07719815	7.767715433	7.812336361	8.546850139	7.346317033	7.206483711	6.637552094	8.267147	8.146299656
ARHGAP10	6.531615422	4.294869989	6.6706101	6.138033289	7.162548239	5.765817928	5.323925461	7.867712186	7.343875406	6.09910505	5.499945667	5.199263644	6.034244344	5.103275672	5.710403067	4.488453072	6.340232861	6.1548047
ARHGAP11A	3.498284906	2.381779544	4.14660465	3.282184817	2.919482267	4.337472917	3.744803522	3.841034356	4.5154902	3.594655644	4.340898511	4.543080339	3.835527483	4.277016333	4.019611617	4.558415683	5.593977133	4.428357233
ARHGAP12	6.274899272	6.23494555	6.109057494	6.615128133	6.8077204	6.014242161	4.640178572	5.467291422	5.760992361	5.9186762	6.029855989	5.56101	5.268574489	4.871548672	5.997610806	5.482039994	6.091633694	5.04638455
ARHGAP15	2.989788661	5.181636628	4.877052694	4.061626578	3.304824339	7.804749933	7.110564356	4.692114183	3.867521133	4.882688372	3.959323361	3.853056467	4.552397711	3.976196289	5.386056817	3.3508752	3.693138656	4.6428497
ARHGAP17	8.136233139	7.665777472	8.017700256	7.818383033	8.103761594	8.984886583	8.256063744	7.836567756	8.088252194	8.480302889	7.648182406	8.378866378	8.41499925	7.795679344	8.076578178	7.827051578	7.879083783	8.096894222
ARHGAP18	3.731688461	6.940401572	3.189191228	4.491956011	4.204138211	4.632471844	2.499901194	4.876264956	3.521896311	4.870195906	4.501031517	4.889934722	5.016266717	4.033363661	4.132618722	1.762506911	2.746082372	5.448386661
ARHGAP20	4.106838806	4.485671383	4.213746056	5.535768622	4.434862578	4.492487061	5.875966689	4.358096628	4.692114183	4.6208769	4.214321133	3.819036572	4.01053535	2.746082372	4.688552261	1.824632594	3.677758467	4.851309728
ARHGAP21	7.018391689	7.141169789	7.386742844	7.604254539	7.382959433	6.890267028	7.569433039	7.067122722	7.350298344	7.114928139	7.092598739	6.938557539	7.042397522	7.044009394	6.950503617	7.060762567	7.0403805	6.999852994
ARHGAP22	4.117604339	4.461740694	4.439931917	5.241773067	4.54750905	4.889320717	6.265700556	4.029806172	4.768815594	5.158689033	4.888802494	5.154290183	5.957194278	5.489276183	5.126389956	6.330491939	4.859900761	6.003425628
ARHGAP24	4.66250935	5.389037756	4.430533717	4.247888378	4.448219356	6.240495772	6.0693207	4.059135572	4.352554611	4.506837089	5.968316322	2.485985383	3.762150433	4.8091213	5.838341767	4.304307906	1.9710358	5.323925461
ARHGAP25	5.230899806	6.67143775	4.913204172	5.857369506	5.224865383	8.990447	7.6014649	5.947685694	4.832370867	6.5776886	5.848425439	6.159202456	6.785028556	6.245979244	6.693459794	5.218670739	4.898748744	6.264048606
ARHGAP26	1.965199356	3.810451633	1.778922161	1.798057311	3.71140595	3.918093889	1.956834078	4.995163267	1.366070128	2.82782385	3.038216522	2.523130883	1.433994317	4.363485622	4.186725767	1.423514644	1.427471356	3.840115589
ARHGAP27	8.672536306	6.987504083	9.622542556	7.412291833	9.467604639	8.301639889	7.3534298	9.121017694	7.989337211	6.246420344	7.748808239	6.050145733	7.895288489	6.4758852	6.930046478	6.372641489	7.012943511	6.476309556
ARHGAP28	3.698884983	3.911750994	3.252479956	5.407093022	4.57830505	3.975220556	4.431752739	3.4972649	4.569581156	4.7433936	4.899967289	3.8085716	5.469380222	6.531615422	5.63021505	6.997553478	3.225744889	4.240302589
ARHGAP29	3.255586189	2.380308544	3.546558089	5.042196939	3.50233465	3.811199428	3.470834078	2.906632522	3.55837475	3.533830222	3.214639789	2.814069678	2.896483244	2.0755911	3.512780622	2.047035028	1.527016989	3.810451633
ARHGAP30	7.776555556	7.483547883	7.821995783	7.706045133	7.750571606	8.820933694	8.339750139	7.549771011	8.364115389	7.933755689	7.588195878	7.911929667	7.197887244	8.497995028	8.469255083	8.332246533	7.843342794	7.6782636
ARHGAP31	5.514833372	4.629477567	4.891604667	6.983298733	4.782856817	5.6041626	4.992575272	5.573072839	4.776700256	6.207188178	4.846994856	4.939817056	5.00034045	5.060645972	5.600758506	4.943577078	4.262595517	6.043881156
ARHGAP32	9.051978778	8.911793444	9.026383111	9.092519778	9.514127278	9.276899917	9.524427778	8.990447	9.303549806	8.29791385	9.072188556	8.174401222	9.619411833	9.538456278	9.482776417	9.997985639	8.472803806	8.347680611
ARHGAP33	17.03754272	16.912383	17.03754272	16.88958244	16.88958244	17.00688472	17.2531955	16.86651178	17.07716544	17.10702039	17.10702039	17.14849911	17.10702039	17.125956	17.14849911	17.33079211	17.125956	17.10702039
ARHGAP35	9.519514472	9.394285139	9.36266025	9.229862389	9.165075306	9.310000583	8.729499472	9.128640611	9.408767278	9.42672625	10.17928133	9.686267778	9.512257722	10.08883794	10.31875247	10.56796072	9.6034985	9.692126361
ARHGAP39	6.835458394	8.187718817	7.133031222	7.378557411	7.365974683	6.280452444	7.330005344	7.018901533	7.776555556	7.294878872	7.521807222	7.046318922	7.056060683	6.880272022	7.174161183	7.723115322	7.07852805	6.492575067
ARHGAP4	16.09386228	16.31301067	16.47167439	16.34234278	16.11058083	16.50477378	16.53241361	16.21519033	16.41019222	16.41019222	16.34234278	16.44555983	16.26304067	16.41019222	16.53241361	16.13680578	16.31301067	16.50477378
ARHGAP44	6.7042385	7.221165239	6.554749633	6.997941756	6.428910772	6.263055506	7.210823439	6.356900739	6.974267489	6.441955039	5.418733211	6.151312606	5.893745589	6.729744694	6.040863472	6.842610083	5.914665039	5.956792472
ARHGAP5	10.05820072	9.509709361	10.02713125	9.206636917	10.08419203	9.081582778	8.688265778	9.966956556	9.929597444	9.211425972	9.855561111	9.165973972	9.656400889	9.368621306	8.343182056	9.667713722	10.25733922	9.683175583
ARHGAP6	4.7922035	5.2636257	4.922045011	6.963148867	4.692114183	5.356563489	5.768316028	6.4868505	5.62737725	5.943961378	3.414273094	3.72520655	4.904777222	4.801525861	3.72520655	5.771020694	3.931349922	5.375418022
ARHGAP9	3.751685856	5.774581689	2.595154956	2.007624989	3.840115589	8.294147872	7.202894972	4.959236839	4.914847372	5.196661317	4.7372107	4.852443039	3.237076556	5.235760239	6.472119961	3.528827733	4.382106972	5.569149133
ARHGDIA	11.24001261	10.75706247	10.77806583	10.43200247	10.75890867	10.96393081	10.40967711	11.20083636	11.14769461	11.36077958	11.08195489	11.57036453	11.04838822	10.89905519	10.62820583	10.68155706	11.58159581	10.91584006
ARHGDIB	8.321072972	9.565369028	9.022763361	8.475706139	9.059320139	11.64274178	11.04838822	9.232392472	9.848866333	10.34027722	8.978358444	10.27554597	8.828377778	9.750407528	11.16793394	9.459251278	8.0482993	9.659574306
ARHGDIG	4.456439811	4.212307022	3.883604767	3.693138656	4.6208769	3.337171011	3.31123195	4.052500256	4.885832644	4.670496917	4.524727683	4.544746322	2.21753985	4.612838956	4.55107685	6.985968356	5.591363889	4.293464778
ARHGEF1	9.133387222	9.6034985	8.572143861	8.607780083	8.938299444	11.49672958	10.67954511	9.150836528	9.179949194	10.39282811	9.648649611	10.07681633	10.24011511	10.12058606	10.13522894	9.683175583	10.29968619	9.961553556
ARHGEF10	8.679141333	6.667978617	8.143950472	8.572825417	9.130274139	8.538817806	8.945012	7.183935861	8.273010333	8.867924306	6.8365823	8.478709611	8.170759528	7.221588022	7.59401105	8.129422417	6.962351483	7.140886161
ARHGEF10L	6.591590806	4.663822467	6.773755478	5.469380222	6.997112722	5.011067072	4.351047061	6.044847028	6.841645694	4.327767939	4.783404922	3.713175144	5.62289055	3.955554983	4.48460045	4.265171933	4.39260695	4.544746322
ARHGEF11	7.814762939	7.139562417	7.594719744	7.264715011	7.888741272	6.827631767	6.334005428	7.072254839	7.563932039	7.024162939	7.670233011	7.490134594	7.699514578	7.085469878	7.510322878	8.40331	7.554037067	6.940401572
ARHGEF12	5.689881528	5.067575117	5.15311455	3.9394953	5.222575478	4.677067833	5.158689033	5.223026783	5.357911472	4.822853967	4.55006645	4.18818935	5.725230089	5.124743578	5.269274983	5.055060856	4.968694406	4.680800444
ARHGEF15	8.204549656	8.894817639	9.325491639	11.48081867	8.945012	10.13389044	12.9364125	10.15154181	12.04102511	9.462602778	8.735043278	8.789373361	9.498931417	11.18706117	12.44136794	10.71936922	9.187670889	9.774757111
ARHGEF16	6.291828456	6.512665194	6.803524661	7.022420456	6.90203805	5.848425439	6.987004306	6.576003644	6.809576783	6.744983561	6.700235839	6.607454594	6.455311489	6.941955683	6.690618339	6.522325528	5.84285575	6.164238017
ARHGEF17	4.375849833	5.079460889	1.986844222	6.740665389	4.953266967	4.676138256	1.502429317	5.625236822	2.171315394	5.451725822	2.785174283	4.730764922	4.990769861	5.27724835	3.051630117	1.820600122	5.17448345	6.609254094
ARHGEF18	7.819923256	7.441861956	7.774838339	6.380318761	7.672402433	8.496117944	6.624524322	7.793321244	6.50014605	5.882798194	7.295245389	7.180816867	8.02453635	5.461697211	5.473776161	4.806530322	8.03297905	7.870108722
ARHGEF19	7.909324972	7.203308956	8.129422417	6.669216444	8.146299656	6.929661222	7.253317772	7.566012844	8.212062194	7.126289383	7.523235356	7.320517656	7.840161317	8.166940717	9.227232528	7.682167094	8.107161694	7.727179889
ARHGEF2	8.297014194	7.90073465	8.237149111	8.497471139	7.848543494	8.923457722	7.355670133	8.320595389	7.238172117	8.334448722	7.222938206	7.7276631	7.583287483	7.752272033	7.682886489	7.855446861	7.575651361	8.714150444
ARHGEF25	4.847710083	4.189148844	3.594655644	5.723722639	4.790282678	4.677473878	3.242069011	5.546657489	4.2749246	5.567529172	5.7549986	3.878528072	4.478012228	6.016258872	5.574051233	5.730589561	5.864893461	6.8952295
ARHGEF26	7.283216961	5.864893461	7.118563589	6.751565617	7.389933044	5.189226661	4.925547439	6.965248667	7.126733289	3.980890561	7.068137539	3.825119867	1.546528311	7.812754294	8.669527333	8.45824325	4.468839183	2.793130967
ARHGEF3	7.954796956	8.023039983	7.86211595	7.876213728	7.934202739	8.959606917	8.064040167	8.039323961	8.095283317	7.425809889	7.3651713	7.300090194	7.681185128	7.505444111	7.551674794	6.933279233	8.369502061	7.073269111
ARHGEF37	6.056758994	5.932307572	5.948090833	6.808047672	6.166070144	4.711604767	5.520427067	5.730051433	6.990898522	4.95715705	7.130774244	5.982566794	6.933279233	5.06982415	4.0431441	4.768815594	6.247398011	4.150188739
ARHGEF38	5.400209106	5.573652561	6.06005375	6.572026144	5.1316824	5.398818294	7.314619661	5.565629656	6.410837928	5.599311867	5.672558783	5.474406567	5.395288978	5.966150361	6.573979167	6.151820378	5.722823194	5.600372111
ARHGEF4	6.977751794	5.365301311	6.6108375	5.537238606	6.98794815	5.393831822	5.529785472	7.09413745	7.588195878	5.858133622	7.645420522	6.6961246	7.952274017	7.940228789	6.912299306	7.234795639	7.147422906	5.66267195
ARHGEF40	4.487774439	4.944771372	4.961329722	6.817533778	5.171720894	4.428357233	4.861674722	4.159142261	3.95277425	5.554163978	4.739129622	4.837932478	5.642489983	4.908121767	4.767048511	5.922446472	4.641190128	6.055371072
ARHGEF6	4.032548478	5.129086078	3.269485706	5.984545467	4.520533889	7.068707956	5.192741067	4.620180511	4.099814867	5.858574878	4.193144567	4.298931872	4.342684617	4.341885333	4.992065661	3.525910044	4.2589806	5.438680622
ARHGEF7	8.275276561	9.528728167	9.326262139	10.31721131	8.967351694	9.350818833	9.250991278	9.836248556	10.10899006	8.972666222	9.500710194	8.792465111	10.10081006	9.916520278	9.247187639	8.795382	9.990479667	9.699325556
ARHGEF9	5.851434794	5.815342511	5.979835517	6.507791106	5.780026739	6.307850539	5.802962778	6.066932494	5.766367106	5.768883222	5.999042656	5.143331239	5.787312906	5.599311867	5.340400078	6.31645985	5.720398372	6.150442594
ARID1A	9.498156389	9.514127278	9.290029861	8.626381667	9.290029861	9.989413389	9.115061139	9.056161389	9.131803556	9.116950833	9.244982917	9.070075611	9.401698306	9.169686944	9.856458722	9.244982917	9.549725056	9.242777083
ARID1B	9.179326	9.418664333	9.230839194	9.726229722	8.902537361	9.502612972	9.202591722	9.145883139	9.307650917	9.22310675	8.973378806	8.921399389	9.252448083	9.073836167	9.823784611	9.621711389	8.943373444	9.160875889
ARID2	6.090561667	5.59668555	6.36440075	5.574051233	6.029200428	5.871466039	5.532076022	4.991165033	5.895179922	5.083647939	4.821571094	5.375418022	5.552848139	4.972057994	5.240647044	5.623979494	5.352719406	5.465488583
ARID3A	4.724820067	3.656660339	4.367917478	4.075080811	4.636215844	4.048267217	3.6391202	4.778135078	3.641721394	4.388361317	5.200524067	4.595186361	3.4811385	5.39580835	2.931631667	2.870307656	4.3782618	3.875500667
ARID3B	6.835115239	6.946953478	7.511901917	7.095646228	7.305184472	7.662507394	7.835105228	7.139115033	7.163914128	6.623608689	7.102017483	6.984618083	6.546030961	7.027392494	7.554375394	7.488856983	6.9842656	6.609640256
ARID4A	6.196324583	5.605737572	6.369734306	6.534652128	6.1681688	6.727191311	6.576003644	5.735634206	6.4711726	5.441929994	5.9054523	5.542993317	5.967715128	5.564683811	4.924921233	4.800150917	6.027025528	5.796194789
ARID4B	6.649805789	6.618720078	6.860852717	6.2166448	7.037600183	7.519333744	5.2652768	6.037755389	6.114675683	6.464399444	6.683465356	6.518278072	6.805486333	6.148665361	6.724737922	6.687247194	6.978917689	6.513541156
ARID5A	11.65086125	9.695999194	12.60315219	10.24377989	11.73663422	11.34321681	12.54435686	12.19289114	12.26669172	9.672322528	9.970908528	9.576562806	9.390311028	10.16180953	10.21268406	10.44859133	8.9480235	9.718698556
ARID5B	9.414211167	9.638150861	8.738986444	9.5343145	9.233151222	9.910414333	9.472654	9.972277028	9.119414167	9.732485667	8.231748444	8.387046833	9.794627056	8.731296278	10.21549425	8.808878222	8.053934078	9.537786111
ARIH1	9.255093333	9.070075611	9.098339722	8.797262528	9.405439556	9.140550083	8.63700475	9.036070944	8.947460028	9.499669778	9.301167444	9.7108945	9.280822861	9.070835833	9.343534611	9.754242583	9.413237389	9.338686389
ARIH2	9.19988525	9.830630139	11.22697731	10.12586	9.201176278	10.21938278	10.15154181	9.395779	9.924092361	9.241434472	9.699325556	9.284379806	9.035535667	9.5343145	10.37515394	9.732485667	9.031717556	10.19070164
ARL1	9.263458	9.885583333	9.378989472	9.456225389	9.065323611	8.947034694	8.117470056	8.808878222	8.979711722	8.0963487	8.5424125	7.843821878	8.657492111	8.114013556	8.754356306	9.054688417	8.156582789	8.969274083
ARL10	5.732509111	4.106838806	5.754576017	6.090965817	5.232794967	4.863148194	5.66267195	4.887896956	5.392130639	5.656479344	5.874679789	6.17269405	4.918323089	5.972192106	4.2370837	6.329862011	5.270186722	6.226544172
ARL11	1.331461517	1.721376	1.324972311	1.827739556	1.333168722	3.850527056	2.434063767	1.364821783	1.363628761	1.348686417	1.34750135	1.333168722	1.337464333	2.874420272	1.34750135	2.456840289	1.377805783	1.339287611
ARL13B	3.619573639	4.557881011	3.1417165	3.39657375	2.863682339	3.399387483	2.581261861	2.7585147	2.160193244	4.017933656	4.7696045	4.407736928	4.465575278	3.875500667	2.821421606	3.6823156	4.814946139	5.423984461
ARL14	4.653562406	2.820211083	4.337472917	1.52437305	3.171275161	3.803944639	3.922183994	4.079385967	4.229150311	4.189148844	1.411332622	5.301417906	7.804749933	2.117134356	1.840493522	4.700968561	2.9152937	3.583383094
ARL15	4.863907611	4.324691528	4.650436389	5.219058583	4.756667756	5.448386661	4.897591167	4.970288558	4.257506839	5.418135228	4.835930417	4.387803517	5.041423733	5.007744272	6.249127833	4.636215844	4.886608556	5.180671856
ARL2BP	4.230529878	3.230115861	3.6082958	3.729854378	3.955554983	5.309788333	1.359960806	4.083640267	2.979909	3.462238828	4.646178278	4.191791861	3.092225144	1.411332622	2.983495056	1.667898056	4.947989778	4.100262128
ARL3	3.4802131	4.228236189	1.534176356	3.863332117	4.007800067	3.205327889	4.503000944	2.778112389	2.960060817	4.153876878	2.324376594	4.003950783	1.623004322	2.999527633	4.067929189	2.100694428	2.912420111	3.860545267
ARL4A	7.318288417	6.359501778	7.276008433	6.51919455	6.819027283	6.022109694	5.735634206	6.765113783	7.414477033	5.889429689	6.821207589	7.340364778	5.951964428	6.591948056	6.144404117	7.208175756	6.117197956	6.605304389
ARL4C	6.2827385	5.893419417	6.382350533	4.428357233	6.784526339	7.190455556	7.377706206	6.791829528	7.078009006	6.426255594	6.549542428	6.732430011	6.680102417	6.166070144	7.588577111	6.454605494	7.181903867	7.579687989
ARL4D	5.889768906	4.367917478	6.021585528	5.7518618	5.948090833	4.103392356	5.190335661	5.40585105	4.7994282	5.626519933	5.460162494	5.440810294	5.525823561	4.995163267	3.834800928	5.368723722	4.036378211	4.796946694
ARL5A	7.717975794	7.346735622	7.796685578	6.693740356	7.356891667	7.972836217	5.677516539	7.401982494	6.923975728	7.162548239	7.737491728	7.063988061	7.808406817	7.025872406	7.178381883	6.709779539	7.238172117	7.68705715
ARL5B	7.867485983	6.988987678	8.658790778	5.970493878	7.735661311	7.329099667	5.603696461	7.275133989	6.885148778	7.281643011	7.796088572	8.078288722	7.456763939	6.8952295	7.156587944	8.021112739	8.360229389	7.65597015
ARL6	4.472008639	6.361986878	5.101282578	4.459979122	4.723640544	4.398946489	3.159440761	4.849359494	4.421951672	4.952747228	5.111005394	4.730270128	4.998885956	3.883604767	3.309157422	3.310233872	4.477209261	5.238954339
ARL6IP1	8.881495	8.568753	8.783548444	8.554574444	8.308558394	9.087866389	7.092964744	8.32664375	7.983128811	8.727170361	9.21969825	9.462602778	8.760033833	8.083253444	9.381069972	9.242078667	9.98379225	9.555180417
ARL6IP4	10.43615203	10.72932517	10.61719639	11.24868556	10.44221689	10.54933933	11.03562489	10.78746028	10.68155706	10.61110744	10.83196106	10.44087694	10.64707942	11.14769461	10.72269281	10.80409161	10.42758192	10.55293528
ARL6IP5	7.158786411	7.556221494	6.983737944	7.771993606	6.676188933	8.060265794	5.674883217	7.123742128	6.120131344	7.180816867	5.892394844	6.689239122	6.54171635	5.250217983	6.972242467	3.423001856	6.786112439	7.2658926
ARL6IP6	7.209167372	6.187693294	7.204305744	6.298684011	6.499673894	6.794556028	5.360069367	5.9830251	6.123303372	7.125888378	7.318288417	8.001810667	7.584221817	6.638983467	7.097329561	6.648617517	8.452953389	8.203553089
ARL8A	9.016153528	8.743920528	9.128640611	9.010527167	8.931596111	8.767010056	8.140140056	9.139918194	8.275892139	8.529613722	9.120288778	8.910402333	8.610642278	8.530123778	8.818497167	9.384088889	8.75501775	8.880900167
ARL8B	7.071017844	5.744066567	7.232744883	4.607074744	6.468536578	6.204341867	4.604328872	6.706058117	6.523633189	6.624052067	6.553638733	6.482457872	6.916070744	5.768316028	4.141676711	5.136925283	6.941475289	6.679219494
ARMC1	6.60150235	6.414734267	6.411774533	5.501115539	5.8187135	6.63688575	4.414542356	6.046587867	6.270445533	6.611317539	7.430697	6.285732561	7.183092694	6.342142067	6.777616278	5.963546022	7.354693494	7.242308933
ARMC10	7.985633694	7.902512078	7.950325394	7.434138572	7.501955322	7.572002306	6.901037533	7.443222389	7.511507644	7.578908689	8.160366472	7.885877456	7.85928525	7.801937428	7.991927556	8.202237011	8.014932744	8.245773583
ARMC2	6.709779539	7.043168906	6.927866622	6.790420361	6.40588425	6.564017161	8.1206426	6.420035928	7.2847171	6.814105556	6.836311978	7.101494706	6.985968356	7.157492633	7.277374122	7.287798039	7.363009106	6.107521011
ARMC3	2.099047411	6.156665767	3.747288611	5.023515294	3.933576644	3.931349922	5.815342511	3.160922489	4.244878906	3.788430444	3.555435583	3.562111661	4.059135572	4.205539256	4.97878235	4.101647728	4.136175011	3.732307572
ARMC4	3.145764078	3.910828017	4.669920867	4.667051911	3.858216956	2.202335556	5.525823561	3.413537017	2.470523011	3.50233465	3.097146106	3.956442667	4.056080139	3.978549556	3.530040039	4.760086706	3.833830061	4.003950783
ARMC5	12.07018811	11.24282417	12.32458172	11.72779478	12.64248758	12.07744403	12.30652217	12.34655519	12.85291594	10.94717675	11.05894042	11.16116606	11.55250575	11.58159581	11.98732092	12.11329506	11.357198	11.33968864
ARMC6	13.55254622	14.16703856	14.57409722	13.94178428	13.64170378	14.19392092	13.9313555	13.48254475	14.27225847	14.45890717	14.18139492	14.39733442	14.27225847	13.96496011	14.72810417	14.32632817	14.13572144	14.59290053
ARMC7	6.937706056	7.202459228	7.924660211	8.261148872	7.39199615	7.259573411	8.758626694	7.651829206	8.170235944	7.688703417	7.192238356	7.245318856	7.823909606	7.796685578	8.173198572	8.483138194	7.045022411	8.062433767
ARMC8	4.475367294	4.421951672	5.092432761	5.492604428	4.724820067	4.936797622	5.524635656	5.022199889	3.320516306	4.334467822	5.001985939	4.294869989	4.980296661	4.5804643	4.490855583	6.298684011	4.7696045	4.788186911
ARMC9	4.078648567	5.172341989	3.298564444	5.474998089	3.704754417	2.133813911	2.632064539	4.2865146	3.485988867	5.665875717	4.165711778	4.796456472	4.404823272	4.615911039	4.246710039	4.997295656	5.213362744	5.8468404
ARMCX1	5.290548044	5.688468811	4.820261156	7.202894972	5.665875717	5.078427289	2.145897183	5.641888772	4.279932928	5.992483867	4.439931917	3.412078467	6.038564828	3.385310206	3.501166133	3.3911279	5.474406567	6.362934156
ARMCX2	3.845413422	6.000562528	2.531110906	6.029855989	4.290165844	4.469513506	1.380999222	3.879844311	1.364121494	3.637811061	3.123577361	1.324972311	2.859459694	2.770388733	1.349469378	1.341985839	5.088984356	5.458540067
ARMCX3	4.507673067	5.276093611	4.856769556	6.398481344	4.750200228	4.990769861	5.837261778	4.800150917	4.28885465	4.873946611	5.310368583	4.55107685	3.794596639	4.605587739	4.865277478	4.457130656	5.759830344	5.899843233
ARMCX6	8.179656222	7.473551944	7.8650031	8.085921333	7.467389889	7.996314856	7.008965844	7.008965844	7.657141606	7.141642556	8.519504444	7.914427422	5.336702806	7.889246444	7.824766344	7.170875628	7.712562511	8.036393194
ARNT	5.968618444	5.903936094	5.990331806	6.706058117	6.161610483	6.41651475	6.271542717	6.265218172	6.123955544	6.034244344	6.046587867	5.613010911	6.384085617	5.980198544	5.9980225	5.597995594	6.034626028	6.050145733
ARNT2	5.264072394	5.706609467	4.751995283	4.1307519	5.656479344	5.5919571	6.54171635	4.471347717	5.394249833	6.023681456	5.005292561	4.985996311	4.889320717	6.319102617	7.741284628	6.956759706	4.833870061	6.635410989
ARNTL	5.621783139	6.142517567	6.948412011	5.354387061	5.951195267	6.457368522	5.3361153	6.315494933	5.817361056	6.794945622	5.989993411	6.477297772	5.579904494	4.948415822	6.706458167	5.537829694	7.134658789	6.202882172
ARNTL2	8.243621472	6.929211411	7.948896606	7.68585165	8.692304611	7.423551067	8.481022889	8.7521905	8.815540917	8.321527944	9.248711639	8.782535167	8.900480778	8.745278222	8.487672222	7.755369167	9.809182778	8.309514167
ARPC1A	8.981456556	8.29913925	8.841802222	7.981892978	8.871359	7.914427422	7.771535717	8.808159306	8.963667306	8.3706731	9.094160222	9.876691833	8.962527472	8.933854556	8.355753056	9.3304435	9.279932472	8.321527944
ARPC1B	7.626056033	8.963104222	7.014553494	7.749264622	7.455949278	9.746773278	8.502610139	8.731296278	7.168488911	9.555180417	8.687176111	10.12908233	9.540072667	8.980834833	9.046250167	8.870695167	9.819961639	9.181306944
ARPC2	11.79044353	10.40144119	11.46462564	9.486325944	11.32723647	11.39006853	10.4752225	11.58159581	11.39291964	10.81371172	10.33241819	11.30625472	11.43014403	9.520681028	10.04177311	10.21549425	11.56263658	11.05291531
ARPC3	8.490730361	7.970202756	8.61583275	7.521391111	8.869876139	8.622507389	8.023039983	8.669527333	8.376319183	7.710231411	8.006568606	7.651365344	8.183387417	8.007022067	7.286005389	7.4082722	8.316259917	7.931598683
ARPC5	11.73663422	10.77618986	11.32434672	10.04943222	11.51905206	12.13598497	10.85282742	11.23009525	10.87840481	11.298682	11.75458081	11.40957483	10.98480808	11.22697731	11.17595614	11.88316267	12.03702211	11.6564365
ARPC5L	7.342954928	6.811219867	7.389092989	5.242314461	7.062056772	6.978129722	6.536244994	7.412715322	7.174600261	7.52952045	7.586334289	7.44897895	8.023971033	6.765470278	7.186221883	7.35241145	8.051341822	6.396900778
ARPP19	9.780067778	9.4303455	9.533366528	9.177728056	9.428499194	9.588352194	8.002266844	8.718486167	8.284203228	9.487169333	9.201869417	9.695122444	9.835162583	8.820933694	9.437382833	9.378989472	10.17285922	9.683959889
ARR3	4.064008333	3.57336845	5.004299806	5.756142294	5.126894294	4.224498583	6.307850539	4.410568583	5.496549122	5.669550189	4.907560194	5.025178222	5.254617833	5.416372572	5.0057721	5.85531305	4.42641035	5.127473761
ARRB1	5.796986056	6.316902428	6.000205294	7.709663917	6.478799294	6.893468622	6.695684728	7.010925489	6.291828456	6.786112439	5.381727239	5.661798467	7.243273617	6.3252058	6.124545128	4.653562406	4.572971978	6.52091845
ARRB2	10.40531489	9.977371861	10.07849228	10.81990208	10.467841	10.28826833	10.80235047	10.39113333	10.35068322	10.45875183	10.28826833	10.19555514	10.07425153	10.64870494	10.00016147	9.986393722	10.22825778	10.18649217
ARRDC1	8.940801611	9.273749611	8.776819889	8.489592333	9.523579611	9.241434472	9.139163222	9.131803556	9.277794444	9.025399056	9.482776417	9.407154222	9.084404	8.563610389	8.927610028	9.352317444	10.35231083	7.743575583
ARRDC2	7.697562528	8.000035044	7.2615307	7.332111189	7.732490289	8.007944672	8.0482993	7.597851561	7.564874533	8.858654444	7.712966711	7.155982211	7.246156472	7.645896928	7.472495239	7.417610172	6.9693912	7.694324778
ARRDC3	4.26064755	3.764787633	5.033844133	3.427257028	4.469513506	4.240302589	3.047928994	4.755090128	4.55006645	3.467587672	3.700951194	4.137056194	5.112412783	1.374004	4.296820761	1.702951622	4.459979122	4.361724111
ARRDC4	4.645599983	4.597623889	4.837257517	4.929022628	4.100922389	3.171275161	2.5371615	4.467681194	3.024510522	4.351047061	4.512427156	4.312889778	6.916898517	4.056798878	2.738040083	4.036378211	5.762048256	4.813437306
ARSA	6.445937633	6.587981333	6.409408283	7.342442689	6.576003644	6.301716761	6.826610178	6.880272022	6.719580356	6.293388917	6.783224628	6.199902561	6.393521567	6.18439965	6.598089289	6.798056639	6.83382925	6.58697715
ARSB	5.549280811	7.00220355	5.563919633	7.227507117	5.480576206	6.844803772	6.795351778	7.634102889	6.176921261	8.165553611	6.753784672	7.600426083	6.693459794	7.541046411	7.800066222	7.573773678	6.662446844	8.263077944
ARSD	8.387491722	8.683226972	8.690860083	9.022763361	8.78804425	8.148983694	10.13919994	8.21538835	8.383484306	7.930961278	7.947486839	8.126150611	8.074532461	8.472803806	8.806683667	8.746500806	7.159107489	7.948016833
ARSE	3.468459933	2.973953433	3.105539628	4.369350994	2.279900483	2.752276322	2.169689217	2.498013567	2.99346915	3.461401083	2.499901194	2.387190428	4.038265739	3.203056017	3.556694833	4.559057756	3.946429194	3.410718328
ARSF	9.816349528	9.9601185	9.885583333	10.28027014	10.00374806	9.214264667	10.1377115	10.2003955	9.012575556	9.910414333	10.07546464	9.565369028	9.413237389	10.33729883	7.720799983	8.783548444	8.225737389	9.508773111
ARSG	6.857342833	6.985604456	7.051650583	7.114928139	7.070064706	7.113979467	8.14749565	6.739368222	7.236220594	6.585542067	6.2578881	5.951597211	5.900951483	6.885985861	7.069434711	6.628631833	5.706609467	6.504807
ARSI	1.504355289	1.648469561	2.335076978	3.04635255	1.803235628	1.868128244	3.687364778	3.253958372	3.504433989	6.718801661	5.851434794	6.101495472	5.115279839	5.160097494	3.927329711	5.710403067	4.531609361	6.585542067
ARSJ	2.291134044	1.636320122	1.499296244	1.459932172	1.464884372	1.928486239	2.967685094	2.013837622	2.62615745	3.598977806	3.419597106	1.764054217	2.711430533	2.200259394	3.37144165	1.767180956	4.882108817	2.998234578
ARSK	5.365834983	5.42642955	5.620389283	6.438706	5.4500865	5.628258156	5.452521761	4.475936911	4.979763894	5.818379561	4.918323089	6.263055506	6.131443567	5.192741067	5.45303585	5.064854094	5.830842789	6.224971639
ART1	2.717307944	2.647484456	1.866029622	2.434063767	1.568780928	3.132886233	2.975276783	2.059957622	3.182756222	3.792098272	1.731331928	2.030226433	2.300146789	2.916484528	1.826324411	3.775604406	1.911008617	2.311992228
ART3	2.878393294	4.840383006	3.55993765	5.865333878	3.127355072	1.343559656	4.2691895	2.927563844	3.97766735	4.639344778	3.781360483	3.511795822	3.354542622	3.567377311	2.844930106	3.510024806	3.167644317	3.035459189
ART4	7.746545683	4.831256044	7.743575583	5.158038233	7.383282239	5.881512744	7.344630117	7.237750678	8.075647411	5.4981217	5.171720894	5.113439772	5.134387956	6.348592978	7.157895789	5.291780772	4.329842356	5.252559683
ART5	5.005292561	5.227270822	5.035225083	4.839244739	5.252559683	5.158689033	6.608865056	5.944431178	6.287646811	3.796443344	5.547908756	4.703363178	4.59908955	6.240495772	6.048980578	4.822853967	5.171280372	5.495575689
ARTN	6.8618229	6.739755556	6.973837422	7.36038565	7.354347283	7.012943511	8.321527944	7.310390794	7.379551506	6.540929267	9.904823528	7.830749211	7.581500583	8.864382028	8.973378806	9.264183722	8.946323389	7.201626761
ARVCF	4.267742128	5.3361153	4.343729628	5.966150361	4.565746306	3.978549556	4.700069667	4.307476994	4.421286956	5.41683325	6.047029767	5.420535678	5.792169444	5.272501139	4.127510439	8.3105102	5.180262783	5.275546883
ARX	7.640104239	8.106109383	8.441232583	8.684463639	7.755369167	7.770940528	9.201176278	8.095283317	8.535749111	7.866877083	7.593717711	7.314165361	7.980801956	8.243621472	8.325577611	8.24208835	7.0206073	8.401948861
ASAH1	7.453599283	6.720500561	8.044686933	6.387012456	7.241824694	6.494487394	4.011450756	7.266288744	6.771864211	5.030511811	6.776178139	6.139896111	5.678513833	4.613366817	6.274899272	3.542246728	6.105419633	6.858562544
ASAP1	7.105515056	6.665283772	6.691943722	7.081142306	6.744685494	8.469255083	7.275551222	7.276961522	7.019547117	8.25434325	8.033372256	8.220070722	8.461020389	7.453187333	9.069319944	7.412291833	8.762558333	8.484987778
ASAP2	5.995163222	5.160097494	5.978806583	5.237178428	6.394704344	4.800876161	4.373768561	4.836549956	5.802026711	5.550912722	5.675819506	6.207937939	6.166400083	5.333950994	4.666636978	4.517317061	7.458159278	5.620389283
ASAP3	7.693116067	7.860220389	7.866877083	8.418344806	7.980801956	7.585057639	8.085163239	7.879083783	7.847884333	7.866460383	7.214533056	7.361202983	7.23228515	7.813299467	8.144911778	8.189208361	7.334605128	7.485969311
ASB10	10.05168628	10.39113333	11.07550117	11.10393069	10.30754286	10.65217831	11.72274214	10.48888414	10.83196106	10.52914725	10.41168047	10.02041406	10.48888414	10.73965633	11.14125728	11.18975131	10.01308639	10.77170378
ASB12	2.807427867	4.347420994	2.755265494	2.161854578	2.284017856	2.460344678	1.792621717	4.01053535	2.794258189	4.417339394	3.646778239	1.678057472	1.84210475	2.640658494	2.686534372	3.588166039	1.611502539	2.688321383
ASB13	10.27554597	10.32127689	10.23379839	10.61341919	10.0359335	9.696837083	10.75890867	10.22666114	9.917639861	10.27361908	10.28632364	10.14426236	9.982472778	10.5716865	9.501476222	9.745609	9.179326	10.08164294
ASB16	8.340212922	8.603745222	8.991511861	9.081582778	8.947034694	8.687694667	9.173662333	8.213210478	8.763045778	8.485521444	7.796685578	8.246314489	8.538338361	8.357406261	9.42672625	9.126959417	8.054522883	8.444265583
ASB2	2.931631667	6.092795567	4.220367889	3.221592139	3.951826311	6.003076144	5.832201128	4.375849833	3.827720867	4.986515911	5.175607733	4.765063922	3.066935733	4.070050044	5.124743578	2.99346915	3.642837006	4.462410689
ASB4	3.340700811	3.203056017	2.618735294	4.365084011	1.969225839	2.856093733	4.4424627	4.115339894	4.614095833	2.906632522	2.901997194	2.907944261	3.8808065	3.734477983	3.424017511	5.230415522	3.170136161	4.089380744
ASB6	6.6531598	6.548539333	7.881853489	7.753524022	6.768067367	6.854179867	8.136233139	7.091576667	7.35241145	7.294077133	6.602176328	7.154097456	7.187622361	7.554933506	7.653589506	7.9466595	6.68888605	7.33895865
ASB7	6.884823194	6.729350967	6.743868428	6.747603617	6.6423256	6.623608689	5.726170061	6.673528489	6.525900317	7.187097478	6.638428306	7.043676361	7.878672139	7.1773894	6.906504133	6.929211411	7.402339878	7.398656606
ASB8	4.966676711	5.102172511	5.270186722	5.368174133	4.866979928	5.179254722	5.588439539	4.048267217	4.797717817	5.119130833	4.461740694	4.570435578	5.133999406	4.822229244	4.533990828	4.420764811	4.033363661	4.6419078
ASB9	1.404945828	2.419310317	2.262564078	3.976986717	1.773093878	2.389054444	1.88086765	1.858564922	1.420623211	3.279396717	4.223897317	3.120713539	2.663807628	1.553681622	3.263379994	2.00219525	1.406851678	2.722068039
ASCC2	8.774238472	7.930464839	8.903823	7.504461128	9.318386806	8.298480278	8.916821167	9.93576225	9.1515035	8.007944672	7.987025206	8.607780083	8.383484306	8.621982583	7.806165622	8.572825417	7.716414822	8.286682806
ASCC3	8.097395211	7.949806356	7.699514578	7.2099068	7.736648172	8.354861333	8.030634028	7.566312544	7.866877083	8.403866333	7.841531422	8.352560439	7.951697817	7.838151083	7.794066906	7.9208413	8.465375611	7.898502917
ASCL1	4.42641035	6.6952603	4.916735661	4.305403778	5.519339867	3.629570011	6.234451228	5.090650617	5.41683325	4.383489683	4.4810019	4.898156739	3.551938156	4.42567505	4.847710083	4.2741049	3.827720867	4.319075328
ASCL2	6.379809567	6.640323094	5.936591944	6.585035772	6.329430094	6.461013694	5.910158472	5.280698667	6.071121833	9.220548889	8.852836278	6.340761544	8.327739306	6.96654505	8.450058056	6.573134406	5.680312806	5.15311455
ASCL3	5.221799189	3.616437689	4.926245806	4.730764922	5.288536344	3.447039211	6.23589825	4.121877817	5.173956883	5.040777872	5.006357172	5.024027439	4.515983367	4.776700256	4.508109117	4.421951672	4.894462544	4.466188344
ASF1A	4.016863383	3.445120461	4.791061361	4.892122994	3.192687572	4.495622206	4.421286956	3.769617861	3.619573639	3.143263278	3.695012594	4.365748189	4.991165033	4.092043467	3.995161239	4.477209261	4.16633235	3.6107269
ASF1B	8.376319183	7.700717089	8.235197239	7.219707856	8.302659911	7.966284883	8.994815444	7.540538589	7.90073465	8.647592833	8.217714167	9.095675583	7.90073465	8.936958639	8.662826139	8.505282222	8.416765833	7.585819739
ASGR1	4.853575244	4.241043283	5.186023833	5.513316356	4.104738578	4.562862206	5.692369817	5.468292117	5.591363889	3.633061967	4.938827989	4.7594766	4.444089744	5.595571561	5.828406817	4.833870061	5.328015728	5.401176128
ASGR2	7.141995022	7.638663444	7.508462589	8.165553611	7.134658789	6.705658411	8.953246944	7.384073017	7.691868889	6.891088039	7.482101122	7.092964744	7.459580728	7.902026411	7.686243922	7.925651511	7.138130106	7.159585794
ASH1L	4.147283244	3.279396717	4.525505428	4.705988678	3.068584344	3.922183994	4.805790556	3.815194144	3.781360483	3.857504872	3.731688461	3.499086661	4.4424627	3.692161289	3.557525678	3.726830128	3.761480028	3.652591072
ASH2L	8.789373361	8.487672222	8.530123778	7.928342756	8.395482444	8.443057611	7.68705715	7.762034167	8.405757444	7.879083783	8.461582972	8.530891583	7.529027989	9.628665889	7.818383033	8.502610139	8.462713944	8.010873128
ASIP	4.140076661	4.776700256	5.210421239	5.676250517	4.588859606	4.996816989	7.584221817	5.286004261	6.140275922	4.566743467	5.188647478	4.851309728	5.199947239	6.095915328	6.42488965	6.051105289	5.054655544	5.171720894
ASL	7.431973483	7.004534722	7.394871044	7.633307922	7.182649806	6.516602428	6.867273828	7.864454944	7.960061778	7.155243033	7.068707956	6.691072361	7.202459228	7.286005389	6.874408278	7.016289083	6.4560799	7.299687211
ASMTL	7.552423911	7.722566883	7.563413094	8.375239083	7.591934933	7.485118972	8.065782656	7.9123295	8.014538894	7.44897895	7.529027989	7.325402267	6.924978361	8.080682128	7.972337994	7.454870961	7.170149367	7.815236539
ASNA1	9.365389972	9.030706417	9.221633889	9.08511825	9.535092	9.224572361	9.075121528	9.443851472	9.459251278	9.827383056	8.872683306	9.551956028	9.331210972	9.682456722	9.617690722	9.443851472	9.483895472	9.360072278
ASNS	5.024558578	5.760992361	6.72243585	7.251186556	5.483140806	5.649291517	4.315753494	5.180262783	4.463520794	4.574523017	6.756942361	7.484275428	4.765063922	5.633900367	5.717404072	6.623213167	5.905998644	6.128674717
ASNSD1	7.004534722	7.146543256	6.986515811	7.278375244	6.887548978	6.912704267	6.385030194	7.052612378	6.512198889	6.917511367	7.079791489	6.872220294	6.928620011	6.726166033	6.488155761	6.269551867	6.918648517	7.316142222
ASPA	3.752871889	3.101773656	2.996618894	5.638448617	4.7713814	4.581115389	3.395489506	5.008976128	3.989620083	1.535267839	1.840493522	1.519716061	2.066058911	1.897877817	1.925690733	2.417934561	1.912916039	1.554863617
ASPDH	6.935673383	6.527256889	7.325402267	7.776072228	7.424914783	6.554305128	8.026435133	6.746879078	7.591158783	7.5471998	7.159585794	6.780567656	7.087993183	8.142330778	7.154841711	6.790420361	6.535386583	6.923641272
ASPG	10.20265753	5.329563778	9.852290806	5.235760239	10.16600206	8.191265567	9.175352306	10.05053267	10.44663117	5.241773067	8.501590556	5.565124917	7.1681955	7.004980294	5.910782417	6.152233811	7.57928815	4.870809106
ASPH	11.02039094	11.279913	10.62454478	12.03702211	10.92085617	10.44348614	10.00263131	11.46462564	10.74211092	11.27621169	13.186609	10.75494489	11.22697731	11.078412	11.47457408	12.62310106	11.61618508	11.56607814
ASPHD1	5.060645972	4.507673067	5.467791689	5.447372067	3.819036572	4.683783478	5.4688039	5.399323544	4.950370772	5.083008239	5.323925461	4.814072256	5.100003856	5.293617667	5.509062111	5.952498667	6.437545472	5.757027494
ASPHD2	5.662296189	5.432135717	4.816026667	4.625909133	5.124743578	5.933870856	6.878022889	5.953424822	5.9840252	6.536633794	4.730270128	6.679219494	5.943282561	5.809591772	6.293046583	5.011067072	7.730526328	6.687921844
ASPM	6.524723389	3.718014028	6.524370911	3.436062072	6.732430011	6.948911094	5.74721035	4.657131117	6.001344639	5.168076694	6.904524794	6.675723328	6.144404117	6.172299178	5.727189278	6.856892694	8.256063744	5.807481733
ASPN	4.997295656	4.911139933	4.393969583	6.834260239	4.749161639	5.489276183	5.581147983	7.154471667	5.943282561	8.625165694	7.081930961	6.230339539	8.043251256	7.9768621	8.488828778	6.185633967	6.798586267	8.981456556
ASPRV1	3.280696767	3.235542861	3.66914365	4.846359122	4.246710039	3.924636511	3.375297361	4.20842535	3.52277285	4.025667556	6.125875283	7.0320529	9.733561556	7.106241067	2.629847061	3.555435583	9.303549806	3.122354606
ASPSCR1	9.391109694	11.85869119	10.18215711	13.50336017	9.697769167	9.530821222	10.57008881	9.504366056	10.26243339	9.506211361	9.440229861	9.530821222	10.36063983	10.01540842	10.10711639	10.31386914	9.420405944	9.562664167
ASS1	7.855027428	9.7358735	7.973840578	9.36266025	8.330655722	7.146002644	7.154097456	7.512895606	8.169808656	9.587249528	7.478415917	9.1729665	7.508943456	7.361638922	10.09564222	8.202624861	5.927428989	7.572002306
ASTE1	4.825826183	4.394611589	3.459130139	4.397033383	4.416021828	5.44152035	3.910115783	3.966769644	4.070726944	4.308190444	4.841546561	5.003698794	3.976986717	4.866979928	4.023208456	4.029806172	4.993164022	4.837932478
ASTL	4.354405367	3.802436756	4.860403211	4.633597106	4.506837089	4.805790556	5.8866556	4.308190444	3.937927339	3.937927339	4.306172344	4.402368244	4.094863744	4.8209782	5.126894294	5.261345406	4.336659861	3.990329822
ASTN1	2.3394685	4.119289189	2.532936867	5.131168156	1.364121494	3.370558983	3.267437906	2.673210406	2.381779544	2.450798989	2.042572272	1.370078378	1.499296244	1.556837528	2.927563844	3.713175144	2.710000606	1.731331928
ASTN2	5.134387956	5.837261778	5.915767389	6.378312383	5.266872406	5.833517572	5.371187217	5.940678139	5.715673367	6.765945539	5.164890939	4.946040378	5.098016283	6.097739461	6.024647467	6.848732644	7.195085328	6.124545128
ASXL1	6.435283672	6.4758852	6.280940033	7.078009006	6.359501778	7.266844072	7.356072678	6.470193656	6.374402478	6.925778822	6.729350967	6.943137789	6.756942361	6.950503617	6.909500789	7.103415817	7.056953439	7.280206272
ASXL3	1.765569139	1.912916039	2.195077517	2.105004906	2.129205161	1.525637983	1.773093878	1.742261317	1.581913744	1.674842678	1.432747511	3.386297989	1.649585	1.451599522	1.444199178	1.468939128	1.583202139	1.451599522
ATAD1	7.247922633	7.049936	7.220070661	6.717858389	6.983737944	6.918323783	6.48214065	6.942727406	6.476309556	6.387852517	7.070669617	7.174600261	7.050869794	6.121166928	6.4445127	6.829990072	7.29655915	6.879115544
ATAD2	5.558114422	4.39260695	5.666850389	4.087767939	5.153825261	6.062185906	4.7713814	5.158689033	5.300790661	5.324819367	6.195028672	7.709232311	5.509804583	5.235040739	7.403071922	5.645771044	6.264048606	6.51919455
ATAD2B	5.463874706	4.677067833	5.050415167	3.201549406	5.621783139	5.774581689	5.036463311	4.579669872	4.6428497	3.850527056	5.090232044	4.1258361	4.229898133	4.565746306	4.669281572	4.229150311	5.616105733	3.148388878
ATAD3A	5.4391751	5.428717189	5.40405565	4.178850233	5.651528606	5.068642833	7.879498122	5.607799017	5.360069367	5.767857428	5.779475128	5.444656839	5.719412933	5.848425439	5.612410322	5.613010911	6.332491961	5.4495129
ATAD5	4.907560194	3.479269539	4.312889778	3.161712872	5.062264933	5.556411394	4.244264883	3.941090517	4.833215539	4.521087783	5.65483415	6.239617139	4.012602206	6.350488983	6.494108933	6.197679589	5.975929567	5.205102244
ATAT1	5.273505878	5.548423833	5.451725822	4.577495028	5.402783933	5.241773067	2.557977094	4.868600606	4.207589411	4.333202339	4.917672433	4.459979122	1.591094556	5.322103628	4.735418994	4.545416422	3.510024806	4.957632617
ATCAY	3.034022328	3.229068633	3.01689075	5.460684422	3.145764078	3.34219375	4.763616878	3.399387483	3.969806039	3.102854833	2.532936867	3.948634178	3.902500322	4.298330122	3.381994028	5.086533828	3.679042917	3.627671617
ATE1	6.361123406	5.946466172	6.416958806	5.579904494	6.176921261	5.888649528	5.901405839	5.884329922	6.041228544	5.866350761	5.574931933	5.683871078	5.4981217	5.625882389	5.699601622	5.896308817	6.448237644	6.070411217
ATF1	3.479269539	2.667295539	1.452169728	2.086244044	3.029586578	3.215568139	2.519673167	2.775494483	2.693048117	2.335076978	2.254715539	2.853407294	3.8059284	3.00565325	2.057902639	2.124932217	3.097995839	3.047928994
ATF2	8.09111375	8.583396444	8.082030767	8.63700475	8.101231278	8.959005417	8.058203211	7.726731067	7.817112911	8.453531056	8.457523361	8.322015111	8.173776389	7.917618939	8.353776	8.292479894	8.445900444	9.076605472
ATF3	10.49188156	10.26101503	10.54777269	9.985378056	10.83196106	10.06231536	11.22358692	9.303549806	9.799822417	10.45528528	9.740883722	10.150355	10.40679656	9.940418889	9.982472778	9.739945806	9.576562806	10.08314447
ATF4	8.953246944	9.141194333	9.117417167	9.876691833	9.139918194	8.705580667	9.031107444	9.156340833	9.124645639	9.008500778	9.611530639	8.874539944	9.033353361	9.663414889	9.495156167	9.717347667	8.166940717	9.407868611
ATF5	4.403416572	5.031118811	4.572045667	5.158689033	4.334467822	4.891177217	5.030511811	5.052794678	4.492487061	4.646178278	6.241294972	5.041833922	5.294787628	6.23494555	6.776178139	5.501115539	5.454071422	5.496927183
ATF6	9.106698778	8.897221028	9.052585111	8.768726444	9.093293694	8.796569889	9.872662222	8.5424125	8.817931944	8.885833278	8.722334528	8.684968944	9.040539917	8.696498833	8.788808222	8.960371444	8.075319139	8.823458389
ATF7	7.334129644	7.247456806	7.5481577	8.236602672	7.725847678	7.38791645	6.646779189	7.166395406	6.929661222	7.393660833	6.983737944	7.058670139	7.620034733	6.780095756	7.368308933	6.428016239	7.019872278	7.487810933
ATF7IP	9.369600972	9.659574306	9.541648167	9.393399583	10.04499994	10.55642325	9.885583333	9.259257444	9.469472778	9.418664333	9.78602175	10.07849228	9.831734611	9.305799028	9.209735861	9.480420278	9.588352194	9.073836167
ATF7IP2	4.382106972	4.137813956	4.931843333	5.410466728	4.778838272	4.600863433	4.740942622	4.428357233	3.062667739	4.6428497	4.114622117	4.445230189	4.345396394	4.703363178	4.80512465	6.890267028	3.504433989	4.183350006
ATG10	5.804471867	5.281926983	5.738329844	4.829997506	5.624427828	5.322103628	4.891177217	5.051117778	5.657453061	4.687884539	5.060035506	5.40405565	5.738329844	4.671022256	4.70940465	4.761763539	5.508304028	4.7994282
ATG12	7.242308933	6.784526339	6.638428306	6.926517911	7.311146633	7.627145822	7.342084822	6.83942615	6.7042385	7.753894139	6.644892094	7.241188311	7.821995783	7.316573956	7.096859844	6.560097539	7.213340256	7.449636539
ATG13	8.420951333	8.522803333	8.362193272	8.619958111	8.584451444	8.577793972	8.041768522	8.159259922	8.579570472	8.772902333	8.280601494	8.491097611	8.907752222	8.179656222	8.103372361	8.111771667	8.580145556	8.766277833
ATG14	4.864498244	4.502247356	5.087032428	6.408385422	4.582923028	4.748252028	5.864296717	4.822229244	5.019652539	4.727652172	5.128644711	4.623701817	5.689220422	5.045070922	4.612838956	4.666192294	5.501115539	5.133357894
ATG16L1	7.141642556	7.39994275	6.865613967	6.829283478	6.733280889	7.273870689	7.207264333	7.377706206	6.918648517	6.731969928	6.718801661	6.970276244	7.146543256	6.446422994	7.221979111	7.07852805	7.78253625	6.67143775
ATG16L2	5.408851467	4.335184533	5.166552456	5.632163089	6.075121772	5.633900367	5.63640405	5.17861345	4.903071867	4.340096128	4.689811517	4.483960767	5.396332906	4.923356217	4.513821656	4.063045222	4.904777222	5.043491706
ATG2A	6.323541228	6.307850539	6.361550828	6.818328572	6.163750056	6.23896915	6.384476544	6.232068483	5.520427067	7.007755761	6.456502	7.424914783	7.069434711	7.188982022	6.0133387	6.826610178	6.231734328	7.062370761
ATG2B	4.488453072	4.345396394	4.412076533	4.537827806	4.284186344	4.091142461	3.919341222	4.551630378	3.570385311	4.341436261	4.837257517	3.450362817	4.436365911	3.148388878	1.461892	2.707617306	4.472892406	3.723002428
ATG3	8.095836706	7.767715433	8.261627444	7.447101083	7.517514267	7.835643978	7.186608017	7.6999406	7.66809565	7.638096606	8.352560439	7.476107894	7.941261894	7.7949458	8.309514167	7.45097115	8.150762594	8.437252139
ATG4A	9.108873889	9.202591722	9.328048639	9.666351583	9.275166194	9.031107444	9.539352833	9.084404	9.276899917	9.180530667	9.020551222	9.145883139	9.312287917	9.386799417	9.075787889	8.963104222	8.976373167	9.028381278
ATG4B	10.21805322	10.26681278	11.44586158	11.22697731	9.747728278	10.92522953	10.54588933	10.32454733	11.10851689	10.79155006	10.73815728	10.63926175	11.33968864	10.73367578	12.13105136	11.19545728	10.72269281	11.02251133
ATG4C	5.495033939	6.298684011	5.631053567	6.757992567	5.941101267	6.622567278	6.600839683	5.819139272	6.1264137	6.107521011	6.090965817	6.322828789	6.118050133	6.331136239	6.361123406	5.472048278	5.980198544	5.987102478
ATG4D	3.896635689	3.220846994	4.841546561	4.068793494	3.435079022	3.413537017	4.200709317	3.905581378	3.767628133	3.333785339	3.9715563	4.319075328	4.0534117	3.645793522	3.9856316	5.42233385	4.367195856	3.763969283
ATG5	6.35740105	6.905956167	6.418695894	6.340232861	6.140275922	6.747271383	5.42305965	5.803372611	6.029200428	5.90841215	5.816423144	6.626877278	6.232475489	4.969997217	6.343249789	6.101495472	6.520095606	6.457766272
ATG7	7.500701156	7.898872756	7.708333494	8.0282996	7.359023461	7.317341767	7.512895606	7.289428783	7.687461628	8.206589139	7.774838339	7.852417194	7.583648256	8.062433767	7.112215033	8.676219944	6.874943567	8.263569556
ATG9A	9.524427778	9.138305889	9.684691306	9.283184	9.328048639	9.045603472	9.090799056	9.823784611	9.538456278	10.07849228	9.090799056	9.813059556	10.04649078	8.972666222	9.765435722	10.13919994	9.834300528	9.551956028
ATG9B	7.347823067	7.035836233	7.627657117	3.847780806	9.069319944	8.15222465	7.949806356	7.239688739	8.010873128	4.440727472	6.134000928	5.913216328	6.823105378	5.762048256	5.712136639	5.689220422	5.311482933	4.614095833
ATIC	5.736987061	5.880686267	5.733118111	5.5400344	5.269725922	5.728492556	5.484866606	5.939611561	5.840761489	6.073768978	6.0617593	6.56537385	5.748510756	5.957194278	5.599881939	6.000205294	7.129350178	6.322828789
ATL1	6.148665361	5.784699078	6.191978261	6.719208483	6.130851811	5.080588289	4.703363178	5.512325689	5.903450439	5.371975733	4.245807489	4.859900761	5.249372489	5.300181594	4.434386528	4.9040623	4.235256478	6.422116511
ATL2	9.332341194	8.727170361	8.899270778	8.844808139	9.4045945	8.610043833	8.807420167	8.343655694	9.038454444	8.457523361	9.102057056	8.966563444	8.651788639	8.942611194	8.71593675	9.580862778	10.61544511	7.856959483
ATL3	9.734423861	8.757345222	9.498156389	9.683175583	9.687327139	9.288344056	8.820240833	9.888074528	9.870114139	10.26848039	9.338686389	10.48610706	10.23677094	8.82985925	8.365524028	8.522125361	10.19555514	10.35068322
ATM	6.40588425	7.551381017	6.431114439	8.018697828	6.514982022	9.304310583	8.650173444	6.831935944	6.870983394	7.115727856	6.758471311	7.468259033	6.842610083	7.4099561	7.300514606	7.612780378	7.02983845	6.92445705
ATMIN	9.251499889	9.236806972	9.4303455	9.759717389	9.488825889	9.267276167	10.33587589	9.245603722	9.373591917	9.350818833	9.328048639	9.094991333	9.168808194	9.703716778	8.908761389	8.965214583	8.085921333	9.086354278
ATN1	9.968298167	10.49188156	10.05053267	10.53105047	9.993033667	9.671510333	9.141194333	10.20857147	9.257530833	9.329621972	9.662306417	9.648649611	9.372737111	9.303549806	9.699325556	9.704790556	10.10899006	9.750407528
ATOH7	1.542831394	1.346348072	1.413887933	1.466962583	1.411332622	1.375997522	1.421200011	1.385815294	1.558929906	1.464500694	1.370078378	1.456531678	1.504355289	1.372379794	2.2318992	1.389135706	1.409589156	2.043907772
ATOH8	8.037768617	8.161797194	8.493225972	8.781231917	8.366795444	7.708901811	9.678236444	8.062955144	7.957069183	8.139023889	7.607810961	7.928342756	8.026990944	8.215880083	8.475270889	8.412042583	7.159585794	8.09866105
ATOX1	8.266146922	7.468259033	7.907823256	7.647740528	7.829794639	7.958787511	7.981386767	7.662100767	8.138467222	8.143429439	8.345818089	7.746545683	8.018697828	7.873488111	8.321072972	7.313068289	7.762034167	7.661218661
ATP10A	3.0183349	2.688321383	1.733581422	2.036446589	3.467587672	3.451508072	3.363872133	3.948634178	2.652627583	3.807671256	2.552347194	1.606847167	2.160193244	1.704411144	2.030226433	2.318952539	2.878393294	4.080663961
ATP10B	10.99580706	12.73867753	11.27349861	12.42420769	12.65626331	12.85291594	12.82538472	12.05822847	11.20308497	11.02498833	11.2197275	10.77170378	11.08950203	11.95125461	12.62310106	12.32458172	10.81990208	11.39583717
ATP10D	4.126777272	2.943745122	3.787347456	3.987648789	4.265171933	3.734477983	4.586737456	3.865279817	3.630437606	3.866274456	2.814069678	3.5265136	3.914235472	3.2312556	3.598977806	2.862054172	3.932957483	2.595154956
ATP11A	6.356900739	6.207525083	6.121672644	5.5051654	6.586041094	5.794276094	4.5460437	6.309247294	5.274627294	6.3471862	5.648814922	5.3571548	6.876654317	4.852443039	4.854253106	5.71082655	5.890502217	5.915083706
ATP11B	8.619206889	7.345128178	8.690260194	7.559040072	8.265135778	8.175422111	8.042150944	8.126584094	8.903823	7.150239033	9.125506722	7.4832418	7.967157044	8.045156494	8.684968944	10.11140778	7.485481044	7.524093111
ATP11C	6.735415533	7.191805583	7.113979467	7.830749211	6.932880983	7.685282128	7.853482772	7.580555067	7.413224611	7.640104239	7.849559733	7.515662289	6.859603461	7.563932039	7.4315844	7.893919517	7.801937428	7.383282239
ATP12A	11.08434608	9.731509639	10.53105047	6.538607767	11.18192283	8.541104111	9.378989472	7.788285911	8.928270694	4.882108817	7.756970078	8.248485056	6.55976405	7.243686994	6.762366678	7.495027256	4.023935883	4.241043283
ATP13A1	8.084151639	8.046209122	7.653113872	7.311146633	7.820739972	8.291371222	7.555775472	7.817112911	7.642150256	7.930073511	8.226287933	7.9123295	7.690091378	7.712562511	7.751429978	7.910918839	7.748475928	7.705027028
ATP13A2	8.448389389	8.308558394	10.24792853	9.401698306	8.715294361	9.297846361	9.228967556	8.71593675	8.866682333	8.685698722	8.0491265	8.670047389	9.271674972	9.030006056	10.45022753	9.681696556	8.911162111	9.165075306
ATP13A3	8.713131194	8.955966833	8.481022889	8.663595167	8.403866333	8.717264556	8.836791222	8.850648667	8.5614545	10.19919017	10.54933933	10.16325022	9.185566167	9.860493111	10.56571339	10.35574622	9.591320444	10.05053267
ATP13A4	8.433239111	5.313901344	8.564701083	3.5346935	8.980834833	6.276830989	7.036786694	8.004666933	8.897878167	2.00219525	5.265842156	4.16633235	3.562111661	5.346705439	3.996442567	5.938838794	1.454424194	2.6334527
ATP13A5	2.890014389	1.342489478	4.021488628	4.193144567	2.546635639	2.038757961	4.291433178	2.615335544	1.574631533	1.446774856	2.730477461	1.921075544	3.853056467	3.710577456	3.034022328	3.413537017	1.420623211	1.955479011
ATP1A1	13.00828264	12.97120375	12.38657233	12.3283895	12.49239411	11.44339278	11.81411806	12.32012242	12.56982942	13.66165953	14.09114633	13.69738581	12.06472789	13.29568678	12.40721042	13.27867789	13.68731475	12.003558
ATP1A2	6.092795567	9.099749722	5.922446472	9.641365389	5.959424506	5.421663033	5.297850172	6.693053322	6.083308556	9.279135639	3.876663672	2.100694428	4.57892585	4.2671608	2.945192256	3.953923706	3.408059122	5.875109317
ATP1A3	13.38486114	13.90499403	13.72231978	13.86228422	13.27867789	13.48254475	13.43545956	13.84913289	13.41077522	13.94178428	13.87271831	13.83797369	13.38486114	14.00636258	13.83797369	13.31113292	13.01492206	13.66165953
ATP1A4	10.58859517	10.42549808	10.23840194	9.749719833	9.850160778	8.778965944	9.256783722	9.970908528	10.32824472	10.85282742	11.41801522	10.78447344	9.6077145	10.50580722	9.826636083	10.82619144	11.293402	9.804909
ATP1B1	9.762771833	8.210242833	9.153008972	6.428016239	9.072882222	7.612780378	7.255541844	8.10852525	8.608369361	7.557046133	8.067185872	7.688262867	6.731074011	7.097672344	8.169330511	8.696498833	9.110481472	6.455752044
ATP1B2	5.897802067	5.676646733	5.53301915	6.923975728	6.416130589	5.900951483	7.498986872	6.1994258	6.804950244	6.324809067	5.399715911	5.749873594	5.106489139	6.268000794	6.059604939	5.387777172	5.483140806	5.687922156
ATP1B3	9.602659861	9.345862139	9.723955167	8.348294722	9.355756667	8.087094917	7.2920698	8.897878167	8.995568722	10.11942956	10.68697011	9.806065556	10.58717003	9.767426139	10.86368994	10.18050017	9.977371861	8.933123694
ATP2A2	12.02477644	13.11554953	11.506394	11.07328619	11.35258097	11.09864964	10.67286408	11.90252333	11.70654006	12.890001	12.84105064	12.21290092	12.63056108	12.49239411	12.49729394	12.63636128	12.04102511	11.91639492
ATP2A3	7.045936728	10.96222139	6.206735028	11.73962514	8.083765939	10.85131294	10.17754106	6.915542528	8.6353155	7.834672467	6.562354928	7.150756111	8.3105102	8.289355556	7.901519844	6.592505472	6.079341556	7.631207533
ATP2B1	6.633881989	7.265426961	6.529678517	7.146002644	6.997553478	8.170235944	7.634530706	6.384476544	6.638983467	7.83156085	8.711778889	7.072809528	7.486348444	9.94576975	8.356989333	9.399636556	7.342084822	7.720448539
ATP2B2	6.611317539	5.92603935	6.055371072	5.078427289	6.765470278	5.558562756	7.239154933	5.971109011	7.361202983	6.409910967	5.537029653	6.082572939	5.831234044	6.485747228	6.536633794	5.388315144	5.598931306	6.337302294
ATP2B3	7.667505939	7.917618939	8.018232678	8.595421111	8.0482993	7.9439665	9.326262139	8.172718611	8.796569889	7.580089233	7.766384767	7.556221494	7.911319778	8.612143639	8.664828417	8.408777611	7.492931011	7.880982856
ATP2B4	9.291518583	9.804909	8.922797222	10.0556395	9.127805167	9.679479861	8.447373306	9.078790694	9.02424175	10.13647119	10.04649078	9.616767222	10.80745622	8.867314111	10.82439614	10.15452411	11.26987908	10.00263131
ATP2C1	7.689222339	8.2725085	7.739420356	7.512895606	7.473095261	7.832688611	7.103415817	7.226690406	7.676588728	7.816676	9.22310675	8.79336775	8.638225472	9.020551222	9.218741667	8.820933694	9.084404	8.950512694
ATP2C2	6.293919572	7.347334783	4.763616878	6.302956839	5.4688039	2.520921639	2.595154956	3.011502756	4.194926089	3.1404493	1.886382994	6.196324583	5.860369417	1.62150185	4.435507233	4.369350994	2.957994183	3.912948728
ATP5A1	11.16116606	11.34656994	10.94091289	10.16987956	10.37900431	10.78012303	10.51227797	10.94717675	11.43721503	10.52722833	11.04524811	10.58475778	9.62560975	11.32723647	10.97834542	11.43014403	10.18499072	10.00374806
ATP5B	13.19554492	12.964648	12.83419147	11.11640386	12.41821553	12.10018378	11.11937819	12.29613975	12.19736831	12.53332817	12.31561136	13.24591328	12.04954433	12.69781819	12.38125881	12.9364125	12.71366114	12.07385567
ATP5C1	9.894710861	9.425883833	9.659574306	8.273544656	9.601185583	9.22310675	8.463766667	8.937564889	9.267276167	8.820933694	9.318386806	9.614530861	8.230703389	7.686653233	8.901373556	8.737841111	9.509709361	8.968046306
ATP5D	9.982472778	9.489808722	9.943410361	9.197737333	9.401698306	9.2435925	9.131803556	9.578204306	9.611530639	8.866682333	9.50718925	8.776819889	8.689520528	9.050622389	8.737841111	8.843507056	9.721315361	8.939566222
ATP5F1	10.35231083	10.41514425	10.57881839	9.570266361	9.671510333	10.42238019	9.842760389	10.09811233	10.86900986	10.19405806	9.996966222	10.43741433	9.107399306	9.943410361	10.26848039	10.50933619	10.11140778	9.996966222
ATP5G1	9.485525222	9.117417167	9.263458	8.266146922	9.489808722	9.021327056	8.819691222	9.093293694	9.721315361	8.313571583	9.514127278	9.315715333	7.589877739	9.370398556	9.001187556	8.998138722	9.096932556	7.936746117
ATP5G2	10.86900986	11.40351803	10.94480731	10.886247	10.73965633	10.97149986	11.4849025	10.87440231	11.75852789	11.49078047	11.55250575	11.81705017	10.32673481	12.527771	11.93676467	12.61203636	10.79985681	10.537328
ATP5G3	10.62281858	9.71455925	10.65641083	9.182001472	10.20513083	9.606802167	9.432676139	9.914033111	10.03359719	9.307650917	10.50933619	9.748756889	9.174588306	7.451943306	9.55947425	9.342847556	10.12689758	9.260556833
ATP5H	9.416854	8.76513975	9.688350056	8.882106694	9.494298583	8.82985925	8.746500806	9.086354278	9.273292194	8.662289111	9.016747222	8.947460028	9.222261361	9.135303778	9.107399306	8.514723	9.451179667	8.770948389
ATP5I	10.61110744	10.05720653	10.55948	9.938074389	10.89016617	10.06107828	9.401698306	10.30569253	10.18948078	9.218083	10.32673481	9.080874667	9.309159778	9.273749611	9.017246972	11.16793394	10.39443875	9.131803556
ATP5J	11.53123228	11.16580114	11.28577067	10.11434172	10.96393081	11.15005558	9.399636556	10.70322189	10.54777269	10.38814739	10.14045239	10.14763119	10.98702044	9.494298583	10.24935639	9.793290944	11.47457408	10.75025728
ATP5J2	9.966956556	9.308379778	9.860493111	8.479330611	9.555180417	9.325491639	9.336660944	9.550608944	10.03934425	9.164276056	10.04499994	10.37106236	9.244982917	9.815406306	9.310000583	10.47652783	9.794627056	8.984271833
ATP5L	11.56263658	11.40087789	11.298682	10.47996278	11.13533911	11.37498828	9.614530861	11.38458356	10.42238019	9.922775111	11.2962915	9.733561556	10.70126014	10.21549425	9.602659861	10.330682	10.75025728	10.24011511
ATP5O	9.471621944	9.150023389	9.778701333	9.140550083	9.599262056	9.172043444	9.104167083	9.35475775	9.705703194	8.629337139	8.454069556	8.318144722	8.720386444	8.749059028	8.817931944	8.019821872	9.075121528	8.484357389
ATP5S	7.100184956	6.267665706	6.8360297	4.795884567	6.397370883	6.364956472	4.233523072	6.174289772	6.623608689	5.770637494	6.437108528	5.506936711	5.133357894	6.163750056	5.041833922	5.412742639	5.864296717	6.2188247
ATP5SL	7.797159978	7.309992189	7.607810961	7.346735622	7.793321244	8.391928472	6.950807867	7.341250211	7.381826289	7.023740167	6.974679117	6.903767189	7.568164622	7.002770117	7.4390151	6.62000455	7.664733278	7.343875406
ATP6AP1	8.257547767	8.186631611	8.347680611	8.198806139	8.158228578	7.122052411	7.521807222	8.545725639	8.387046833	7.978548156	8.835482889	8.258648956	8.537165944	8.056521789	8.679671056	8.078288722	8.445418194	8.273544656
ATP6AP1L	3.082129278	2.195077517	2.279009411	2.694472094	3.279396717	1.7579935	2.384146194	3.482764067	2.122710078	3.942844178	3.635381094	3.274515	2.401332583	2.416200672	2.698169667	1.494336617	2.077622261	5.207108128
ATP6AP2	10.23379839	10.11140778	10.26681278	9.441356444	10.31721131	10.24792853	9.266523028	9.7849465	9.7108945	10.31093742	9.832782972	10.62281858	10.48732956	9.882070722	10.80745622	10.31093742	9.726229722	10.61341919
ATP6V0A1	8.1054751	7.521807222	7.878672139	7.910406594	7.613595661	7.728191633	7.228744483	8.052016128	8.134959722	7.324376122	8.373863461	7.056470772	7.897047533	7.492545256	8.748423333	7.844908861	8.0722251	7.465806433
ATP6V0A4	5.387777172	4.205539256	5.976296944	5.290088394	5.982566794	4.13542995	4.050354706	5.186495083	6.041665894	2.923749739	3.853857661	3.326953167	3.501166133	3.660827406	3.182756222	4.225949883	3.031199489	2.019146261
ATP6V0B	8.273010333	8.13561485	8.010058656	7.335894417	7.923286517	7.383282239	6.768067367	8.0004855	7.482496433	8.199263539	8.693943139	9.198987306	8.365226167	7.7276631	9.048206639	8.003509028	8.384025167	7.975056317
ATP6V0D1	9.647531944	9.691010333	9.547874667	9.366177694	9.493610861	9.396617139	10.16600206	9.727845583	9.915377278	9.915377278	9.765435722	9.968907861	9.778701333	9.466702444	9.767426139	9.941958556	9.077297028	9.324458389
ATP6V0E1	11.43721503	11.14336992	11.13175867	10.66506383	11.298682	11.17870472	10.56336817	11.17278828	10.87644017	10.92983853	11.38168461	10.9987625	11.49946531	10.97578719	11.64731056	10.78447344	10.97834542	11.08698631
ATP6V0E2	5.814456689	6.035447167	5.368723722	7.65597015	5.190739983	6.432418228	6.5627285	5.340400078	5.859062306	5.434063661	6.439275239	4.661028289	4.600382861	6.6120572	5.920842967	7.042397522	4.339411794	5.278417156
ATP6V1A	9.736899944	9.71266275	9.616767222	9.083778778	9.719583722	9.5343145	9.165973972	9.590588611	9.521557722	9.168144917	10.15452411	8.843507056	9.730032944	9.471621944	9.955121833	9.492828944	9.056161389	9.667713722
ATP6V1B1	6.923041939	3.737421606	4.206421783	1.979920578	6.747271383	1.484105989	3.570385311	1.600125967	5.207108128	1.9615299	4.397856872	3.21832715	1.606847167	4.201303694	2.811714356	4.452198111	3.615397722	1.646327606
ATP6V1B2	9.546129639	9.259905222	9.527025556	10.05720653	9.484772417	9.757306333	10.19405806	9.975859278	9.880078583	10.20149389	10.01540842	10.33886681	9.737966333	10.29968619	10.64165231	9.806065556	9.380145	10.39282811
ATP6V1C1	6.431981461	6.675328122	6.217585544	6.242611061	6.373762883	6.739368222	5.719412933	6.500878689	5.660020089	6.961029706	7.313068289	6.962716439	7.372510828	6.222679856	7.004980294	6.462115933	7.120006783	7.808783472
ATP6V1C2	7.223786256	7.000499872	7.597557644	7.102954233	6.996703411	7.016617017	8.053627061	7.542856694	8.582661306	8.295185472	8.144462389	9.200489028	8.356989333	8.841802222	9.358354806	9.700498028	8.226760906	7.897584172
ATP6V1D	6.768067367	6.258396161	7.523660383	4.665555828	6.942727406	5.9980225	3.750669989	7.190455556	6.6675361	5.387777172	5.656005189	6.276830989	6.35740105	4.242004072	4.149560083	4.279111	6.333660394	6.019018661
ATP6V1E1	7.613184706	6.671686556	7.697060044	6.319565139	7.519865056	6.9798812	6.786628194	7.742741517	7.446090894	7.411824372	7.743208589	7.977792694	8.067640983	7.352989933	7.519865056	7.229516761	7.434138572	8.128866594
ATP6V1F	9.98379225	9.197005056	9.697769167	8.645858667	9.374518222	9.170387528	8.786201222	9.932353667	9.460114194	8.641062306	9.783544361	8.853443778	9.153919083	9.415049278	9.394983389	9.165973972	8.951411556	9.263458
ATP6V1G1	9.400188944	9.2435925	9.551122333	8.100405761	9.256783722	8.941412056	8.211547617	9.014075944	8.672536306	8.875172722	9.273292194	9.000362083	9.925626694	7.803381417	8.886424278	8.616975194	9.213008361	9.007155444
ATP6V1H	5.547908756	5.278417156	5.928837756	5.477324806	5.491884922	5.287389228	5.661798467	5.831620983	6.278547522	5.349434433	6.215003333	5.263065917	6.480421128	5.382630428	5.933870856	5.649291517	6.018154567	5.493817994
ATP7A	11.99591669	11.96451161	11.36077958	12.05516678	10.45022753	11.28893331	10.71743817	11.81705017	11.47093633	10.18798122	11.91639492	9.818818694	10.96222139	12.07744403	11.15005558	10.61341919	11.88316267	11.46209578
ATP7B	6.305567122	8.171842767	6.187263628	6.255798833	6.644351756	5.280698667	7.714481556	5.432530694	6.624052067	5.748932906	5.767444094	6.1994258	5.865802844	6.060392906	6.605304389	6.06517915	5.425053922	5.736987061
ATP8A1	4.056080139	4.737964233	3.169061972	5.113439772	4.112889667	6.814105556	4.638075506	4.767719767	2.341348856	3.766604911	4.405454361	1.591094556	1.589681094	1.388526506	3.3625707	1.467539633	1.496763133	1.427471356
ATP8A2	3.572325728	3.306693517	3.972641228	4.50461915	2.961420494	3.232423061	2.869171556	3.853056467	4.332299767	3.875500667	3.479269539	3.338669544	4.106838806	3.384295072	3.672666511	4.522045878	3.675356328	4.376930439
ATP8B1	6.070701839	5.81593465	6.076425472	6.059086061	5.527833917	4.821571094	5.231632333	5.348764778	5.382141706	3.79884035	5.863903222	4.8209782	5.238954339	5.373689639	4.827858878	5.863341444	4.708819711	4.638584961
ATP8B2	6.2166448	6.55180885	5.445519417	8.284824861	6.40184855	7.852942711	6.8753708	7.087225956	6.217113961	7.752272033	5.194353333	6.796793222	6.713454739	7.253759056	6.934568367	6.101083917	7.499386444	7.858826394
ATP8B3	2.673210406	1.348686417	1.339287611	1.458613967	1.986844222	3.148388878	1.35355585	2.279900483	1.549781733	3.580218533	3.314696506	1.943260022	3.090846156	1.451111828	2.859459694	1.496763133	4.381478883	3.761480028
ATP8B4	2.821421606	3.519385383	1.52437305	3.498284906	3.274515	5.04638455	1.51890735	4.412375111	2.899203894	4.511591	3.042360011	2.901997194	1.612794367	3.313815639	2.587952144	1.99636925	2.618735294	2.707617306
ATP9A	7.400844594	9.186928778	7.456763939	9.271674972	7.516546394	6.4758852	6.377920828	7.697060044	7.809290028	7.886380467	7.660335328	8.894370333	7.877131461	8.001810667	7.900278406	8.204013933	4.997295656	7.941261894
ATP9B	6.952939622	6.840227506	6.619537867	6.86957155	6.904524794	7.02983845	6.671065594	6.620402117	6.662043789	6.509419294	6.774994072	6.043437339	6.4560799	6.952094117	6.538607767	6.973837422	6.540929267	5.584057672
ATPAF1	5.615102072	6.211964061	5.039659511	4.7594766	5.664807122	5.268092094	3.829084644	4.117604339	4.434862578	5.073351394	5.593977133	5.496056117	4.508109117	4.657131117	5.381727239	4.338508556	5.243440522	4.884550783
ATPAF2	7.695479306	7.327731561	7.359517778	7.210823439	7.259203578	7.736648172	7.681185128	7.000499872	7.458159278	7.404010611	7.208175756	7.654374111	7.195612672	8.173198572	7.510769361	7.4502296	6.904524794	7.424914783
ATPIF1	9.160032556	10.27132356	8.826182194	9.019670528	9.163635778	8.962527472	8.853443778	9.157162278	8.892341139	8.671100111	8.760033833	8.7521905	8.427114944	8.622507389	8.161797194	8.590829222	9.152324056	8.214402361
ATR	6.502963044	7.033164394	6.454083433	5.872444089	6.50014605	6.708273994	5.565934917	5.836077428	6.430494694	6.340232861	7.482496433	6.707139772	6.381358761	6.998307806	6.7819069	7.244534922	6.27935835	6.273370061
ATRN	8.9480235	8.581419306	8.549735944	8.036393194	8.481715389	8.10852525	7.603012906	7.966284883	8.350869583	9.033353361	9.392033722	9.612457139	8.702963972	8.797262528	8.047828167	9.744565	9.491792083	8.975745111
ATRX	6.551446156	7.306373306	6.7819069	7.779415994	6.97277335	7.910918839	7.446731789	6.683465356	7.014926333	7.301985489	7.580974894	7.042737078	7.348672433	7.071017844	7.126733289	7.027392494	7.236651056	7.356072678
ATXN1	6.435663394	6.128674717	6.054202139	6.379224028	6.039151783	5.938838794	6.134000928	6.272402761	6.678537017	6.756942361	6.860422406	6.202454111	7.1478156	6.693459794	6.737429428	6.306407378	6.151312606	7.477436356
ATXN10	8.899877333	8.9350025	8.709198806	8.46598425	8.654090361	8.864382028	8.354861333	8.738319	9.392755472	8.727870306	9.527025556	9.059320139	8.611474	9.591320444	9.538456278	9.545263333	8.888983611	9.110481472
ATXN2	7.78109975	8.306561278	7.830216628	7.885877456	7.82846145	7.509782922	8.638225472	7.674845683	7.933755689	7.908807306	7.804274589	7.570927239	7.6839553	8.36462025	7.939208317	8.223662722	7.594719744	7.624989311
ATXN2L	11.24868556	11.60118586	11.30625472	11.44888297	11.62444081	11.32151511	12.06472789	11.13763572	10.73367578	11.15728747	11.36077958	11.25215383	11.15205994	11.42661119	11.42661119	11.38458356	10.86368994	11.66822011
ATXN7	8.070748	8.361608528	8.251846694	8.255550567	8.133380267	8.656957444	9.027657333	7.748808239	8.227300911	7.824766344	7.852000894	7.664733278	7.575093661	7.974490394	8.330253778	7.790422239	7.539656967	7.716414822
ATXN7L1	5.162502417	5.75049285	4.768079522	4.213070628	5.934978611	6.253622628	8.364115389	5.475333817	6.090561667	5.502082306	5.180262783	5.111005394	4.532449144	6.351309889	5.973481528	4.758768339	5.226682617	5.202301456
ATXN7L2	11.39291964	11.52873239	11.20308497	11.89440581	11.43014403	11.38168461	11.78358789	11.68070856	11.2197275	11.78358789	11.45886922	11.48081867	11.49672958	11.85869119	11.43014403	11.07550117	11.32723647	11.32151511
ATXN7L3	11.04838822	11.298682	11.62444081	11.63850519	11.24606328	11.13175867	11.84216236	11.521809	11.08698631	11.44586158	11.18975131	11.21048239	11.298682	11.55610844	10.78012303	11.01248025	10.08642292	11.19874614
ATXN7L3B	8.502041972	9.291518583	8.6353155	9.099091083	8.528684528	8.692717528	8.484987778	7.9631624	8.696498833	8.168704111	8.906601083	8.054522883	8.83388	8.961668889	8.730693389	8.824825	8.691507139	8.138467222
AUH	6.335083844	6.829990072	6.364956472	6.855164906	5.700623478	5.742624383	5.928837756	5.624427828	5.728492556	6.337767239	6.361123406	6.092094311	5.869480028	4.9883	5.165387156	6.436619467	6.131443567	5.728492556
AUP1	10.09954367	9.813059556	9.840496778	9.817441556	9.50718925	9.642475361	9.381069972	9.750407528	9.709994722	10.52389206	10.76362272	10.09031572	10.30238122	10.848692	9.996966222	11.03562489	11.2962915	10.13919994
AURKA	7.4502296	5.88112035	7.161861278	4.454665522	7.384515217	8.287708667	7.123742128	6.242611061	7.664733278	8.789955694	8.548088611	10.25417358	7.793321244	8.992055944	9.116950833	9.031107444	9.789966917	8.865631083
AURKAIP1	8.625698722	8.749059028	8.559004472	8.404336333	8.368501422	8.119567789	8.713622139	9.390311028	9.420405944	8.416765833	8.669527333	8.258165667	8.642411833	8.941412056	8.607192944	8.432702917	9.005091111	8.266547128
AURKB	6.459048367	4.171541456	6.253622628	2.853407294	6.342142067	7.4139068	6.968942367	5.867735617	6.981024128	6.482457872	6.814869467	7.741284628	6.35004485	8.27159625	6.727191311	7.651829206	8.654090361	7.828935572
AURKC	4.458742722	3.751685856	4.182506011	3.326953167	4.271577356	3.758073589	3.038216522	4.702096389	5.168076694	4.366542272	4.317177522	4.358880683	3.492292056	5.269274983	4.391817556	4.7447032	4.6419078	4.42714935
AUTS2	8.737841111	8.899270778	8.772228389	9.733561556	9.087866389	8.882591889	9.452589472	8.668220806	8.940801611	8.817296056	8.555784389	8.354861333	8.486677111	9.213600139	8.670567333	8.942080528	8.377830483	8.791233139
AVEN	7.208491378	6.68888605	7.058398956	6.521787728	6.879115544	6.374402478	6.113737206	6.875873367	7.118563589	7.829794639	6.916898517	6.802146922	8.1054751	8.014932744	6.654831889	7.008965844	8.169808656	8.223662722
AVIL	5.247418856	5.415845156	6.890746239	7.302763106	5.929255883	5.418135228	7.397849772	6.35740105	6.62506565	5.430110583	5.207108128	5.648814922	6.103853467	5.746690672	5.877096294	6.299224439	4.911745483	6.361986878
AVL9	7.103415817	6.806739933	6.873982289	6.323541228	6.795787622	7.234273194	6.509419294	6.621284978	6.964658972	6.987504083	7.459920967	7.83156085	6.802525667	7.420498317	6.3531976	7.676588728	7.445689017	7.448604778
AVP	6.921955172	6.96152905	7.606474933	7.953992506	6.768684972	6.871838628	8.224064911	7.718797017	7.750571606	7.327731561	7.2615307	7.031389311	7.093354439	7.894445672	8.094682122	7.606034733	7.215483161	7.681659144
AVPI1	7.935689644	8.066751167	8.463252667	8.854207028	8.568753	7.312062556	8.727170361	7.960061778	8.148477494	7.821079767	8.050974878	9.194999333	9.307650917	8.377392622	7.89357815	8.549224472	8.024986167	8.18208535
AVPR1A	1.581913744	3.983921272	1.723228711	2.167869272	2.055972161	4.418582856	2.202335556	5.757027494	1.925690733	6.443652456	1.531427606	2.446307878	3.9265106	3.34845405	1.489032217	1.332260517	4.645599983	5.816423144
AVPR1B	2.517130372	3.104216567	3.754029444	3.823089772	2.00219525	3.847780806	5.452255733	4.061017139	4.473651383	3.954692011	3.861506461	3.611705539	3.242987156	4.284186344	4.573547228	5.517782133	3.993462828	4.299529528
AVPR2	1.729918622	2.202335556	1.860857689	1.871650367	1.52437305	2.585328356	1.644967783	1.540246894	1.535267839	1.695470661	1.4219902	1.63938795	1.729918622	1.400775789	3.293639256	2.276016328	1.514749667	1.441620828
AXDND1	1.655548756	1.580538139	1.945284128	2.836615272	1.449755583	1.508419206	1.858564922	2.171315394	2.043907772	1.504355289	1.816405344	1.503431028	2.00219525	1.88813305	1.574631533	1.455828194	1.798057311	1.527883489
AXIN1	6.696478083	5.979380544	6.92541895	6.894406633	6.182106089	6.215003333	6.719580356	6.472119961	6.602176328	7.014926333	7.195612672	7.069865689	6.980600572	6.877036383	7.285443594	7.791976444	8.046663183	6.498745594
AXIN2	6.679219494	6.968454067	6.015889722	6.297968478	7.093761161	6.487427006	6.176451467	6.608406061	7.05952435	7.784730522	6.5450198	6.24501845	6.923041939	7.120006783	7.411824372	6.533685478	5.746690672	7.561108528
AXL	10.20149389	9.431692583	9.504366056	10.93461775	10.35860725	10.0556395	10.92754847	10.08509561	10.61110744	10.46196233	10.06684164	9.95885075	9.774757111	10.580727	9.303549806	9.47951675	9.067162944	10.51404586
AZGP1	7.145281883	12.56275269	7.535411967	13.57055364	8.693263944	4.820261156	8.275892139	4.443229161	10.5716865	5.187081028	5.629808411	6.509762083	6.982474506	9.476912056	5.318123039	7.6999406	5.363068833	5.140141589
AZI2	7.906540744	8.218706	8.074091883	8.218706	7.630488183	7.818883078	6.979355289	8.420085083	8.110337711	7.577257178	7.479976867	7.489625289	7.557046133	7.445197611	7.219707856	6.9399277	7.644817561	8.650173444
AZIN1	7.4390151	8.711046667	7.4099561	6.783602233	7.0770565	7.265119	5.156451861	6.522801956	6.441282567	6.427425933	7.243686994	6.736450061	6.96152905	5.969675478	6.380318761	6.434298889	7.288951494	8.156582789
AZU1	4.983882156	4.977445817	5.262558217	5.254085794	4.58728525	4.391817556	5.949476533	4.008648344	5.628682489	5.049149244	4.837932478	5.051528644	4.708039572	4.528093144	4.157724472	4.470619911	4.837932478	4.814946139
B2M	12.38657233	14.37718114	11.59441975	13.24591328	12.95747044	14.22689761	13.66950906	12.84105064	12.99225289	14.18139492	14.55397333	14.21159758	14.523463	13.88378683	14.05027656	12.85291594	14.72810417	13.89172569
B3GALNT1	9.928381194	9.928381194	9.888074528	10.1377115	9.999075722	9.7869515	10.20265753	9.613514667	10.00016147	10.18215711	9.848866333	9.778701333	9.956402333	10.20857147	10.15963606	9.541648167	9.508773111	9.862934917
B3GALNT2	9.057588472	8.168064	8.648068194	8.616504	8.596638611	7.44744545	7.516079644	8.09866105	8.380373361	8.622507389	8.776819889	8.689520528	9.262582778	8.744517639	8.344763856	9.261192222	9.398458083	8.104796978
B3GALT2	2.74780645	1.684823661	3.721025056	3.407246578	2.856093733	1.979920578	3.385310206	3.624317244	2.841744278	3.4802131	2.929675922	1.813564972	3.579465822	3.332387061	2.611429289	3.399387483	3.390267594	2.393995939
B3GALT4	6.301716761	5.7365587	6.673528489	5.351670794	6.618264056	6.130446211	6.275665756	6.003802389	5.851698789	4.140076661	5.284652361	4.900371778	5.88501175	5.705957017	5.17861345	4.562278361	4.952747228	4.714416744
B3GALT6	6.613143861	6.586041094	7.085469878	7.381210567	6.474832944	6.488155761	7.162236844	7.192718889	7.3850058	6.777244967	6.918323783	6.198706261	6.730739778	7.2847171	6.626877278	7.003638606	6.4868505	7.144726428
B3GAT1	1.393499094	1.674842678	1.6087647	2.586714833	1.485063994	1.716507067	1.965199356	1.454424194	1.667898056	1.361909433	1.589681094	1.353178361	1.478574222	1.655548756	1.440980078	1.514749667	1.447366483	1.397049511
B3GAT2	2.450798989	3.04635255	2.815383028	3.042360011	3.48468775	3.000618422	4.786348617	3.083481239	5.362389817	3.652591072	3.593093189	3.741196172	3.54029685	5.190335661	4.624674589	5.220147683	3.716831128	3.503428656
B3GAT3	5.515764756	5.895775678	5.729522517	6.409408283	5.717404072	6.089979678	6.1910193	6.178557567	5.171280372	5.704476778	6.503745117	6.724255461	5.808472356	6.354814922	6.505773311	7.196946072	5.748932906	6.247888989
B3GNT2	5.264663233	4.242547967	6.127173189	3.222755922	5.383259378	4.923356217	2.221804433	5.523237467	4.730764922	5.299188378	5.273505878	5.351670794	5.050415167	4.025667556	4.226826356	3.6148221	6.60150235	4.746942222
B3GNT3	7.850113883	6.599950261	7.23875905	6.548109539	8.435863	5.592979878	5.777121928	7.976032178	7.899722133	6.297968478	4.899240856	5.589070033	5.517351917	4.909865633	3.536808194	6.004170422	5.756651211	2.951848078
B3GNT4	4.646178278	3.598977806	4.456439811	3.105539628	5.506006589	3.856308822	5.118561883	4.524727683	5.461126572	4.812299722	5.331366489	5.553568517	5.445066917	5.304174394	4.536994383	3.672666511	6.283887339	4.436365911
B3GNT5	6.710597472	6.5977064	7.830749211	4.885259361	6.590019056	4.404823272	4.55107685	6.638035728	6.490823967	6.186163794	7.676164206	6.9842656	6.686730772	5.815342511	5.979380544	7.929584033	8.130980972	6.028879889
B3GNT6	5.338108422	5.943282561	4.76286745	6.259803861	5.897802067	4.468227178	5.790349644	6.271955678	6.514418839	2.820211083	3.408059122	1.989254467	1.379041183	4.181932633	4.15467715	2.487860411	3.329922183	1.35637215
B3GNT7	13.52067178	13.89172569	13.98028442	13.64170378	13.35749458	13.90499403	14.13572144	13.13160161	13.82374978	14.28317233	13.56388447	14.00636258	13.84913289	13.64964686	14.10288161	13.79130006	12.94879289	14.081394
B3GNT8	9.008500778	8.189208361	10.43200247	9.761090972	9.359221222	8.863268306	9.297846361	8.751284	9.502612972	8.936958639	8.551366194	8.498682194	10.58282214	8.887173139	10.24377989	9.703716778	8.947460028	8.694670056
B3GNT9	6.899966144	7.605096467	6.675723328	7.135611589	6.949250122	6.441955039	7.028239094	7.242308933	6.578068478	7.945596233	7.773850689	7.37299825	7.6595183	7.796088572	6.961029706	7.225644772	8.038690172	7.814762939
B3GNTL1	6.094462517	6.503336044	5.918285628	6.629895194	6.06517915	6.264698261	6.40184855	6.264698261	6.167217461	6.551446156	6.290174344	6.221960317	6.185276067	6.725078494	6.276830989	7.071513589	6.268345778	6.240930417
B4GALNT1	1.948656389	3.107124139	3.854524433	2.181193139	4.084565017	4.671022256	3.424017511	3.814235028	3.905581378	5.236158956	7.27927365	5.247041889	5.076111989	6.778551372	5.673476933	7.534196072	6.917902178	5.334417439
B4GALNT3	6.100681078	5.950451961	5.866755933	4.678594883	5.782492733	4.066111933	4.117604339	7.036414622	6.553638733	4.667517522	7.86211595	7.189801706	7.746223689	7.855027428	5.416372572	7.825154878	7.227036661	5.673024122
B4GALNT4	1.450542122	3.132886233	1.445799822	3.482764067	3.346941989	2.409259261	2.814069678	1.365391356	1.446295756	1.455828194	5.949476533	5.295529717	2.763512556	5.690331744	5.366428794	5.644238061	4.863907611	4.668449356
B4GALT1	10.5716865	10.59132122	10.580727	10.01810992	11.00962372	9.966956556	9.886764139	10.32967636	10.38976644	10.86098369	10.09426211	10.42549808	10.44859133	9.47951675	9.691010333	10.15858717	12.25674092	10.68522033
B4GALT2	7.86211595	7.986062639	7.760240144	7.853954972	7.705590561	7.254533011	7.709663917	8.266547128	7.887818611	7.6836178	7.606474933	7.636243289	7.447101083	7.980801956	7.405514267	7.294500339	7.662507394	7.775666539
B4GALT3	8.230703389	8.169330511	8.391928472	8.409421417	8.040573317	8.486677111	8.601766056	8.534425889	8.144462389	8.487672222	8.826932472	8.879009444	8.970735722	8.872049333	8.977104222	9.631464778	8.594886583	8.525691
B4GALT4	6.169114828	5.27513645	6.806739933	5.801732378	6.147396311	4.328445456	5.352719406	5.508304028	5.432530694	4.116962633	5.342019544	4.391019606	5.900371094	5.199263644	5.680312806	6.344098078	5.326523411	4.963794822
B4GALT5	8.720386444	8.913749472	9.341838722	7.193181289	9.3150565	6.867612544	7.488151739	8.36063025	8.509681833	7.784296483	8.016780189	8.294671094	6.988381872	7.561674767	8.065426733	8.464771833	7.646978094	7.927746578
B4GALT6	3.688520289	3.462238828	4.308190444	1.876535672	2.446307878	2.381779544	2.510910306	1.551426428	2.945192256	4.134586561	4.046513072	3.734477983	2.021068406	3.33549485	3.319194439	2.015949111	3.8808065	1.921075544
B4GALT7	8.283066822	8.515953778	9.589461556	9.2388425	8.479330611	8.747572361	9.448727389	8.503842528	8.916821167	8.612143639	8.60668325	8.238885583	9.1370395	8.871359	9.142238167	8.935729694	8.404750833	8.854207028
B9D1	7.123742128	8.613417306	6.981024128	7.974490394	6.448237644	6.128674717	6.729350967	6.941475289	7.218939583	6.499673894	7.102482789	6.883939222	6.516107617	7.779415994	6.224474344	7.335894417	7.120344067	6.938557539
B9D2	6.176921261	6.019018661	6.017233272	6.660503367	6.275292978	5.634356106	7.370044317	6.143022606	6.358792661	6.279853472	5.956159167	6.146649461	5.979835517	6.837593472	6.798586267	6.276100611	6.092795567	6.643442356
BAALC	3.78314675	4.922645139	4.396480789	6.068779856	5.165973	5.094611928	6.006435922	5.61985345	5.144251156	6.229942417	4.811632239	5.019220206	5.718065061	6.018630633	6.656222189	7.297985489	5.61985345	7.706552989
BACE1	7.699514578	6.938994894	7.366784911	7.946109144	7.118563589	6.6578666	5.975044267	7.950325394	7.486348444	8.200642978	8.088252194	7.695838	7.433585906	8.327739306	7.569433039	7.835105228	8.230703389	8.749593528
BACE2	8.712565556	8.976373167	8.349205772	8.250634361	8.972666222	7.572788322	7.38791645	8.780813556	8.52017825	8.843507056	7.196946072	8.010873128	7.723115322	7.758812128	7.375768711	6.288631011	8.337767494	9.261958778
BACH1	7.113979467	5.893745589	7.05952435	6.101931889	6.811637806	6.380318761	6.079779889	6.968148117	6.573979167	7.177818067	6.284639778	6.549542428	8.487672222	6.06005375	6.341654994	6.047029767	7.546483656	7.791976444
BACH2	5.154290183	5.2561845	4.478012228	5.306338017	4.958336061	7.242700139	6.860422406	4.937517383	5.556411394	5.302862622	4.322357483	3.886558883	4.478661606	5.197136939	6.450689122	5.711820794	4.816026667	5.414433089
BAD	6.68141785	6.660131889	6.865142156	6.711081217	6.553638733	5.860369417	6.078549289	6.183425206	6.786628194	7.279680906	6.488155761	7.573294706	6.503745117	6.97277335	7.138130106	7.195612672	6.959775222	7.254533011
BAG1	8.743920528	8.243621472	8.861138222	7.770940528	8.514723	7.218432117	7.731488206	7.316142222	9.206636917	8.24208835	7.9768621	8.151829083	7.19645905	8.150179239	8.210914317	8.838410167	8.681550556	7.585452939
BAG2	4.429713711	6.319102617	4.555700528	5.78354655	4.416708972	6.415776089	4.768815594	5.572394	3.430419061	6.063890383	5.672122211	6.703217933	6.216172039	5.828406817	4.995163267	5.087032428	6.757539067	8.328933872
BAG3	10.10711639	9.344312056	10.32127689	8.373079694	9.386799417	8.457523361	8.555271361	9.831734611	9.899594528	9.485525222	9.700498028	9.673750556	9.421319806	9.305025361	10.11279525	10.32824472	10.20699628	9.490915444
BAG4	6.390424778	5.464482011	6.45994245	5.682805267	6.169114828	5.989481089	5.258335539	5.396332906	5.656005189	6.048041272	6.124963833	6.819898661	5.680312806	7.95959175	6.269115811	6.850047833	7.121169539	5.905998644
BAG5	7.757993644	6.932455272	7.718797017	7.191805583	7.320517656	7.131159028	6.361123406	7.041468356	7.705027028	7.308585344	7.365610828	7.803815817	7.208835156	6.873244172	7.244138656	7.443222389	6.989893306	6.753297322
BAG6	11.87028083	12.17885228	12.49729394	12.47987417	11.71491917	12.02477644	12.52212683	12.00774036	12.17428331	12.08147833	11.99591669	12.44136794	12.40160519	12.27628228	12.36028553	12.36424303	11.33012464	12.31561136
BAGE	8.108942806	7.913465017	7.814370639	8.425489694	8.455163194	8.389280433	8.400577	7.8980491	8.26051025	7.577705522	7.969141228	7.320115633	7.584668467	9.446088389	7.881853489	8.125698694	6.810787228	7.611446033
BAGE4	6.167217461	6.519626856	6.752338467	7.209609244	6.223084517	6.936463172	7.128977022	6.074526167	6.803107783	5.394684744	6.18439965	5.14885275	6.219178511	8.071222033	6.580447772	6.58885475	6.050145733	6.202139817
BAHD1	7.24090225	7.117755472	7.464761183	8.048704367	7.397849772	7.300514606	8.302659911	7.649167289	8.124724761	7.136468389	7.403617756	6.983298733	7.430697	7.798885678	7.813894678	7.753894139	7.312062556	7.070263722
BAIAP2	11.01573969	10.69567528	10.85131294	11.36077958	11.53442428	10.39113333	10.4287515	11.19874614	11.16312075	11.20308497	10.76742994	10.70520336	10.49954294	11.08698631	10.42238019	9.883360028	10.68522033	9.783544361
BAIAP2L1	7.0133673	7.704574161	7.345468278	6.10037295	7.244534922	7.366470917	8.501590556	6.173471333	6.957877494	6.093175678	7.042737078	7.916868267	6.531951878	7.176122444	7.595156806	7.726287439	6.982474506	6.48214065
BAIAP2L2	6.113737206	5.740888144	7.098541483	6.794556028	6.715328344	6.038212	8.060738961	6.536244994	6.848452044	6.255798833	6.137434406	5.956159167	6.407904133	6.352294411	6.89883335	6.90152925	6.31726475	7.151184761
BAIAP3	4.53457765	7.732490289	2.004688522	4.981523594	4.849359494	5.257326156	1.700339667	4.113770911	4.577495028	2.882303978	4.911745483	4.812299722	2.7538094	2.572836006	4.091142461	3.171275161	4.301256561	2.1034423
BAK1	6.896109883	6.668595594	7.44744545	6.612457806	7.05213615	6.987504083	7.931598683	7.111019683	7.086358811	8.104796978	7.094708161	7.714481556	8.081582706	7.0770565	7.361202983	7.114271511	6.763179156	6.698678444
BAMBI	9.194999333	8.126150611	8.571624333	9.201176278	9.372737111	8.58208675	7.172936428	8.124357589	6.932880983	9.170387528	8.922797222	9.138305889	7.676588728	8.613417306	7.989337211	7.711192639	7.814762939	9.247187639
BANF1	10.68360653	11.11179406	10.42238019	9.761849028	10.50414367	10.87183217	10.32673481	10.11572269	10.44531261	11.24868556	10.94091289	12.0454215	11.12986622	11.24606328	10.95984664	11.67336089	11.38695678	11.15005558
BANK1	4.05183795	7.15240175	3.726830128	4.810901439	3.282184817	9.690289028	7.915265478	3.183757183	4.093502278	3.698884983	4.627233556	3.145764078	3.201549406	3.450362817	2.9914069	1.576344278	4.516678006	3.825119867
BANP	7.159585794	7.620437372	7.629181711	7.900278406	7.606474933	8.255550567	8.357406261	7.870996267	7.776072228	7.243273617	7.754257122	7.776072228	7.798603028	7.662507394	7.86211595	7.8650031	7.250780033	7.468259033
BAP1	8.726608083	8.450641722	8.58208675	8.027875722	8.733056917	8.522803333	7.866877083	8.155655261	8.199263539	8.614627056	8.116855278	8.724181361	8.727870306	8.470424028	8.25434325	8.416765833	8.441232583	8.430001833
BARD1	6.542427772	4.986515911	6.548977361	4.649771889	6.031300967	6.2525384	5.552848139	5.576454156	6.429267539	6.594010683	5.655611956	6.247888989	5.201829911	6.815353983	6.083905967	6.048041272	6.496381378	5.715095261
BARHL1	5.6832805	5.085410239	6.261691694	7.769210561	5.968316322	6.3252058	8.555784389	6.1847946	7.113014089	5.61985345	5.899843233	5.88386965	6.397370883	6.41651475	6.822812528	6.342142067	6.361123406	6.112610617
BARHL2	3.942844178	3.368029628	4.705413189	5.165387156	2.982610956	2.825641072	4.673589433	3.145764078	3.737421606	3.644651456	3.317346511	2.431583261	4.199133467	3.524588678	3.496249311	6.422116511	2.499901194	4.568851083
BARX1	3.008099783	1.38406345	1.428154167	3.101773656	2.124932217	5.961882756	2.048995344	6.732827278	4.724820067	1.352827522	3.34845405	3.413537017	1.992538344	1.441620828	1.781740978	5.782492733	2.293560139	4.042284828
BARX2	8.198133944	5.816423144	8.236098278	6.146204839	7.953572506	5.913216328	6.240495772	7.092017222	8.966563444	3.826604789	2.3394685	5.208324117	7.131955078	4.15467715	1.57046975	4.385384011	7.340823089	3.417389589
BASP1	8.214402361	11.29098506	8.627718167	9.024794389	9.056161389	11.04321842	10.10230911	8.563610389	8.454069556	10.42042589	8.652341083	12.03312122	10.75706247	8.780813556	9.252986361	9.377122	8.455822722	11.9069475
BATF	3.073322944	4.543080339	4.262012311	3.532882183	2.969283067	5.470980744	5.064854094	4.376930439	3.963536411	3.860545267	4.072083117	3.050625239	4.056798878	3.6823156	3.747978467	6.916508378	4.01053535	4.703363178
BATF2	2.896483244	5.104917072	3.270706794	3.024510522	3.222755922	3.209345167	2.036446589	4.520533889	1.891253422	4.548238333	5.115957461	5.991818106	6.796292428	5.247418856	5.413321989	3.149684339	5.642489983	4.625909133
BATF3	4.453996189	4.029806172	3.417389589	5.011067072	3.825869083	4.773338711	5.093048339	5.657453061	4.388361317	5.677516539	4.7937032	4.362398528	4.215646933	5.384965917	5.203274106	5.032098494	4.247228794	5.354387061
BAX	7.44897895	7.394032756	7.479510922	7.152851211	7.821079767	8.069773578	8.782535167	7.736992594	8.0491265	7.706045133	8.590829222	8.308558394	7.731488206	8.278801556	8.713622139	7.772722344	7.843821878	7.6839553
BAZ1A	8.808878222	8.051341822	8.711778889	6.505773311	8.436252306	8.304759833	6.976038594	7.635109444	6.986515811	8.199754861	8.520636972	8.018232678	8.882591889	7.518967422	6.678128756	8.145451061	9.207487694	7.742345106
BAZ2A	7.553488461	7.398286611	7.907285233	8.136233139	7.490861422	7.378032972	7.540109806	7.650733044	6.646190478	7.356072678	7.679485489	7.201190539	7.461816617	7.485481044	6.806217017	6.501616406	6.633411078	6.970276244
BAZ2B	6.70475535	6.691943722	7.153308528	6.658313872	7.2178691	6.376261878	5.2128452	6.082893372	6.222322844	5.821834467	5.493273022	5.593494939	6.289104061	5.133357894	5.718065061	4.472892406	5.859062306	5.932307572
BBC3	6.915542528	6.480421128	6.923641272	7.535411967	7.1721656	6.548977361	7.218432117	7.357770011	7.711192639	7.08840865	7.172936428	6.774475061	6.67019625	7.60836225	7.210823439	7.273446406	7.188982022	6.822061772
BBOX1	6.3316346	5.742101633	6.774994072	4.249237111	5.75049285	3.713948322	2.724125178	5.289188478	5.9606077	4.150738544	4.471347717	5.153825261	5.635752178	3.537910789	4.424534878	5.932942217	5.877096294	4.569581156
BBS1	6.395156067	6.59288855	6.573568839	7.161525533	6.507791106	5.972984006	7.3516822	6.671686556	6.676188933	6.439275239	6.252170533	5.059463194	6.431548489	6.565716378	6.408877672	6.7613133	6.048980578	6.403335383
BBS10	5.024027439	4.405454361	3.6148221	1.669265767	4.731595522	4.590500228	1.602895256	3.634343489	3.204407583	4.469943478	4.0438397	4.271577356	3.5265136	3.833830061	3.907181789	1.458613967	4.885832644	4.43941395
BBS12	4.099814867	5.397412317	4.229898133	4.585149378	3.268721156	3.116842222	2.276016328	4.015504811	3.193800939	4.697085617	3.997520478	4.702096389	3.9091436	3.4811385	3.4890833	3.306693517	5.258335539	4.593961428
BBS2	8.563610389	8.829119778	8.684463639	9.273292194	8.668943	9.108032306	8.0590959	8.384472111	8.802879667	7.759289072	8.274132383	8.698664806	8.108049722	7.609573889	7.722566883	7.973840578	9.665364278	8.372499028
BBS4	4.958807639	7.201626761	4.145977828	5.578826683	5.359525772	5.471515567	4.520533889	5.032098494	4.791591367	5.865333878	5.654301233	5.62289055	5.595571561	5.707158289	6.035008722	3.621316544	5.343673061	5.979835517
BBS5	12.36906783	13.29568678	11.93110242	12.84727739	12.97818492	13.23016314	13.36887933	12.52212683	12.30652217	13.27867789	13.96496011	13.52067178	14.28317233	14.96013978	14.25557606	14.88218458	15.50280158	13.56388447
BBS7	5.045070922	5.115957461	4.726774961	3.621316544	4.784205778	4.478661606	2.413980239	4.017933656	4.52632975	4.291433178	4.373768561	4.335786617	4.388361317	4.1307519	3.653698389	2.967685094	5.738899544	5.130185883
BBS9	6.853321689	7.774429139	6.362934156	7.067122722	6.978917689	7.258771956	6.779052378	6.025609994	6.309247294	6.702837128	6.376664433	6.466081028	5.841600589	6.795787622	5.893419417	5.737855572	5.888133961	6.74164085
BBX	7.02983845	7.820355356	6.891500217	7.643422533	6.834260239	7.98736015	6.6423256	6.809074478	6.916070744	7.172936428	7.670764228	7.374252761	7.021989761	7.401383928	7.405974728	7.062056772	8.088252194	7.673675628
BCAM	7.949402961	8.612143639	7.254085967	9.323494472	7.948896606	7.53148285	6.936463172	8.143429439	6.977751794	9.918748111	7.191805583	8.826932472	9.066220833	8.736443222	7.722259583	8.637635361	8.854913778	8.32008875
BCAN	3.308304772	2.803293072	2.794258189	3.123577361	3.427257028	1.939246356	4.558415683	3.222755922	3.394497278	3.790696661	2.347729144	3.52077885	3.405594161	4.487038956	3.299643122	3.645793522	2.578249878	3.476754106
BCAP29	6.605745972	6.198706261	6.458608733	5.557037844	6.867273828	5.975431156	4.928219278	6.016258872	6.529678517	6.819439267	5.48874105	6.173471333	6.373402028	5.882798194	5.546116011	4.873391156	6.41220435	6.754466056
BCAP31	9.59240175	9.038454444	9.617690722	9.105641333	9.35475775	8.794745083	9.159354111	9.838515111	10.07273317	9.121017694	10.59132122	9.456225389	9.328048639	9.165075306	9.789966917	9.6034985	9.697769167	8.920830833
BCAR1	7.492931011	6.949250122	7.682886489	6.896827172	7.400844594	5.28301485	6.408385422	7.118917106	6.954277594	7.9327168	7.521391111	8.043740839	7.587147483	6.414734267	6.313466478	7.331736761	7.385801878	7.577257178
BCAR3	7.345468278	6.725394961	7.394032756	6.924978361	6.790420361	6.810403733	7.611446033	6.396900778	7.3651713	7.7011531	6.160150572	7.542506417	6.371859133	6.799066367	6.660503367	6.753297322	8.418985972	7.682886489
BCAS1	8.602814583	8.387491722	8.951411556	6.976898589	9.752515083	7.208175756	7.316573956	7.967157044	9.270938944	6.878022889	4.984859433	6.058572211	4.56111285	4.822853967	6.446857939	6.531951878	3.853056467	3.734477983
BCAS2	7.569857383	7.633307922	7.741284628	7.208835156	7.299687211	7.235268244	6.445589461	7.092964744	7.02328125	6.763179156	7.348193817	7.630488183	6.850866083	6.96986645	6.433570883	6.725394961	7.525679911	7.711192639
BCAS3	8.517418333	8.850122556	8.367338972	8.795910861	8.461020389	8.346460756	8.93623325	8.347047028	8.647014361	8.613935417	8.550289222	8.706182111	8.541760139	9.222261361	9.007829306	8.565814722	7.788285911	8.318634278
BCAS4	3.921335228	5.522787044	4.213070628	3.692161289	4.076977561	7.733683289	7.407512606	1.379457406	4.784811156	4.092918661	5.976296944	6.312979767	4.693180339	6.14488245	5.793390611	6.607105972	5.384965917	5.83874565
BCAT1	5.600372111	5.377224361	5.209935956	6.681843911	6.180218689	5.286004261	6.166070144	6.2240627	5.827567122	6.820310361	7.204305744	7.306373306	5.946466172	6.942271672	6.064306344	5.88386965	5.587031856	8.738319
BCAT2	6.907759767	6.157239983	7.091175689	7.391048367	6.289104061	6.641272928	6.751565617	6.917902178	7.55763115	6.261691694	7.163914128	6.952094117	6.098675906	7.553488461	7.978548156	7.660734233	6.805841461	7.098999894
BCCIP	5.929255883	6.188078672	6.504392978	6.537530606	5.466860633	5.618585833	4.832807183	6.039151783	5.837787456	5.816423144	5.711820794	6.052655361	5.722365217	5.949000533	6.026559378	6.25168895	6.880272022	6.178892083
BCDIN3D	6.580018178	6.951179278	7.283216961	8.149449622	7.402339878	7.480547561	8.191265567	7.787185767	7.535411967	6.473089744	6.582809389	6.532332761	6.395156067	7.97910475	8.923457722	8.084151639	6.39426295	6.808483206
BCHE	11.26091022	11.68070856	12.36906783	12.44136794	11.34656994	11.69162511	12.58094986	11.93110242	11.96451161	11.84216236	11.4849025	11.34321681	12.11827844	11.81705017	11.88316267	11.9069475	10.84274842	11.67688714
BCKDHA	5.477717594	5.229678078	6.129436611	5.021649222	5.967079628	4.849359494	6.057328278	5.552848139	6.373402028	5.5770303	4.967934083	5.363686033	4.952151789	5.333341444	5.856869478	5.648519006	5.016845172	6.047029767
BCKDHB	8.221328789	8.141840689	8.499218139	8.895321583	7.680779778	8.048704367	7.079791489	7.268644478	8.202237011	6.437994644	6.208446683	7.523660383	6.375051094	7.173373011	7.559375939	7.791012056	6.428016239	7.502961428
BCKDK	7.835643978	7.689716894	7.866094389	7.96578945	7.227036661	7.241188311	7.215483161	7.9067963	7.800976144	7.979505222	7.923286517	8.413380639	8.070748	7.930961278	7.911929667	7.482496433	9.026383111	8.555271361
BCL10	2.458770544	1.784893067	2.875492078	3.083481239	2.345306794	2.042572272	4.176712544	2.00219525	2.111674011	2.427022583	2.839067344	1.553681622	2.109371033	2.851376094	1.935772244	1.535267839	1.813564972	1.541984367
BCL11A	10.57453678	11.10634011	11.17870472	11.55972839	10.83825019	10.77806583	11.51905206	11.49672958	11.61618508	10.92085617	11.00220506	10.32454733	10.89657256	11.30625472	10.64870494	10.47791644	9.846576833	10.97149986
BCL11B	7.820739972	6.896827172	7.017024617	4.978043856	7.332686322	9.027657333	8.194331489	6.525434739	8.240372833	8.2288155	8.321072972	7.999155017	8.613417306	7.44744545	8.582661306	7.304441356	8.71593675	6.806217017
BCL2	7.78926635	8.578908083	7.367720728	8.901931639	8.018697828	9.651289611	9.507944139	7.356891667	8.152944406	7.709663917	8.484357389	6.586467856	6.422593133	8.567175	11.078412	8.605691083	7.292513428	7.227036661
BCL2A1	1.367010567	4.339411794	1.489032217	2.304342133	1.355513722	7.104501711	5.88501175	4.965573089	1.612794367	4.603491517	6.104965911	6.019970844	4.84251095	6.631811417	6.10703295	3.693996389	4.172673089	9.4278675
BCL2L1	10.50091578	10.10711639	10.48443108	9.747728278	10.39613014	9.727845583	9.854153306	10.38027389	10.65039467	10.580727	10.46366506	10.39997272	10.54408178	10.06338081	9.733561556	10.17285922	11.10634011	10.35860725
BCL2L10	5.558932478	4.13542995	5.24656315	5.112412783	4.825826183	4.544746322	5.763659928	5.594404172	5.656905828	4.450213917	4.704912483	4.182506011	5.9606077	4.097551472	4.823389083	5.283992672	6.953428967	5.523237467
BCL2L11	13.68731475	13.82374978	13.79130006	13.89172569	13.89172569	13.89172569	14.06045325	13.05583042	13.68731475	14.01666139	13.98028442	13.56388447	13.89172569	13.41077522	14.02670828	13.94178428	12.56982942	13.83797369
BCL2L12	9.9072575	9.223950222	9.6612775	10.14297436	10.06684164	9.902329806	10.36063983	9.144262083	9.689609333	9.924092361	9.778025528	9.823784611	10.12908233	10.23515789	9.776310389	9.646632806	9.853266417	9.568206778
BCL2L13	8.606196361	8.63700475	8.445418194	7.9196827	7.992406161	8.049580306	6.853321689	8.055508194	7.479976867	8.509681833	8.410548	8.894817639	9.226483556	8.183951639	8.096894222	7.857791433	8.42333775	8.398691806
BCL2L14	3.567377311	3.896635689	4.022215406	3.602811433	2.890014389	1.943260022	3.831658589	2.241508783	3.688520289	1.99636925	1.836670878	2.941046311	3.465918272	3.209345167	3.897409006	3.640395672	3.663565878	2.979909
BCL2L15	12.19736831	12.6171705	13.11554953	12.57559647	11.78739817	12.95747044	12.84105064	11.67336089	12.86391378	12.76154856	12.45204214	12.48578331	12.94879289	12.56982942	12.98494383	12.48578331	11.750376	13.09216014
BCL3	7.095646228	5.949000533	7.171368683	5.975044267	7.055623311	5.979835517	6.1548047	7.594719744	6.239943267	6.035963833	6.24501845	6.342746778	6.329430094	5.3270258	5.383642967	6.907759767	5.347316917	6.365420017
BCL6	8.463766667	8.624582167	8.111293244	6.362934156	7.912909739	8.216820333	5.430651511	8.053934078	7.247055483	7.579687989	9.1515035	6.968454067	7.68705715	7.223786256	8.022581583	7.721157644	7.542091161	7.922230617
BCL6B	3.827720867	3.481954706	3.853056467	6.906504133	3.108904467	4.277677761	4.361724111	5.845025567	3.79763545	5.548423833	3.461401083	4.499227467	5.615618706	5.177974017	4.232055311	5.240647044	3.992716689	5.591363889
BCL7A	5.455656767	5.770637494	4.987275117	3.919341222	5.565629656	6.7528631	5.780492983	3.878528072	5.208324117	5.01285965	6.547138233	5.299590272	5.820998667	6.254112167	5.628258156	5.402783933	6.374402478	5.639407511
BCL7B	2.702361706	1.897877817	3.039636711	1.7445943	1.361909433	1.789069656	2.851376094	2.7208673	2.978146539	2.100694428	2.62277535	1.680350722	3.159440761	2.021068406	2.151549433	1.3710594	5.851698789	1.35355585
BCL7C	8.360229389	7.37515555	7.953992506	8.13561485	7.524093111	7.890524294	7.737491728	7.741912644	7.946109144	8.039323961	8.417226278	8.603745222	7.813299467	8.330253778	8.512068083	8.603189806	9.218741667	7.995891644
BCL9	4.42242335	4.54750905	3.481954706	4.448908828	3.95277425	4.245807489	3.907181789	4.022215406	4.038265739	4.1583609	3.515615367	4.285954128	4.224498583	4.457130656	4.389034567	3.507595761	5.217536144	3.697897489
BCL9L	9.201176278	8.776079889	9.001187556	9.270938944	9.2164695	9.044949417	8.931596111	8.784938417	8.587633167	10.05053267	8.834940167	9.611530639	10.45875183	9.094991333	8.570481722	9.654380722	8.709198806	9.103310167
BCLAF1	8.875172722	8.859286528	8.700865	8.630102889	8.949830389	8.99617675	8.391928472	8.691507139	8.747119444	9.087118111	8.498682194	8.879484833	8.45824325	8.7594765	8.736443222	8.981456556	8.757345222	8.339391494
BCO2	4.452198111	4.63069665	4.513821656	4.457743867	4.497362567	3.650632211	3.25083395	4.7922035	4.940539778	3.851195283	4.327767939	3.663565878	4.877052694	4.071397472	3.498284906	5.066469328	2.711430533	1.878734983
BCORL1	3.369119122	2.160193244	2.841744278	2.568078267	3.211682772	2.679311206	4.049021872	3.918093889	1.721376	2.038757961	2.851376094	1.688890094	3.158127222	2.356546806	1.437499739	2.6915675	2.897829456	2.775494483
BCR	9.528728167	9.228967556	9.191356611	9.060014722	9.160875889	8.647592833	8.639289667	9.801174667	9.402715917	9.902329806	9.202591722	9.79250975	9.576562806	9.704790556	9.355756667	9.257530833	9.586256139	8.995568722
BCS1L	7.109633956	6.464856917	7.15196155	6.342746778	7.092598739	6.595697739	4.853005006	6.33693855	5.575900239	6.023209511	5.270676717	6.464856917	6.324381139	4.429019783	5.42305965	4.671538961	7.401982494	6.278547522
BDH1	5.819610567	3.858216956	5.8854735	1.921075544	5.702240628	4.331419994	2.600501617	5.180671856	5.586380006	2.438248061	5.764836894	3.4951109	4.305403778	5.169502472	6.450110656	5.126894294	4.325529322	1.444199178
BDH2	2.555787689	2.624588111	3.375297361	2.811714356	3.269485706	2.444684561	1.466445639	1.433321239	1.392889856	1.515766	2.924942289	1.9710358	1.600125967	1.359960806	2.256740017	1.874325194	2.036446589	1.381768678
BDKRB1	5.305333511	4.115985467	6.521787728	6.177910122	5.588439539	4.70940465	6.6535008	5.938838794	5.892817217	5.254085794	5.496927183	5.660020089	6.157543161	4.840383006	4.774138583	5.376569556	5.222575478	6.3361313
BDKRB2	6.9946377	5.255679317	6.930046478	5.83444185	6.8952295	5.395288978	5.975929567	6.786112439	7.190802683	6.516602428	5.774034144	6.206735028	7.302396539	6.920447167	4.190001706	4.931113628	5.854722017	6.281877544
BDNF	4.644099961	4.589509828	3.841778072	3.853056467	4.573547228	4.407736928	3.104216567	1.336874922	4.928219278	3.442909322	4.784811156	4.666636978	1.389135706	5.717404072	5.578826683	6.123303372	2.080271911	3.222755922
BDP1	6.263521233	5.296890444	6.091633694	5.558562756	6.056758994	6.461734678	5.845847006	5.261996717	5.105582394	5.935610639	5.111429	5.595571561	5.799530394	4.024827744	5.467791689	5.010432617	5.763659928	5.41683325
BECN1	8.264166028	8.638225472	8.347047028	7.754762983	8.223662722	8.234711083	7.234273194	8.129904333	8.127693161	8.511153083	8.180686278	8.130980972	8.459306083	8.774766778	8.780813556	8.401948861	8.037031722	8.437790583
BEGAIN	5.880686267	5.592467372	6.841141744	6.707139772	5.903936094	6.043881156	7.591158783	7.640104239	7.466853256	5.664807122	5.923538489	6.105419633	6.96654505	6.143022606	6.790027389	6.385631006	6.192468	5.411469767
BEND3	8.182557	7.661585572	7.677361733	8.507911222	7.434138572	7.080704311	8.32008875	8.106506283	8.152550317	7.357295789	7.850113883	7.665208744	7.837105717	8.22976725	7.906540744	8.524242361	7.994336483	7.949402961
BEND5	2.566346222	2.629847061	2.769096167	5.031434489	2.999527633	3.999347511	2.998234578	2.907944261	3.060333294	1.729918622	2.171315394	2.722068039	3.294715406	2.519673167	2.272284372	3.028137828	1.626790022	3.139164172
BEND7	4.384134178	5.698578	4.908121767	6.118472439	4.466928256	3.182756222	3.921335228	3.863332117	4.438834406	4.705988678	4.094347006	4.226826356	4.728167872	4.48460045	4.137056194	5.966150361	3.866274456	4.246710039
BEST1	4.190001706	4.761763539	4.874671917	5.831620983	4.316443717	4.595186361	5.380745011	5.874679789	4.150188739	5.393176572	4.356672183	4.714947744	4.728835917	4.920628711	4.593136683	4.252710061	4.459212967	6.328016983
BEST2	10.83196106	10.01810992	10.29120964	11.54189342	10.85438311	10.32824472	10.94278236	10.65039467	10.56796072	11.06691428	10.61719639	10.77390881	10.34027722	11.236635	10.28472972	10.13074061	10.3156235	9.794627056
BEST3	8.826182194	8.864382028	9.416854	9.564513611	9.087118111	9.1515035	10.3491975	9.582011722	9.657116778	8.75501775	8.914924722	8.587633167	9.480420278	9.418664333	9.458384806	9.474803361	8.509026667	8.877008
BEST4	5.770637494	4.80796425	2.724125178	1.48293785	3.756403361	4.094347006	4.662113772	4.893850178	4.625909133	3.758662622	3.460346533	3.623325444	1.480168283	5.272895494	5.040777872	3.333785339	4.363485622	3.898634117
BET1	5.758842511	6.0812119	6.175985694	6.23494555	5.843712378	6.076931228	5.773530867	5.859481072	5.315210744	5.53301915	6.308328089	8.455163194	6.068394183	6.019970844	5.436722544	5.28301485	6.439937917	6.31645985
BET1L	9.093293694	9.390311028	8.866682333	9.235167	9.072188556	8.757345222	9.623477833	8.844808139	8.524242361	9.119414167	8.869876139	8.897221028	8.482143944	9.098339722	8.442165722	8.454682444	8.390281422	8.71593675
BEX1	1.572457433	1.4749065	1.7602417	2.605621222	1.428980561	1.465704967	2.1034423	2.042572272	1.88086765	3.72520655	1.652279283	1.469953228	1.836670878	1.735468056	1.507882703	3.419597106	1.607570306	1.63938795
BEX2	7.607406556	8.29791385	7.923873706	8.786855917	7.971083794	7.911319778	8.984271833	7.677709544	8.438962278	7.428440156	9.320123222	7.841141867	7.518967422	9.393399583	9.197737333	9.064255639	7.290273144	7.75844495
BEX4	7.928342756	7.961824483	7.917618939	9.155095667	7.8882353	7.969141228	6.9935006	7.521058578	8.062955144	7.083653728	5.51983425	5.894230156	5.923999622	7.925129544	7.215029833	7.250384233	4.846359122	7.52773965
BEX5	2.077622261	3.691154022	2.501545461	3.008099783	1.452977461	3.649861444	4.802250867	2.0282862	2.913878206	2.706326744	2.057902639	3.71140595	1.884944789	4.357377317	3.847780806	2.883464583	5.101282578	2.677242511
BFAR	6.881961344	7.130175822	6.768684972	7.083653728	6.320815306	7.39565655	5.983593144	6.798586267	6.057962444	7.341250211	7.260527694	7.563932039	7.309496656	6.6925853	7.909915278	6.816533556	8.253346028	8.342616944
BFSP1	1.84210475	1.803235628	2.677242511	1.945284128	2.053728933	1.948656389	2.919482267	2.288427556	2.769096167	3.222755922	3.674638844	3.496249311	2.788493211	2.734762378	3.351954039	2.66530825	4.421951672	2.072581794
BFSP2	4.080663961	3.197417967	1.40272585	3.092225144	2.903327728	4.551630378	5.644238061	4.000822478	4.736655039	4.193144567	4.633059383	3.661636733	3.386297989	3.8470742	4.711604767	3.359078822	4.153876878	1.740237489
BGN	7.789879411	8.409990111	6.916070744	10.21268406	8.096894222	8.442165722	8.124724761	10.55795239	7.388233167	12.22802708	9.810726222	9.71455925	11.06691428	10.71743817	11.20083636	9.888074528	10.18798122	13.43545956
BHLHA15	8.151829083	8.890320556	8.056981683	9.965425667	8.306023667	7.647740528	8.486677111	8.496799778	8.42333775	8.430903722	7.802885489	8.075647411	7.392474344	8.693263944	7.817956383	7.728191633	7.514876311	7.400844594
BHLHE22	2.151549433	1.602895256	1.359960806	1.343559656	1.332260517	3.359078822	2.989788661	1.340018528	1.400120472	1.728174711	1.340642472	1.335575556	1.334742617	1.336432394	1.340642472	1.339287611	1.331461517	1.324972311
BHLHE23	12.20323919	12.34655519	13.38486114	12.90153528	11.86694239	13.22271858	13.63020608	11.92251061	12.81997664	12.71366114	12.37341764	13.41077522	13.60809508	12.57559647	14.24164017	14.06045325	12.51738281	13.14643889
BHLHE40	10.98304664	9.2955845	11.49672958	9.036853556	10.50580722	9.865378528	10.01684406	10.76362272	11.07097494	9.207487694	10.45344547	10.21427578	10.55642325	9.003766556	8.123932044	9.859007833	10.18215711	11.29098506
BHLHE41	6.101931889	7.36065635	5.226682617	8.028796289	6.336566406	7.393660833	6.750590322	4.225949883	5.625236822	5.576454156	6.603509472	5.707747461	4.936797622	6.269115811	6.774124661	5.329563778	4.751995283	8.446337194
BHMT	4.613366817	4.000176489	4.724820067	5.532076022	3.862573011	3.097146106	4.240302589	4.796946694	3.626729794	4.351835467	4.311553606	3.493299106	3.936221589	5.142766094	4.760720733	5.007744272	3.845413422	3.179826656
BHMT2	4.9088055	4.342684617	4.629477567	6.881961344	4.66250935	5.41931935	4.909865633	5.939153656	4.7937032	4.931113628	3.510024806	3.424017511	3.749416544	4.675546994	4.5154902	4.238779261	2.6334527	4.885259361
BICC1	4.132618722	3.809556411	3.882743767	6.168647689	3.693138656	3.884835533	4.916163783	5.121040683	5.648020683	5.091516178	3.532162072	4.38022095	4.6208769	5.563919633	5.784699078	4.655565322	4.163085811	5.977447667
BICD1	1.977379022	1.479321428	2.304342133	2.592126833	1.619532206	3.130043783	2.3394685	1.998504733	2.036446589	2.942127889	2.867435672	3.086886856	2.296037333	1.826324411	1.756048572	1.499296244	2.043907772	3.413537017
BICD2	8.590829222	6.945719167	8.414453444	5.673024122	8.037768617	7.361202983	7.031389311	8.092774494	8.109451444	8.969274083	9.290805778	8.507911222	9.795673778	8.187138856	9.421319806	8.600549028	8.769506722	8.098290833
BID	7.931598683	7.575093661	6.255298861	5.875966689	6.903767189	7.811935022	6.122349361	6.859001444	6.182106089	7.687869317	8.336655589	8.388838333	7.779965339	7.918600867	8.507911222	7.927746578	8.177893583	8.224690383
BIK	3.415166611	5.125285528	3.193800939	2.09670245	4.993164022	4.871548672	5.266872406	3.79884035	5.5420418	5.705957017	6.071951378	7.188982022	2.219845122	5.410466728	3.951826311	4.4810019	4.098540744	4.479285806
BIN1	8.707450444	9.349020361	8.373863461	9.272516444	8.969274083	9.133387222	8.948590167	9.124645639	8.352560439	10.21549425	8.514112806	8.626381667	8.388838333	8.726030389	8.79336775	8.628366611	9.108873889	8.726030389
BIN2	4.0551717	4.562862206	4.300130367	5.081330972	3.649057061	7.049053078	6.908592167	4.795207761	4.440727472	4.892688811	4.796456472	4.893253444	4.863907611	5.502754567	5.299188378	4.663209883	4.292715856	5.171280372
BIN3	6.67019625	6.337302294	6.204722294	6.911899544	6.666806567	6.288094922	6.7695376	6.449125806	6.871838628	6.364956472	6.202454111	6.321967928	6.306791972	5.855829039	6.099885639	6.570416294	6.883939222	6.227204411
BIRC2	7.696220606	8.127087872	7.652577639	7.816676	7.811441011	8.321072972	7.447101083	7.406955767	7.599373289	8.828377778	8.454682444	9.047498833	9.077297028	7.85928525	7.9439665	8.065030539	9.099091083	9.561088694
BIRC3	3.658715967	6.115292033	3.750669989	5.237844389	3.602811433	8.074532461	6.343708789	2.492669689	3.979565628	5.704134239	5.126389956	6.630908544	5.198229667	3.318195378	5.321077139	4.766611117	4.760720733	5.21508875
BIRC5	6.674798839	4.464310011	6.3893597	3.370558983	6.383132117	7.239688739	6.915542528	6.23837775	7.116658394	8.106506283	7.913465017	9.367935389	6.784526339	9.090003611	9.419465056	8.158228578	8.613417306	7.712966711
BIRC6	2.713935989	2.086244044	1.337464333	3.688520289	2.387190428	2.458770544	2.853407294	3.062667739	1.400775789	2.185207672	1.35905655	2.640658494	3.408059122	2.832962967	2.862054172	2.066058911	3.163997128	1.789069656
BIRC7	5.057382539	3.0041919	4.617476856	4.22195905	5.322103628	4.204138211	5.671739617	3.274515	5.035225083	5.134387956	4.201303694	4.694828528	4.592419356	5.509062111	4.235698911	4.612205106	4.106838806	4.452198111
BIRC8	2.21753985	1.478574222	1.678057472	2.268246194	1.440065306	1.467539633	2.093163578	1.956834078	1.7602417	1.491236306	1.527883489	1.523097217	2.0501457	2.053728933	1.493466906	2.129205161	1.721376	1.478574222
BIVM	5.644238061	5.559939411	4.943577078	4.6821617	5.328015728	5.026777922	3.468459933	5.040254033	5.121923811	5.333341444	5.38018615	4.903071867	4.7260575	4.933083483	4.9137165	4.607861067	6.046587867	5.240647044
BLCAP	10.5075875	10.14609836	10.01684406	9.912319	10.17754106	9.841425667	9.847616	9.857459833	9.940418889	10.59878958	10.00901547	11.06296583	10.43741433	9.818818694	9.934801722	10.17928133	10.36830769	9.825151556
BLK	1.868128244	4.840997294	1.611502539	3.089577439	1.374595483	8.237703194	7.839003083	3.390267594	2.586714833	3.404783628	2.423940244	3.010071867	2.785174283	1.574631533	2.568078267	5.448386661	3.77670845	3.994223178
BLM	4.48460045	4.725404539	2.608186144	3.32430515	4.2691895	5.613534472	5.202871672	3.026855717	5.129086078	4.608896772	5.378136083	5.675819506	4.36091215	5.865333878	5.563919633	4.760720733	6.140862828	4.071397472
BLMH	7.170553422	6.62200915	7.886868433	7.294077133	6.7883663	7.836567756	7.675370606	7.951106317	8.803661917	8.371508561	8.682744444	7.081142306	7.469783256	8.938299444	10.26243339	8.984886583	8.108049722	8.100787128
BLNK	7.000205389	4.927033956	7.522185467	3.719782111	7.363009106	7.0770565	6.431981461	6.566049161	6.497484172	3.552882356	3.828426978	4.718462383	4.961329722	3.633061967	4.853005006	3.774739539	2.693048117	1.969225839
BLOC1S2	6.719208483	5.455074961	6.595697739	3.255586189	5.727687989	5.595571561	4.241043283	6.022951367	5.616608333	4.905376828	5.793390611	5.810339106	6.720936878	5.154820083	5.985487311	4.514686783	6.201572967	5.813380506
BLVRA	8.820933694	7.611804028	9.168144917	7.345128178	9.272516444	7.3651713	6.439275239	8.120021694	7.649767561	7.3124945	8.395998972	7.820739972	7.855446861	7.038684172	7.155584139	7.78926635	8.288210756	7.572439656
BLVRB	6.459535089	5.440810294	6.68235145	6.823841856	6.300714922	5.313901344	6.160572522	7.552423911	6.685298	5.685980922	5.958173289	5.406423678	6.136601061	5.664155672	6.179291856	7.148576906	5.282548511	5.749541339
BLZF1	6.685298	5.503278283	7.286773272	6.022525706	6.725394961	6.226544172	6.360501956	6.357962378	7.499386444	5.687540167	6.082572939	6.455311489	7.244534922	5.731100261	5.748932906	6.950503617	7.185684083	6.332491961
BMF	5.455074961	6.988381872	4.749161639	5.652811122	5.631479061	7.675370606	7.179676267	4.908121767	5.269274983	6.511757689	5.648020683	5.335791778	6.945313222	6.415119978	6.3893597	6.770080394	5.418135228	6.515776639
BMP1	7.285108367	6.55654545	7.578908689	6.611317539	7.797159978	6.046209033	6.614691283	7.798068628	7.111019683	8.968046306	7.607406556	8.672096222	8.563610389	7.639153472	8.201047111	7.107832339	8.656340472	9.424210333
BMP10	5.56053475	5.518719667	6.74962995	6.647322011	5.750852194	5.696575128	7.069434711	5.581147983	6.773755478	5.790836861	5.676250517	5.501115539	6.623608689	6.478799294	6.834634661	6.937706056	6.273370061	6.489063306
BMP2	1.365391356	1.746216806	1.418058511	1.534176356	1.7602417	1.349469378	1.446774856	1.350762872	1.462460917	4.48460045	4.9733772	5.621783139	4.681488378	1.368813328	1.354156294	1.359641944	3.841034356	5.527077117
BMP2K	7.341250211	7.578290517	7.402339878	7.625624383	7.1478156	8.749059028	8.3706731	8.180208767	7.8980491	7.877779756	8.057624228	7.519865056	8.674838167	7.663516467	8.188071322	7.447101083	7.951106317	8.091932506
BMP4	6.563608144	5.963546022	5.895775678	7.164660017	6.016258872	5.868200756	4.570435578	6.942271672	5.798489217	6.786628194	5.247418856	3.976986717	5.29615535	6.143908	5.280698667	5.451174189	3.631143694	6.208446683
BMP7	9.19349175	7.77851695	8.847619139	3.582582861	9.004449389	7.289428783	7.316142222	6.858562544	8.922797222	7.605493861	9.693108028	7.610413211	6.015889722	9.181306944	11.77932272	10.60304689	4.275679889	6.773755478
BMP8A	2.739372072	3.242987156	2.47582545	3.269485706	1.480168283	4.2484197	5.040777872	1.581913744	2.821421606	5.876605172	5.031434489	5.933870856	5.680790722	4.436365911	5.01285965	4.584596444	4.506837089	7.256288556
BMP8B	6.885985861	7.080267006	7.483547883	8.238885583	7.568164622	7.713989483	9.085658417	8.1713275	8.108942806	7.654374111	7.930073511	7.592775461	7.713277856	8.29791385	8.283066822	8.411498861	7.652271828	7.571388017
BMPR1A	7.462313994	7.713277856	7.071017844	8.152944406	7.527304517	7.343353189	6.47413405	7.006804744	7.441861956	7.797575956	7.419908744	8.07966265	7.852942711	7.007755761	8.1154943	8.188071322	8.136233139	7.988381789
BMPR1B	3.427257028	5.462250272	2.419310317	1.395443139	3.275113289	2.605621222	3.077346167	5.787798294	2.967685094	4.959760722	5.600758506	5.583639033	5.988922244	1.864059533	3.740513222	4.757892933	4.117604339	4.529965056
BMPR2	5.604706106	5.742624383	5.147993867	6.640323094	5.605329494	5.609256389	4.816683861	5.931857611	5.324324294	6.200510422	5.901405839	5.152526072	6.472119961	5.903936094	5.585553978	3.598977806	5.928376683	6.511323556
BMS1	10.68990872	9.752515083	10.58997542	9.889788056	11.357198	10.53105047	10.04862019	11.11443422	11.32723647	9.570266361	9.732485667	9.699325556	9.801174667	9.893448528	9.233151222	9.737966333	9.254507611	9.877519167
BMX	4.3710897	2.378199967	1.871650367	3.425054911	3.567377311	3.428331944	5.610206283	3.042360011	4.326365344	3.727667322	3.182756222	3.427257028	2.438248061	4.159142261	4.176712544	3.299643122	3.535719222	2.42924225
BNC1	7.714481556	5.227863544	8.1206426	2.627324667	5.846391194	3.83722095	3.770674989	6.36440075	5.685629922	8.91242425	8.446835917	8.654819778	9.160875889	5.2128452	5.774034144	6.859603461	10.95756114	8.107637517
BNC2	5.468292117	4.225949883	5.327529439	5.940106156	5.574051233	5.209935956	5.224291767	5.072718589	5.0937123	5.772549206	4.8091213	3.492292056	5.033320783	5.055060856	5.301417906	3.698884983	4.554961617	6.835115239
BNIP1	7.046318922	6.525900317	7.100641728	7.231800494	6.8753708	6.744983561	7.523660383	6.730739778	7.584221817	7.071860844	6.660131889	6.992594022	7.049936	7.325402267	6.792334489	6.694774228	6.832515472	6.935673383
BNIP2	7.323866772	6.842610083	7.191805583	6.674798839	6.883592894	7.374252761	5.059055883	6.860422406	6.304222044	7.170875628	6.857734078	7.093354439	7.398656606	5.970832128	6.420720422	6.027515356	7.351349811	7.454870961
BNIP3	7.221588022	9.274416389	6.808047672	9.320949917	8.750647083	8.113216528	7.550618511	10.00901547	9.312287917	8.305602389	10.59376986	9.856458722	9.818818694	8.136233139	7.733016311	9.063490556	9.565369028	11.00220506
BNIP3L	12.61203636	13.66950906	12.05516678	13.20401644	13.43545956	13.41077522	12.890001	12.99225289	12.24802272	12.43205061	13.54188653	13.33868583	13.23016314	13.82374978	13.08306433	13.36887933	12.79481069	12.6171705
BNIPL	10.73591456	7.010617989	10.68697011	5.459673961	10.84274842	8.960974611	9.453998028	10.87644017	10.97578719	5.347970111	6.725394961	7.063184272	10.40852194	7.714481556	6.952094117	8.476211472	7.285108367	3.241068594
BOC	7.066311767	6.006064728	6.785604139	9.248711639	7.533231744	5.867735617	5.122483328	7.007755761	7.366784911	6.312979767	4.494095756	4.539458678	5.9070555	6.214039978	6.757992567	6.509419294	4.482702472	6.340761544
BOD1	5.382630428	4.958807639	5.283992672	4.921196567	4.686254561	4.700968561	4.264274411	4.817320667	5.247041889	5.723281089	5.864296717	6.130446211	5.561811022	5.504753689	6.764185367	5.639407511	5.537829694	5.872444089
BOK	8.654819778	6.703217933	8.715294361	8.177396256	8.405757444	6.315918789	7.563932039	8.355753056	8.664183944	8.690260194	7.065020156	8.2725085	9.123126083	7.369739933	7.125516372	7.268644478	8.407447472	6.996703411
BOLA1	11.04321842	11.52525719	11.66822011	11.71143969	11.47457408	11.96840678	11.55013211	11.24001261	11.15728747	11.53828889	11.40351803	11.20083636	11.24868556	11.70654006	11.06296583	10.98702044	10.38976644	11.62444081
BOLA3	7.471322589	7.693116067	7.561674767	6.625594578	7.330005344	6.795787622	6.683184183	7.254533011	7.187622361	7.416409833	8.214402361	7.877131461	7.349908439	8.037031722	7.10881915	8.203553089	9.070075611	7.52644935
BOP1	7.682886489	6.800461678	7.742345106	6.187263628	6.972242467	7.208491378	7.256002806	7.606474933	7.443222389	8.476642861	8.766277833	8.261627444	8.013294289	8.785501389	9.08915	8.738986444	8.596638611	7.412715322
BORA	5.169502472	5.088984356	5.254617833	4.409665411	4.708039572	6.088361267	5.340400078	4.304307906	4.893850178	5.451174189	5.530888594	6.376261878	6.075555089	5.550417344	4.654868994	5.691754628	6.071586011	4.922645139
BPGM	6.101083917	6.046587867	6.691072361	5.820998667	7.876213728	7.186221883	5.8187135	5.574051233	6.321198678	7.600856472	6.535386583	6.504392978	8.683844806	5.804471867	6.130851811	6.162637061	6.851371406	8.699941278
BPHL	8.61583275	8.949830389	8.196852683	8.818497167	8.427114944	7.694324778	8.310072261	7.772722344	9.232392472	7.838151083	8.768726444	8.36063025	8.271080778	8.593482361	7.871493489	8.102854022	7.762467833	8.043740839
BPIFA1	4.877984956	12.16476225	5.33080675	8.215021028	4.974221439	4.84251095	6.715328344	4.557137128	5.821834467	4.984859433	4.805790556	7.337676822	5.7112467	5.615618706	6.035963833	5.198531778	4.873946611	4.903071867
BPIFB1	10.21427578	15.42507722	6.064705478	14.19392092	9.450277278	1.536412789	6.728958361	2.489538656	11.78739817	3.282184817	6.688551294	9.225890278	6.433879017	8.485521444	3.899176239	8.349205772	1.889697856	3.870941222
BPIFB2	13.619576	14.36189242	14.75134483	14.76827389	13.04867392	14.24164017	13.52067178	14.10288161	14.83172142	14.53575919	14.53575919	13.89172569	14.24164017	14.04230736	14.00636258	13.5792025	13.63020608	15.01773092
BPIFB4	1.50658775	1.673516294	3.112239872	1.440980078	1.554863617	1.375370111	3.658715967	1.370078378	1.495016772	1.595300756	1.349469378	2.729167406	1.469953228	1.342489478	2.681238478	4.595186361	2.389054444	2.615335544
BPIFB6	2.439982794	3.093566206	3.2857567	4.773338711	1.548165661	1.874325194	4.55006645	2.309463511	3.601836806	2.901997194	2.973953433	2.286794178	2.999527633	2.778112389	1.918774906	4.220367889	2.698169667	2.07447555
BPNT1	7.124186944	6.747271383	6.806217017	5.849037589	6.809576783	7.991079756	7.02624025	6.913766222	6.992594022	6.914199933	6.827197411	7.633663194	7.620873522	6.8565726	7.490566083	7.4838494	7.273096717	6.457368522
BPTF	7.155584139	7.986578617	7.160725267	8.928270694	7.540538589	8.772902333	8.153825922	7.755369167	7.551381017	7.226111828	7.31381015	6.654425639	7.125888378	7.774838339	8.031580594	8.083253444	6.974267489	7.247055483
BRAP	6.594362283	6.292584889	6.767659628	6.00091335	6.561461778	6.261192172	4.869388078	6.218413411	5.741335633	6.504807	6.525057939	6.085208556	6.970629378	6.589493411	6.066932494	5.830842789	6.879471856	6.667978617
BRAT1	4.28808685	4.283430389	4.877424989	4.419168133	4.01053535	4.497894372	5.072048333	4.1583609	4.15467715	4.635659128	4.257006122	4.746217861	5.021649222	4.567610767	4.887896956	4.589509828	4.812299722	4.282571439
BRCA1	2.82782385	1.467539633	1.502429317	1.746216806	2.401332583	3.43948435	2.0501457	1.838441972	2.0403899	3.083481239	3.432983511	4.096637044	1.556837528	3.644651456	4.487774439	3.576794572	4.718462383	2.284017856
BRCA2	2.5408179	1.53926245	3.066935733	3.110638011	2.0349398	2.803293072	2.260596333	2.333652328	2.519673167	2.890014389	2.245839761	3.4890833	3.100606989	2.508424811	1.992538344	1.831129928	3.835527483	2.09670245
BRCC3	7.124598428	6.504392978	7.339441872	5.379789678	7.10881915	6.407359889	5.953865089	6.652802744	6.572620217	5.804059222	6.764185367	6.789152856	6.271542717	5.994222722	6.072457972	6.595190217	7.09413745	6.1994258
BRD2	7.281974406	7.716414822	7.55763115	7.856351689	7.739420356	7.787185767	8.50735275	7.302396539	7.522185467	7.245691361	7.191316017	7.029054994	7.269714106	7.849095122	7.861183678	7.630488183	6.563086189	7.149892817
BRD3	9.084404	8.856177556	9.523579611	9.771506472	9.418664333	9.182755861	9.463454444	9.28694925	9.742696556	9.2955845	9.304310583	9.246296417	9.087118111	9.640398778	9.543357611	9.570266361	9.056883389	9.031107444
BRD4	9.491792083	9.304310583	9.368621306	9.78602175	9.394285139	9.647531944	9.656400889	9.331210972	9.518597333	9.699325556	9.319186722	9.442185361	9.395779	10.02041406	9.692126361	9.845111694	9.197737333	9.575423139
BRD7	9.056883389	8.315273983	8.942611194	7.650733044	8.760033833	8.504905556	7.304811983	8.31145765	7.9986367	7.632188039	8.727870306	8.630102889	8.420085083	7.482869211	7.323866772	8.144911778	8.333280556	7.829794639
BRD8	6.125379994	6.794556028	6.527256889	6.837022294	6.8072899	6.662446844	4.822229244	6.410837928	6.107882489	5.585553978	5.633529039	5.569786794	6.202139817	6.10703295	5.950451961	4.767719767	6.124963833	5.779475128
BRD9	8.64287625	8.202998917	8.345818089	8.805883333	8.066309689	8.740381639	8.666319222	8.006073006	8.2725085	8.816543889	8.689520528	9.364503056	8.388112333	9.061382111	8.543508694	9.394983389	8.679141333	8.482619639
BRE	7.852417194	7.645896928	7.872996739	7.522185467	7.925129544	7.624440411	7.541329161	7.495818444	7.429501922	7.968152444	8.01243245	8.197382667	7.445197611	7.433203206	7.00320195	7.640954511	8.463252667	8.459306083
BRF1	9.359221222	9.696837083	9.636018778	10.40679656	10.02713125	10.08419203	11.12697086	9.892256306	9.855561111	9.540072667	9.777197222	9.62647575	9.525970444	10.34027722	10.6769445	10.53929983	9.182755861	9.425116722
BRF2	5.133357894	5.032098494	5.114011056	5.010432617	4.690873133	5.064854094	5.193701033	4.469513506	4.133898689	5.660346011	5.624427828	6.167217461	5.605329494	7.309496656	6.563086189	5.1811518	5.982566794	5.513786506
BRI3	9.22310675	9.653524361	9.569277833	10.28337467	9.226483556	9.270938944	10.10081006	9.841425667	9.525970444	9.301167444	9.650603722	10.04649078	9.600069056	9.866546361	10.0556395	10.09325278	9.390311028	10.10324161
BRI3BP	8.189785	7.899256139	7.960061778	6.451657911	7.894445672	8.906601083	8.4915255	7.851531217	8.414453444	7.874038411	9.222261361	9.341087611	7.845926056	8.850122556	9.376401	9.274416389	9.460114194	6.914199933
BRIP1	5.00034045	2.07447555	4.606214228	5.41683325	6.513541156	4.708039572	3.409820572	3.786312433	3.088242183	3.357937333	4.731595522	5.3443306	4.678594883	5.042196939	6.860038633	4.572045667	5.468292117	4.495622206
BRIX1	7.971935039	7.066311767	7.78253625	6.482945439	7.373782311	7.132498483	6.5977064	7.055094556	6.716168422	7.344630117	7.933210522	9.485525222	7.229516761	7.616134578	7.111019683	7.842863333	8.719139278	8.086534183
BRK1	11.17278828	11.58159581	11.60446517	12.30221922	11.28208322	11.47791425	11.61618508	12.07744403	11.54189342	11.33324033	11.32151511	10.75242256	11.16312075	11.64731056	10.69975778	10.73175553	10.71743817	11.39291964
BRMS1	7.214533056	6.862238978	7.097329561	6.648617517	6.864611222	7.085469878	7.382578106	7.458576267	7.52773965	7.771993606	7.495027256	8.619206889	8.887910833	8.409990111	6.5776886	7.808406817	8.3105102	8.366795444
BRMS1L	5.125285528	4.881127878	5.496056117	2.354909678	4.538493589	4.041357633	2.741698889	5.198531778	4.496317667	5.29615535	5.699070794	5.417374611	5.369787956	4.598314211	3.621316544	4.1258361	6.300714922	4.852443039
BROX	8.510676306	8.067640983	8.649462944	7.131955078	8.672096222	7.916398267	7.598676633	7.996314856	8.616975194	7.921457228	8.155655261	8.208729317	8.202237011	7.799430483	7.642489772	8.909674722	8.320595389	7.653589506
BRPF1	6.584005589	5.828062894	6.661373267	6.432418228	6.23494555	6.276474522	5.892394844	6.4758852	5.972616361	5.976296944	5.804919144	6.173139667	5.611283944	5.988010417	5.654301233	6.349063417	6.035963833	6.033630361
BRPF3	6.527256889	6.98145175	6.663937828	7.526051322	6.667978617	6.469728511	6.654425639	6.633881989	6.843103517	6.515486517	6.532746356	6.62646195	7.094708161	7.274270311	6.796793222	7.061549239	5.918285628	7.006804744
BRSK2	10.11671314	9.179949194	9.9072575	10.11279525	10.38027389	10.02313811	10.01035194	9.003087139	9.682456722	10.09688458	9.629593222	9.739096778	9.638150861	10.04310489	9.773778556	9.533366528	9.707671111	9.606802167
BRWD1	6.884411689	7.0994478	7.300514606	6.946565417	7.399522156	7.978548156	7.143217978	7.171776133	7.270924889	7.055094556	6.838407339	5.980198544	7.021657711	6.661373267	7.183588278	6.605304389	6.516918322	6.951179278
BRWD3	8.0282996	7.141995022	7.988381789	5.59668555	7.612302744	7.863066339	6.397847806	7.293728433	6.6706101	6.573134406	7.660734233	6.562354928	7.026623739	5.908811756	5.407093022	5.797539078	7.188306572	7.278816678
BSDC1	8.123932044	8.287708667	8.114687522	8.9685655	8.376319183	8.32664375	8.442550139	8.113216528	8.351447444	8.204549656	8.481022889	7.6836178	8.684463639	8.562107556	8.626381667	8.187718817	7.766817178	8.180686278
BSG	11.95535961	11.96840678	11.43014403	10.8811045	11.26706428	11.12697086	10.54141692	10.88789703	11.12157111	12.19289114	12.12670942	12.49239411	11.82458758	11.44888297	11.77454286	11.5102315	12.6692125	12.04102511
BSN	3.902500322	2.465524567	3.513908017	5.043491706	3.902500322	1.8993228	4.32914295	3.583383094	3.499086661	3.794596639	3.423001856	3.6823156	3.52277285	3.902500322	3.643601689	4.679183411	2.844930106	3.759592222
BSND	2.453231339	3.385310206	2.171315394	2.203730222	2.088787939	2.200259394	1.816405344	1.738919339	2.293560139	3.146697356	1.458613967	2.105004906	1.813564972	2.326924061	3.488081478	3.9265106	1.629227172	2.133813911
BSPRY	7.433203206	6.495810683	7.662100767	5.2412833	6.91993815	4.622284922	4.81031365	7.657141606	7.323866772	2.879970328	6.107882489	4.691561094	6.097190483	4.536994383	3.8298823	5.386056817	4.204674194	1.84210475
BST1	5.873138794	5.31885	6.106025556	6.5776886	5.712136639	5.915767389	5.195458539	6.043437339	6.231734328	6.026064394	5.086533828	5.212329106	5.299590272	6.102835639	4.888369211	5.912228522	4.869388078	6.906889094
BST2	5.556411394	7.075501611	5.644843678	7.1681955	5.609256389	8.162271294	8.038690172	7.042737078	7.170553422	8.926037194	7.500701156	8.762558333	11.17595614	7.712158133	8.53988275	6.195976433	10.52722833	8.334967567
BTAF1	6.420396044	6.374053733	6.796292428	6.230794806	6.50664405	7.02328125	6.143606756	6.220988428	5.756651211	5.914225456	6.057962444	6.200919356	6.388862722	5.746097411	6.102835639	6.043437339	6.335581833	6.311242994
BTBD1	6.574506556	7.042397522	6.744685494	6.000205294	6.158639178	6.410837928	5.984545467	6.548539333	6.551122011	6.759410117	6.493477694	6.040181211	6.435663394	6.438418761	6.457368522	6.166400083	7.043676361	6.390424778
BTBD10	8.479813222	7.07852805	8.23553375	6.260809278	8.109451444	7.757447939	6.342142067	8.104796978	8.128866594	8.413380639	7.519333744	8.576691472	7.613184706	6.943690889	7.9768621	7.717683522	8.237149111	7.825154878
BTBD11	8.906601083	4.980296661	8.830586944	1.630729161	8.420085083	6.312979767	6.6809315	8.454069556	8.567827444	5.715673367	7.272198111	7.293728433	7.7401983	7.071860844	4.254034094	7.870590733	7.675370606	5.681273944
BTBD16	4.686649983	3.996442567	4.586358744	3.769617861	4.715636233	3.705184989	6.407904133	4.545416422	5.399323544	4.564914206	3.6082958	4.643534778	2.311992228	4.585879506	5.867184894	4.662113772	4.650436389	3.62210245
BTBD2	10.55095275	9.949783222	10.06338081	10.28472972	10.52046564	10.29251456	9.924092361	10.150355	10.08419203	10.18345106	10.86630425	10.54408178	9.71266275	10.57881839	10.06841844	10.30119119	10.92754847	9.900675278
BTBD3	6.83942615	7.989663711	6.185276067	6.860038633	6.375756506	5.389453983	4.610115172	5.964492144	5.83306365	7.935689644	6.62646195	7.389933044	5.402376422	6.059086061	5.392130639	6.96654505	6.134000928	7.277374122
BTBD6	7.59401105	7.783890472	7.75844495	7.729650617	7.730974489	7.828935572	8.058645394	7.286773272	7.709232311	7.4239338	7.419152889	7.615231194	7.33092745	7.962739344	7.757993644	7.115727856	7.918032678	7.425809889
BTBD7	7.817956383	7.833539011	7.574691822	7.544632172	7.7949458	7.649767561	7.201190539	7.667505939	7.661585572	7.763672067	7.827449167	8.027875722	8.065426733	7.744262022	6.748631156	7.560624606	7.882373844	7.748044889
BTBD8	3.030461894	3.227397267	1.525637983	2.873001244	3.238528272	3.375297361	1.850430522	1.455828194	3.675356328	2.206575117	2.693048117	1.580538139	1.671716589	2.987894867	3.780379472	1.525637983	2.910660328	1.914924072
BTBD9	6.8217034	7.162548239	6.7519806	6.046587867	7.106880867	7.24090225	6.368875	6.436059278	6.897330644	6.003802389	5.680790722	5.490905267	5.9603656	6.591590806	6.155591378	5.458540067	4.897059389	6.131443567
BTC	6.645420956	6.689239122	6.480421128	6.352294411	6.3316346	4.285083422	4.0438397	5.0057721	6.428910772	3.8059284	4.694828528	4.367195856	1.648469561	5.912723372	5.689881528	5.804471867	1.452977461	2.268246194
BTD	4.495622206	4.510982711	3.496249311	5.522787044	4.417339394	4.261283239	3.245928111	4.042284828	4.369350994	4.564088189	3.718735339	3.454002411	2.949819811	3.582582861	4.110632539	4.056798878	4.012602206	4.604955861
BTF3	12.56982942	11.75458081	12.05822847	11.02039094	11.86357556	11.84681172	10.95519914	11.57520467	11.6564365	11.51596025	11.05291531	11.36077958	11.63187008	10.93263025	11.04321842	11.08950203	11.76268222	11.13175867
BTG1	9.630484472	10.90446828	9.643491778	10.09954367	9.793290944	11.27621169	10.44531261	10.05409272	9.643491778	10.04649078	10.97578719	10.35068322	11.34656994	10.38027389	11.24282417	10.79155006	10.01175561	10.95519914
BTG2	9.082338	10.41910136	9.08915	9.574141611	9.207487694	10.68155706	10.31093742	10.74626619	8.843507056	8.911162111	8.947034694	8.638740806	9.19608825	8.801043778	9.496989167	8.691507139	8.440024389	8.191265567
BTG3	6.491273128	6.923041939	6.938113461	6.141229922	6.053188178	5.771509122	3.132886233	5.506400106	5.2652768	6.071121833	6.784014489	6.157543161	8.243190194	5.016266717	7.370878667	6.022525706	7.42736645	8.298480278
BTK	3.0547487	5.645771044	3.019843067	4.0551717	3.360432589	8.290904694	7.488856983	4.995690978	4.088642394	5.018654794	5.124743578	4.869388078	4.969202478	5.091987872	6.168647689	3.890345011	4.096637044	5.112412783
BTLA	1.661061967	4.144410539	2.513099783	1.50013175	2.3725707	6.436059278	5.2636257	1.4117142	1.593212761	1.534176356	2.072581794	1.51890735	2.710000606	1.380999222	2.673210406	1.399457822	1.442104044	1.395963861
BTN2A1	9.755281056	9.561088694	9.947161278	9.993033667	10.43200247	9.928381194	12.05516678	9.448727389	9.996966222	9.773778556	10.4389175	9.508773111	9.78602175	10.15331003	10.97411414	10.27875817	8.430001833	9.687327139
BTN2A2	4.086372344	5.413979817	4.562278361	5.894230156	3.320516306	4.926245806	5.673024122	2.978146539	4.023935883	4.473651383	4.199133467	4.337472917	4.299529528	4.481849139	3.816073244	4.016143111	3.999347511	4.733344856
BTN3A1	5.1418476	6.5507902	4.939345083	6.711515778	5.409710072	7.29880835	7.180147111	5.707158289	6.173139667	7.15196155	6.226544172	6.604446389	7.544632172	6.477297772	6.672272717	5.436722544	6.255029467	6.759410117
BTN3A2	4.888369211	5.717078422	4.903071867	6.198978272	5.03909845	6.802146922	6.268777372	5.386762172	5.773530867	7.397397633	5.869174139	5.865333878	7.513273672	6.118472439	6.726166033	5.462250272	6.208867922	6.8565726
BTNL9	4.700465333	3.549215	4.746217861	7.178750228	4.4424627	4.022215406	5.81691365	4.741577744	5.080114944	3.858216956	3.705184989	3.679042917	3.146697356	2.841744278	4.650436389	4.43941395	3.786312433	3.772866606
BTRC	8.857486333	8.4915255	8.438962278	9.189393389	9.011998694	8.604920444	9.19608825	7.755077056	8.926782778	8.923457722	8.25952425	8.585209306	8.690860083	9.209735861	8.099868556	8.169330511	8.471474444	8.134348806
BUB1	5.663542872	3.6171513	5.137544922	2.485985383	5.24656315	6.423955078	5.166552456	4.653562406	5.574931933	5.766993706	6.259803861	6.685661033	4.979763894	6.641938706	6.407359889	4.593136683	7.494523889	6.066101589
BUB1B	7.160725267	4.418582856	6.760887239	3.662409328	6.795351778	7.759661089	4.843954683	6.106025556	6.083905967	5.99335835	6.925778822	8.10852525	6.4868505	7.140007439	7.334605128	6.840604311	8.821459944	7.198833783
BUB3	8.999795278	8.319127806	8.796569889	7.891048439	8.529230667	9.614530861	8.429540806	8.190865667	8.731883917	9.077973639	8.478709611	9.251499889	8.320595389	8.435438306	9.255922139	8.592457639	9.628665889	9.224572361
BUD13	5.25366015	4.878863917	5.651942006	6.728475072	4.950370772	5.657453061	6.4868505	5.028969356	5.914225456	5.027192722	5.230899806	5.194353333	5.330002317	5.758842511	6.317753922	5.789165889	5.789165889	5.9186762
BUD31	8.081136611	7.797159978	8.214402361	7.362105489	8.206589139	7.940228789	7.288153472	7.809290028	7.899256139	7.781538378	8.008324089	8.764386083	7.826049211	8.095283317	7.663516467	8.813764694	7.925129544	7.9439665
BVES	5.053453811	5.855829039	5.208855106	5.81124315	5.136925283	4.814946139	7.273446406	4.9733772	5.792990928	6.639938967	4.481849139	5.487511417	5.457978978	5.628682489	6.218041622	5.101631367	6.964308678	6.399408256
BYSL	6.626877278	5.764836894	6.6952603	4.947989778	5.63021505	5.486372583	6.2860996	6.483284133	6.554749633	7.0206073	6.659691383	7.508943456	6.678905389	7.867712186	6.920447167	7.771993606	6.34451425	6.512198889
BZW1	10.07989844	9.564513611	10.02835508	9.038454444	9.857459833	9.830630139	9.208983806	10.17285922	9.897387944	10.3491975	10.08642292	10.54933933	10.54141692	9.601185583	9.507944139	9.530821222	10.54408178	10.45344547
BZW2	7.873488111	7.243273617	7.695479306	5.722001022	7.168488911	6.607845394	6.125875283	7.3516822	7.770612217	7.219707856	7.589328517	8.529613722	6.771364294	8.00914965	7.60877695	7.670233011	7.766384767	7.121169539
C10orf10	5.487080133	5.33080675	6.166400083	5.807481733	4.35945935	4.813437306	4.313416817	6.845529961	4.247228794	6.045163272	3.981603083	4.312332006	4.686649983	3.190602517	5.266872406	2.117134356	4.596948378	7.139562417
C10orf11	4.249237111	4.42567505	4.159142261	5.7001997	4.052500256	4.375849833	4.404823272	4.987275117	4.076094967	4.724820067	4.009553422	4.128563411	4.789208439	4.851309728	4.255591622	5.101282578	3.782158683	5.330349144
C10orf12	7.719196422	7.464418272	7.782114594	6.6423256	7.794460033	8.029721883	7.118917106	7.638096606	7.568910133	7.047894661	7.090328839	7.559673228	7.481173578	7.261867428	7.075501611	7.487810933	6.965248667	6.946036978
C10orf2	5.635181678	4.456439811	5.187081028	3.183757183	4.878863917	4.546800044	4.220367889	4.663822467	4.823389083	4.9171913	5.136925283	5.364772672	4.730270128	5.839289583	4.859900761	5.871466039	5.418733211	4.432659033
C10orf35	3.646778239	3.685757994	4.140076661	4.249945989	4.039821422	3.055861672	4.104738578	4.385384011	3.873595889	3.964465583	4.391019606	4.239458167	4.271577356	4.566743467	4.459979122	5.574051233	4.263408244	4.462950489
C10orf54	9.215794056	8.57559925	9.431011722	9.097785278	9.642475361	9.064784167	9.516758083	9.182755861	9.597299167	8.949830389	8.414453444	8.574737944	8.289804139	8.671100111	8.728297806	7.909324972	7.833539011	8.4588475
C10orf62	4.466188344	4.487038956	5.661798467	6.693459794	5.485344872	5.548423833	7.66809565	6.102835639	6.7094617	4.944095333	4.922645139	4.663209883	4.418582856	6.104204306	7.852942711	6.701555539	5.452255733	5.660020089
C10orf76	10.31224486	10.01308639	10.14609836	10.35860725	10.4752225	10.064724	10.3156235	10.06969867	10.18215711	10.16325022	10.0359335	9.914033111	9.866546361	10.29452133	9.500710194	9.451179667	9.424210333	9.894710861
C10orf82	6.098089967	5.719412933	5.910782417	6.073768978	6.044847028	5.153825261	7.038684172	6.0948944	6.23896915	6.316902428	5.871941111	6.236333361	6.147396311	6.8360297	5.425053922	6.422911956	6.074526167	5.056806561
C10orf88	5.485344872	4.529965056	4.831256044	4.147283244	5.210998483	5.948090833	3.344479622	4.548238333	3.950337111	4.517941622	4.39845485	5.129763678	4.7773468	2.377096128	4.023935883	4.068793494	5.598467378	5.006944722
C10orf90	3.031199489	4.488453072	3.919341222	6.528735661	3.527769917	2.65645235	5.098016283	2.529201472	4.568851083	1.671716589	2.942127889	3.329087083	3.615397722	4.326365344	6.229474656	5.678513833	2.000355522	3.960116872
C11orf1	6.297263811	6.159202456	6.275665756	6.555214206	6.025179183	5.173956883	5.496549122	5.163250467	5.920370156	5.312327856	6.395156067	5.667829794	6.160572522	6.333660394	5.464482011	6.064705478	6.211538144	5.150461472
C11orf16	1.332260517	5.4688039	4.086372344	4.323169389	2.198431083	1.341985839	3.416448744	1.361909433	2.628654722	1.346348072	2.173269383	2.90525835	2.561354083	2.647484456	3.339874344	3.674638844	1.373335417	2.237470761
C11orf21	8.716511972	8.981988583	8.663595167	9.261192222	8.846114167	8.61583275	9.563452944	9.047498833	8.5521065	8.736443222	8.883209389	8.472033889	8.349205772	9.224572361	8.241519867	8.569189667	7.710694544	8.741037583
C11orf24	7.450800806	8.234225561	7.392767467	8.540448222	7.487290906	8.356121	8.114687522	7.982437456	7.341250211	8.337299289	8.215021028	8.58208675	8.595421111	8.074532461	7.133492556	7.458576267	8.970735722	9.246296417
C11orf31	10.33397328	9.944623333	9.999075722	9.050622389	10.42238019	10.10899006	9.989413389	9.804909	10.05409272	9.516758083	9.818818694	10.19070164	9.276899917	10.45528528	9.885583333	10.42344658	9.335685222	9.335685222
C11orf40	1.850430522	1.391319917	1.584633	1.88086765	1.50013175	2.546635639	3.318195378	1.568780928	2.874420272	2.347729144	1.979920578	1.59929865	2.007624989	2.272284372	3.057604039	2.772058144	1.610153689	1.446295756
C11orf42	8.741037583	9.201176278	8.721722444	9.408767278	9.345862139	8.823458389	10.72468683	9.105641333	9.082338	8.905879639	8.740381639	8.805883333	8.71593675	9.493610861	9.708674472	9.493610861	8.060265794	8.455822722
C11orf45	4.603491517	2.867435672	4.357377317	4.220367889	4.080130939	3.100606989	4.868600606	4.590500228	4.528093144	4.866436322	4.697646028	3.8808065	5.466289367	4.468839183	4.524727683	5.277762067	4.628970506	4.27077465
C11orf49	8.141226806	9.014798583	7.749985578	7.821995783	7.860783078	7.655519839	7.559673228	7.522735317	7.722566883	7.4315844	7.37515555	7.543651417	7.005327278	7.215029833	6.9842656	6.970629378	7.512895606	7.804749933
C11orf54	6.505331006	6.397370883	6.179291856	6.487427006	5.724178089	5.987102478	5.833517572	5.451174189	5.908811756	5.844072644	6.043437339	5.675260811	6.793650994	5.415845156	5.050415167	5.880299161	4.900371778	5.021649222
C11orf57	5.697123228	5.484441644	5.583639033	4.790282678	5.860810756	5.507467489	4.784205778	5.820998667	5.693175028	5.74721035	5.9840252	5.222575478	6.240930417	5.808472356	5.740888144	5.235760239	5.951195267	4.906860189
C11orf58	9.218083	9.652357694	9.315715333	8.949830389	8.953953778	9.436561556	7.960061778	8.723064861	8.476642861	9.153008972	9.062604861	9.320123222	8.878423944	8.048704367	8.943990833	8.194793806	9.385096194	9.864111222
C11orf63	4.011450756	6.817533778	3.726158561	5.226682617	4.398946489	4.966676711	4.535168772	4.314932867	4.428357233	5.188647478	3.539423539	4.54750905	5.258746417	4.023935883	4.653562406	4.904777222	3.010071867	3.153924344
C11orf65	6.744983561	6.820797489	6.775755728	7.420498317	6.636076911	5.534213217	7.102954233	7.232744883	6.207525083	6.648327017	7.034499228	6.519626856	6.066461633	6.705166139	4.9040623	6.006064728	5.485344872	5.912723372
C11orf68	8.039323961	8.25952425	7.838151083	8.431387167	8.272096367	8.3105102	8.643934639	7.841945067	8.181086639	8.615214361	8.356594183	8.976373167	9.197005056	8.203553089	8.236098278	8.236602672	8.558515389	8.727870306
C11orf70	2.399137556	8.129904333	2.7958654	5.415845156	4.267742128	1.854101761	3.870941222	2.611429289	2.425899011	4.624674589	1.504355289	4.961329722	3.163997128	1.510839333	3.856308822	2.948894906	2.703768856	4.346661656
C11orf71	8.082709956	8.682744444	8.452953389	8.882591889	8.32664375	8.321527944	8.956807556	8.13561485	8.57559925	7.96578945	8.513277778	7.965330261	8.604920444	9.046250167	8.315706667	8.738319	8.515953778	8.294671094
C11orf74	4.651626533	7.301985489	5.127473761	5.3361153	5.090232044	4.107649922	2.844930106	5.054655544	4.447294511	4.347420994	4.450789517	5.436722544	5.262558217	4.163085811	3.902500322	3.440950794	5.18759665	5.575900239
C11orf80	6.834260239	5.611283944	6.982929294	4.346005911	6.573134406	6.161958011	6.30471015	6.55275445	6.966938789	5.745147389	6.705166139	6.552310289	7.458159278	5.534213217	5.402783933	6.120131344	6.905293622	6.189119639
C11orf84	6.285281661	6.373762883	6.354283533	6.245547422	6.299778717	6.102835639	6.884411689	6.441955039	6.277641111	6.923975728	7.158332106	8.411498861	6.714079156	7.429229983	7.053075033	8.043251256	7.139115033	6.997553478
C11orf86	3.320516306	2.611429289	4.040770222	4.361724111	2.853407294	2.121032933	4.1616949	3.315468217	3.582582861	3.834800928	2.807427867	3.17285455	3.511795822	3.380988033	3.530974783	5.9937573	3.402881217	4.039821422
C11orf88	1.583202139	9.560215861	1.451599522	5.227270822	4.774138583	1.762506911	3.445965644	3.407246578	2.933075411	2.732648061	3.025916606	5.418135228	4.259608117	3.445965644	3.565142361	5.033320783	2.775494483	3.253958372
C11orf95	9.012575556	8.619958111	9.571256611	9.647531944	8.756631722	9.205051806	10.58717003	8.931596111	9.630484472	9.189393389	8.937564889	8.914924722	9.441356444	9.365389972	10.23218933	9.743628833	8.913104083	9.439238611
C11orf96	5.018654794	6.059604939	4.609651211	7.783890472	5.018654794	4.883345483	1.640324333	8.278801556	3.006983011	7.428844589	5.099479767	4.860877372	5.802962778	4.577495028	4.090156011	6.127173189	5.68250465	8.704466333
C12orf10	9.839756139	9.916520278	9.680540028	9.888074528	10.0241845	9.761849028	10.61341919	9.940418889	9.769161944	9.822395556	9.245603722	9.728896139	9.466702444	9.876691833	9.589461556	9.876691833	8.986330861	9.510648722
C12orf29	6.186572206	4.70158395	6.149216667	3.749416544	6.0133387	4.825162578	5.339568367	5.192741067	6.037187006	4.82637145	4.736055911	5.17448345	5.584057672	4.633059383	4.853575244	3.667955256	5.008498972	4.92415775
C12orf4	5.790349644	5.842354483	5.308330806	3.566354394	5.65483415	5.840311372	4.2212086	5.60721695	5.784699078	5.470355861	5.527077117	6.731484422	6.054983972	5.173104339	5.557700194	4.776700256	4.768815594	5.34486595
C12orf43	5.469380222	4.814946139	5.094177233	5.553568517	5.0144707	5.2561845	5.060645972	5.026777922	5.248232117	5.402376422	5.035225083	5.666225967	5.781551056	6.055371072	5.444656839	5.897362928	5.772119628	5.4500865
C12orf45	6.493798533	5.613010911	5.9840252	5.716500439	5.791778656	6.045787833	6.030357411	5.300181594	5.348764778	5.768316028	5.878141678	6.265218172	6.173471333	5.712136639	5.365301311	5.665445944	6.404990306	6.031300967
C12orf49	7.289428783	7.28637325	6.96152905	5.972984006	6.940914106	7.526885033	7.035836233	7.226111828	7.0761428	7.1721656	7.0206073	6.9946377	7.259573411	7.126289383	7.249471706	7.116160794	6.626035339	6.997112722
C12orf54	4.554961617	2.913878206	4.584098833	3.874698633	3.436062072	2.640658494	3.693138656	4.007089783	4.182506011	3.601836806	3.699810506	3.792098272	1.50141165	2.315186078	2.245839761	4.961847567	3.1417165	3.301886111
C12orf56	6.6535008	6.1548047	7.138130106	6.27935835	7.118917106	5.936110211	7.821079767	6.633064494	7.159585794	5.452255733	6.268000794	5.81593465	7.067122722	6.735935256	7.234273194	7.259203578	6.992943011	5.788736844
C12orf60	3.206854289	1.851828228	3.9091436	3.160922489	2.566346222	3.060333294	3.33549485	1.466445639	2.958994594	1.778922161	3.425831228	3.476754106	4.076094967	4.079385967	3.97766735	4.007800067	4.018815961	2.526985883
C12orf65	6.975132589	7.444079611	7.110139411	7.364804622	7.079013178	7.50585015	7.712562511	6.521386656	6.607105972	6.750590322	7.276961522	6.55654545	7.209609244	7.141169789	7.358154039	7.457588844	7.52952045	6.650267406
C12orf66	5.218670739	4.807097456	5.148477344	2.306664367	4.611549	4.802250867	4.324691528	3.695012594	4.649771889	4.838891839	5.471515567	5.541521306	5.154820083	5.289188478	4.690873133	4.696018844	5.278976561	3.949278872
C12orf74	3.295837006	5.202301456	4.141676711	3.716831128	2.498013567	4.15467715	3.369119122	2.960060817	4.376930439	1.995109972	2.800279956	2.609472294	3.025916606	3.317346511	2.937561006	5.34486595	2.115377839	3.025916606
C12orf76	2.815383028	4.399648944	3.504433989	4.306949378	3.562898633	4.589509828	2.62615745	2.237470761	1.362977667	2.937561006	3.927329711	2.821421606	4.054275911	3.432983511	3.485988867	3.012870133	4.312332006	3.8470742
C14orf1	10.57008881	10.46033617	10.3491975	9.670380667	10.54777269	9.788029056	9.836248556	10.24935639	10.45022753	9.648649611	11.02039094	11.52525719	10.51627319	10.35408619	9.242777083	9.808016333	10.85131294	9.437382833
C14orf119	2.7958654	2.444684561	3.566354394	4.598314211	2.920893817	2.436217167	3.741957628	4.123202761	4.067019306	3.488081478	4.1616949	3.408059122	2.093163578	3.634343489	3.733294744	3.097146106	3.702732828	3.775604406
C14orf166	7.534952661	7.411385956	7.663516467	7.371276194	7.168923422	7.542091161	6.666806567	7.610413211	7.007105483	7.049053078	7.624098611	7.093761161	7.482496433	6.831342889	6.399408256	6.8360297	8.106506283	7.59659485
C14orf169	6.671065594	6.41651475	6.439937917	6.538023639	6.291828456	6.560097539	6.415776089	6.437545472	6.157239983	6.256302022	6.841141744	6.971164372	6.495810683	6.675723328	5.871941111	5.701120278	7.325402267	6.250701389
C14orf28	3.33549485	2.417934561	2.706326744	3.256616989	3.242069011	3.814235028	1.349469378	2.389054444	1.4749065	2.546635639	3.001489244	2.922170872	2.933075411	2.736476178	3.093566206	2.569509861	3.333785339	2.030226433
C14orf37	2.042572272	1.669265767	2.021068406	4.38022095	3.86862595	1.778922161	1.8993228	1.826324411	3.165068939	4.802250867	2.391307494	1.778922161	2.393995939	4.229898133	2.200259394	3.166091789	2.413980239	4.481849139
C14orf79	3.96253755	4.827858878	2.508424811	4.439931917	3.586289072	2.066058911	3.092225144	1.805512644	3.800676633	2.647484456	4.556540278	4.343729628	3.601836806	2.9914069	1.466962583	3.308304772	4.545416422	2.647484456
C14orf93	6.430494694	6.890746239	6.6117085	7.069052072	6.971721511	7.221979111	8.441232583	6.872734867	6.737954872	6.268000794	6.840604311	6.122349361	6.196784183	7.321443878	6.8565726	6.837593472	6.189688033	5.947685694
C15orf39	5.047549439	4.9733772	5.275546883	5.1612771	5.5368207	4.414542356	3.546558089	4.539020433	5.103725533	4.281840589	5.049149244	4.877424989	4.238043911	5.470980744	5.193701033	6.305567122	4.346661656	4.9750763
C15orf40	6.677279728	7.095986133	6.395568406	6.689239122	6.253622628	6.616101267	4.998885956	6.118050133	6.416958806	6.122349361	6.682753033	6.479614578	6.041665894	6.906504133	6.682753033	6.206735028	7.014926333	6.026064394
C15orf41	5.427212033	4.19830185	5.81593465	5.581693172	5.286838722	4.239458167	4.872001228	4.628380617	5.492604428	3.386297989	4.115985467	4.819756589	5.252559683	4.671538961	4.628380617	5.169094072	5.10752965	4.42567505
C15orf48	8.31145765	7.294500339	8.198806139	1.390863633	9.074512972	5.804919144	7.087993183	8.588758972	8.401358528	4.478012228	6.5455447	6.817533778	7.379915994	5.638448617	5.202871672	4.013866122	6.622881661	7.522185467
C15orf52	6.417835111	4.963794822	6.471652172	4.294869989	6.868202567	4.964210078	5.324819367	6.0693207	6.186163794	4.489739606	3.813407172	4.0827062	5.343673061	4.1039671	3.345649756	5.285373444	4.6844996	5.272501139
C15orf57	7.415073867	8.164279139	7.404974472	7.96088	7.215029833	8.599614	7.860783078	7.499762633	6.740665389	7.350298344	7.2622891	7.238172117	7.315372017	7.397088133	7.665208744	7.125516372	7.573294706	7.161161583
C15orf59	8.381623056	7.739420356	8.544265417	9.113625556	8.325577611	8.078928811	8.955354194	8.572143861	8.00914965	8.356594183	7.936746117	8.231748444	8.430435972	8.684968944	8.541104111	8.366795444	7.785156967	8.109451444
C15orf61	4.44667995	4.262595517	4.70158395	4.199999694	3.856308822	4.046513072	3.785385233	4.206421783	3.615397722	3.907181789	4.591200933	4.153876878	4.250669	4.076094967	4.5359055	4.5227826	5.685629922	4.232855367
C15orf62	10.56194189	11.28577067	11.03280875	11.43014403	11.79501736	11.236635	12.92946172	10.96611364	10.81990208	10.30950969	10.48732956	10.40852194	10.76742994	11.05060986	11.506394	11.57520467	9.574141611	10.63926175
C16orf45	6.842610083	8.302659911	5.941101267	8.724903444	7.399042056	7.432356856	5.912723372	7.598294056	6.387012456	8.496799778	5.45303585	5.574051233	6.371457644	6.269551867	5.923999622	5.402376422	6.252170533	8.491097611
C16orf54	2.403041444	3.883604767	2.318952539	2.88851005	2.736476178	5.1457874	5.086533828	2.468260194	2.09670245	3.115708028	2.736476178	2.952599589	3.020979144	2.3394685	3.676468306	3.514909728	3.516849717	2.794258189
C16orf58	5.712954911	6.307541117	5.875519733	6.957078011	5.863903222	5.788736844	5.602286172	6.06517915	6.58309795	5.969998828	6.645791528	6.479950394	5.767857428	6.255798833	5.661798467	6.255298861	6.672272717	6.2573542
C16orf59	4.180525822	3.0547487	4.210623878	3.329922183	4.452807267	4.827858878	4.955060461	4.190001706	5.154820083	4.428357233	5.403548144	5.478241939	4.249237111	5.4495129	5.754576017	5.371187217	6.602959644	4.750805339
C16orf62	2.487860411	3.309157422	3.784428939	3.379209778	3.606893533	3.55837475	4.231225283	3.735374722	3.471875622	3.105539628	2.286794178	2.899203894	1.459110889	3.929923261	3.976196289	3.0041919	3.713948322	3.208096778
C16orf70	8.050974878	7.988849978	8.313571583	7.036414622	8.046209122	7.6438761	7.532801533	7.8573544	7.821633089	7.693564083	8.10852525	8.268684917	8.590235389	7.766817178	7.990206144	8.426480722	7.868676878	7.881853489
C16orf71	3.9580159	6.089385828	5.025178222	4.529965056	4.653562406	4.413011717	6.933279233	4.655565322	5.423984461	3.567377311	5.352719406	4.5185723	4.232055311	6.027991644	6.049629028	5.433541639	4.706652656	4.572971978
C16orf72	6.278547522	6.016258872	6.135253033	5.898926711	6.292584889	6.661373267	6.237101517	6.539595244	5.965255656	5.979835517	6.120450206	6.078549289	6.350926983	6.111258156	5.877597017	5.75149625	6.375756506	5.987546422
C16orf74	8.866682333	8.424337944	8.502041972	8.824825	8.952114806	8.628811278	8.856177556	8.679671056	8.832557028	8.838410167	8.357862806	8.673947278	8.499791694	8.69931325	7.971935039	8.295864667	8.928270694	8.493634083
C16orf78	8.970735722	10.44859133	9.944623333	11.74693861	9.168808194	9.471621944	10.41910136	9.679479861	9.565369028	8.909674722	9.473660778	8.522125361	9.236806972	9.506211361	9.442185361	9.363764194	8.606196361	9.511566722
C16orf86	6.488526311	7.1773894	7.405514267	7.46280545	7.54928615	6.89197945	8.348294722	7.677361733	7.675370606	7.730526328	7.491385078	7.726287439	7.41462825	7.878222883	7.458159278	7.440670356	7.306373306	7.158332106
C16orf87	6.537025556	5.894230156	6.434298889	6.116737994	6.416958806	6.853660517	6.461013694	6.165660722	6.731074011	6.503745117	6.996703411	7.319888922	7.118563589	6.202454111	6.072899628	6.45994245	7.337676822	7.200124456
C16orf89	7.970576822	8.320595389	8.375239083	8.809559639	8.302112722	7.4429225	8.634103194	7.9986367	8.294671094	7.493499872	7.200635789	7.589877739	7.599950211	8.112349739	7.654046317	7.899722133	7.342442689	7.627145822
C17orf105	5.591363889	5.035225083	5.737437561	5.072718589	5.294335683	5.329116111	6.206272811	4.413906672	6.055874478	5.644238061	5.270186722	5.633529039	5.958586139	5.588439539	6.121672644	5.070794444	5.401934944	5.650178417
C17orf50	7.002770117	7.206032783	7.379551506	7.889246444	7.766384767	7.460596806	9.208292444	7.339779856	7.747120261	6.98794815	7.001719394	7.005903072	7.473989422	7.6836178	8.332246533	7.843342794	6.534652128	7.238172117
C17orf51	7.611038383	7.987025206	7.977792694	8.541104111	8.42333775	7.705590561	9.235951389	8.007022067	8.234711083	8.248028933	9.119414167	7.930464839	7.815602328	8.476211472	8.661637	8.248028933	7.436464683	8.049580306
C17orf53	8.395482444	8.335440839	8.462199556	9.070835833	8.527730306	8.375239083	9.631464778	8.596087389	9.150836528	8.568753	8.84125425	8.858056056	8.304759833	9.247880694	9.128640611	9.065323611	8.388112333	8.538817806
C17orf58	4.417339394	2.99346915	3.899176239	4.750805339	4.126777272	3.113613033	4.340898511	3.3935555	3.645793522	3.159440761	4.467681194	4.048267217	4.407736928	3.653698389	3.264830067	3.718014028	4.387803517	3.430419061
C17orf62	6.406244189	6.955468456	6.38367915	7.107350761	6.339307556	8.522125361	8.081136611	7.6438761	6.890746239	7.343353189	7.380895206	7.230018339	7.53148285	7.717683522	7.788285911	7.043676361	7.195612672	7.459580728
C17orf74	6.102835639	5.912723372	6.383132117	6.826610178	6.093175678	6.170227422	7.607406556	6.439275239	6.150905017	6.338697717	5.697123228	5.790836861	6.8072899	6.367576183	7.273446406	8.017473586	5.660020089	6.55976405
C17orf75	6.005598728	6.531105356	5.643674206	5.539514361	5.758842511	6.293046583	5.778424578	5.355043817	5.921349561	5.491431244	7.05952435	6.452737794	5.663192761	6.837979539	6.793650994	5.975044267	6.561927489	6.3316346
C17orf80	6.894933022	7.434138572	6.542036117	6.67143775	6.693053322	7.041468356	6.980600572	7.051650583	7.001315889	7.21186885	6.878391539	7.510769361	7.322576128	8.297502767	8.106109383	6.921097972	6.804950244	7.636243289
C17orf96	4.47643935	2.495998778	4.772775506	2.5371615	1.607570306	3.663565878	2.739372072	3.093566206	3.613556372	3.425054911	5.570294656	5.072048333	4.434386528	5.179254722	4.421951672	3.803944639	5.863903222	4.061017139
C17orf97	5.901405839	7.66809565	5.890926217	4.556540278	6.220988428	4.860403211	2.972801472	5.145161922	3.740513222	4.263408244	3.068584344	4.6428497	2.760934972	5.654301233	3.606893533	2.615335544	6.555656417	3.963536411
C17orf99	1.3710594	1.362977667	1.520687956	2.223369389	1.35905655	1.374004	1.632616778	1.404123344	1.469953228	1.364821783	1.485063994	1.348048606	1.393499094	3.252479956	1.402221667	1.869876711	1.380563961	1.365391356
C18orf21	6.725764122	6.796793222	6.816230978	6.819898661	6.68963155	6.765113783	6.247888989	6.277641111	6.121672644	7.063988061	6.916070744	7.223285656	6.587981333	7.305779394	6.540552939	7.145733272	6.437994644	6.595190217
C18orf25	7.615231194	6.440847078	7.817956383	4.660409194	8.239376056	6.683861644	6.239943267	7.103696117	6.874943567	5.81124315	6.848020022	6.302158839	5.774581689	6.291828456	6.123303372	6.331136239	5.996790839	6.025179183
C18orf54	4.35945935	3.128745939	4.558415683	4.659835228	3.710577456	4.285954128	3.528827733	2.330742022	2.999527633	4.115339894	5.217963239	5.090232044	3.039636711	5.110028939	4.219001533	4.019611617	5.493817994	4.384134178
C18orf8	5.955321328	6.417835111	6.0074117	6.0812119	6.068779856	6.137055228	6.692287872	6.207525083	6.190092372	5.844577694	6.620807883	6.242611061	5.970832128	6.36930535	6.107882489	6.411306089	6.967663617	5.835019422
C19orf12	11.32151511	11.80724797	11.35258097	12.10366439	11.57520467	11.521809	11.95535961	11.64274178	11.67688714	11.53123228	11.49393153	11.36793719	11.44339278	11.82067256	11.63577461	11.55972839	11.44586158	11.68070856
C19orf18	2.962953133	3.984665983	3.650632211	4.072878156	3.586996317	2.95600215	4.230529878	1.420623211	2.939894233	2.311992228	2.877206444	2.776846506	3.72520655	2.494013311	1.778922161	2.776846506	3.160922489	2.943745122
C19orf24	6.525057939	6.1695494	6.632703622	6.849047889	6.252170533	5.965801361	7.306373306	6.860852717	6.801771089	6.163750056	6.952538244	6.134775956	6.215003333	7.107350761	6.7042385	6.890746239	6.474832944	6.309717494
C19orf25	8.781898722	9.033884056	8.946323389	9.3150565	9.225208583	9.058289306	9.288344056	9.115560056	8.980280917	9.106698778	9.232392472	8.834320778	8.949830389	9.468678306	8.785501389	8.882106694	8.482143944	8.930866778
C19orf33	8.952114806	7.016617017	8.953953778	7.033547817	8.608747361	6.860422406	8.25111	8.536285222	9.197737333	7.741912644	6.850047833	7.951697817	8.478709611	7.694066433	6.514047144	7.659119433	7.3124945	6.6706101
C19orf43	8.993304889	8.945775	9.061382111	8.6611085	8.497995028	9.264855306	8.626960333	9.001187556	9.003766556	9.403411917	8.587633167	9.388609472	9.152324056	9.033353361	9.609462222	9.599262056	9.369600972	8.985394833
C19orf44	9.242078667	8.443057611	9.066220833	9.281740333	9.561088694	9.001187556	9.655041667	8.376319183	9.009807278	9.428499194	8.429540806	9.108873889	9.014075944	9.109475361	9.129392861	9.032295889	8.384472111	8.622507389
C19orf48	7.48928675	7.537386761	7.745802939	7.758812128	7.800066222	7.526051322	8.693943139	7.77746145	7.627657117	7.55763115	8.216820333	7.7401983	7.251643467	8.059620583	8.020595994	8.479330611	7.861734344	7.419908744
C19orf52	6.200919356	5.931857611	5.9994488	4.755963461	6.005598728	6.135735022	4.837257517	5.133999406	5.252559683	6.421418722	5.402376422	6.219178511	6.214039978	5.977945511	5.729044556	5.928837756	6.071121833	5.917151489
C19orf53	4.113770911	4.666636978	5.27724835	6.010842083	4.903580783	5.008976128	6.393897239	5.17448345	4.608406617	4.572045667	5.192741067	4.492487061	5.089702211	5.251319228	4.962508144	5.843712378	4.485217472	4.739129622
C19orf57	5.016845172	1.876535672	5.371187217	2.822861211	4.411174789	3.673877733	1.893692728	3.755313539	4.899240856	3.329087083	4.121877817	2.975276783	3.97766735	1.893692728	3.452599267	1.981496778	4.562278361	3.199579672
C19orf60	7.867938389	7.901121572	7.580555067	8.126150611	7.927746578	8.09866105	8.676835722	7.779965339	8.171842767	7.900278406	8.634103194	7.666388078	7.8882353	8.116855278	8.355337444	8.391323317	7.782908578	7.811935022
C19orf66	13.53183925	13.84913289	13.57055364	13.67690714	13.69738581	13.5874475	13.99423128	13.50336017	13.29568678	14.06045325	13.81159922	13.88378683	13.83797369	14.18139492	13.69738581	13.56388447	13.24591328	13.90499403
C19orf68	4.795207761	4.895136517	4.575105922	6.06517915	4.881683539	4.921196567	5.51624395	6.027515356	5.310368583	5.203274106	5.176056894	5.648519006	5.142289778	5.454546294	5.633155678	5.953424822	5.325351661	5.869480028
C19orf70	7.930961278	7.973840578	7.766384767	7.581500583	7.586757283	7.187622361	7.498415633	8.216820333	8.185680611	7.389933044	8.277991633	7.025067378	6.520553872	8.125698694	7.492931011	7.195085328	7.926032417	7.186221883
C19orf71	4.167052528	4.348276306	4.692114183	5.372508561	4.391817556	4.519906161	4.833215539	4.833215539	4.612205106	4.254592122	5.129763678	4.539020433	3.604927433	5.086533828	4.278358511	6.6961246	3.841778072	4.980296661
C19orf73	7.39565655	6.8077204	7.686653233	7.770612217	7.498986872	7.224757311	7.404401583	6.97277335	7.035458828	7.251643467	7.073269111	6.916070744	7.621824239	7.225644772	6.8830083	7.402339878	7.177818067	7.106241067
C1D	6.952538244	6.765113783	7.103415817	5.868200756	6.849047889	6.183781983	5.51983425	6.070701839	6.090965817	6.964308678	7.118563589	6.813690517	7.342442689	6.672704444	6.608865056	7.293258411	7.434916167	6.952939622
C1GALT1	7.244871317	7.261109083	7.819923256	6.459048367	7.756476528	7.222938206	7.183092694	7.100641728	7.738211283	7.292814328	6.447841922	7.491385078	7.691868889	6.437994644	5.898357889	6.561461778	7.587147483	7.753894139
C1GALT1C1	7.652271828	8.1043275	7.678677389	7.281974406	7.582370772	6.891088039	6.569620633	7.476107894	6.884823194	7.0254819	7.682167094	7.272198111	6.938113461	6.803524661	6.531105356	6.590549128	7.603012906	7.604629306
C1QA	5.9137778	6.815353983	6.048480183	7.53148285	5.684367622	8.265689278	7.845409122	9.673750556	7.744262022	8.351447444	8.745925806	8.589499167	7.279680906	8.212062194	10.36440292	7.221588022	7.093354439	8.639289667
C1QB	7.942267139	9.148268278	7.823909606	8.823458389	8.2474935	10.08314447	9.063490556	11.88572939	9.182001472	10.65217831	11.43363822	11.32434672	9.740883722	10.19405806	12.54435686	9.4303455	9.938074389	10.27361908
C1QBP	10.72101419	10.03005956	10.24631933	8.939566222	10.19299333	10.16325022	9.263458	10.15568267	9.981097833	9.900675278	9.667713722	10.02835508	9.798368139	10.79985681	8.914367528	10.73965633	10.86098369	10.06684164
C1QC	6.328016983	7.237191678	5.877597017	7.085915117	6.366721128	8.343655694	7.858826394	9.991741667	7.304441356	8.826932472	9.250991278	9.443851472	8.042658978	8.478709611	10.31386914	7.331278672	7.268644478	8.473832722
C1QL1	3.978549556	3.782158683	4.173497761	5.579401017	3.792098272	3.305887033	4.7372107	3.612535122	4.066111933	5.7030173	4.248154039	6.280940033	5.693175028	5.09604165	6.609640256	6.17269405	6.502450433	6.220180561
C1QL2	1.721376	2.330742022	3.775604406	1.600125967	3.190602517	2.739372072	5.088984356	2.769096167	3.066238394	2.5251369	2.772058144	1.595300756	3.445965644	3.382865628	3.199579672	6.31726475	3.941090517	3.833830061
C1QTNF1	6.971721511	7.339779856	4.699323533	8.980834833	6.648617517	6.97277335	6.806217017	9.122356528	6.24501845	9.664400167	5.876605172	6.512665194	7.857791433	7.148165406	6.693053322	5.697123228	6.271955678	9.540072667
C1QTNF2	3.001489244	4.196662256	5.65945465	5.980198544	3.719782111	4.636215844	5.91186075	5.100003856	6.006435922	4.873391156	5.2065333	4.070726944	5.2561845	5.346159583	5.481182856	5.152129928	5.093048339	5.311482933
C1QTNF4	3.419597106	4.026611128	4.207589411	5.257326156	3.810451633	3.562898633	5.140141589	3.189191228	4.098540744	4.070050044	3.942174767	3.6148221	3.913301222	3.469675339	5.2065333	5.2519603	4.064707133	4.757892933
C1QTNF6	4.244264883	4.1939419	3.6661974	5.102172511	4.693180339	4.944771372	5.900371094	4.924921233	4.485217472	9.474803361	5.800364544	8.404336333	8.708576528	7.046318922	6.0863092	6.339307556	8.202624861	7.657141606
C1QTNF7	5.359525772	4.199133467	4.39845485	6.25168895	6.049629028	5.601250494	5.777949244	4.2671608	5.389037756	4.177917178	1.922220983	3.165068939	4.176712544	4.204674194	4.540666589	3.765719817	3.189191228	3.215568139
C1QTNF9	3.36500175	2.746082372	3.077346167	5.197136939	3.425831228	3.4951109	4.0735998	3.34219375	2.480735533	3.227397267	2.22678935	1.379457406	3.738413011	2.628654722	2.885038422	5.13489595	1.39832415	3.405594161
C1R	9.290029861	10.39613014	8.617459361	10.67491264	9.711580972	10.94091289	9.371940056	11.94376178	9.028381278	11.65086125	10.36271019	10.21268406	10.48268531	10.19751358	10.48268531	8.972666222	10.16180953	12.19289114
C1RL	5.544449133	6.553164494	5.546116011	7.743208589	5.883197622	6.442489061	5.394684744	6.58697715	5.572394	6.684868522	6.322828789	6.206272811	6.564871694	5.89147635	5.391471617	6.241653428	6.844156456	6.909500789
C1S	9.3330515	9.780067778	8.479813222	10.85131294	9.754242583	11.08434608	9.618488472	11.43363822	9.539352833	12.75645397	10.69567528	10.50091578	11.40684722	9.844239361	11.08195489	9.686267778	9.360072278	11.88572939
C1orf101	6.016694511	6.146649461	6.522325528	6.815353983	5.56101	5.238954339	7.721157644	6.179291856	6.376261878	5.930483794	6.0948944	6.2166448	6.062185906	6.621284978	6.354283533	7.1886144	6.380818411	5.901935161
C1orf106	8.916821167	7.886868433	8.901373556	4.680037844	8.624582167	6.272968144	7.273096717	7.846330356	8.484987778	7.281206817	8.087094917	8.436682444	8.768092722	7.18805255	7.891391356	9.064784167	8.502610139	5.927428989
C1orf109	6.25168895	5.83444185	5.892394844	5.172341989	6.229942417	5.853041944	6.61366305	6.595190217	6.01956405	6.373762883	6.366721128	6.18154975	6.28413405	6.396501233	6.628049733	6.3827628	6.503745117	5.808099917
C1orf111	3.050625239	2.48302115	2.465524567	3.966769644	3.764787633	1.370752761	2.627324667	2.603446222	2.658755672	2.793130967	3.890345011	2.605621222	1.406851678	3.101773656	3.137829428	5.645260844	3.568479772	3.683917183
C1orf112	4.637353544	4.024827744	3.8470742	4.145977828	4.641190128	5.780026739	4.5332303	4.320942811	3.804792356	2.910660328	4.749574244	5.359525772	4.294869989	4.689127128	4.438834406	6.202882172	5.65902785	4.254592122
C1orf115	5.730051433	6.431548489	4.983882156	9.208292444	6.083905967	6.894406633	6.986515811	6.060392906	6.633411078	5.898926711	6.334005428	5.822643628	4.639344778	6.932455272	5.799029089	6.876327761	4.781981317	4.459979122
C1orf116	10.55642325	6.597326989	10.35574622	7.378954617	10.840749	8.58817325	9.212013139	9.709994722	10.18050017	7.869190467	7.345468278	7.256288556	8.03297905	7.171368683	6.604446389	8.231260111	8.231260111	6.4848563
C1orf122	5.890502217	5.470355861	5.335317683	4.707493167	5.157040961	4.733344856	1.62150185	5.726652556	4.651626533	5.396953644	5.542993317	5.561811022	5.710403067	4.257506839	3.660827406	2.677242511	6.612457806	5.626982867
C1orf123	7.153308528	8.138467222	8.13561485	8.521624444	7.6782636	8.210242833	8.930866778	7.89357815	8.177396256	7.37299825	7.931598683	8.010450133	8.095283317	7.764984889	8.428805417	7.787813356	7.393254056	7.860220389
C1orf131	5.407093022	5.076111989	5.673024122	4.73499175	4.989504439	5.814032083	5.050415167	4.7372107	5.073351394	5.089702211	6.076425472	6.274472317	5.451174189	5.609700478	5.205102244	6.6120572	6.531615422	5.508304028
C1orf158	14.80064964	15.12631861	15.35475672	15.12631861	14.80064964	15.07679078	14.83172142	14.76827389	15.04415089	15.22027189	15.23915906	15.35475672	15.07679078	15.09910336	15.38969478	15.04415089	14.91018794	15.323661
C1orf159	6.131989311	6.214570133	6.333660394	5.562972606	6.916898517	6.262150089	6.41651475	6.714513656	6.480421128	6.315918789	6.584005589	6.473777389	6.958346711	6.561927489	6.783224628	5.853041944	7.035836233	6.245979244
C1orf162	6.056448433	7.4099561	5.868200756	5.62737725	5.937126928	8.454682444	7.259203578	8.924134472	6.435283672	7.178381883	6.8565726	6.967245233	6.242124006	7.091175689	7.430697	6.046209033	7.273446406	8.25111
C1orf168	1.376535439	4.568145589	1.50658775	1.909636817	1.531427606	3.593093189	1.510839333	1.395963861	1.39832415	1.395963861	1.445799822	1.3710594	1.362314244	1.41544745	1.387088378	1.367010567	1.8993228	1.357617339
C1orf174	6.113042428	5.353738289	5.374724728	4.5154902	5.680312806	5.81691365	5.571745978	5.461697211	5.694725722	5.692885706	6.104204306	5.766993706	6.053554761	5.872830794	5.946023439	5.633529039	6.678905389	5.92603935
C1orf186	13.79130006	13.12511794	13.49141856	13.74468711	14.081394	14.09114633	13.86228422	12.63056108	13.73192931	13.96496011	13.57055364	13.70979806	13.70979806	13.84913289	13.77712325	13.87271831	13.9313555	13.50336017
C1orf194	7.852942711	8.662289111	8.1964467	8.820933694	8.415476806	8.430435972	10.28983422	8.370079017	8.251846694	7.3068487	7.942795206	7.661218661	7.525679911	8.610642278	8.676219944	8.547581889	7.0761428	7.810042372
C1orf198	9.299361	9.665364278	9.382039083	10.31875247	9.483895472	9.162897389	10.65641083	9.171378972	9.481497667	9.530821222	9.22794125	9.155589222	9.429550944	9.421319806	9.878895806	9.987492944	9.225890278	9.645474833
C1orf21	7.853954972	7.255027878	8.227300911	8.053113939	7.852000894	7.649167289	6.4560799	8.477472667	8.2288155	7.660335328	6.909086206	6.548539333	7.78926635	6.7819069	6.987504083	8.374823267	9.147471722	7.319888922
C1orf210	6.936757539	6.560097539	7.424369722	5.458540067	6.7780651	4.849927417	5.518268139	6.214570133	6.314556161	4.229898133	5.28301485	5.728082872	6.6511262	5.316425067	5.108734922	5.079460889	4.26064755	1.813564972
C1orf216	2.980810033	3.267437906	3.552882356	4.271577356	3.873595889	3.772866606	4.695334189	4.087767939	2.849546783	5.113439772	3.951826311	4.309207689	4.5822704	4.112889667	4.816026667	4.595726633	4.748252028	4.787124956
C1orf27	4.440727472	3.693138656	5.035833789	5.106001472	3.670609311	4.094863744	4.788186911	4.05183795	4.26640765	3.988660367	4.1258361	3.582582861	4.689127128	5.626982867	3.474793483	4.27077465	3.9471613	4.1926165
C1orf35	7.053880078	6.525434739	7.145733272	6.962716439	6.853321689	7.010925489	7.656342622	6.888932	7.633307922	6.9073224	7.773386961	7.529027989	6.854179867	8.011415183	9.732485667	8.844161333	7.518571333	6.982929294
C1orf50	6.513138856	6.267153767	6.446422994	6.128674717	6.5977064	6.702340367	6.287646811	6.275665756	6.368530267	6.60150235	6.283887339	7.012943511	6.979355289	6.0675279	6.558131622	5.749541339	6.920447167	6.837022294
C1orf52	6.816230978	6.666806567	7.345128178	6.785604139	6.735046417	7.129834272	6.343249789	6.596685317	6.346596983	6.595697739	7.072254839	7.397397633	7.451943306	6.902437544	6.879115544	6.482457872	6.608865056	7.603012906
C1orf53	5.126389956	3.910115783	4.627233556	2.939894233	4.740390189	3.038216522	4.845643044	2.601732472	4.298330122	4.307476994	4.101647728	5.049149244	4.193144567	4.238779261	4.307476994	4.480456694	5.26020075	2.208522511
C1orf54	3.941555206	3.629570011	4.7372107	4.535168772	3.375297361	4.305403778	4.354405367	4.664914583	2.256740017	4.5804643	4.776700256	3.644651456	4.322357483	4.142734267	4.579669872	5.293617667	4.341885333	5.485993633
C1orf56	6.2253999	4.948901883	6.40588425	4.942336283	5.558114422	5.520427067	6.143022606	5.947177622	5.875109317	5.967715128	6.2166448	6.146943617	6.829283478	6.125875283	6.224971639	6.762785133	6.340761544	5.521705267
C1orf61	3.732307572	2.88851005	3.543501328	4.757892933	3.2312556	2.21753985	3.661636733	3.33549485	4.018815961	2.568078267	3.2726565	2.328698261	3.78314675	3.914235472	3.817597739	4.668003756	3.208096778	3.414273094
C1orf64	5.809591772	6.132542744	6.039151783	6.35740105	6.550000567	5.808472356	7.857791433	5.901405839	6.165660722	5.719412933	5.645771044	5.658452044	5.396953644	6.518278072	6.561098611	6.265218172	5.290548044	5.539514361
C1orf74	5.633529039	4.7372107	5.618585833	3.318195378	5.469910906	4.554274772	4.483396344	4.516678006	5.5368207	6.077387617	6.831935944	7.159585794	6.593364333	5.782492733	5.722823194	6.233101539	8.877008	5.394249833
C1orf87	3.716831128	8.318144722	4.952151789	5.210998483	4.603491517	3.153924344	5.343114872	4.393205894	3.996442567	3.402881217	3.274515	5.58997945	4.205539256	2.945192256	3.886558883	5.1236952	4.025667556	4.181932633
C2	7.953992506	8.446835917	7.911319778	8.641865028	8.460434139	8.268684917	9.550608944	8.773747139	8.357862806	8.765742333	8.46418775	8.393422311	7.983128811	8.619958111	9.244982917	8.428805417	7.379551506	8.462199556
C20orf141	10.16457711	9.950907111	10.61110744	11.54624767	9.109475361	10.19751358	11.12986622	10.65217831	10.75242256	9.735269	9.320949917	9.991741667	9.014798583	10.07849228	10.07681633	10.00901547	9.268865417	10.15568267
C20orf173	2.121032933	1.40272585	3.139164172	4.139202122	1.496763133	1.412288117	2.618735294	1.541984367	1.909636817	3.198461456	1.653695444	1.382519372	3.1182988	1.845433456	1.458613967	5.976604117	1.494336617	3.617765839
C20orf194	3.527769917	2.783777756	4.056080139	3.530040039	3.097995839	2.755265494	3.183757183	3.609692233	2.989788661	3.811199428	4.060295756	3.852056556	3.616437689	1.813564972	2.328698261	2.941046311	3.295837006	3.565142361
C20orf196	5.5051654	5.109375833	7.485118972	5.013390361	5.839828978	5.649713978	7.1721656	6.440847078	7.674845683	5.237178428	5.101282578	5.116668256	4.9544197	5.703494078	5.866755933	6.043881156	5.121923811	5.430651511
C20orf27	6.851371406	6.29475375	7.063988061	7.057430417	6.263055506	6.858562544	7.185349111	7.879498122	7.37299825	7.063184272	7.763354161	8.114687522	6.609254094	7.9773789	7.033547817	8.226287933	7.902512078	7.367192711
C20orf85	6.443970533	11.32723647	6.627184383	7.679065306	7.545483989	6.160572522	7.981892978	6.856892694	7.101494706	6.61768255	6.58885475	7.743575583	6.395568406	6.774124661	6.9073224	6.694361211	6.28413405	6.420396044
C20orf96	5.396953644	8.558071167	5.021147817	6.873982289	5.63640405	4.658488272	5.271810083	5.300790661	5.229069317	4.579669872	5.391471617	5.496549122	4.637353544	6.188621894	4.802250867	4.508109117	3.961058789	5.205436728
C21orf2	6.059604939	5.765817928	6.018154567	5.736987061	6.052655361	5.936591944	7.665777472	5.817361056	6.595697739	6.155203511	6.099575622	5.965255656	6.209428344	5.791778656	6.286531617	6.243453994	5.335317683	6.209428344
C21orf33	7.328076544	6.881961344	7.264015233	6.548539333	7.287300528	6.694361211	6.00091335	7.276008433	7.221588022	6.252170533	6.259377094	5.951195267	6.11902055	6.511323556	7.139562417	5.619320017	6.465521856	6.118472439
C21orf58	17.28851983	17.41350183	17.69217656	17.61656072	17.2144195	17.270955	17.43326011	17.53878039	17.73285639	17.50837367	17.61656072	17.34950361	17.53878039	17.37161178	17.03754272	17.34950361	17.17480517	17.69217656
C21orf62	3.331196256	3.394497278	3.941090517	3.191719411	2.874420272	3.619573639	5.689220422	2.396203422	4.559057756	2.973953433	2.770388733	2.973953433	2.957994183	3.907181789	4.011450756	4.387074117	2.320862767	2.960060817
C21orf91	7.161861278	6.862695333	6.883939222	6.528358472	6.916508378	7.52952045	7.262804189	6.494108933	7.230795167	7.451433783	7.545483989	7.107832339	7.95959175	7.981386767	8.118438111	7.434916167	6.690618339	7.081523533
C22orf15	8.859949167	9.558584139	9.745609	9.776310389	9.191998056	9.068617639	10.05053267	9.177728056	9.610707472	8.913104083	8.999795278	8.767010056	9.092519778	9.495156167	9.561821028	9.42672625	8.318144722	9.364503056
C22orf23	6.240495772	7.846330356	6.037187006	6.324381139	3.413537017	5.188647478	6.324381139	6.230339539	6.5884564	6.908592167	7.346317033	7.4239338	7.421477722	6.692287872	6.622881661	7.897047533	5.199263644	6.5267854
C22orf31	4.451453839	4.409665411	4.781005689	5.272501139	4.233523072	4.373768561	6.025179183	5.102687372	4.306949378	4.074342561	3.941555206	3.989620083	3.833830061	4.997823606	5.323925461	5.491884922	3.831658589	4.233523072
C22orf39	4.294869989	4.671538961	3.618785033	4.155983111	3.900380378	4.874671917	1.50603335	4.486345356	3.803944639	4.680037844	4.562862206	4.28808685	3.33549485	3.811932328	4.325529322	3.569631528	3.269485706	5.008498972
C2CD2	7.314619661	7.111423922	6.698678444	8.014538894	6.904076394	6.877518283	7.444554761	7.260095722	7.739793578	7.928711744	6.896109883	6.356900739	7.011590972	6.929211411	8.361072394	6.552310289	6.887099044	7.447101083
C2CD2L	7.602206522	7.835105228	8.236602672	8.248028933	8.038690172	7.670233011	8.398691806	7.640954511	8.093694194	7.721157644	7.836567756	7.370878667	7.468840978	7.992406161	7.959238489	8.048704367	7.183588278	7.729650617
C2CD3	9.483895472	8.067185872	9.979908806	7.287300528	9.643491778	8.84125425	10.23005722	9.783544361	9.648649611	6.775379706	7.465195894	7.209167372	7.260527694	7.797159978	7.117755472	7.6782636	7.021989761	6.743457989
C2CD4A	2.843373594	3.55837475	2.453231339	3.663565878	2.597802344	2.347729144	5.28301485	3.847780806	4.190001706	1.9537477	3.944909356	2.798951667	4.063045222	4.2484197	5.180671856	2.360176044	3.817597739	2.95691295
C2CD4B	2.778112389	4.147283244	3.124990828	4.516678006	4.064008333	3.395489506	4.527048889	4.086867378	2.389054444	4.296820761	1.719497461	4.393205894	3.372430911	3.816073244	2.825641072	3.189191228	2.504642083	5.028969356
C2CD4C	15.04415089	15.14335989	15.42507722	15.29624739	14.7851665	15.00421978	14.081394	14.80064964	15.16387039	15.323661	15.29624739	15.19431278	14.50365383	15.14335989	15.50280158	13.69738581	15.00421978	15.42507722
C2orf15	1.385300528	2.519673167	1.350105328	1.480168283	2.922170872	1.895688806	1.345766117	1.383266344	1.478574222	1.389953033	1.379041183	2.004688522	1.40272585	2.304342133	1.716507067	2.131657233	1.440065306	2.601732472
C2orf16	5.0057721	5.841835956	5.103725533	5.720818606	5.83444185	5.534706789	6.885148778	6.054983972	6.295734067	5.973481528	5.592467372	5.819610567	5.704134239	6.451657911	6.879471856	6.858562544	6.714079156	6.049629028
C2orf40	3.982407667	7.427941639	2.105004906	6.412769467	4.427804356	1.5118904	2.356546806	4.696018844	2.330742022	4.7937032	1.826324411	1.491236306	2.454993011	1.991127761	1.640324333	1.329043306	2.070888861	1.619532206
C2orf42	4.514686783	3.163997128	4.508109117	4.032548478	3.935633333	4.006044111	1.433321239	3.469675339	2.684012117	3.512780622	3.846379133	3.440950794	4.254592122	4.184376472	3.966020778	3.768381083	4.586737456	7.29655915
C2orf49	14.57409722	14.61385308	14.93290686	14.75134483	14.88218458	14.88218458	15.52310678	14.47967919	14.88218458	15.12631861	14.85336878	14.96013978	14.91018794	14.67898203	15.01773092	15.38969478	14.16703856	15.09910336
C2orf54	8.746500806	4.240302589	9.313050833	3.146697356	9.293011	7.855446861	7.729650617	8.800303556	9.264855306	1.508419206	3.339874344	4.610115172	6.437994644	1.37994825	3.914235472	1.646327606	4.141676711	1.385300528
C2orf57	2.755265494	2.769096167	2.5408179	3.55993765	1.929512994	1.735468056	4.095764206	3.063789394	2.193183294	1.866029622	1.7945373	2.8341306	1.798057311	4.117604339	3.420304817	4.517941622	2.937561006	2.936390906
C2orf61	6.195028672	5.4500865	5.994222722	6.5431866	6.038212	5.700623478	6.154284589	5.776666233	6.463436244	6.108467683	5.947685694	5.693175028	6.582319778	5.794743889	5.671229456	4.727652172	6.054983972	6.077925917
C2orf66	6.093653944	5.694725722	6.631811417	6.691072361	6.446422994	5.755560711	8.616504	5.705049472	7.414477033	6.369734306	6.379224028	5.785267978	6.34610055	7.245318856	7.482101122	6.432418228	5.180671856	6.064705478
C2orf68	6.150442594	6.349063417	5.502754567	6.684868522	6.4445127	6.980600572	6.157239983	4.621607078	5.669550189	6.057328278	5.745687822	5.786847333	5.282548511	6.528735661	5.788332772	7.409623511	6.219716733	5.494428278
C2orf69	6.471652172	6.141229922	6.457368522	5.637541178	5.880686267	6.073351272	4.468227178	6.17269405	5.463244233	5.490225589	6.827631767	5.75764205	6.706058117	5.929762506	5.330002317	5.346159583	7.135611589	6.735046417
C2orf70	7.707706283	7.798068628	8.021112739	7.641706394	7.970202756	7.232744883	8.101777806	7.370044317	7.988381789	7.633663194	7.929236533	7.309496656	7.628089467	7.213690444	7.082878539	7.552074244	6.790939606	7.911319778
C2orf73	8.212676139	8.910402333	8.720386444	9.259257444	8.738986444	8.649462944	10.150355	8.894370333	9.072882222	8.27159625	8.777579528	8.617902944	8.384472111	9.509709361	9.757306333	10.07989844	9.123872972	8.517990333
C2orf76	5.695229106	5.671739617	6.061226444	5.770637494	5.713569467	5.656005189	4.9963524	5.310816722	5.293617667	5.199947239	6.195976433	5.383259378	5.692885706	5.705049472	5.1612771	5.083008239	5.507879278	5.762048256
C2orf81	4.933083483	9.059320139	5.5420418	6.72243585	5.980198544	6.594752211	6.805841461	5.075312533	5.814765794	6.202139817	6.265700556	6.003802389	6.048480183	6.3772669	6.495353822	7.209609244	8.438386972	6.475364156
C2orf88	3.097995839	4.434386528	3.2312556	3.928443967	3.822191222	4.595726633	3.432983511	3.030461894	3.420304817	3.586289072	1.789069656	2.059957622	2.510910306	3.601836806	4.148080894	2.958994594	3.273488633	3.279396717
C3	9.617690722	12.44615486	9.279932472	12.53332817	10.86098369	12.86966083	11.16312075	13.60809508	9.741621056	12.87710356	9.224572361	11.02039094	9.242777083	10.81725106	11.68453297	11.17595614	9.257530833	11.53123228
C3orf14	6.400752428	5.090650617	6.678537017	2.219845122	5.349434433	4.485217472	4.269805394	5.116668256	5.414433089	4.530766372	1.69372685	5.704476778	5.317494278	4.021488628	3.777637372	5.42642955	5.546116011	5.340400078
C3orf18	4.594691772	4.15467715	4.252037567	5.344598275	4.450213917	3.647836139	4.1583609	4.609651211	3.993462828	4.849359494	5.017598306	4.558415683	4.718462383	4.704382111	4.252710061	3.257519122	4.186131767	4.485217472
C3orf20	4.272567033	3.676468306	5.466860633	5.243440522	4.337472917	4.432659033	6.267665706	4.139202122	4.663209883	4.1258361	4.656499272	3.795352811	4.926245806	4.505190628	5.290548044	5.847188072	4.528093144	4.344747461
C3orf22	10.90614469	11.09136689	10.89657256	11.46209578	10.70520336	10.66506383	11.15205994	11.16793394	10.57330322	10.89234164	11.08434608	10.61110744	10.78948517	11.357198	10.12364008	10.343425	10.04043467	10.79711167
C3orf33	3.421105556	3.9403495	2.924942289	4.900942472	2.474311272	3.155991944	3.649057061	4.193144567	3.110638011	2.885038422	4.868048989	4.382894628	3.71140595	4.520533889	4.2741049	5.969675478	4.494095756	3.592005033
C3orf36	3.675356328	4.287363272	3.029586578	4.297869767	1.4749065	3.465918272	4.688552261	3.405594161	2.501545461	5.199263644	3.511795822	3.401395567	3.034022328	4.584596444	3.097995839	6.341344044	5.147993867	4.141676711
C3orf38	4.760720733	4.428357233	5.322677739	4.855100339	4.765872606	5.222575478	3.430419061	4.100922389	3.9367884	4.118787622	3.8470742	4.2691895	4.159142261	3.590823056	4.409665411	2.926200633	4.468227178	4.275679889
C3orf52	5.813380506	5.103275672	6.311724378	4.853575244	5.225473372	3.462238828	4.461740694	4.81031365	4.891177217	5.851434794	7.011281456	5.441929994	6.523633189	6.077387617	5.872444089	5.969998828	6.173139667	6.217113961
C3orf58	7.798885678	6.747603617	7.698657383	6.533166561	7.494523889	7.057430417	6.131989311	6.916898517	7.167211094	6.360029417	8.83388	6.723898644	6.267153767	8.454069556	8.369502061	9.115061139	7.130175822	7.19645905
C3orf62	5.110028939	4.6020366	4.892688811	5.480022039	5.188085722	5.316425067	6.084782717	5.207108128	5.198229667	4.55356015	4.750200228	4.674143922	4.736055911	5.431769911	5.7054726	4.998106494	4.634175867	3.650632211
C3orf70	2.543025467	2.563697356	1.474219239	3.814235028	1.577250356	1.876535672	2.825641072	2.506800789	1.460591383	3.839270922	3.898634117	3.772866606	1.466445639	3.303628717	3.877567433	2.369710633	2.979909	2.250115717
C4BPA	4.974221439	5.047549439	4.416021828	6.525434739	5.806602683	4.55356015	6.731484422	5.081330972	5.356029228	5.5400344	4.690873133	5.651528606	6.770932033	5.26020075	5.909276061	5.814032083	4.746217861	4.700968561
C4BPB	1.778922161	3.567377311	1.490645983	3.714603878	1.602895256	2.407244328	4.956107894	2.853407294	1.796693067	1.531427606	2.684012117	1.502429317	3.6171513	1.565242206	3.788430444	4.805790556	1.764054217	3.110638011
C4orf17	6.964658972	9.350818833	6.81195965	7.844445911	7.835643978	6.931906033	8.4221675	7.50021075	7.791012056	7.247055483	6.10703295	6.962351483	6.603509472	6.693740356	6.177296806	6.881961344	6.439275239	6.088361267
C4orf19	4.479285806	6.068779856	4.616951089	5.337620083	4.829247039	1.82276975	2.13700995	2.546635639	3.332387061	2.195077517	3.9580159	3.580218533	1.939246356	2.923749739	1.824632594	1.406851678	1.702951622	1.491236306
C4orf22	3.263379994	7.923873706	3.456074372	5.2196691	3.6823156	3.306693517	3.448988306	3.552882356	3.631143694	2.95691295	3.115708028	4.340096128	3.6107269	2.976873022	2.772058144	3.713948322	2.099047411	3.539423539
C4orf26	3.846379133	4.074342561	4.885832644	4.478012228	3.735374722	3.556694833	5.403548144	3.92049935	4.833870061	3.77352255	4.5804643	3.317346511	3.995813367	5.268574489	4.374437206	4.808709606	4.697085617	4.746217861
C4orf3	12.06472789	11.08434608	11.78739817	10.89016617	12.527771	11.23009525	10.72932517	12.59685122	12.17885228	10.27132356	10.88388542	10.51847189	11.39006853	10.10081006	10.03252842	9.685439028	11.40351803	11.17595614
C4orf32	3.821336122	1.847309261	4.127510439	2.949819811	3.252479956	3.612535122	1.981496778	4.692594656	2.241508783	3.701994278	1.873025672	2.891135467	3.701994278	1.9054784	1.666346511	1.51890735	5.021147817	2.495998778
C4orf33	7.440161794	7.283216961	7.309496656	6.324809067	7.614411483	6.25168895	6.205498206	6.212528172	6.7613133	6.259377094	5.613534472	6.582319778	7.224757311	6.281877544	5.42642955	5.330002317	6.851891533	5.744066567
C4orf36	5.510130028	4.528718633	5.238403667	3.624317244	4.906860189	3.869654133	3.918093889	4.625307639	5.062886033	4.914847372	4.686254561	4.791591367	5.507467489	4.034951889	4.060295756	2.555787689	5.866755933	4.553010056
C5	4.546800044	3.606893533	3.735374722	3.372430911	4.218229639	4.1926165	4.423837994	4.044767111	4.217463028	3.242069011	4.607861067	3.964465583	1.918774906	3.738413011	4.348276306	3.0535486	4.790282678	3.366101589
C5AR1	2.979909	5.675819506	1.960117528	3.580218533	2.755265494	2.89227165	2.571307006	6.611317539	2.772058144	4.900371778	5.554812811	5.42305965	4.839244739	5.10840785	6.042566244	4.401651728	5.461697211	6.924978361
C5orf15	6.9399277	8.698255639	7.0666985	6.542036117	6.816533556	7.29655915	6.278547522	6.720936878	5.831234044	8.148983694	6.876654317	7.929584033	8.40331	6.27935835	7.601824944	6.6108375	7.590697539	8.450641722
C5orf22	7.54928615	7.201982394	7.502513022	5.502082306	7.157019378	7.518571333	5.565124917	6.880682183	6.772831678	6.90203805	6.87141005	8.521136972	7.041468356	7.2920698	6.928949689	6.927018644	8.142900156	7.685282128
C5orf24	4.808709606	4.97694725	5.401934944	4.469943478	5.013390361	4.6428497	4.184376472	5.215600433	5.555372389	5.334417439	4.810901439	4.568145589	5.515764756	4.256319089	5.170271411	4.734201183	5.042640383	5.478865683
C5orf30	5.896773333	5.415364533	4.717792606	4.1039671	5.24520945	4.680800444	2.66976395	4.666636978	4.668449356	4.640685633	5.644843678	5.672122211	3.680160206	4.485217472	5.398474078	4.895724911	5.944431178	3.936221589
C5orf34	3.361620194	2.304342133	3.831658589	4.928219278	3.853857661	3.41823965	3.530040039	2.979909	3.515615367	1.43892605	3.421105556	5.409345344	2.667295539	2.131657233	2.918076567	2.358219078	4.092918661	3.491271078
C5orf38	5.223684133	4.873391156	5.191652522	6.564871694	5.2196691	3.938592039	6.259803861	6.105419633	5.409710072	5.529785472	5.454071422	5.888133961	4.919824167	5.74721035	4.608896772	5.174983333	5.787312906	5.342452739
C5orf42	7.085469878	7.721727117	6.828909083	7.507560017	7.565683639	6.878391539	6.698678444	6.442489061	7.026623739	7.24090225	7.974490394	8.2474935	7.028239094	7.323062517	7.749985578	7.673286567	7.544118878	7.261109083
C5orf45	9.241434472	9.909458583	9.795673778	10.31386914	9.615460111	10.66726278	10.26548394	9.98379225	9.822395556	9.968298167	9.911222389	9.662306417	9.602659861	10.06231536	10.30238122	10.02835508	9.040539917	10.61544511
C5orf46	4.182506011	5.256789039	4.9883	7.565278856	1.891253422	1.37994825	1.77010935	1.421200011	3.019843067	1.365391356	1.499296244	2.178978372	2.531110906	1.514749667	1.414980667	3.154669983	3.174164728	6.477874744
C5orf51	9.315715333	8.798231056	9.285047611	8.252720028	9.22794125	9.134605139	7.934202739	8.882106694	8.277322639	8.483639528	9.030006056	10.12689758	8.921399389	8.351882911	8.297014194	9.147471722	9.818818694	9.259905222
C6	2.973953433	3.827720867	3.921335228	4.712604583	3.331196256	2.021068406	3.936221589	4.5185723	2.617041617	1.773093878	2.200259394	1.911008617	2.237470761	1.912916039	2.324376594	3.937927339	1.572457433	2.571307006
C6orf1	6.849504972	6.275665756	6.912704267	6.042566244	6.89883335	6.813690517	4.955702283	6.62646195	5.864893461	5.720818606	6.794945622	6.323161583	6.778551372	5.957817067	5.981072533	5.844577694	6.399891194	7.499762633
C6orf10	4.420089872	3.96253755	5.2196691	5.971627767	4.495622206	4.1258361	6.669646656	4.556540278	4.726774961	3.660827406	4.0827062	3.54029685	5.013390361	5.229678078	5.254085794	5.17728185	4.757468022	3.953923706
C6orf106	9.513207611	10.087699	9.632291444	9.975859278	9.683959889	9.72309875	10.62638628	9.663414889	9.758514722	10.10471567	9.889788056	10.76185481	10.31721131	10.36830769	10.20265753	10.12364008	9.194319167	9.6329555
C6orf118	3.183757183	8.853443778	3.967590883	4.882108817	4.403416572	1.446774856	4.519300294	1.707165644	2.863682339	2.531110906	2.498013567	4.997295656	3.069716611	2.045740144	2.501545461	3.503428656	3.440950794	2.906632522
C6orf120	5.445880839	4.983882156	5.663542872	5.356563489	4.9733772	5.219058583	4.697085617	5.637541178	4.391817556	4.96400245	4.778838272	4.657131117	4.999649583	4.80796425	3.8085716	5.519339867	5.714134306	4.997823606
C6orf136	7.364321672	7.187097478	7.390717106	6.275292978	7.369739933	6.6675361	7.128067989	6.650654511	7.322130989	6.442489061	6.658881378	7.020246289	6.046209033	6.982929294	6.501616406	6.5071312	6.573979167	6.623608689
C6orf15	6.217585544	4.031292244	6.1994258	5.121040683	8.971252944	2.82782385	5.332942761	3.206854289	7.867485983	2.609472294	8.200236506	5.605329494	6.459535089	8.315273983	5.410984594	6.386501244	3.910115783	5.300790661
C6orf203	6.392276361	5.835019422	6.364065517	6.62646195	6.187263628	5.719825083	6.137434406	6.042129628	6.401210961	5.838341767	5.708890289	6.232068483	6.1910193	5.44791565	5.890926217	6.283165722	5.110557378	5.415604844
C6orf223	1.574631533	1.471061006	1.764054217	2.675425	1.421200011	1.457771906	2.059957622	2.021068406	1.935772244	1.454424194	2.0501457	1.454424194	1.820600122	1.808099878	1.498129644	1.708451872	1.595300756	1.816405344
C6orf25	9.390311028	9.194999333	9.099091083	9.743628833	9.299361	9.005091111	9.996966222	9.118856833	8.942611194	8.990447	9.157162278	8.981988583	8.709198806	9.374518222	8.498682194	8.702376111	8.365226167	9.009068778
C6orf47	7.521391111	6.645791528	7.433203206	6.196324583	7.380423822	6.8753708	7.188982022	7.081523533	7.42736645	6.848020022	7.098999894	6.913766222	7.018901533	7.599373289	6.694774228	6.789495039	6.955468456	6.4758852
C6orf52	2.508424811	2.870307656	2.384146194	3.190602517	2.762027194	1.540246894	2.411743383	2.952599589	3.659582306	1.541984367	2.4667661	1.698335344	2.100694428	2.775494483	1.973520533	3.208096778	1.921075544	1.778922161
C6orf58	5.872444089	12.34151575	5.320613894	13.66165953	5.664155672	4.265171933	6.997941756	4.530766372	11.16580114	4.7773468	4.334467822	4.389034567	4.950370772	6.794556028	5.642489983	5.373689639	3.698884983	4.833870061
C6orf62	6.273370061	6.334524472	6.1695494	6.483284133	6.135735022	6.790939606	6.326336039	6.297968478	6.332491961	6.585035772	6.39426295	6.249127833	7.00220355	6.556097461	6.319565139	5.064148461	5.366428794	5.603157267
C6orf89	8.014538894	8.250634361	8.072686467	8.638225472	8.010058656	8.053627061	8.082709956	8.163239333	8.027875722	8.349762256	7.957910506	8.109451444	8.628366611	8.2251839	8.103761594	7.389933044	7.15154045	8.643934639
C7	7.892747644	9.675908306	7.82938375	8.490730361	8.896425139	9.814049389	9.8212135	9.343534611	8.905302083	8.549224472	5.287907128	5.324819367	4.593961428	6.896109883	7.257812361	7.148165406	4.874671917	5.352197983
C7orf25	5.83444185	5.527077117	5.280074256	5.439887078	5.546116011	5.470355861	5.756142294	4.976447094	4.98772795	5.797987133	6.3710155	6.747603617	6.421073028	5.774034144	5.2532282	6.332491961	6.368875	6.096338261
C7orf26	7.295655828	7.552913756	7.239154933	7.741284628	7.482869211	7.536988633	7.954291644	7.626620011	7.327351667	7.359974778	7.288153472	7.298354722	6.968148117	7.923286517	7.667168794	8.210914317	7.485118972	7.230018339
C7orf31	2.187594261	1.427471356	3.721964194	4.219001533	2.348870644	1.541092278	3.04635255	1.752315267	2.442100983	3.031199489	1.565242206	1.77010935	3.325778139	2.171315394	1.456531678	2.133813911	2.548457294	2.566346222
C7orf34	8.483639528	7.817556422	7.950713628	8.83388	8.713622139	7.578908689	8.498682194	8.319127806	8.146900778	8.618563972	8.062955144	8.212062194	8.150762594	8.359590194	7.349538456	7.258317756	7.315372017	7.374744861
C7orf43	10.83592997	10.99394831	10.74384503	11.31466492	11.00220506	11.03811231	11.28208322	11.03280875	10.98304664	10.98480808	10.84674864	10.78233853	10.85131294	11.24282417	10.73175553	10.74835906	10.67286408	10.71743817
C7orf49	7.637184994	7.5299028	7.329569944	7.838151083	7.453914867	8.006073006	7.703693456	7.631207533	7.583287483	7.473095261	8.377392622	7.514330633	8.15222465	8.749593528	7.787813356	8.736443222	8.221826333	7.967157044
C7orf50	7.948391472	7.929584033	7.446731789	8.239376056	7.682886489	7.810488583	8.697777333	7.922763828	8.211547617	8.398691806	8.330253778	8.728846472	8.365821889	8.938916861	8.673356194	8.916235556	7.694066433	7.973337828
C7orf61	5.682805267	5.691359967	5.675260811	6.8072899	5.363068833	5.251319228	5.996223522	6.514982022	5.949000533	5.318123039	6.110608789	4.927634789	5.762494333	6.59288855	5.759830344	4.838464483	3.990329822	6.259803861
C8B	2.131657233	1.640324333	3.04635255	3.811932328	1.504355289	1.902070683	1.553681622	1.51890735	1.468939128	2.069471622	1.391881367	1.596876739	2.198431083	2.082528761	1.391319917	1.466445639	1.484105989	1.419767478
C8G	7.324885961	6.409408283	8.143429439	7.792409972	8.168064	7.113500317	8.523335583	8.157561367	8.399894639	6.176921261	6.902816144	6.6531598	6.856892694	7.428440156	7.611038383	7.797575956	6.713454739	6.66586115
C8orf33	7.82846145	7.008965844	7.755077056	7.286773272	7.584668467	6.974267489	7.728191633	7.980366872	7.573773678	7.566012844	7.5450452	7.539066083	7.1773894	6.887548978	8.194793806	7.520310478	7.104987883	7.274270311
C8orf34	8.661637	8.437252139	8.865057222	9.315715333	8.993304889	7.660734233	9.331210972	9.043523417	7.619525061	8.709198806	8.563610389	8.148983694	8.281467389	8.681550556	6.624524322	7.567738906	6.830455617	7.784730522
C8orf37	7.101494706	6.021585528	6.717301894	6.500523389	7.267646517	6.600394061	7.976465622	5.789743861	6.718801661	6.934130078	5.984545467	6.760887239	6.53577135	6.480421128	6.878391539	6.711923406	5.856274644	6.118050133
C8orf4	3.453236372	4.689811517	4.240302589	5.620905583	2.791548972	3.409820572	3.465001544	4.195722628	3.183757183	3.966769644	4.269805394	4.209927911	4.539020433	3.6082958	2.506800789	4.040770222	3.9715563	4.323169389
C8orf46	1.435571844	3.409820572	4.0735998	4.955702283	2.770388733	3.077346167	3.937927339	3.209345167	2.569509861	2.094260844	1.412288117	1.409589156	3.549215	3.189191228	2.61341845	4.217463028	3.242069011	2.203730222
C8orf58	13.87271831	14.28317233	14.45890717	14.50365383	14.04230736	14.45890717	14.96013978	13.96496011	14.32632817	14.44585939	14.47967919	14.57409722	14.55397333	14.523463	14.88218458	15.07679078	14.10288161	14.65725231
C8orf59	7.828935572	7.455949278	7.844445911	7.559375939	7.844908861	7.583287483	7.098999894	7.266844072	7.397088133	6.6809315	8.315273983	7.073269111	7.642489772	7.378954617	6.897330644	7.301461244	8.104796978	7.323062517
C9orf116	7.656815889	8.601134194	8.523335583	7.921457228	8.058645394	6.673929806	8.641062306	7.941261894	7.863990283	6.371457644	7.023740167	6.48160345	6.794945622	7.770940528	7.588195878	7.607810961	6.239943267	6.602176328
C9orf131	8.453531056	8.433783722	8.378866378	8.973899278	8.7918075	8.3442043	9.3672365	8.496117944	8.402614889	8.883209389	8.420951333	7.168923422	8.002828861	8.817931944	8.180686278	7.896081372	7.738211283	8.153400211
C9orf135	2.276016328	6.314018178	4.17426915	4.43941395	4.165711778	1.9537477	4.097551472	2.111674011	1.9537477	1.965199356	2.515181728	4.1855905	4.042284828	3.782158683	2.010469183	3.783772872	2.030226433	2.927563844
C9orf142	7.492545256	7.682444661	7.140007439	7.060404628	7.461042722	7.771993606	8.123932044	7.611446033	7.298354722	7.373782311	8.560954917	7.870590733	7.540109806	7.937318622	7.973337828	7.686653233	7.676588728	6.934130078
C9orf16	8.616975194	8.368501422	8.610642278	8.117980406	8.676219944	8.386518244	8.202237011	8.256914722	8.863884972	7.949806356	8.771747917	8.339750139	7.995891644	7.877131461	8.236602672	7.739420356	8.494739861	7.966741272
C9orf24	4.873391156	9.587249528	5.194770311	5.390895672	5.675819506	3.991169778	5.236158956	4.220367889	3.528827733	4.493128761	4.536305856	5.672558783	4.664317683	4.778135078	4.653051528	5.599881939	4.791061361	4.664914583
C9orf3	6.159796211	5.492604428	6.562354928	6.048980578	6.268777372	4.795884567	5.611283944	5.268092094	6.49302145	6.253622628	6.759410117	5.820013422	6.408385422	6.256883783	7.563413094	6.878022889	7.251643467	5.812692978
C9orf40	4.172087622	3.386894117	4.447294511	4.194926089	2.684012117	5.5434764	4.707493167	4.506055378	3.454002411	3.445120461	5.14885275	4.727652172	4.061626578	3.551192572	4.532449144	3.196062033	5.855829039	3.811932328
C9orf43	2.883464583	1.992538344	3.944909356	4.224498583	2.140018744	2.010469183	2.304342133	1.950348817	1.967160706	3.028137828	2.274574417	1.84210475	2.609472294	1.716507067	1.9054784	3.405594161	2.291134044	2.124932217
C9orf50	8.446337194	8.221826333	8.735043278	8.765742333	8.667585944	8.220070722	9.934801722	8.288210756	8.681550556	8.529230667	8.1154943	8.250634361	8.415829417	8.618563972	8.69931325	8.665699611	7.999155017	8.41499925
C9orf64	6.804453306	6.956759706	7.09413745	7.198833783	6.756942361	7.06274165	7.502961428	6.685298	7.043168906	7.883374472	7.161861278	7.517003306	6.989893306	6.941475289	7.323504944	7.050869794	7.821633089	7.339779856
C9orf66	2.608186144	2.301905417	3.975220556	4.503000944	2.262564078	2.411743383	4.563401178	3.247771328	2.800279956	2.176280028	3.051630117	2.927563844	3.37686235	3.379209778	1.721376	3.584597767	2.90525835	1.864059533
C9orf72	5.464482011	6.636496094	6.087892611	5.1831374	5.568385006	5.870926478	4.696018844	6.191549567	5.319347522	5.257326156	6.621701983	5.398020594	5.078427289	6.31726475	6.272402761	5.676035011	6.125875283	6.41334575
C9orf78	8.868525722	8.500453389	8.600030861	8.464771833	8.735740972	8.953246944	8.461582972	8.218706	8.497995028	9.169686944	9.096330444	9.096330444	8.959606917	8.512283528	8.911793444	8.860675889	9.136506944	8.79336775
C9orf84	2.681238478	3.345649756	4.089380744	4.700069667	2.526985883	3.541308872	4.478012228	4.272567033	2.760934972	3.077346167	4.85929575	4.254592122	4.463520794	3.545452022	3.493299106	5.076617083	4.959760722	3.482764067
C9orf85	6.500523389	5.8854735	6.637552094	5.993018333	6.777616278	6.206735028	5.333950994	6.479614578	5.967715128	6.1695494	6.131989311	6.418695894	7.135611589	5.565629656	5.780026739	5.459242172	6.725078494	5.965801361
CA1	6.001706478	4.62767275	6.101495472	6.143606756	6.31645985	5.643674206	7.111423922	4.540050317	6.5977064	6.0812119	5.949000533	6.139293378	5.829908594	6.487785228	6.439275239	6.338276033	5.707747461	5.742101633
CA11	6.9731209	6.250701389	6.594752211	6.94781585	6.561927489	6.690618339	7.406400567	6.1610788	6.93378845	6.177296806	8.404336333	5.778424578	6.486333228	6.918323783	8.208106544	6.887099044	6.156106783	5.970493878
CA12	9.437382833	6.990898522	9.200489028	4.156956417	8.73012925	7.028239094	6.518278072	8.204549656	8.876339917	7.985633694	9.627858556	7.265119	8.831902861	7.706045133	6.808483206	6.068779856	10.27693353	10.13074061
CA13	7.480258072	4.855100339	7.344243978	1.767180956	7.478865822	5.733118111	5.350410489	6.50751325	6.938113461	3.832822772	3.817597739	1.637850911	1.78662	3.425054911	4.5460437	4.303788978	5.610206283	4.328445456
CA14	6.803107783	7.4429225	7.985176778	8.359590194	7.618025367	8.094682122	9.166735528	7.806165622	8.197382667	7.103696117	7.622927339	7.229516761	7.349538456	8.069773578	8.389814983	7.980366872	7.062056772	7.741604556
CA2	6.220542994	6.991598933	5.991311739	9.035535667	5.573072839	5.099479767	5.26020075	5.845847006	6.248299122	5.418733211	6.615620206	7.719196422	7.964038067	5.260877972	5.490225589	4.076977561	6.822061772	6.529678517
CA3	2.609472294	5.147993867	3.96253755	6.445937633	2.354909678	4.301256561	2.148083233	4.855788333	2.579898533	5.061229083	2.794258189	2.077622261	3.555435583	2.396203422	1.565242206	3.313815639	1.735468056	2.555787689
CA4	3.035459189	3.008099783	4.134586561	5.681273944	3.420304817	1.893692728	3.208096778	4.162160756	3.6225924	2.21753985	3.043982844	1.684823661	1.532619117	3.069716611	3.467587672	5.001985939	1.458613967	2.890014389
CA5A	4.209927911	4.290165844	4.145197244	4.506837089	4.757468022	4.928219278	6.694774228	4.934835589	5.084233339	4.207589411	4.304789939	4.136175011	5.058340406	5.024027439	5.514833372	5.856274644	3.429403094	4.619494472
CA5B	4.468839183	4.410568583	2.995009867	5.329116111	4.889934722	4.825826183	1.808099878	3.631143694	4.796456472	4.723160389	2.484428089	3.735374722	3.302690389	2.350822678	3.338669544	2.250115717	1.886382994	3.942174767
CA6	12.09468642	12.85291594	13.15523431	11.94746428	10.33886681	12.88374464	13.05583042	12.55697786	12.76658453	12.81137886	12.70840506	13.66165953	13.27082811	12.41821553	13.53183925	13.74468711	13.17878072	11.78739817
CA7	4.568145589	3.565142361	4.1039671	5.050415167	4.249945989	3.188099761	5.873138794	5.2065333	5.339568367	4.655565322	4.594691772	4.958807639	5.118104911	5.037159461	5.209498856	5.046868978	5.331951217	5.086533828
CA8	4.369350994	8.047828167	3.800676633	8.594886583	3.8085716	3.886558883	5.107091211	2.694472094	4.6020366	4.133898689	3.804792356	3.456074372	2.436217167	4.947989778	3.9394953	5.978523144	2.417934561	1.568780928
CA9	2.924942289	2.239326933	3.312480233	4.100922389	2.434063767	2.778112389	1.969225839	1.955479011	3.566354394	3.158127222	8.02453635	8.992055944	6.479950394	4.902473606	3.973327206	6.2578881	9.740883722	9.317669111
CAB39	8.539350944	8.681550556	8.773747139	6.975132589	8.509681833	8.798231056	6.864122011	8.616504	7.95959175	9.063490556	7.117755472	8.666319222	9.741621056	5.995638472	7.2920698	6.706058117	9.587249528	8.604920444
CAB39L	6.630406883	6.762785133	7.027392494	8.442165722	6.806739933	6.23837775	6.183781983	7.584668467	7.806562328	5.539050772	5.272895494	5.269725922	5.573652561	5.414832389	5.56053475	5.3047981	5.029885511	5.396332906
CABIN1	7.750987811	8.1964467	7.473095261	7.804749933	8.053627061	8.244125528	8.267147	7.927746578	7.453914867	7.679065306	7.690091378	7.690579217	7.354347283	7.825547672	7.613184706	7.59659485	7.59659485	7.47096925
CABLES1	7.378032972	6.591948056	7.618538389	6.998307806	6.971164372	7.315960797	7.982437456	7.070669617	7.714481556	7.676164206	7.404974472	7.806165622	7.495818444	8.035633983	7.9773789	7.89357815	7.706911533	6.802525667
CABLES2	4.26640765	4.038975883	5.090232044	5.006944722	4.55107685	4.276269244	5.657453061	3.90170245	4.517317061	4.403416572	4.843077017	4.75140005	3.653698389	5.156451861	5.1618299	4.9705799	4.369350994	3.448194561
CABP2	1.498129644	1.440065306	2.710000606	3.703680411	1.433994317	1.445799822	2.2134893	2.707617306	2.057902639	1.441620828	1.848892872	1.435571844	1.866029622	2.00219525	1.52437305	5.051528644	2.770388733	3.185123972
CABP4	9.277794444	8.723064861	9.175352306	9.133987111	9.569277833	8.907107472	9.192598944	9.100415722	8.821459944	9.172043444	8.854913778	9.002277194	8.558071167	9.230839194	8.436682444	8.148477494	8.295185472	8.479330611
CABP5	9.309159778	9.158027389	9.594053667	9.651289611	9.762771833	9.724975444	10.87644017	8.984271833	9.602659861	9.339339972	8.8142225	9.335685222	9.4382285	9.829742556	9.847616	9.781455889	8.700865	9.022050167
CABP7	1.642796906	1.432014344	3.501166133	3.8059284	1.984277428	1.9615299	3.749416544	2.586714833	2.910660328	1.417623211	3.465918272	1.614280317	3.178294011	3.355781783	2.311992228	4.820261156	3.177191461	1.918774906
CABYR	3.802436756	5.882110156	3.656660339	4.407736928	4.150738544	2.870307656	4.110632539	4.43941395	3.514909728	3.410718328	4.505190628	5.597585589	4.69650295	5.704134239	5.542993317	8.117980406	5.417374611	3.474793483
CACHD1	5.627902033	6.580018178	6.409910967	6.720500561	6.321198678	5.614030383	6.382350533	5.626982867	5.641888772	5.859481072	5.342452739	5.550912722	5.350927933	5.987546422	6.262150089	5.463244233	4.532449144	5.947177622
CACNA1A	1.62150185	2.47582545	1.684823661	3.171275161	2.938549728	2.99346915	3.524588678	1.508419206	1.446774856	2.746082372	2.801537106	1.568780928	2.417934561	1.750291111	2.696096461	2.254715539	3.732307572	1.4074652
CACNA1B	5.110557378	4.851824461	5.639407511	5.474406567	5.023515294	5.060645972	6.034244344	5.879712361	6.460603978	5.373689639	5.425053922	4.992575272	5.748053017	5.847858883	6.137434406	6.301140611	5.999042656	6.018630633
CACNA1C	12.65081575	13.23925344	13.67690714	13.16399297	12.67445703	13.14643889	13.53183925	12.73361106	13.186609	13.36887933	13.20401644	13.20401644	13.27867789	13.06938839	13.73192931	13.54188653	12.60315219	13.59837408
CACNA1D	4.814946139	5.050415167	5.126389956	5.441929994	5.318123039	4.097551472	4.731595522	4.452198111	5.030511811	4.186131767	4.480456694	4.133898689	5.121040683	4.541207917	4.705413189	5.913216328	4.207589411	4.891604667
CACNA1E	2.788493211	2.099047411	3.612535122	2.9914069	2.309463511	3.265608256	4.957632617	3.197417967	4.225949883	2.949819811	1.912916039	2.948894906	4.100922389	3.204407583	3.784428939	3.134580672	2.722068039	2.713935989
CACNA1F	1.916507617	2.14343755	1.625311178	2.064630222	3.561370583	3.001489244	4.2484197	2.7445398	4.348276306	3.060333294	2.836615272	2.741698889	2.0755911	4.290165844	3.710577456	3.008099783	2.788493211	2.356546806
CACNA1G	6.018154567	5.29249755	5.691359967	6.009495417	5.718065061	4.89046825	6.318642378	6.250361078	6.226544172	5.307066556	5.626982867	5.45303585	5.462250272	15.67908822	5.74721035	6.416958806	5.521705267	5.487992472
CACNA1H	4.137056194	4.262012311	5.083647939	5.950864489	4.183350006	3.655959361	5.274627294	5.050415167	5.104917072	4.179980144	4.498743156	4.689811517	4.763616878	4.539020433	5.112923272	5.592467372	4.253445322	4.271577356
CACNA1I	7.200635789	7.289428783	7.095986133	8.687176111	6.659274872	7.605493861	8.415829417	8.339391494	8.246847533	6.39263875	7.430353467	5.847188072	6.438706	8.103372361	7.476107894	7.338427178	6.63688575	6.744983561
CACNA1S	5.943282561	6.916070744	6.620807883	5.052794678	6.071951378	6.106025556	6.531951878	4.942336283	7.358549439	7.2968724	7.812336361	7.939689172	7.677709544	6.719208483	6.2234964	5.526439844	4.110632539	8.597225889
CACNA2D1	6.6372433	7.609926528	6.7780651	8.194793806	5.820013422	6.2827385	7.177818067	7.225644772	7.094708161	8.096894222	7.806165622	5.482599361	6.420035928	8.680376611	7.752272033	7.359974778	6.718801661	7.328485572
CACNA2D2	5.83874565	5.221799189	5.835019422	5.564683811	5.5770303	5.287907128	6.016694511	4.897591167	6.387852517	6.308812022	5.68250465	6.334524472	5.837787456	6.120131344	6.075121772	6.104965911	6.293046583	5.202871672
CACNA2D3	4.336659861	3.908215661	4.884550783	3.924636511	4.407736928	3.908215661	1.832903822	3.408059122	4.623701817	5.458540067	3.549916572	3.874698633	4.814072256	5.223684133	4.633059383	5.414832389	3.575765189	5.402376422
CACNA2D4	3.823089772	3.9715563	2.907944261	4.348276306	4.163085811	4.7594766	3.006983011	4.224498583	3.671578339	4.207068561	3.656660339	3.692161289	3.568479772	2.61341845	4.225023683	4.658488272	3.52277285	4.391817556
CACNB1	5.548747011	8.042150944	5.774034144	6.454605494	6.525434739	6.278963961	6.289104061	6.361550828	5.455656767	9.306832611	5.671229456	5.296890444	4.944095333	6.361550828	6.005238844	5.63021505	5.363686033	7.194482733
CACNB2	5.069349944	5.029885511	4.659025194	6.362461028	5.510130028	5.1618299	5.270676717	6.082572939	5.504136089	6.119549972	4.577495028	6.034626028	4.722530222	4.719173317	5.186023833	5.168076694	4.889320717	4.784811156
CACNB3	7.074695911	7.003638606	7.295245389	7.27927365	7.276439406	6.39263875	7.356400344	7.184467694	7.253759056	6.79281895	6.533166561	6.195028672	7.0254819	7.429501922	6.683861644	7.191805583	7.37515555	7.293728433
CACNB4	3.124990828	4.469513506	4.917672433	4.895724911	3.52077885	4.029236139	2.48302115	3.785385233	4.169762067	3.189191228	2.725368739	1.446774856	2.064630222	2.863682339	3.238528272	2.3394685	1.814481622	4.172673089
CACNG2	4.365084011	4.01053535	4.671022256	5.083647939	4.309207689	4.2274863	5.922446472	5.496056117	5.567985556	4.903071867	4.544746322	4.854253106	4.544252694	5.432530694	4.710206078	5.587962989	4.839862139	4.566743467
CACNG3	5.996223522	4.679183411	5.862757894	5.748510756	6.543672839	5.861263778	8.315273983	5.566644994	7.171776133	5.840311372	5.903450439	5.974614678	5.74721035	6.51919455	7.24090225	5.660821106	5.004777417	5.520788828
CACNG4	8.339391494	8.879484833	8.499791694	9.697769167	8.927610028	8.1154943	9.135303778	9.3330515	8.99617675	8.505827361	8.670567333	8.449450222	8.254966361	8.632280028	8.350371878	8.670567333	8.083253444	7.97910475
CACNG6	2.129205161	4.592419356	2.088787939	2.320862767	2.017523111	3.066238394	1.909636817	2.266218156	1.851828228	2.783777756	1.742261317	1.82276975	2.447742883	1.767180956	2.694472094	2.0403899	3.726830128	2.899203894
CACNG7	5.101631367	4.299529528	5.724178089	5.401934944	4.803566911	5.229069317	6.018154567	5.087032428	6.18154975	5.40405565	4.728167872	5.188085722	5.550912722	5.483648922	6.019018661	5.513786506	5.901405839	5.611283944
CACNG8	5.433541639	4.9609066	5.833517572	6.158150767	5.327529439	5.339181306	6.2951245	5.598467378	5.957817067	5.672558783	5.451174189	5.535768622	4.915518783	5.762494333	5.862268772	6.490823967	5.656005189	5.691754628
CACYBP	9.964139222	9.421319806	9.244266639	10.00617533	10.42042589	9.740883722	9.558584139	9.505254028	9.35648	10.20699628	9.909458583	10.05308578	9.451179667	9.981097833	9.52974125	10.5024875	10.21805322	9.380145
CAD	8.248485056	7.681185128	7.949402961	7.485118972	8.051341822	8.509026667	8.156116611	8.123013983	8.139023889	9.353812194	8.673356194	9.2388425	8.078928811	9.285047611	8.517990333	9.577203917	10.24377989	8.147962661
CADM1	6.727191311	6.136601061	6.841645694	7.344243978	5.850056311	5.054655544	5.165387156	4.128563411	6.00091335	6.868598967	3.549215	6.189688033	3.789528006	5.730589561	4.415310928	6.006435922	4.432659033	5.989993411
CADM3	3.175637661	2.167869272	2.586714833	2.770388733	3.160922489	3.432251961	3.564212939	2.345306794	3.344479622	3.366101589	1.680350722	3.37144165	1.596876739	3.031199489	3.755313539	3.203056017	4.085748406	4.97694725
CADM4	6.914199933	5.937707861	6.226544172	5.324324294	6.165117422	4.522045878	5.087032428	5.890926217	6.983298733	5.086533828	6.990898522	5.9937573	6.364065517	6.399891194	6.222679856	7.134658789	6.327230289	5.452521761
CADPS	4.742359806	4.341885333	5.125866061	5.033844133	4.761763539	4.329842356	5.907984067	5.098016283	4.936797622	4.42500745	4.2370837	4.560489817	4.658488272	5.056076128	5.327529439	6.108467683	4.354405367	4.990048206
CADPS2	5.2338155	6.536244994	6.613143861	6.770472756	5.76152275	5.939611561	8.330655722	6.731969928	6.510090828	5.033844133	6.523633189	5.238954339	5.814765794	6.945313222	6.556097461	5.851434794	5.996223522	6.013728633
CALB2	5.222575478	2.765719628	5.396332906	7.311596506	6.749209533	4.955702283	5.657954889	6.360029417	5.666850389	4.203519578	5.608803617	6.075944222	5.400605467	4.386331056	4.210623878	8.036393194	4.15467715	6.356442161
CALCA	3.661636733	3.171275161	3.751685856	5.13489595	4.236329917	4.487774439	6.580447772	4.316443717	4.939817056	3.687364778	3.683043589	4.080663961	3.431582639	4.988814344	5.134387956	6.141229922	3.738413011	4.595186361
CALCOCO1	7.436464683	7.825154878	7.597851561	7.864454944	7.434491422	7.1681955	5.841835956	6.651536611	6.666806567	7.200124456	6.021585528	6.073351272	7.191316017	5.258746417	6.577309944	4.835930417	5.506006589	7.052612378
CALCOCO2	5.5919571	5.0144707	5.966150361	6.714947	5.339568367	5.3571548	4.6821617	5.631053567	6.010376867	5.724178089	4.438071344	4.2484197	5.736222983	4.69869945	5.733554728	4.223017594	5.138068539	5.17448345
CALCRL	6.801263372	6.622567278	6.826087	8.006568606	7.2402007	6.703217933	6.740665389	6.602176328	6.747271383	8.074532461	6.196784183	5.673476933	7.245691361	7.548900372	6.500878689	6.422593133	6.744382217	7.2622891
CALD1	7.457588844	7.619525061	6.582319778	9.126129333	7.655170322	8.228365611	5.924475456	8.606196361	7.463634256	9.514952056	8.142330778	8.75501775	9.545263333	8.151829083	8.562507667	7.109315478	8.952656306	11.46462564
CALHM1	7.320115633	6.9693912	8.031580594	9.169686944	7.4590886	7.717683522	8.96454625	7.134384578	8.527730306	7.486782206	7.730158356	7.001315889	7.682444661	7.954796956	7.867485983	7.400373156	7.452328128	7.896081372
CALHM2	4.566743467	4.953266967	4.229150311	6.217585544	4.936797622	5.662296189	5.018154072	5.624859489	4.291433178	5.476509022	4.278358511	4.608406617	4.757892933	5.164890939	5.270676717	5.35547535	4.841546561	5.515764756
CALM1	8.330253778	9.185566167	8.643365167	8.740381639	8.451813167	8.438962278	6.822061772	8.181560178	8.322015111	8.468726583	8.813054611	7.996761828	8.745278222	7.069052072	7.163914128	7.675370606	7.573773678	9.091711333
CALM2	10.09564222	10.68155706	10.10081006	10.40967711	9.703716778	10.26989956	9.077973639	9.604606944	9.637057778	10.10324161	9.903543556	10.07546464	10.01684406	10.05915406	10.35718169	10.41168047	11.19545728	10.72932517
CALML3	10.23515789	7.673675628	10.19070164	7.897047533	9.979908806	8.951411556	9.596049944	10.05168628	10.60304689	8.343182056	10.11942956	7.575651361	9.453265917	9.233812722	10.49188156	10.10324161	8.748423333	7.6233374
CALML4	6.916070744	10.20265753	6.55976405	7.77020265	7.77020265	6.870612344	7.367720728	7.019171578	6.403335383	6.403810078	6.865142156	7.313068289	6.290174344	7.4315844	7.239688739	7.104010294	7.768450883	6.239943267
CALML5	9.245603722	9.166735528	9.314149028	9.223950222	9.525970444	8.858654444	10.09954367	9.394983389	9.361828028	9.155589222	9.080061139	8.990447	9.918748111	9.456225389	9.713683083	9.4045945	10.67491264	8.886424278
CALML6	5.287907128	5.666850389	5.389869106	6.082893372	5.4291146	4.397856872	5.103275672	5.791778656	4.570435578	5.2065333	5.772549206	4.885259361	5.070290839	5.660346011	4.828682728	6.0948944	4.391817556	4.306949378
CALR	8.73012925	8.993304889	8.376319183	8.856866222	8.940801611	8.140626461	8.268197472	9.225208583	8.9868695	8.703711722	8.298480278	8.252720028	8.505282222	8.519504444	8.007944672	7.469783256	9.112037722	8.674838167
CALR3	5.383259378	4.625307639	5.085410239	6.066101589	5.179254722	4.294503606	6.219178511	5.702692767	6.283165722	5.026413394	5.074050272	5.27724835	5.192741067	5.769191033	4.661564439	4.351047061	4.908121767	4.927634789
CALU	8.200642978	8.71593675	7.637571017	8.482143944	7.934744772	7.977792694	7.154841711	8.781898722	7.842313989	9.662306417	9.341838722	9.060620167	9.511566722	8.853443778	8.942611194	8.647592833	9.936939167	11.03280875
CALY	18.29152672	18.50914244	18.43104522	18.37955289	18.15717439	18.37955289	18.43104522	18.50914244	18.50914244	18.29152672	18.43104522	18.23796433	18.43104522	18.33879533	18.43104522	18.23796433	18.43104522	18.43104522
CAMK1	5.336702806	5.5520906	4.91038665	6.645420956	5.581147983	6.793243939	6.006873522	5.734601083	5.810789939	5.721341422	5.594404172	5.38112835	5.180262783	6.495810683	6.064705478	6.045163272	4.922045011	5.916315067
CAMK1D	8.791233139	7.785663767	8.433783722	7.461492817	8.629337139	8.210914317	7.390717106	7.732490289	7.835105228	6.845162533	8.091457917	7.6233374	7.035458828	6.55928665	9.161622611	7.568910133	5.698578	6.758471311
CAMK1G	1.53926245	1.424501678	2.202335556	3.065272056	1.967160706	2.763512556	2.503055883	1.553681622	1.995109972	2.48302115	2.047035028	3.6661974	2.118806472	2.042572272	3.414273094	2.0501457	2.350822678	4.358880683
CAMK2B	3.79884035	5.037159461	4.199133467	4.114622117	2.686534372	4.6419078	3.571430056	4.57830505	3.585544506	6.143022606	2.98506125	2.173269383	3.612535122	2.409259261	2.124932217	4.252037567	3.474793483	2.938549728
CAMK2D	7.607139161	8.373079694	7.948016833	8.532331194	7.869190467	8.738319	7.8650031	8.938299444	8.167581311	9.093293694	7.830749211	8.468726583	9.250306667	7.676164206	7.981386767	7.70325335	9.416854	8.7521905
CAMK2G	6.688551294	6.3827628	7.075087606	6.263521233	7.593717711	6.726166033	6.542036117	7.15240175	7.308992922	6.192468	6.35520775	6.246888206	7.229143439	6.895721739	5.977447667	5.658452044	6.873982289	6.415776089
CAMK2N1	9.148268278	6.659274872	9.013200222	7.417610172	9.991741667	8.650722639	6.759410117	8.239376056	8.740381639	8.446835917	6.524723389	8.442550139	9.335685222	6.2188247	5.804471867	5.225970294	9.304310583	9.402715917
CAMK2N2	7.110139411	7.341250211	7.812336361	7.798885678	7.423551067	7.073770922	8.872049333	6.96152905	8.223662722	7.283689161	7.591934933	7.277374122	7.474804567	7.753101178	7.548588789	7.667505939	6.708830283	8.185065083
CAMK4	7.201982394	7.485969311	7.210823439	7.992901561	7.289428783	8.324148517	8.131388861	7.68705715	7.268203367	7.308030728	7.515200211	7.06274165	7.164660017	7.692210011	6.937343872	7.363009106	6.615128133	7.358549439
CAMKK1	4.116962633	4.044767111	2.965941733	4.723160389	4.889320717	3.724172161	1.607570306	2.962953133	4.296820761	3.264830067	3.914235472	4.049021872	5.460684422	4.868048989	4.052500256	3.3625707	5.2561845	5.6041626
CAMKK2	7.324376122	6.958903428	7.09982915	7.921831111	7.160725267	7.1721656	6.942727406	7.319888922	7.299304983	7.752612089	7.474390833	7.2224187	7.575651361	8.248028933	7.92660615	7.88534295	7.818383033	7.68585165
CAMKMT	7.732125083	7.213340256	7.765596722	8.347047028	7.817112911	7.872026494	7.953992506	7.636243289	8.019821872	7.574152406	7.363851456	7.436876561	7.86211595	7.164211911	7.328076544	7.856959483	8.114013556	7.855820844
CAMLG	1.397513656	1.408141022	1.448441267	1.611502539	1.386268706	1.406851678	1.580538139	1.584633	1.357016528	1.4219902	1.438116511	1.425249167	1.53926245	1.449755583	1.418058511	1.344476239	1.480998756	1.384605606
CAMP	1.35905655	1.357016528	1.485063994	1.967160706	1.359960806	1.816405344	1.527016989	1.388526506	1.448924822	1.612794367	1.452977461	1.357617339	1.366070128	3.447039211	1.389135706	2.113502239	3.051630117	1.358015744
CAMSAP1	8.108049722	7.958787511	7.880982856	8.461582972	7.855820844	7.339441872	8.151205028	8.212062194	8.266146922	7.295655828	8.004666933	7.291506767	7.808783472	8.548678222	7.863562822	7.541329161	7.783890472	7.633307922
CAMSAP2	8.221826333	7.677709544	8.124724761	8.531338278	8.204013933	7.385472361	8.166004667	7.994336483	7.935689644	8.646294139	8.469255083	8.57851675	8.931596111	8.380373361	8.473832722	8.99617675	9.2149555	8.770099056
CAMSAP3	9.900675278	8.819691222	10.19184739	9.186324806	10.24520694	7.876213728	8.772228389	10.16325022	10.24011511	7.263593506	10.11572269	7.987025206	9.50718925	8.776079889	9.373591917	9.376401	8.98745475	6.872734867
CAMTA1	6.564340194	6.951598122	6.903767189	6.903767189	6.384085617	6.608865056	6.045787833	6.428910772	6.561098611	5.988010417	6.750590322	5.930900033	6.66586115	6.086855328	6.624052067	6.350926983	7.700717089	6.931106722
CAMTA2	7.940228789	7.733016311	7.989663711	7.878222883	7.987918661	7.866460383	7.823458528	7.847269367	7.375768711	7.795679344	7.0994478	7.4082722	7.695479306	7.9123295	7.121169539	7.724152711	7.073269111	7.871493489
CAND1	8.017700256	8.152944406	9.271674972	11.04838822	8.321527944	9.844239361	14.31138678	9.063490556	12.88374464	8.21538835	8.366795444	8.324604944	9.239683278	11.49672958	12.95747044	11.6564365	9.22794125	9.145883139
CAND2	3.028137828	4.453996189	3.301886111	3.136175228	3.580218533	3.3625707	2.755265494	1.367010567	2.969283067	3.458368128	3.013775439	2.717307944	1.359641944	4.191791861	3.161712872	3.163997128	2.14343755	2.774111772
CANT1	8.60668325	8.459934	9.058289306	8.334967567	9.176313083	8.02453635	7.850540167	8.828377778	8.787332056	8.508419111	7.756066628	8.502610139	9.189393389	8.58208675	8.810074944	7.994336483	8.516401444	8.361072394
CANX	10.794378	10.911112	10.49376639	10.537328	10.6769445	10.54408178	9.856458722	9.930819917	10.65217831	11.37498828	10.40852194	11.61246697	10.71936922	10.16325022	11.02039094	10.78233853	10.85873581	10.72101419
CAP1	10.85282742	10.33587589	10.68155706	9.736899944	10.9083695	11.16116606	10.18215711	10.80409161	11.10634011	11.19874614	10.78012303	11.71143969	11.31466492	10.11805258	10.46648894	9.823784611	11.85569117	11.45886922
CAP2	3.6148221	6.999852994	3.557525678	2.190780978	2.939894233	3.404783628	4.13542995	3.598977806	4.024827744	6.415776089	2.642619017	4.491956011	4.199999694	1.523097217	1.9537477	1.580538139	1.508419206	4.785616044
CAPG	9.591320444	8.017246917	9.635019611	8.401948861	9.647531944	9.096932556	9.530821222	9.077297028	10.25891456	10.24011511	9.875146111	9.689609333	10.44531261	9.742696556	10.63037353	9.78602175	10.88388542	9.614530861
CAPN1	12.52212683	10.84274842	11.88572939	9.799822417	12.26669172	10.97411414	10.74835906	11.6564365	12.04954433	11.48081867	10.48443108	13.11554953	11.80004192	10.89016617	10.31721131	11.57832906	11.28893331	10.83592997
CAPN12	3.667955256	5.224865383	3.430419061	5.672558783	4.27077465	4.835930417	4.150188739	1.413887933	4.870809106	3.609692233	5.796986056	3.097146106	4.624674589	5.098729	5.136925283	5.197136939	5.605329494	4.768079522
CAPN13	6.796793222	7.916398267	6.827631767	7.661218661	6.980600572	6.489923839	8.491097611	6.889802944	7.36038565	6.4868505	6.717858389	6.633881989	6.523954456	7.233721972	7.515662289	7.486348444	6.304222044	6.451173111
CAPN2	10.12689758	10.03359719	9.985378056	9.632291444	10.14426236	9.312287917	8.180208767	9.382039083	9.414211167	9.036070944	8.472803806	9.457121278	9.517716139	7.809290028	8.237703194	9.079379861	10.00374806	9.314149028
CAPN5	5.072718589	4.857395944	5.591363889	4.478661606	6.157239983	3.819036572	3.619573639	5.527833917	5.215600433	3.331196256	3.1417165	2.8403942	2.89227165	2.239326933	1.451111828	3.78314675	1.762506911	3.8895499
CAPN6	1.805512644	2.111674011	1.673516294	1.784893067	3.174164728	2.548457294	3.7285967	4.1616949	3.904150217	1.675905561	1.843357128	1.646327606	2.14343755	1.440065306	1.397049511	1.469953228	1.536412789	1.437499739
CAPN7	4.216727611	4.795207761	3.066238394	4.076977561	4.485217472	5.160097494	4.700968561	4.264274411	4.963794822	3.755313539	3.41823965	2.4667661	2.131657233	3.475441689	3.83080795	3.1404493	2.952599589	3.242987156
CAPN9	3.740513222	5.163250467	1.556837528	4.604328872	4.348985572	2.492669689	4.179980144	4.007800067	4.959236839	3.217033528	3.122354606	4.361724111	2.875492078	4.990048206	3.597621494	3.319194439	3.329087083	2.717307944
CAPNS1	13.63020608	12.6692125	12.94879289	11.63187008	13.39280511	12.27151925	11.56263658	13.00828264	12.68196878	13.13160161	12.05822847	13.13160161	12.41192144	11.66030231	11.63187008	12.02894306	12.14135661	11.85869119
CAPNS2	9.015475806	6.3710155	9.496200667	7.103415817	8.863268306	7.602597122	7.674845683	8.271080778	9.634061083	8.217229889	6.479240428	8.288210756	9.663414889	5.801732378	6.918648517	8.1054751	7.264715011	6.961931361
CAPRIN1	4.138341894	4.520533889	3.97766735	4.202891767	4.187573344	3.802436756	2.621352306	4.753842417	4.258329406	3.779500678	4.940539778	4.179980144	3.857504872	4.391019606	4.2865146	3.9471613	4.752550589	4.232055311
CAPRIN2	4.097551472	5.592979878	5.460162494	6.644351756	5.156451861	6.981024128	6.686374767	8.300427833	6.297263811	6.232475489	5.950864489	6.836311978	6.23357565	7.080267006	7.982437456	7.95959175	7.764470983	6.873982289
CAPS	5.760360117	12.17428331	6.361123406	8.386518244	7.831167228	5.852690494	6.561098611	5.291780772	5.987546422	4.418582856	5.943961378	7.797575956	4.127510439	5.923003311	5.352197983	6.712463911	4.5015882	5.356029228
CAPS2	1.895688806	5.115279839	1.640324333	1.992538344	3.092225144	2.333652328	3.213250139	1.630729161	1.747997533	1.649585	1.509652361	1.615849511	2.816837294	3.145764078	1.848892872	1.808099878	1.686952672	1.456531678
CAPSL	5.322103628	9.709994722	6.163211367	6.632703622	6.136185933	5.76152275	6.210429589	5.056806561	6.550000567	5.409710072	5.278976561	6.140862828	5.908811756	5.5352674	5.331951217	5.743585467	5.958957439	6.097190483
CAPZA1	9.981097833	9.454729722	10.02578858	8.671100111	9.930819917	10.49566356	9.82861425	10.12908233	10.36632397	9.886764139	9.745609	10.05053267	9.473660778	9.383409917	9.511107722	9.283184	10.51104044	9.757306333
CAPZA2	9.009807278	9.207487694	9.116175167	8.453531056	9.164276056	9.198987306	8.256914722	8.883751583	8.825602222	9.323494472	9.080874667	8.41623175	9.299361	8.810074944	8.676835722	8.587633167	8.873276389	9.639515694
CAPZB	10.064724	9.678236444	10.01035194	9.059320139	9.957803222	10.41514425	9.540072667	10.09031572	10.13522894	10.04499994	9.676850611	9.551122333	10.16600206	9.510648722	9.941958556	9.368621306	9.961553556	10.71321369
CARD10	6.455311489	6.143022606	6.459535089	7.614866339	6.200510422	5.910158472	6.911405506	7.141642556	6.739368222	7.137660611	6.6952603	6.793650994	6.837022294	6.4848563	6.288094922	6.23494555	7.343353189	6.83942615
CARD11	7.864454944	8.596087389	8.337767494	9.123872972	8.478709611	8.407985833	8.705580667	8.966563444	8.974428139	8.151829083	8.486114167	7.911319778	7.92660615	8.998138722	8.46598425	7.959238489	8.412707028	8.662826139
CARD14	7.507965261	7.644397022	7.991535644	8.628366611	8.234225561	8.075647411	9.744565	8.099868556	8.031022133	7.753524022	7.552913756	7.6999406	7.666778322	8.254966361	8.885235222	8.826182194	7.2178691	7.798603028
CARD16	5.802464956	6.122839289	6.249785578	6.06005375	5.434063661	6.615620206	6.633064494	6.157239983	6.204722294	6.286830478	6.309247294	7.20789895	7.921831111	6.848020022	6.911405506	6.365906117	6.897948956	6.590019056
CARD18	1.832903822	1.433994317	3.444065844	3.112239872	2.09670245	1.580538139	3.976986717	1.843357128	1.764054217	1.756048572	4.671538961	4.897059389	5.675819506	4.294869989	3.297391222	2.330742022	1.733581422	1.50013175
CARD6	6.661039239	5.917151489	6.802525667	6.683861644	6.93378845	5.678055883	6.211538144	7.285443594	6.946036978	7.034101417	5.686584878	7.039084344	7.76059775	6.2827385	5.216327294	6.936757539	6.205143989	6.351309889
CARD8	4.145977828	4.369350994	5.336702806	5.1118267	3.649861444	5.480022039	5.434063661	5.337151661	3.861506461	4.960471561	3.624878439	4.341436261	4.386331056	3.640395672	3.726830128	4.148965261	3.824075156	3.923849561
CARHSP1	7.910918839	7.874819294	8.255550567	8.624113056	8.595421111	8.363575833	9.684691306	8.356594183	8.532331194	8.015445039	7.775666539	8.280122628	8.713622139	8.493225972	9.187670889	8.562507667	8.143950472	7.987918661
CARNS1	3.997520478	6.177296806	3.454002411	4.299529528	3.942174767	6.236616828	5.613010911	4.3717985	4.373768561	6.517691161	3.929099906	3.325778139	4.1434284	3.242069011	4.007800067	3.933576644	3.625621811	4.381478883
CARS2	8.702963972	8.789955694	8.846114167	8.524242361	8.873828	8.952114806	7.450630461	8.353118444	7.593717711	7.59659485	8.076578178	8.097395211	8.2825895	7.108364956	6.8217034	7.734007267	8.178484611	8.144911778
CASC1	3.065272056	6.230794806	2.272284372	2.693048117	3.9580159	1.666346511	2.377096128	2.05222735	2.100694428	1.977379022	1.88086765	2.409259261	2.42924225	1.932366111	1.700339667	2.7958654	2.078653828	2.352813889
CASC3	9.346437806	9.764147722	9.614530861	10.10230911	9.6077145	9.848866333	10.32967636	9.360962917	9.409626444	9.637057778	9.553254833	9.657116778	9.305799028	10.12689758	10.23005722	10.01035194	8.8396785	9.724975444
CASC4	7.577705522	8.840527389	7.393254056	8.348844722	7.696220606	8.0220763	6.201572967	7.301461244	6.620807883	7.172601533	7.731488206	7.150239033	7.299304983	7.103696117	7.080704311	7.035458828	7.739793578	8.576089222
CASD1	5.598467378	6.317753922	4.519906161	5.2636257	5.348764778	6.740200122	3.626729794	5.136171472	5.185020678	5.908811756	5.569786794	6.684868522	4.384694856	5.430110583	4.839244739	4.064707133	5.076617083	6.018154567
CASK	6.8830083	6.873729739	6.63228945	6.923041939	6.512665194	6.852436089	5.729522517	6.333199039	6.488526311	7.674845683	7.507560017	8.080197428	7.128067989	7.975056317	9.711580972	8.914924722	7.443222389	7.364804622
CASKIN1	17.50837367	17.56755089	17.34950361	17.34950361	17.37161178	17.43326011	17.4802975	17.56755089	17.270955	17.4802975	17.53878039	17.59356872	17.43326011	17.61656072	17.45530767	17.4802975	17.50837367	17.37161178
CASKIN2	4.658488272	4.059749972	5.4500865	6.737429428	4.678594883	4.047386011	4.827858878	4.967934083	5.083647939	4.913204172	4.335786617	4.818960567	5.190335661	5.195458539	5.5420418	3.916460822	5.087677622	4.690873133
CASP1	6.415456717	6.735935256	6.370500489	4.448219356	6.358400772	7.165533483	6.233101539	6.0617593	6.471652172	7.15154045	7.209167372	7.916073867	8.719742417	7.131159028	7.239154933	5.609256389	7.3850058	6.719580356
CASP10	10.74626619	11.81411806	10.64707942	10.80555719	11.81705017	11.46462564	12.61203636	11.52525719	10.60706472	10.68155706	10.89657256	10.45675381	11.17870472	11.16793394	12.25674092	11.87028083	10.66070169	10.66893203
CASP14	5.289625894	4.9088055	5.805708494	6.562354928	5.037159461	4.9609066	6.716873483	5.386056817	6.2188247	8.385575933	5.752301244	6.438706	9.692126361	6.09910505	6.1706247	6.698678444	8.838410167	5.299188378
CASP2	10.18649217	9.985378056	10.087699	10.49736997	10.38251415	10.39830633	10.94717675	9.702748417	10.16180953	10.19555514	10.42238019	10.00141814	9.98379225	10.72101419	10.61719639	10.33587589	9.801174667	9.929597444
CASP3	8.686464333	8.639854694	8.63700475	6.64942715	8.568278444	8.366316833	7.796685578	8.338317106	8.099179483	8.018232678	7.723619722	7.747120261	8.361608528	7.378557411	7.702813583	6.976409156	8.674838167	7.597117689
CASP4	9.182001472	9.374518222	9.452589472	8.407447472	9.384088889	9.6034985	8.726030389	9.706873139	9.241434472	9.737966333	9.031717556	9.618488472	11.44046964	9.036070944	8.838410167	8.485521444	9.341838722	9.453265917
CASP5	7.922230617	7.918032678	8.172718611	7.172601533	8.340212922	8.482619639	7.846766039	8.322493472	8.029223789	8.702376111	7.655170322	8.549735944	10.26407078	7.660734233	7.970202756	7.359517778	8.037768617	8.356121
CASP6	5.721341422	6.055371072	6.0812119	5.979835517	5.670104306	5.8510068	5.243440522	5.400209106	5.666225967	5.66267195	5.633900367	6.138477383	6.122349361	5.841835956	6.789495039	5.446364089	6.719580356	6.140275922
CASP7	5.152526072	5.937126928	5.174983333	4.934835589	5.601250494	4.5154902	2.757288344	4.91909875	4.048267217	5.871941111	5.219058583	5.614636533	6.362934156	3.79763545	5.361835533	3.851195283	6.10703295	5.611979844
CASP8	4.749161639	4.716316811	4.677889322	4.800876161	4.916735661	6.784526339	5.814032083	4.468839183	4.558415683	5.610206283	5.378649972	5.415845156	6.017233272	4.723160389	5.215600433	4.235256478	5.493273022	4.781981317
CASP8AP2	5.255679317	4.732392206	4.952747228	4.159142261	5.104917072	6.988381872	4.848518189	4.633059383	4.607861067	4.956609994	5.509804583	5.578826683	4.996816989	4.757468022	5.196064333	5.146933839	5.527077117	5.270676717
CASP9	7.244138656	7.619068228	7.372510828	7.356891667	7.4261592	7.418803294	8.055990167	7.464418272	7.634530706	6.436059278	6.801263372	6.210429589	6.621284978	6.890267028	7.3836448	7.071017844	5.99335835	7.067122722
CASQ1	5.874131917	9.915377278	6.115292033	5.589576889	6.431114439	6.786112439	8.231260111	7.217027317	6.642923478	9.538456278	5.698013372	6.076931228	5.745687822	6.370500489	6.913766222	6.756942361	5.44791565	5.714611372
CASR	2.214744856	2.427022583	4.536994383	4.500327106	2.6711923	2.743176044	5.00941075	3.597621494	3.300600039	1.673516294	1.542831394	2.844930106	3.856308822	3.775604406	3.532162072	4.033363661	2.367924272	2.667295539
CASS4	8.990447	9.014075944	9.112037722	9.435327861	9.511566722	8.979711722	10.34027722	9.082338	9.027657333	9.131803556	9.118856833	8.961668889	8.766277833	9.571256611	9.115560056	9.378134694	8.067185872	8.856177556
CASZ1	7.962289183	7.714990572	8.415829417	8.866180333	8.158656906	7.688703417	8.9868695	8.446835917	8.945012	7.536988633	7.600856472	7.402339878	7.747648406	8.271080778	7.771535717	8.060738961	6.936463172	7.243273617
CAT	8.114013556	9.026383111	7.518967422	10.03157589	8.016419389	9.131152333	8.376908233	8.252266111	7.855446861	8.892341139	8.621982583	8.013294289	7.885877456	8.086534183	9.016747222	7.562554706	7.053075033	7.413224611
CATSPER1	1.358581456	1.632616778	3.089577439	3.865279817	2.157651156	1.354156294	2.875492078	1.359960806	1.466962583	1.381768678	2.272284372	3.220846994	3.353503322	2.548457294	1.364821783	3.747288611	2.949819811	3.263379994
CATSPER2	6.566889672	6.2860996	6.607845394	7.588577111	7.018901533	7.072254839	8.647014361	7.046614644	7.328485572	5.873519744	5.724642172	5.9994488	6.2234964	7.552074244	8.206589139	7.701487044	6.431548489	6.576971856
CATSPER3	3.0535486	2.706326744	2.730477461	3.34219375	3.543501328	2.901997194	3.966020778	3.690443633	3.137829428	2.801537106	3.437088633	3.1182988	3.625621811	2.967685094	1.986844222	4.437306367	2.969283067	2.479009311
CATSPERB	1.377268194	5.171280372	1.389953033	3.194704639	3.093566206	1.673516294	1.487393017	1.503431028	3.322111378	2.444684561	1.397049511	2.561354083	1.523097217	1.452169728	1.39477965	2.791548972	1.456531678	1.361232589
CAV1	9.040539917	7.936746117	8.306023667	11.16580114	8.656340472	8.938299444	8.847619139	8.734272	8.592457639	11.34939889	8.163239333	11.47791425	11.75852789	9.22310675	8.27159625	8.711046667	13.19554492	12.23613122
CAV3	3.825119867	5.052175994	2.820211083	3.781360483	3.507595761	2.912420111	3.824075156	3.774739539	4.310102244	6.154284589	3.403771978	4.355068106	5.461697211	3.530040039	2.75964555	3.130043783	6.627184383	5.969998828
CBFA2T2	8.799526333	9.037789583	8.969972917	9.327019667	9.028990333	9.115061139	9.695122444	8.866180333	9.213600139	8.781231917	9.376401	8.978358444	8.952114806	9.396617139	9.50718925	9.612457139	8.433783722	8.911162111
CBFA2T3	4.716316811	5.099479767	5.537238606	4.932611806	5.041833922	6.35004485	6.171041006	4.946040378	5.477717594	5.102687372	4.939817056	4.641190128	4.319075328	5.003127044	5.777121928	5.851698789	4.814072256	4.994619778
CBFB	7.804749933	7.402339878	7.717975794	6.325809556	7.464761183	8.166940717	6.899966144	7.137392028	7.002770117	7.634530706	7.794066906	8.127693161	7.324376122	6.648617517	6.963148867	7.620437372	7.773850689	7.751816328
CBL	6.042566244	5.430651511	5.88112035	5.407551961	5.525125306	6.655299711	5.667829794	5.359113983	4.984859433	5.83306365	5.680312806	5.525125306	6.720021128	5.158038233	5.324819367	5.298230039	6.691494206	5.922446472
CBLB	6.859603461	8.673947278	6.486333228	8.362766583	7.309496656	8.974428139	6.916070744	8.161797194	6.942727406	8.770948389	8.324148517	7.441861956	8.060265794	7.537386761	8.444874667	7.152851211	7.978548156	9.138305889
CBLC	7.448088283	5.280074256	7.006213806	3.907181789	6.905956167	4.461202344	6.319719578	6.929661222	7.117451356	5.645771044	7.276008433	7.259573411	7.15240175	7.225258622	6.368530267	6.936048256	7.016617017	5.754576017
CBLL1	6.477297772	6.145335417	6.564340194	5.022855528	5.916831322	6.976409156	5.869174139	5.621783139	5.847858883	6.52784995	6.765945539	6.172299178	6.3827628	6.165660722	6.096338261	6.23357565	6.307541117	6.085604978
CBLN2	3.369999128	2.571307006	3.090846156	4.207068561	2.320862767	2.181193139	4.581789456	3.301886111	3.398431017	3.721964194	2.504642083	1.81843415	1.816405344	4.059749972	3.77670845	4.715636233	3.144305944	2.829936133
CBLN3	4.056798878	3.844534822	4.346661656	4.0827062	3.978549556	4.810901439	4.9171913	3.897409006	4.127510439	3.952300281	2.86586625	3.564212939	4.602844239	3.778311289	4.38022095	4.42242335	3.274515	3.510024806
CBR1	9.644464194	7.792409972	9.104167083	6.843103517	8.687694667	7.433585906	6.3316346	8.887910833	8.172287844	7.645420522	10.6334365	7.331736761	8.882106694	9.229862389	10.02041406	6.690169172	8.841802222	6.813010711
CBR3	6.205763228	4.803566911	5.451174189	5.9980225	6.113042428	5.115957461	5.593977133	6.932455272	5.88501175	4.887293433	6.218041622	4.43941395	5.108734922	6.262150089	7.366784911	7.323062517	4.740942622	3.325778139
CBR4	5.310816722	5.15100265	4.901969917	4.012602206	4.80512465	5.332942761	4.225949883	4.26640765	4.312332006	3.84374025	4.137056194	3.691154022	3.741957628	2.546635639	4.1307519	1.39477965	4.944095333	3.569631528
CBX1	6.8009276	6.728958361	7.057430417	7.511901917	6.594010683	7.139115033	6.6648318	6.9946377	6.479950394	6.910012339	7.625312839	7.208835156	7.169769478	7.644817561	8.252720028	7.750987811	7.514330633	7.712562511
CBX3	8.998138722	9.105641333	8.800303556	8.559004472	8.673356194	9.809182778	8.517418333	8.854207028	8.493634083	9.688350056	9.657116778	10.54777269	9.234440833	9.419465056	9.670380667	9.525970444	11.09136689	9.841425667
CBX4	7.263263094	6.615620206	7.676997328	6.054983972	7.694324778	7.4239338	7.281974406	6.865964233	6.876327761	6.602176328	7.060762567	6.995804461	7.775248856	8.052016128	7.354347283	7.565278856	6.564871694	7.131955078
CBX5	8.420085083	8.469255083	8.203553089	8.692717528	8.46418775	8.9350025	8.576089222	8.090810561	8.485521444	8.953953778	8.850648667	9.150023389	7.689222339	8.156116611	9.305025361	7.921457228	8.132909556	8.752640722
CBX6	5.527833917	5.249843944	3.986596089	4.673102233	5.889429689	5.866755933	4.4904028	4.796456472	3.473558172	5.390895672	7.187097478	5.482039994	3.924636511	5.732509111	5.743585467	6.550000567	5.6832805	5.728082872
CBX7	12.47485489	12.36906783	12.57559647	12.77290389	12.69781819	12.59685122	12.63056108	12.07385567	12.56275269	12.46341792	12.20818783	12.05516678	12.68971472	12.54823528	12.23223722	12.24336478	12.38657233	12.34151575
CBX8	3.775604406	3.556694833	1.814481622	3.37686235	2.800279956	3.524588678	1.698335344	4.041357633	3.476754106	4.061017139	4.529965056	3.810451633	3.260271394	4.857395944	5.26629685	5.538701217	4.594691772	4.032548478
CBY1	5.100521617	5.697629767	5.475799372	4.587930767	4.856769556	4.279111	5.456124628	5.5352674	5.792545256	5.214712917	5.661798467	5.202301456	5.1558032	5.472660783	5.298230039	4.704912483	5.413321989	5.109375833
CC2D1A	9.197005056	8.794745083	9.105641333	9.013200222	9.194999333	8.571624333	9.225890278	8.867924306	9.366177694	8.747572361	8.731296278	8.778255	8.986330861	9.3150565	8.959005417	9.123126083	8.224064911	8.357862806
CC2D1B	7.129350178	7.521391111	7.150239033	7.591934933	7.517003306	7.869190467	8.377392622	7.555440294	7.879083783	7.502961428	7.471632928	7.773386961	7.717683522	7.624989311	7.736648172	7.508462589	7.059866767	7.372138028
CC2D2A	5.136925283	8.220794389	5.341508706	6.232068483	5.478241939	4.991165033	3.9580159	4.9963524	5.633900367	4.754584956	5.192237583	5.587031856	5.442992467	4.52632975	4.993828028	4.475367294	6.068394183	5.1118267
CC2D2B	6.047514344	5.043925117	6.074526167	6.041228544	6.035963833	5.303619139	6.693740356	5.620389283	5.270186722	5.904470622	5.528564522	5.829026994	5.337151661	5.831620983	5.357911472	4.876264956	5.269725922	4.388361317
CCAR1	7.501955322	7.3336836	7.36038565	6.551446156	7.574691822	7.4261592	6.193013294	6.742884494	6.619537867	6.74962995	6.662918117	7.070669617	7.311596506	6.381881039	6.33693855	6.844156456	7.432743528	6.8077204
CCBE1	3.704754417	1.629227172	2.378199967	1.388526506	2.801537106	3.972641228	3.404783628	1.338808694	3.652591072	5.129086078	3.361620194	4.572971978	2.650930478	3.280696767	3.227397267	3.132886233	2.869171556	4.090156011
CCDC102A	4.800876161	4.984859433	3.910828017	5.139303806	4.393969583	5.333950994	4.0827062	4.689811517	4.213070628	5.339181306	5.228557906	6.122839289	4.95715705	4.400915667	4.947219628	4.363485622	3.689449944	4.998885956
CCDC102B	6.718801661	5.741335633	6.207937939	7.842313989	5.785942572	5.745687822	6.811637806	7.064456	6.200510422	7.488856983	6.531951878	6.656977806	5.910782417	7.037600183	5.598467378	5.722001022	6.003076144	7.153308528
CCDC106	8.946323389	9.268047583	10.2528665	10.33886681	9.192598944	10.37106236	10.29968619	9.254507611	9.793290944	9.267276167	8.880900167	8.754356306	9.610707472	9.556462306	11.15205994	9.708674472	8.795382	10.26101503
CCDC107	5.036463311	5.129763678	5.716500439	6.191978261	4.854253106	5.272501139	5.188085722	5.196064333	4.953266967	5.425053922	5.376055433	5.243440522	4.829247039	5.307669222	3.975220556	5.859062306	5.715095261	6.022951367
CCDC110	1.354156294	1.336874922	1.343113694	1.465704967	1.348048606	1.362314244	1.336874922	1.380563961	1.422836611	1.380999222	1.375997522	1.359641944	1.391881367	1.402221667	1.351377294	1.379457406	1.432014344	1.366635544
CCDC112	3.9367884	3.1861496	3.697897489	4.17426915	2.333652328	3.691154022	4.100262128	1.340642472	3.264830067	3.292476778	3.395489506	2.743176044	3.949278872	4.304789939	2.89227165	3.5484103	3.86862595	3.882743767
CCDC113	1.46133855	7.3124945	2.00219525	3.314696506	1.486392256	1.871650367	2.431583261	3.077346167	1.92715715	2.148083233	1.809904683	5.5051654	3.319194439	2.456840289	1.502429317	2.755265494	4.571339217	2.3725707
CCDC114	6.2240627	9.371940056	6.001706478	7.730158356	7.443222389	7.514876311	8.720386444	7.989337211	6.706458167	7.907823256	6.227683461	6.269115811	7.047508594	8.127693161	8.00914965	7.494523889	6.303766561	8.191806356
CCDC115	8.603745222	7.870590733	8.21538835	8.1395758	8.512068083	8.555784389	8.309514167	7.997275361	8.371981183	7.813894678	8.562107556	7.823909606	7.561108528	8.825602222	7.666778322	8.108942806	7.717683522	7.906004428
CCDC116	3.171275161	1.619532206	4.319800889	3.685079867	4.094863744	2.362775667	5.249372489	4.3710897	4.480456694	1.516848517	2.861298439	2.61341845	3.295837006	4.201931372	3.606069367	4.596213244	2.583287817	2.98506125
CCDC117	5.204478717	5.748932906	4.346005911	4.186131767	5.194770311	5.726652556	5.008498972	4.978043856	5.278976561	5.517782133	5.881512744	6.27935835	5.809591772	5.793848706	6.562354928	5.570778417	5.887660778	5.945560917
CCDC12	11.31466492	11.16793394	11.68070856	11.61618508	11.29098506	11.83388319	11.63850519	11.11937819	11.87028083	10.50580722	10.97411414	10.96905356	11.35258097	11.33324033	11.750376	11.71955714	11.86357556	11.61246697
CCDC120	7.432743528	4.0438397	7.378954617	3.615397722	7.77746145	5.39580835	4.644761733	6.319874017	6.639423672	5.557037844	5.792545256	5.720818606	6.372641489	4.086867378	4.089380744	3.870941222	5.729522517	2.65645235
CCDC121	5.14885275	6.321198678	4.932611806	6.240930417	4.822229244	5.169502472	4.341436261	4.919824167	4.895136517	4.374437206	4.993828028	4.788656606	4.586358744	4.171541456	4.671538961	5.412045744	5.2519603	5.358460089
CCDC122	4.32914295	4.655565322	5.203771017	4.9883	4.434386528	4.53457765	3.989620083	3.368029628	3.859347011	4.394611589	3.652591072	4.550608661	4.753842417	3.631143694	4.016863383	5.131168156	4.674847211	4.605587739
CCDC124	8.351882911	8.187138856	8.186631611	8.089793906	8.102854022	7.979505222	7.749985578	8.6611085	8.662289111	8.704919417	9.226483556	9.160032556	8.498682194	9.166735528	8.431387167	8.609228139	8.287708667	8.396522667
CCDC125	11.72779478	11.94746428	12.59378006	12.82538472	11.63850519	11.95535961	12.81137886	12.26669172	12.36028553	11.93676467	11.94376178	11.37498828	12.06140778	12.15613117	12.32458172	12.26256556	11.02251133	12.16953908
CCDC126	6.799066367	6.860422406	6.770472756	6.829990072	6.784014489	6.338697717	7.363851456	6.539014028	6.450689122	6.622881661	6.558673928	6.59851515	6.386049456	7.077524111	6.271012011	7.153757083	5.785267978	6.761930172
CCDC127	5.642989267	6.050145733	5.785267978	6.276830989	6.0617593	5.756651211	4.694828528	5.623979494	5.349975022	6.379224028	6.566049161	6.838911978	6.577309944	6.003076144	5.362389817	6.168647689	6.789495039	6.473434972
CCDC130	7.406400567	7.4315844	7.255541844	8.212062194	7.833150833	7.842313989	8.148983694	7.841141867	8.004060211	7.582370772	7.022866706	7.170553422	7.169352839	7.785156967	7.706552989	7.3190239	7.069865689	7.528133394
CCDC134	7.019872278	7.400373156	7.389488044	7.552423911	7.498415633	7.261867428	8.320595389	7.2162755	7.440161794	7.4372381	7.68585165	7.561108528	7.556593606	8.0220763	7.875763089	7.616911106	7.055094556	7.193904139
CCDC136	6.202882172	6.521386656	7.538266444	7.188982022	6.910870222	6.587981333	9.305025361	7.037600183	7.480258072	6.189688033	6.726561378	5.984937033	6.485278694	7.218939583	7.828935572	7.656342622	5.893419417	6.160572522
CCDC137	6.639423672	5.321077139	6.404361622	6.214570133	6.227204411	6.092795567	6.5450198	6.520553872	6.177296806	6.448237644	6.354283533	6.711515778	6.790939606	6.776596728	7.136051344	7.029449878	6.824223756	5.941101267
CCDC138	4.85834915	5.546116011	4.415310928	1.509652361	4.356672183	4.724820067	3.167644317	3.25083395	3.6823156	3.747978467	4.7773468	5.09604165	2.601732472	4.544746322	4.738493428	2.752276322	5.162502417	4.459212967
CCDC14	6.164700917	6.208867922	6.008544939	6.207188178	6.504807	6.662918117	6.070701839	5.758842511	5.321772844	6.080243167	6.231229983	5.787798294	5.923003311	7.076585806	5.647450183	5.080114944	6.198166872	5.615618706
CCDC142	4.636680617	4.472892406	4.3710897	4.903580783	4.639344778	4.674847211	5.666850389	4.234499106	3.942844178	4.694828528	4.303788978	4.479285806	5.240006056	5.054655544	4.691561094	5.845459417	5.156451861	4.987275117
CCDC146	6.027991644	9.054688417	6.248794867	7.709232311	6.420035928	5.58997945	6.74962995	5.126389956	6.136185933	5.614636533	6.211964061	5.741787178	5.650981944	5.854047567	5.837787456	6.310854406	5.289625894	5.026413394
CCDC148	1.674842678	4.59908955	3.803228361	5.110557378	3.377723078	2.284017856	5.032098494	3.601836806	1.392559517	2.419310317	2.945192256	3.375297361	4.0551717	3.34219375	2.070888861	2.519673167	2.615335544	2.460344678
CCDC149	5.609700478	6.506242489	5.792990928	8.298480278	5.412742639	6.0863092	5.972984006	6.663937828	5.702692767	6.454083433	6.459048367	5.030511811	6.358400772	5.780894794	5.4981217	6.492172144	5.886341417	7.046614644
CCDC15	4.610825894	3.762624322	4.335786617	3.778311289	4.62767275	4.559057756	4.418582856	3.050625239	5.337151661	4.32914295	4.938195728	4.201931372	3.318195378	4.604328872	3.983091261	4.155983111	4.430533717	4.059749972
CCDC150	3.220846994	2.208522511	3.781360483	3.710577456	2.798951667	3.219701111	3.617765839	2.587952144	3.727667322	1.911008617	4.596948378	4.204138211	4.710206078	3.957216633	2.98506125	3.847780806	3.687364778	3.839270922
CCDC151	4.170793428	8.060265794	5.053453811	6.025179183	4.710649889	4.445933839	5.329563778	4.715636233	4.531609361	4.864498244	4.123202761	5.043925117	4.962508144	4.351047061	5.096862417	5.04638455	5.611979844	5.904470622
CCDC158	4.692594656	3.626729794	4.573547228	4.282571439	4.540050317	3.666853272	5.689881528	4.000176489	5.5352674	5.029395261	3.369119122	4.509668589	4.1258361	4.348276306	4.336659861	3.401395567	4.19830185	3.787347456
CCDC159	6.478799294	6.640720472	6.538607767	7.342954928	6.199902561	6.884411689	6.755404094	6.473434972	6.074134917	5.903450439	5.860810756	5.31885	6.008544939	6.040181211	5.81124315	5.180671856	4.855100339	5.291780772
CCDC166	8.244125528	8.801623722	8.9790455	9.291518583	9.064255639	9.54868825	9.791226722	8.930866778	9.156340833	8.597745028	8.630652472	8.42333775	8.718486167	9.162897389	9.965425667	10.03715375	8.69931325	8.984886583
CCDC167	8.636427222	9.255922139	9.544190389	10.36989764	9.228967556	9.470742278	10.21001439	9.537786111	9.54868825	9.070835833	9.372737111	8.850122556	9.030706417	9.912319	9.629593222	9.640398778	8.347047028	9.319186722
CCDC22	7.048755833	6.462115933	6.754971233	6.291828456	6.5884564	7.088843061	6.329862011	7.140007439	7.18805255	6.218041622	7.398656606	7.194482733	6.418216206	6.636496094	6.705166139	6.872220294	6.967245233	6.185276067
CCDC24	5.081914383	7.4372381	4.760086706	6.085208556	5.377224361	4.409239333	4.700465333	4.753186761	4.021488628	4.787124956	6.106686139	6.531615422	5.349434433	5.532076022	5.248232117	5.189226661	5.379789678	4.401651728
CCDC25	8.786855917	5.939611561	10.78746028	6.204341867	9.840496778	8.787332056	9.197737333	9.774757111	11.01799178	5.3457437	5.910782417	5.875966689	5.295529717	5.386762172	5.798489217	4.094863744	6.306407378	5.729044556
CCDC27	3.392271722	3.399387483	4.946682561	5.598931306	3.3280787	3.166091789	5.418135228	4.508109117	3.92049935	2.805687878	4.172087622	3.333785339	4.851824461	4.002182483	3.395489506	6.199902561	3.6082958	3.84374025
CCDC28A	5.84285575	7.008574467	6.11902055	6.604446389	6.346596983	6.585542067	6.146943617	5.940106156	6.115292033	5.773119928	6.194022106	6.048980578	5.90841215	5.861263778	6.379809567	5.188085722	5.597212261	6.196784183
[truncated: 12,147 more rows]
