# Supplementary material for: lncRNA TMEM51-AS1 and RUSC1-AS1 function as ceRNAs for induction of laryngeal squamous cell carcinoma and prediction of prognosis
Source: PeerJ. 2019 Sep 10;7:e7456. doi: 10.7717/peerj.7456 (PMC6743450; doi:10.7717/peerj.7456)
Supplement: Supplemental Information 9 [file peerj-07-7456-s009.xlsx]

## Sheet: lncRNA-GSE59652-diff
lncRNA	ID	P.Value	logFC
MIR133A1HG	38937	0.000596	-3.99
LANCL1-AS1	59920	0.000882	-3.88
LINC01372	30210	0.00204	-3.66
LINC01405	52793	0.000331	-3.59
LINC00908	32995	2.04e-05	-3.14
CYP17A1-AS1	12603	0.000108	-3.12
PWAR6	37381	0.000121	-2.87
SEMA3B-AS1	41664	1.93e-05	-2.4
LINC00844	22165	2.54e-05	-2.32
SMIM2-AS1	37557	9.8e-05	-2.28
RBMS3-AS3	21702	0.00417	-2.15
PINK1-AS	29509	0.00198	-2.05
TMEM161B-AS1	59626	0.00646	-2.05
NHS-AS1	51060	6.43e-06	-2
LINC00314	48715	0.0124	-1.99
LINC01497	6302	0.000315	-1.95
ZNF790-AS1	56932	0.0256	-1.93
B4GALT1-AS1	60038	1.22e-05	-1.92
LINC00484	28685	0.00616	-1.78
ADAMTSL4-AS1	2769	0.00387	-1.66
FOCAD-AS1	51393	0.000803	-1.65
WT1-AS	55039	0.0149	-1.64
MYT1L-AS1	52686	0.000404	-1.63
C5orf66-AS1	8391	0.0145	-1.61
TLX1NB	43182	0.00015	-1.57
HPYR1	43519	0.000208	-1.57
FAM201A	44671	0.000198	-1.53
ZNF385D-AS2	48755	0.00058	-1.53
DDX39B-AS1	42525	0.000449	-1.51
LINC01197	15865	0.000275	-1.5
MAGI1-AS1	52528	0.00151	-1.48
NEXN-AS1	48566	0.0487	-1.48
TMEM72-AS1	50400	4.16e-05	-1.46
LINC00102	49924	0.000167	-1.46
PARD3-AS1	41494	0.0185	-1.46
PRKX-AS1	58287	0.0446	-1.43
LINC01299	62875	1.07e-05	-1.39
EGFLAM-AS3	46803	7.59e-05	-1.39
THRB-AS1	49501	0.00289	-1.37
LINC01473	56940	0.00372	-1.36
LINC00346	9432	0.0196	-1.34
LINC00293	44333	0.000742	-1.32
LINC00358	51073	0.00108	-1.32
LINC00368	50916	0.00279	-1.31
EIF3J-AS1	40167	0.000358	-1.29
HMGN3-AS1	22306	0.000281	-1.25
LINC01352	4229	0.00261	-1.25
PCAT19	24508	0.0246	-1.23
LINC00363	38919	0.00413	-1.22
SLC25A21-AS1	32081	0.0113	-1.22
EPB41L4A-AS2	30809	0.0187	-1.21
SYNE1-AS1	38563	0.028	-1.2
SCOC-AS1	12522	0.00043	-1.19
LINC01016	53357	0.00247	-1.19
GACAT3	53859	0.00354	-1.17
STPG2-AS1	58775	0.00297	-1.16
SH3PXD2A-AS1	11131	0.0348	-1.16
TRPC7-AS1	48592	0.0024	-1.13
OTUD6B-AS1	42643	0.00256	-1.13
MEOX2-AS1	40741	0.011	-1.13
EPN2-AS1	46787	0.00155	-1.1
LINC01168	43036	0.000111	-1.09
DLGAP1-AS1	21819	0.00134	-1.08
JHDM1D-AS1	5488	0.041	-1.08
LHFPL3-AS1	60593	0.0212	-1.07
FOXN3-AS2	52857	0.00108	-1.05
RAB11B-AS1	58833	0.00365	-1.05
GHET1	59413	0.0111	-1.03
LINC00702	62455	0.0131	-1.03
LINC00354	45982	0.0169	-1.03
SNHG8	52685	0.00171	-1.02
CHRM3-AS2	46474	0.000577	-1.01
LINC00685	20364	0.00518	-1.01
MAGI2-AS2	21590	0.0121	-1
TSPEAR-AS1	59579	0.00228	-0.988
MEIS1-AS2	49896	0.00193	-0.985
EGFLAM-AS1	47934	0.0135	-0.981
CAHM	34535	0.00727	-0.979
NAPA-AS1	47876	0.00276	-0.975
HCG23	6741	0.018	-0.968
ABHD11-AS1	39779	0.0149	-0.967
LINC01474	8038	0.0102	-0.962
KANSL1-AS1	21010	0.00871	-0.953
RTCA-AS1	5019	0.0265	-0.952
NORAD	54919	0.00115	-0.949
LINC01271	45315	0.00245	-0.947
LINC00960	44822	0.0016	-0.943
LINC01501	40883	0.00993	-0.941
LINC01070	50793	0.0102	-0.941
HM13-AS1	58750	0.00203	-0.939
LINC00601	57951	0.00277	-0.93
PRKAG2-AS1	59237	0.0223	-0.929
LINC00112	38108	0.0169	-0.928
SMIM2-IT1	33008	0.0138	-0.924
GAS5-AS1	59402	0.00405	-0.918
LINC00395	48814	0.0177	-0.917
LINC01003	31541	0.0451	-0.909
SMC2-AS1	61945	0.0202	-0.905
CCDC183-AS1	58540	0.0245	-0.904
LINC01158	46684	0.0249	-0.887
PRKCA-AS1	45948	0.0176	-0.879
PITPNA-AS1	38059	0.00746	-0.873
LINC00387	61559	0.00264	-0.858
SMARCA5-AS1	59928	0.0027	-0.857
MIR210HG	37275	0.0268	-0.857
IDH1-AS1	24527	0.0341	-0.844
LINC00992	13070	0.0157	-0.843
FTCD-AS1	52841	0.0302	-0.843
LINC01593	61074	0.00269	-0.834
NCBP2-AS1	36811	0.0361	-0.834
TUSC8	5523	0.0413	-0.826
LINC00884	58661	0.0383	-0.823
LINC00397	46777	0.0136	-0.796
GACAT1	39906	0.0423	-0.796
LINC00106	49410	0.00302	-0.794
LOH12CR2	61881	0.0387	-0.792
PGM5-AS1	49784	0.00707	-0.789
SLC26A4-AS1	27673	0.0392	-0.788
LINC01273	18074	0.0495	-0.783
TRIM52-AS1	40348	0.0337	-0.78
LINC00165	51124	0.0466	-0.769
LINC01467	10302	0.0432	-0.761
KCND3-AS1	40092	0.0284	-0.753
LINC01005	48261	0.0477	-0.751
TESC-AS1	42628	0.00882	-0.747
LINC00920	42199	0.0305	-0.744
LINC00560	45509	0.0285	-0.742
LINC01563	39603	0.0249	-0.738
TOB1-AS1	10499	0.028	-0.738
GPR50-AS1	33596	0.03	-0.73
LINC00841	59307	0.0225	-0.721
LINC00851	45035	0.0385	-0.721
LINC00525	46658	0.0494	-0.716
TMEM51-AS1	56128	0.038	-0.712
LINC01342	55490	0.0149	-0.707
LINC01346	54313	0.0254	-0.701
NAV2-AS5	58292	0.026	-0.698
LINC01446	51264	0.0125	-0.694
LINC01076	62525	0.0129	-0.692
MRPL23-AS1	18125	0.0373	-0.692
UCKL1-AS1	38743	0.038	-0.69
FGF14-AS2	42945	0.0451	-0.684
SNHG10	61049	0.0279	-0.673
MIR202HG	43356	0.00863	-0.663
FOXN3-AS1	43248	0.0331	-0.657
SNAI3-AS1	9137	0.0484	-0.65
SNHG5	19901	0.0242	-0.643
ZNF667-AS1	44686	0.0492	-0.634
FAM223B	45805	0.0282	-0.611
ARHGEF7-AS1	44017	0.0254	-0.592
LINC00500	28698	0.0482	-0.583
BAIAP2-AS1	46775	0.0137	-0.567
MAST4-AS1	30725	0.0428	-0.557
SND1-IT1	43951	0.0481	-0.546
LINC00934	38078	0.0449	-0.54
LINC01578	38959	0.0487	-0.509
LINC00390	59037	0.0413	0.454
SDCBP2-AS1	36525	0.0446	0.51
LINC00297	58705	0.036	0.546
LINC01611	2057	0.0205	0.554
PCDH9-AS1	3935	0.0461	0.565
IL21R-AS1	28817	0.049	0.584
LINC00378	39354	0.0415	0.585
LINC00359	24734	0.024	0.606
LINC00423	28642	0.0288	0.608
LINC00881	9106	0.0444	0.608
ZNF32-AS3	60764	0.0466	0.614
GAS6-AS1	20009	0.0206	0.627
LINC01201	3269	0.0328	0.628
NCK1-AS1	9520	0.0453	0.651
ARNTL2-AS1	49529	0.0208	0.653
F10-AS1	13643	0.0366	0.659
MORC1-AS1	31123	0.0304	0.661
TMEM92-AS1	55530	0.0406	0.703
LINC01229	36328	0.0261	0.707
LINC00901	15181	0.0296	0.71
LINC00479	21543	0.0494	0.724
AGAP2-AS1	38355	0.0436	0.74
LINC00316	31550	0.00906	0.742
PANCR	694	0.0373	0.743
LINC01217	25679	0.0258	0.744
ACVR2B-AS1	24606	0.0477	0.745
DISC1FP1	17978	0.0311	0.746
MYLK-AS2	17032	0.0196	0.749
MIRLET7DHG	20501	0.0317	0.752
LINC00407	29702	0.0275	0.759
BACH1-IT3	17612	0.0192	0.766
LINC01019	28101	0.032	0.767
FAM99B	9672	0.0326	0.769
MIR3663HG	13188	0.0341	0.772
LINC00376	1231	0.0295	0.777
HCG20	36896	0.0189	0.779
TMPO-AS1	8478	0.0345	0.794
LINC01482	4503	0.0325	0.797
IL20RB-AS1	34281	0.0117	0.806
MCCC1-AS1	20198	0.00815	0.808
LINC00907	30458	0.0173	0.819
LINC00229	27806	0.0187	0.821
LINC01526	7328	0.0418	0.832
CFAP44-AS1	3571	0.0348	0.835
CCDC13-AS1	28460	0.0224	0.838
BIRC6-AS1	31288	0.0219	0.85
MIR4290HG	45921	0.0301	0.85
LINC01117	19859	0.0227	0.852
LINC01218	4256	0.0375	0.852
ATG10-AS1	15172	0.047	0.854
LINC01014	34135	0.0145	0.857
MIR194-2HG	39839	0.0427	0.861
KCTD21-AS1	21181	0.0492	0.863
LINC01572	30334	0.0369	0.865
LINC01030	26103	0.00894	0.872
LINC01293	17289	0.0345	0.881
LINC00304	20008	0.0412	0.885
LINC00536	58208	0.00421	0.887
LINC01094	11122	0.0334	0.887
PCED1B-AS1	1053	0.0402	0.89
LINC01309	13597	0.00836	0.891
RUSC1-AS1	7957	0.00667	0.915
HCP5	5944	0.0154	0.916
MYO16-AS1	56449	0.0154	0.928
LINC01614	25261	0.0368	0.937
SOCS2-AS1	22839	0.0248	0.939
LINC00636	29173	0.0398	0.939
LINC01322	16162	0.00274	0.944
LINC01208	4157	0.029	0.945
LINC01247	5583	0.0103	0.946
ARSD-AS1	1156	0.0159	0.946
LINC01594	10366	0.0123	0.956
LINC00570	10312	0.0347	0.959
LINC01344	17758	0.00724	0.96
FIRRE	11461	0.0154	0.962
CLYBL-AS2	18357	0.0418	0.964
CCDC148-AS1	33145	0.0202	0.968
GAPLINC	37729	0.0271	0.978
LINC00518	22174	0.039	0.978
NBAT1	18144	0.0103	0.995
OOEP-AS1	12688	0.0106	0.996
ELOVL2-AS1	5596	0.00269	1.01
TTTY15	31336	0.0209	1.01
LINC00317	31506	0.00564	1.02
LINC00593	31231	0.0078	1.02
NFIA-AS1	9149	0.0124	1.02
LINC01048	13335	0.00173	1.03
FER1L6-AS1	31035	0.00321	1.04
PACRG-AS1	17641	0.0199	1.04
LINC00578	20108	0.0168	1.05
EDNRB-AS1	47581	0.0403	1.06
MAGEA8-AS1	18910	0.00851	1.07
LINC01079	35868	0.00496	1.08
ZNF30-AS1	20530	0.0157	1.09
TTTY2	62806	0.022	1.09
LINC01038	10713	0.0298	1.09
LINC01228	14567	0.0351	1.09
CHL1-AS1	15066	0.0342	1.11
CASC22	15062	0.00176	1.12
MAPT-AS1	1068	0.00346	1.12
HCG14	29549	0.000119	1.13
BFSP2-AS1	37725	0.00591	1.16
PCYT1B-AS1	30573	0.0157	1.17
WISP1-OT1	29764	0.00878	1.18
SLC6A1-AS1	36020	0.00928	1.18
LINC01363	24174	0.00587	1.19
HDAC11-AS1	2947	0.0191	1.19
CTBP1-AS	5807	0.0201	1.2
ST3GAL5-AS1	18787	0.000434	1.21
DPP10-AS2	51003	0.000469	1.22
MORF4L2-AS1	9673	0.00203	1.22
LINC01435	26956	0.0024	1.22
CASC23	2856	0.000406	1.23
GMDS-AS1	6121	0.00373	1.24
TTTY8	59295	0.0349	1.24
RBM5-AS1	1502	0.0035	1.26
LINC00582	8235	0.00314	1.27
MTOR-AS1	15918	0.00471	1.28
LINC01297	24154	0.0102	1.28
LINC01176	28310	1.15e-05	1.29
LINC00656	8051	0.0131	1.29
TRG-AS1	32792	0.00748	1.3
MMP25-AS1	14322	0.0157	1.3
ZNF503-AS1	16476	0.00575	1.32
LINC00563	7091	0.00323	1.35
RPS6KA2-AS1	2149	0.00126	1.37
LATS2-AS1	19774	0.012	1.39
HEXA-AS1	7949	0.00652	1.46
LUADT1	6816	0.00117	1.47
LINC01230	14815	0.00315	1.5
LINC00462	4536	0.00366	1.5
CFAP58-AS1	23610	0.0053	1.5
LINC01359	18410	0.00618	1.51
LINC00205	19088	0.00436	1.52
LINC00324	16761	0.00304	1.53
DSCR10	18477	0.0146	1.53
LINC01180	23620	0.00949	1.56
LINC00880	17501	0.0305	1.58
CASC9	28934	0.0398	1.59
ST3GAL4-AS1	14756	0.00249	1.72
LINC01234	54353	0.0275	1.72
UBE2Q1-AS1	34398	0.00392	1.73
ATP6V1B1-AS1	4800	0.000134	1.74
LINC01191	41897	0.00298	1.86
ZEB2-AS1	3174	0.00149	1.95
LINC00941	34864	0.0148	2
LINC00353	16759	0.000987	2.06
SACS-AS1	28926	0.000805	2.15
MIR4432HG	24312	0.000119	2.19
DEPDC1-AS1	42881	0.000426	2.29

## Sheet: lncRNA-GSE84957-diff
lncRNA	ID	Probe.type	P.Value	logFC
FAM95C	oebiotech_22839	non-coding RNA	0.000952	-2.44
H19	oebiotech_16407	non-coding RNA	0.00188	-2.42
ST7-AS1	A_32_P181297	non-coding RNA	8.72e-05	-2.11
STARD4-AS1	A_21_P0000900	non-coding RNA	0.001304	-1.98
LINC01300	A_33_P3260964	non-coding RNA	7.968e-05	-1.52
TTTY14	A_23_P251232	non-coding RNA	2.58e-07	-1.4
LINC00937	oebiotech_21073	non-coding RNA	0.000872	-1.38
SOX21-AS1	A_33_P3286694	non-coding RNA	0.006656	-1.27
PRINS	oebiotech_16402	non-coding RNA	2.992e-05	-1.26
FAM13A-AS1	oebiotech_20797	non-coding RNA	2.544e-05	-1.25
FAM95B1	A_21_P0013586	non-coding RNA	1.84e-05	-1.24
TTTY19	A_33_P3325107	non-coding RNA	1.296e-05	-1.21
LINC00852	A_23_P251268	non-coding RNA	3.224e-05	-1.16
LINC00341	oebiotech_21229	non-coding RNA	0.001128	-1.11
LINC01225	oebiotech_21904	non-coding RNA	0.0003952	-1.09
RAMP2-AS1	oebiotech_21080	non-coding RNA	0.000896	-1.09
MAPT-AS1	A_33_P3335735	non-coding RNA	7.248e-05	-1.06
SRD5A3-AS1	A_21_P0000711	non-coding RNA	0.003472	-1.02
EPB41L4A-AS1	A_23_P58538	non-coding RNA	7.16e-06	-1
PRKAG2-AS1	oebiotech_22372	non-coding RNA	0.0001816	-0.953
C8orf34-AS1	oebiotech_22358	non-coding RNA	0.006928	-0.953
TNRC6C-AS1	oebiotech_22425	non-coding RNA	0.002168	-0.938
LINC01239	A_21_P0013559	non-coding RNA	0.002424	-0.895
STX17-AS1	A_32_P177955	non-coding RNA	0.002864	-0.889
LINC01197	A_32_P43349	non-coding RNA	0.00584	-0.887
PWAR5	oebiotech_18990	non-coding RNA	0.004184	-0.879
MIRLET7BHG	oebiotech_21304	non-coding RNA	0.001104	-0.877
SH3PXD2A-AS1	oebiotech_22378	non-coding RNA	0.02232	-0.855
LINC00271	A_33_P3236906	non-coding RNA	0.0005736	-0.849
HOTAIRM1	oebiotech_22310	non-coding RNA	0.003952	-0.846
LINC00593	A_32_P479743	non-coding RNA	0.000904	-0.838
EMX2OS	oebiotech_16387	non-coding RNA	0.000848	-0.826
LINC00672	oebiotech_22347	non-coding RNA	0.003768	-0.801
IPW	oebiotech_16378	non-coding RNA	0.002064	-0.791
LINC00926	A_32_P8813	non-coding RNA	0.00748	-0.789
CCDC148-AS1	A_33_P3608195	non-coding RNA	0.00184	-0.788
ZSWIM8-AS1	A_21_P0000778	non-coding RNA	0.0001896	-0.772
LINC01061	oebiotech_22100	non-coding RNA	0.000848	-0.755
LINC01144	A_33_P3239317	non-coding RNA	0.00112	-0.751
CECR7	oebiotech_19415	non-coding RNA	0.0164	-0.741
SLC8A1-AS1	A_21_P0000806	non-coding RNA	0.001968	-0.74
CADM3-AS1	oebiotech_22199	non-coding RNA	0.00228	-0.737
KLF3-AS1	oebiotech_21234	non-coding RNA	0.001576	-0.733
SNHG8	A_32_P38467	non-coding RNA	0.00408	-0.72
LINC00623	A_21_P0001705	non-coding RNA	0.001952	-0.712
PGM5-AS1	A_32_P157208	non-coding RNA	0.006592	-0.706
LINC00200	A_33_P3423755	non-coding RNA	0.0005976	-0.699
THUMPD3-AS1	A_33_P3841819	non-coding RNA	0.001312	-0.694
LINC00637	A_33_P3210443	non-coding RNA	0.003128	-0.691
LINC00571	oebiotech_09968	non-coding RNA	0.001152	-0.685
LINC00938	oebiotech_21540	non-coding RNA	0.000228	-0.683
LINC01590	oebiotech_20565	non-coding RNA	0.001152	-0.68
HYMAI	A_33_P3308481	non-coding RNA	0.004208	-0.68
GTSCR1	A_21_P0011663	non-coding RNA	0.00952	-0.68
DPP10-AS1	A_32_P86578	non-coding RNA	0.005232	-0.677
LINC00028	oebiotech_20488	non-coding RNA	0.0001168	-0.674
MIR99AHG	A_33_P3406886	non-coding RNA	0.001984	-0.659
LINC01559	oebiotech_21990	non-coding RNA	0.01944	-0.646
LINC00861	A_33_P3407007	non-coding RNA	0.01384	-0.642
TOB1-AS1	A_21_P0000812	non-coding RNA	0.001048	-0.641
SNHG5	oebiotech_16390	non-coding RNA	0.01288	-0.64
MORF4L2-AS1	oebiotech_22388	non-coding RNA	0.00904	-0.63
KMT2E-AS1	oebiotech_19833	non-coding RNA	0.002072	-0.627
LINC00886	A_33_P3415240	non-coding RNA	0.01056	-0.625
PCAT19	oebiotech_22449	non-coding RNA	0.004056	-0.624
LINC01140	oebiotech_21293	non-coding RNA	0.001768	-0.618
SEC24B-AS1	A_19_P00332068	non-coding RNA	0.001544	-0.616
RRS1-AS1	A_21_P0000183	non-coding RNA	0.001536	-0.609
TOPORS-AS1	A_24_P136641	non-coding RNA	0.001416	-0.599
TMEM51-AS1	A_24_P83455	non-coding RNA	0.00944	-0.593
LINC00284	A_21_P0007933	non-coding RNA	0.006696	-0.589
SERTAD4-AS1	oebiotech_18670	non-coding RNA	0.02864	-0.587
EGOT	oebiotech_22517	non-coding RNA	0.0096	-0.585
LINC01346	oebiotech_22423	non-coding RNA	0.001528	-0.584
KRBOX1-AS1	A_21_P0014487	non-coding RNA	0.0007032	-0.579
ALOX12-AS1	oebiotech_22434	non-coding RNA	0.003296	-0.578
LINC00963	oebiotech_08490	non-coding RNA	0.004472	-0.574
ISPD-AS1	A_21_P0000848	non-coding RNA	0.006416	-0.568
MAGI2-AS3	oebiotech_22297	non-coding RNA	0.001496	-0.567
N4BP2L2-IT2	A_33_P3379841	non-coding RNA	0.001	-0.562
MIR600HG	oebiotech_21186	non-coding RNA	0.0001144	-0.559
LINC01342	oebiotech_22354	non-coding RNA	0.001856	-0.558
PSMA3-AS1	oebiotech_21593	non-coding RNA	0.0005344	-0.556
GHRLOS	oebiotech_20927	non-coding RNA	0.000396	-0.549
IDI2-AS1	oebiotech_21151	non-coding RNA	0.00736	-0.549
HCP5B	A_33_P3399988	non-coding RNA	0.002344	-0.548
WEE2-AS1	A_32_P539599	non-coding RNA	0.003896	-0.527
PDCD4-AS1	oebiotech_20374	non-coding RNA	0.00832	-0.525
PRR7-AS1	A_33_P3679876	non-coding RNA	0.0096	-0.525
PAN3-AS1	oebiotech_21575	non-coding RNA	0.01208	-0.524
DANCR	A_24_P902052	non-coding RNA	0.01792	-0.522
CNTFR-AS1	oebiotech_19936	non-coding RNA	0.00376	-0.521
LINC01102	A_24_P709476	non-coding RNA	0.00684	-0.521
ZNF503-AS1	oebiotech_10114	non-coding RNA	0.0004624	-0.519
EPN2-IT1	oebiotech_22796	non-coding RNA	0.001504	-0.519
LINC00324	oebiotech_09824	non-coding RNA	0.00928	-0.519
KRTAP5-AS1	A_24_P33446	non-coding RNA	0.00872	-0.512
LINC01405	A_32_P211248	non-coding RNA	0.01864	-0.509
LINC00893	oebiotech_21394	non-coding RNA	0.0092	-0.503
CCNT2-AS1	oebiotech_21985	non-coding RNA	0.002184	-0.495
LINC00515	A_32_P149060	non-coding RNA	0.02152	-0.493
FALEC	oebiotech_10453	non-coding RNA	0.00872	-0.491
NRAV	A_21_P0000820	non-coding RNA	0.02464	-0.491
PSMD6-AS2	A_21_P0000751	non-coding RNA	0.00264	-0.49
LINC00551	oebiotech_22926	non-coding RNA	0.01064	-0.49
MAMDC2-AS1	oebiotech_19969	non-coding RNA	0.00944	-0.486
LINC01553	A_33_P3369741	non-coding RNA	0.01376	-0.485
FAM66C	oebiotech_18830	non-coding RNA	0.003576	-0.479
KCNQ1OT1	oebiotech_08340	non-coding RNA	0.008	-0.475
LHX4-AS1	A_21_P0000682	non-coding RNA	0.01376	-0.473
CRNDE	A_19_P00322533	non-coding RNA	0.02936	-0.47
TAPT1-AS1	A_19_P00328190	non-coding RNA	0.004232	-0.468
LINC00174	A_21_P0013193	non-coding RNA	0.006496	-0.468
SENCR	A_21_P0000833	non-coding RNA	0.003376	-0.466
TTTY13	A_23_P11397	non-coding RNA	0.00824	-0.465
PISRT1	A_21_P0000517	non-coding RNA	0.005696	-0.463
SLC25A21-AS1	A_32_P84454	non-coding RNA	0.00872	-0.463
LINC00929	A_33_P3770642	non-coding RNA	0.01704	-0.456
PWAR1	A_33_P3259373	non-coding RNA	0.00312	-0.453
A2M-AS1	A_33_P3280950	non-coding RNA	0.002096	-0.45
LINC01000	oebiotech_21062	non-coding RNA	0.00944	-0.449
OLMALINC	A_33_P3323928	non-coding RNA	0.005312	-0.446
ASB16-AS1	oebiotech_22885	non-coding RNA	0.00724	-0.445
LINC00476	A_33_P3223660	non-coding RNA	0.007992	-0.445
NOP14-AS1	A_33_P3374264	non-coding RNA	0.004064	-0.444
EPB41L4A-AS2	oebiotech_21437	non-coding RNA	0.002032	-0.443
PABPC5-AS1	A_33_P3838128	non-coding RNA	0.007136	-0.441
PSORS1C3	A_33_P3297020	non-coding RNA	0.04744	-0.441
LINC00433	oebiotech_22799	non-coding RNA	0.01056	-0.438
RAET1E-AS1	A_21_P0014860	non-coding RNA	0.01544	-0.436
TSPOAP1-AS1	oebiotech_22325	non-coding RNA	0.02528	-0.435
LINC01137	A_19_P00812911	non-coding RNA	0.002768	-0.432
LINC00957	A_33_P3363316	non-coding RNA	0.0124	-0.429
LINC00936	A_33_P3334923	non-coding RNA	0.01152	-0.427
LINC01101	oebiotech_21340	non-coding RNA	0.003184	-0.426
LINC00355	A_33_P3719214	non-coding RNA	0.006024	-0.423
PAXBP1-AS1	A_21_P0000823	non-coding RNA	0.006592	-0.423
HECTD2-AS1	A_33_P3222788	non-coding RNA	0.01704	-0.423
LINC00923	A_33_P3383524	non-coding RNA	0.003624	-0.42
PWRN2	oebiotech_20409	non-coding RNA	0.01328	-0.42
SEPSECS-AS1	oebiotech_22222	non-coding RNA	0.007104	-0.417
MIR100HG	oebiotech_18813	non-coding RNA	0.0264	-0.414
LINC00602	oebiotech_21357	non-coding RNA	0.007496	-0.413
MCF2L-AS1	oebiotech_21864	non-coding RNA	0.02488	-0.413
HHIP-AS1	A_32_P115050	non-coding RNA	0.01736	-0.409
ANP32A-IT1	oebiotech_20415	non-coding RNA	0.02	-0.406
TMEM254-AS1	A_33_P3286352	non-coding RNA	0.01192	-0.404
LINC01185	A_33_P3677050	non-coding RNA	0.01376	-0.397
GAS6-AS1	oebiotech_22479	non-coding RNA	0.02456	-0.397
PHACTR2-AS1	oebiotech_19734	non-coding RNA	0.0088	-0.396
LINC01538	A_33_P3587772	non-coding RNA	0.01592	-0.396
DLGAP1-AS5	oebiotech_21951	non-coding RNA	0.007872	-0.394
TTTY9A	oebiotech_20727	non-coding RNA	0.01112	-0.393
FAM224A	A_33_P3308232	non-coding RNA	0.00824	-0.391
LINC00842	oebiotech_10143	non-coding RNA	0.04448	-0.389
ZNF571-AS1	oebiotech_22277	non-coding RNA	0.008	-0.387
MATN1-AS1	oebiotech_21926	non-coding RNA	0.0388	-0.385
FEZF1-AS1	A_33_P3217009	non-coding RNA	0.004152	-0.382
LINC00921	oebiotech_21837	non-coding RNA	0.0112	-0.382
SPATA41	A_33_P3210556	non-coding RNA	0.01504	-0.38
LINC01158	oebiotech_09501	non-coding RNA	0.007872	-0.379
HULC	A_33_P3222762	non-coding RNA	0.007752	-0.378
LINC01126	oebiotech_21349	non-coding RNA	0.00896	-0.378
FAM95A	A_21_P0000791	non-coding RNA	0.01176	-0.377
LINC00865	A_33_P3400643	non-coding RNA	0.005696	-0.373
ATP6V0E2-AS1	A_32_P146659	non-coding RNA	0.01664	-0.372
TTC28-AS1	A_33_P3362143	non-coding RNA	0.02472	-0.37
DACT3-AS1	A_21_P0000889	non-coding RNA	0.01088	-0.369
FAM66A	A_33_P3334491	non-coding RNA	0.02232	-0.368
PCBP1-AS1	oebiotech_21830	non-coding RNA	0.012	-0.367
LINC01088	oebiotech_22295	non-coding RNA	0.01128	-0.366
ARHGAP5-AS1	A_33_P3348362	non-coding RNA	0.01056	-0.365
EIF1B-AS1	A_21_P0000618	non-coding RNA	0.00872	-0.364
ENTPD3-AS1	A_21_P0000901	non-coding RNA	0.00824	-0.363
HOTAIR	oebiotech_16408	non-coding RNA	0.00856	-0.363
CCDC183-AS1	oebiotech_21131	non-coding RNA	0.00316	-0.362
LINC00675	oebiotech_09823	non-coding RNA	0.0092	-0.358
FAM66D	oebiotech_20651	non-coding RNA	0.01712	-0.357
LRP4-AS1	A_21_P0000834	non-coding RNA	0.01144	-0.356
JPX	oebiotech_16375	non-coding RNA	0.0092	-0.355
LINC00710	oebiotech_10198	non-coding RNA	0.01712	-0.355
SNHG9	A_33_P3280965	non-coding RNA	0.00264	-0.348
SDCBP2-AS1	A_21_P0000891	non-coding RNA	0.004344	-0.346
LINC01124	oebiotech_21387	non-coding RNA	0.01088	-0.345
LINC01555	oebiotech_21370	non-coding RNA	0.01592	-0.345
PLCE1-AS1	oebiotech_21854	non-coding RNA	0.01528	-0.344
LINC01132	oebiotech_22350	non-coding RNA	0.0136	-0.343
NCRUPAR	oebiotech_16403	non-coding RNA	0.02056	-0.342
LINC00494	A_33_P3391275	non-coding RNA	0.005144	-0.339
CPEB2-AS1	A_33_P3284448	non-coding RNA	0.02344	-0.339
LINC01023	oebiotech_22738	non-coding RNA	0.006568	-0.338
PAXIP1-AS2	oebiotech_21085	non-coding RNA	0.01264	-0.338
EIF3J-AS1	A_32_P22501	non-coding RNA	0.0164	-0.338
PRR34-AS1	oebiotech_21305	non-coding RNA	0.007064	-0.334
WDR86-AS1	oebiotech_21868	non-coding RNA	0.0176	-0.334
LINC00111	A_33_P3219835	non-coding RNA	0.03256	-0.334
MALAT1	oebiotech_16410	non-coding RNA	0.00808	-0.333
LINC00398	oebiotech_09976	non-coding RNA	0.01792	-0.333
CLRN1-AS1	oebiotech_20522	non-coding RNA	0.008	-0.331
TTN-AS1	A_33_P3398000	non-coding RNA	0.0116	-0.331
HNF1A-AS1	oebiotech_20393	non-coding RNA	0.0236	-0.331
LINC01114	oebiotech_09504	non-coding RNA	0.01976	-0.33
ZNF790-AS1	A_21_P0000885	non-coding RNA	0.01728	-0.328
TRAF3IP2-AS1	oebiotech_21903	non-coding RNA	0.01112	-0.327
RBM26-AS1	A_21_P0000866	non-coding RNA	0.01176	-0.327
ARHGEF26-AS1	oebiotech_19522	non-coding RNA	0.0232	-0.327
STX18-AS1	A_21_P0000702	non-coding RNA	0.01024	-0.326
RAB6C-AS1	A_21_P0000662	non-coding RNA	0.01544	-0.325
EPHA5-AS1	A_33_P3709327	non-coding RNA	0.01408	-0.323
LINC00924	A_33_P3490794	non-coding RNA	0.02096	-0.323
MLIP-IT1	oebiotech_08922	non-coding RNA	0.02448	-0.322
LINC01184	oebiotech_19658	non-coding RNA	0.005632	-0.32
PWAR4	oebiotech_18998	non-coding RNA	0.02176	-0.314
NBAT1	oebiotech_21910	non-coding RNA	0.02944	-0.314
LINC00575	A_33_P3304060	non-coding RNA	0.04032	-0.314
LINC00628	A_33_P3270172	non-coding RNA	0.0392	-0.311
LINC00426	oebiotech_09985	non-coding RNA	0.01536	-0.307
LINC00892	A_21_P0006573	non-coding RNA	0.0156	-0.306
WDFY3-AS2	A_32_P116271	non-coding RNA	0.01528	-0.305
WWC2-AS2	oebiotech_20972	non-coding RNA	0.02264	-0.303
TMEM147-AS1	oebiotech_22321	non-coding RNA	0.03144	-0.303
LINC00202-2	A_21_P0006662	non-coding RNA	0.02768	-0.302
GAS5-AS1	oebiotech_10412	non-coding RNA	0.02576	-0.3
LINC00113	A_33_P3339006	non-coding RNA	0.005064	-0.296
STAU2-AS1	A_33_P3355408	non-coding RNA	0.03736	-0.296
FGF14-IT1	A_33_P3337574	non-coding RNA	0.02968	-0.295
PROSER2-AS1	A_33_P3680789	non-coding RNA	0.01112	-0.294
LINC00347	oebiotech_09912	non-coding RNA	0.01976	-0.292
LINC00308	oebiotech_09219	non-coding RNA	0.03136	-0.291
LINC-PINT	A_19_P00321782	non-coding RNA	0.0212	-0.289
CRHR1-IT1	A_24_P305038	non-coding RNA	0.03624	-0.289
LINC00511	A_21_P0011646	non-coding RNA	0.03904	-0.287
FAM215A	oebiotech_21225	non-coding RNA	0.006088	-0.286
TSC22D1-AS1	A_33_P3578477	non-coding RNA	0.0196	-0.285
FGF14-AS2	oebiotech_21950	non-coding RNA	0.02352	-0.283
GAS5	oebiotech_16411	non-coding RNA	0.0252	-0.283
LINC00320	oebiotech_09232	non-coding RNA	0.005928	-0.281
LINC00665	A_21_P0011743	non-coding RNA	0.006256	-0.281
CRNDE	A_21_P0008884	non-coding RNA	0.03832	-0.279
LINC01625	oebiotech_08821	non-coding RNA	0.01128	-0.275
TTTY2	A_32_P413094	non-coding RNA	0.02072	-0.275
LINC00632	oebiotech_21522	non-coding RNA	0.0156	-0.272
GLIDR	A_33_P3351197	non-coding RNA	0.01008	-0.271
MIR17HG	oebiotech_09883	non-coding RNA	0.01992	-0.271
LINC01106	A_33_P3228609	non-coding RNA	0.02432	-0.271
LINC00303	A_21_P0001612	non-coding RNA	0.02808	-0.271
TTTY17A	A_33_P3279539	non-coding RNA	0.03472	-0.271
C9orf135-AS1	oebiotech_22343	non-coding RNA	0.01816	-0.268
LINC00939	A_33_P3789069	non-coding RNA	0.00848	-0.264
C1QTNF9B-AS1	A_33_P3531204	non-coding RNA	0.01936	-0.264
LINC00696	oebiotech_21364	non-coding RNA	0.01816	-0.263
BCAR4	oebiotech_20991	non-coding RNA	0.02664	-0.263
JHDM1D-AS1	A_32_P54503	non-coding RNA	0.04384	0.263
HOXA11-AS	oebiotech_16386	non-coding RNA	0.04032	0.264
SND1-IT1	oebiotech_19842	non-coding RNA	0.02416	-0.266
ASAP1-IT2	oebiotech_22563	non-coding RNA	0.0152	0.272
LINC00907	oebiotech_22671	non-coding RNA	0.02816	0.274
LINC00648	A_21_P0000877	non-coding RNA	0.005832	0.276
LINC00664	oebiotech_22090	non-coding RNA	0.04552	0.276
LINC00348	oebiotech_09918	non-coding RNA	0.01392	0.279
NIPBL-AS1	oebiotech_22692	non-coding RNA	0.03264	0.282
RUNX1-IT1	oebiotech_21238	non-coding RNA	0.0224	0.283
LINC00910	A_21_P0011641	non-coding RNA	0.02728	0.283
CHKB-AS1	A_33_P3394489	non-coding RNA	0.00968	0.292
LINC00333	oebiotech_09900	non-coding RNA	0.03	0.292
LINC00273	oebiotech_22312	non-coding RNA	0.01416	0.293
GRID1-AS1	A_21_P0000863	non-coding RNA	0.02168	0.299
DHRS4-AS1	oebiotech_20969	non-coding RNA	0.03224	0.301
LINC00879	A_21_P0012493	non-coding RNA	0.03848	0.302
HCG4B	A_33_P3239654	non-coding RNA	0.02784	0.303
MEG8	oebiotech_20407	non-coding RNA	0.01416	0.307
UCKL1-AS1	oebiotech_21358	non-coding RNA	0.00888	0.309
LINC00244	A_33_P3297587	non-coding RNA	0.02512	0.309
GTF3C2-AS1	A_21_P0000798	non-coding RNA	0.0228	0.32
NEAT1	oebiotech_16404	non-coding RNA	0.01848	0.321
NTRK3-AS1	A_33_P3853394	non-coding RNA	0.01304	0.325
ILF3-AS1	A_33_P3601163	non-coding RNA	0.01272	0.328
TCEB3-AS1	A_21_P0000748	non-coding RNA	0.0104	0.337
MIR181A2HG	oebiotech_22387	non-coding RNA	0.0168	0.344
LINC01091	A_19_P00321414	non-coding RNA	0.0364	0.344
VWA8-AS1	A_21_P0011140	non-coding RNA	0.01368	0.348
FBXO22-AS1	oebiotech_20843	non-coding RNA	0.005464	0.35
LINC00599	A_32_P81676	non-coding RNA	0.01056	0.35
TTTY5	A_23_P34209	non-coding RNA	0.02464	0.35
LINC00635	A_21_P0003155	non-coding RNA	0.01288	0.359
ZFAS1	oebiotech_16415	non-coding RNA	0.01816	0.359
ZNF674-AS1	A_24_P256654	non-coding RNA	0.0228	0.363
NUP50-AS1	A_19_P00319917	non-coding RNA	0.02248	0.364
PARTICL	oebiotech_22379	non-coding RNA	0.01144	0.367
SNHG1	oebiotech_16388	non-coding RNA	0.01776	0.367
CRYM-AS1	A_33_P3314525	non-coding RNA	0.01952	0.367
BPESC1	A_23_P254558	non-coding RNA	0.01632	0.37
LINC01420	A_33_P3390853	non-coding RNA	0.0336	0.37
HTT-AS	A_21_P0003444	non-coding RNA	0.01448	0.371
LINC00612	A_23_P342398	non-coding RNA	0.02808	0.371
UMODL1-AS1	oebiotech_21345	non-coding RNA	0.01776	0.374
HOXD-AS2	A_21_P0000804	non-coding RNA	0.01344	0.375
TTTY3	oebiotech_20099	non-coding RNA	0.006232	0.376
SOX2-OT	A_24_P756289	non-coding RNA	0.02432	0.377
LINC00260	oebiotech_22682	non-coding RNA	0.024	0.379
ESRG	A_33_P3843873	non-coding RNA	0.02024	0.381
LINC01098	A_33_P3310572	non-coding RNA	0.00936	0.387
IGFBP7-AS1	oebiotech_21891	non-coding RNA	0.002848	0.391
SLC2A1-AS1	A_19_P00811533	non-coding RNA	0.01376	0.397
MIF-AS1	oebiotech_22365	non-coding RNA	0.007152	0.404
RNASEH1-AS1	oebiotech_22329	non-coding RNA	0.01704	0.405
PAXIP1-AS1	A_21_P0005447	non-coding RNA	0.01816	0.412
CTBP1-AS2	oebiotech_21674	non-coding RNA	0.01264	0.413
TUNAR	A_21_P0011254	non-coding RNA	0.0228	0.415
AGPAT4-IT1	oebiotech_21052	non-coding RNA	0.0096	0.425
LINC00673	A_21_P0009360	non-coding RNA	0.004512	0.43
HCG27	A_21_P0004642	non-coding RNA	0.01416	0.434
UBL7-AS1	A_21_P0000808	non-coding RNA	0.02656	0.435
VPS9D1-AS1	A_33_P3294372	non-coding RNA	0.02048	0.439
ZFAT-AS1	oebiotech_20767	non-coding RNA	0.01536	0.441
DGCR10	A_33_P3362267	non-coding RNA	0.004344	0.447
PTCHD1-AS	oebiotech_22974	non-coding RNA	0.00288	0.448
ST20-AS1	oebiotech_21516	non-coding RNA	0.00936	0.452
LINC01235	oebiotech_21826	non-coding RNA	0.02248	0.459
RNF144A-AS1	A_21_P0000620	non-coding RNA	0.0136	0.464
C20orf166-AS1	oebiotech_21661	non-coding RNA	0.00364	0.473
SSSCA1-AS1	oebiotech_22370	non-coding RNA	0.00744	0.473
LIMD1-AS1	A_21_P0000617	non-coding RNA	0.02016	0.475
ISM1-AS1	A_21_P0000890	non-coding RNA	0.00816	0.477
LINC00301	oebiotech_10021	non-coding RNA	0.01904	0.478
LINC00662	A_19_P00322711	non-coding RNA	0.007592	0.479
CDKN2A-AS1	A_23_P307502	non-coding RNA	0.0092	0.48
LINC00684	oebiotech_21905	non-coding RNA	0.00928	0.48
BDNF-AS	A_33_P3323842	non-coding RNA	0.01032	0.488
MNX1-AS1	oebiotech_22344	non-coding RNA	0.01304	0.494
LINC00608	A_32_P200608	non-coding RNA	0.003456	0.495
IGF2BP2-AS1	oebiotech_21363	non-coding RNA	0.01104	0.495
FAM41C	A_32_P70203	non-coding RNA	0.01352	0.495
URB1-AS1	A_23_P29029	non-coding RNA	0.01296	0.496
LINC00176	A_33_P3403082	non-coding RNA	0.005624	0.497
DLG5-AS1	oebiotech_21132	non-coding RNA	0.0192	0.499
LINC01347	oebiotech_10273	non-coding RNA	0.005392	0.5
SAMD12-AS1	A_33_P3697191	non-coding RNA	0.00872	0.501
ST3GAL4-AS1	oebiotech_21821	non-coding RNA	0.006488	0.505
TBX5-AS1	A_33_P3290532	non-coding RNA	0.01032	0.506
BOK-AS1	oebiotech_21679	non-coding RNA	0.002544	0.51
LINC00421	A_21_P0000623	non-coding RNA	0.0044	0.516
LINC00898	A_33_P3280080	non-coding RNA	0.002656	0.528
LINC00548	A_33_P3445679	non-coding RNA	0.004808	0.531
NEAT1	A_21_P0010978	non-coding RNA	0.007096	0.533
GNAS-AS1	A_33_P3214239	non-coding RNA	0.007136	0.543
LINC01160	oebiotech_21906	non-coding RNA	0.01368	0.544
LINC01545	oebiotech_22662	non-coding RNA	0.005576	0.549
RASAL2-AS1	A_21_P0000550	non-coding RNA	0.01408	0.55
LINC00307	oebiotech_09175	non-coding RNA	0.004384	0.551
MIR4435-2HG	oebiotech_20477	non-coding RNA	0.000716	0.559
LINC00381	oebiotech_09913	non-coding RNA	0.01184	0.561
LINC00336	oebiotech_21471	non-coding RNA	0.0132	0.575
BVES-AS1	oebiotech_22040	non-coding RNA	0.00872	0.591
PCBP3-OT1	A_33_P3251647	non-coding RNA	0.02112	0.599
LINC00189	A_21_P0012213	non-coding RNA	0.002336	0.603
SNHG17	A_24_P860703	non-coding RNA	0.00944	0.607
TUG1	oebiotech_16399	non-coding RNA	0.0004232	0.623
LINC01010	oebiotech_22270	non-coding RNA	0.000568	0.626
RUSC1-AS1	A_33_P3418917	non-coding RNA	0.004232	0.652
LINC00221	oebiotech_18981	non-coding RNA	0.02152	0.652
FBXL19-AS1	oebiotech_21057	non-coding RNA	0.004176	0.653
LINC00994	A_33_P3233459	non-coding RNA	0.004064	0.668
STK4-AS1	A_21_P0000774	non-coding RNA	0.007584	0.669
EHHADH-AS1	oebiotech_22391	non-coding RNA	0.001568	0.685
MIR3945HG	oebiotech_22197	non-coding RNA	0.00568	0.701
PTOV1-AS1	A_21_P0000888	non-coding RNA	0.0002656	0.741
SPAG5-AS1	oebiotech_22404	non-coding RNA	3.376e-05	0.784
HAS2-AS1	A_33_P3213119	non-coding RNA	0.005712	0.787
CD27-AS1	A_33_P3395442	non-coding RNA	0.000856	0.793
FAM225B	A_32_P99347	non-coding RNA	3.392e-05	0.802
KTN1-AS1	A_19_P00808852	non-coding RNA	0.004688	0.809
FAM27E5	A_32_P942508	non-coding RNA	0.001336	0.811
FAM201A	oebiotech_21359	non-coding RNA	0.007864	0.816
SPATA42	A_32_P70056	non-coding RNA	0.00436	0.818
LINC01060	A_21_P0003440	non-coding RNA	0.00968	0.827
PCNA-AS1	oebiotech_21530	non-coding RNA	7.28e-05	0.873
FOXD2-AS1	A_32_P523096	non-coding RNA	5e-05	0.892
MIR181A1HG	A_21_P0000898	non-coding RNA	0.001416	0.899
RBM12B-AS1	oebiotech_20655	non-coding RNA	1.44e-05	0.953
MORC2-AS1	oebiotech_21269	non-coding RNA	1.552e-05	0.958
FIRRE	oebiotech_20072	non-coding RNA	0.001232	1
PVT1	A_21_P0005951	non-coding RNA	0.004608	1.02
FAM225A	A_24_P687326	non-coding RNA	6.184e-06	1.03
KDM4A-AS1	oebiotech_21820	non-coding RNA	0.000832	1.1
LINC01433	oebiotech_09397	non-coding RNA	0.000896	1.1
LINC01226	oebiotech_10636	non-coding RNA	4.376e-05	1.14
SNHG15	A_24_P506977	non-coding RNA	3.112e-05	1.19
SAMD12-AS1	oebiotech_22266	non-coding RNA	0.007528	1.2
LINC00319	A_32_P214178	non-coding RNA	0.0003064	1.21
HCP5	A_24_P17870	non-coding RNA	0.000944	1.21
MSC-AS1	oebiotech_21737	non-coding RNA	3.904e-05	1.27
MIR31HG	oebiotech_19934	non-coding RNA	0.001776	1.28
TSPEAR-AS2	A_24_P339858	non-coding RNA	0.0003352	1.56
LINC00941	oebiotech_22459	non-coding RNA	0.0001656	2.11
LINC00668	oebiotech_21901	non-coding RNA	4.864e-05	2.17

## Sheet: GSE59652-GSE84957 common
GSE59652				GSE84957
lncRNA	ID	P.Value	logFC	GeneSymbol	ID	P.Value	logFC
CCDC148-AS1	33145	0.0202	0.968	CCDC148-AS1	A_33_P3608195	0.00184	-0.788
CCDC183-AS1	58540	0.0245	-0.904	CCDC183-AS1	oebiotech_21131	0.00316	-0.362
EIF3J-AS1	40167	0.000358	-1.29	EIF3J-AS1	A_32_P22501	0.0164	-0.338
EPB41L4A-AS2	30809	0.0187	-1.21	EPB41L4A-AS2	oebiotech_21437	0.002032	-0.443
FAM201A	44671	0.000198	-1.53	FAM201A	oebiotech_21359	0.007864	0.816
FGF14-AS2	42945	0.0451	-0.684	FGF14-AS2	oebiotech_21950	0.02352	-0.283
FIRRE	11461	0.0154	0.962	FIRRE	oebiotech_20072	0.001232	1
GAS5-AS1	59402	0.00405	-0.918	GAS5-AS1	oebiotech_10412	0.02576	-0.3
GAS6-AS1	20009	0.0206	0.627	GAS6-AS1	oebiotech_22479	0.02456	-0.397
HCP5	5944	0.0154	0.916	HCP5	A_24_P17870	0.000944	1.21
JHDM1D-AS1	5488	0.041	-1.08	JHDM1D-AS1	A_32_P54503	0.04384	0.263
LINC00324	16761	0.00304	1.53	LINC00324	oebiotech_09824	0.00928	0.519
LINC00593	31231	0.0078	1.02	LINC00593	A_32_P479743	0.000904	-0.838
LINC00907	30458	0.0173	0.819	LINC00907	oebiotech_22671	0.02816	0.274
LINC00941	34864	0.0148	2	LINC00941	oebiotech_22459	0.0001656	2.11
LINC01158	46684	0.0249	-0.887	LINC01158	oebiotech_09501	0.007872	-0.379
LINC01197	15865	0.000275	-1.5	LINC01197	A_32_P43349	0.00584	-0.887
LINC01342	55490	0.0149	-0.707	LINC01342	oebiotech_22354	0.001856	-0.558
LINC01346	54313	0.0254	-0.701	LINC01346	oebiotech_22423	0.001528	-0.584
LINC01405	52793	0.000331	-3.59	LINC01405	A_32_P211248	0.01864	-0.509
MAPT-AS1	1068	0.00346	1.12	MAPT-AS1	A_33_P3335735	7.248e-05	-1.06
MORF4L2-AS1	9673	0.00203	1.22	MORF4L2-AS1	oebiotech_22388	0.00904	-0.63
NBAT1	18144	0.0103	0.995	NBAT1	oebiotech_21910	0.02944	-0.314
PCAT19	24508	0.0246	-1.23	PCAT19	oebiotech_22449	0.004056	-0.624
PGM5-AS1	49784	0.00707	-0.789	PGM5-AS1	A_32_P157208	0.006592	-0.706
PRKAG2-AS1	59237	0.0223	-0.929	PRKAG2-AS1	oebiotech_22372	0.0001816	-0.953
RUSC1-AS1	7957	0.00667	0.915	RUSC1-AS1	A_33_P3418917	0.004232	0.652
SDCBP2-AS1	36525	0.0446	0.51	SDCBP2-AS1	A_21_P0000891	0.004344	-0.346
SH3PXD2A-AS1	11131	0.0348	-1.16	SH3PXD2A-AS1	oebiotech_22378	0.02232	-0.855
SLC25A21-AS1	32081	0.0113	-1.22	SLC25A21-AS1	A_32_P84454	0.00872	-0.463
SND1-IT1	43951	0.0481	-0.546	SND1-IT1	oebiotech_19842	0.02416	-0.266
SNHG5	19901	0.0242	-0.643	SNHG5	oebiotech_16390	0.01288	-0.64
SNHG8	52685	0.00171	-1.02	SNHG8	A_32_P38467	0.00408	-0.72
ST3GAL4-AS1	14756	0.00249	1.72	ST3GAL4-AS1	oebiotech_21821	0.006488	0.505
TMEM51-AS1	56128	0.038	-0.712	TMEM51-AS1	A_24_P83455	0.00944	-0.593
TOB1-AS1	10499	0.028	-0.738	TOB1-AS1	A_21_P0000812	0.001048	-0.641
TTTY2	62806	0.022	1.09	TTTY2	A_32_P413094	0.02072	-0.275
UCKL1-AS1	38743	0.038	-0.69	UCKL1-AS1	oebiotech_21358	0.00888	0.309
ZNF503-AS1	16476	0.00575	1.32	ZNF503-AS1	oebiotech_10114	0.0004624	-0.519
ZNF790-AS1	56932	0.0256	-1.93	ZNF790-AS1	A_21_P0000885	0.01728	-0.328

## Sheet: miRNA-GSE62819
miRNA_ID_LIST	logFC	P.Value
hsa-let-7e	-0.415296	0.0362108
hsa-let-7f	-0.659931	0.0151812
hsa-let-7g	0.387027	0.0290767
hsa-let-7i	0.950534	0.0253205
hsa-miR-103a	0.598524	0.0149694
hsa-miR-103b	0.332694	0.0288427
hsa-miR-106b	2.03874	0.0137348
hsa-miR-10a	-1.79139	0.0186927
hsa-miR-1180	1.51208	0.0226767
hsa-miR-1183	0.639325	0.0317108
hsa-miR-1202	0.606808	0.0456396
hsa-miR-1207	-0.765006	0.0251269
hsa-miR-1208	0.371257	0.0332817
hsa-miR-122	0.649095	0.0201027
hsa-miR-1225	1.38834	0.0299886
hsa-miR-1231	0.828818	0.0482556
hsa-miR-1234	-0.829164	0.0206379
hsa-miR-1238	0.655412	0.0213273
hsa-miR-124	0.585766	0.0180849
hsa-miR-1244	-1.46547	0.0182287
hsa-miR-1246	3.4059	0.00966557
hsa-miR-1247	0.379317	0.00643655
hsa-miR-1248	-0.263472	0.0363697
hsa-miR-1249	-0.46154	0.0382025
hsa-miR-125a	0.347965	0.0414911
hsa-miR-126	-0.286004	0.0286774
hsa-miR-1260b	1.06133	0.0309494
hsa-miR-1264	-0.367773	0.00220246
hsa-miR-1266	0.353833	0.00112333
hsa-miR-1268	-0.43399	0.0248676
hsa-miR-1268b	-0.684701	0.0151483
hsa-miR-1269b	1.48442	0.0189944
hsa-miR-127	1.86823	0.0243368
hsa-miR-1270	0.388586	0.0307179
hsa-miR-1271	2.32533	0.00832285
hsa-miR-1273d	0.951585	0.0117596
hsa-miR-1273e	0.640511	0.00526757
hsa-miR-1273f	1.2549	0.0212803
hsa-miR-1275	1.15489	0.0199112
hsa-miR-128	1.77321	0.0203254
hsa-miR-1280	0.895398	0.0370103
hsa-miR-1281	-1.88794	0.00347549
hsa-miR-1285	1.83418	0.00331858
hsa-miR-129	0.488864	0.0294371
hsa-miR-1290	1.15686	0.0438446
hsa-miR-1291	0.595993	0.00495563
hsa-miR-1296	-0.856163	0.0262502
hsa-miR-1299	0.499584	0.0275632
hsa-miR-1301	1.63198	0.0187739
hsa-miR-1306	0.493233	0.0220164
hsa-miR-1307	1.50505	0.0249418
hsa-miR-130a	0.841686	0.00338681
hsa-miR-130b	2.58248	0.0126709
hsa-miR-132	2.59424	0.010543
hsa-miR-133a	-1.97258	0.0334626
hsa-miR-133b	-1.45671	0.041089
hsa-miR-134	1.11168	0.0304911
hsa-miR-135a	0.592913	0.0356371
hsa-miR-135b	0.665292	0.0142739
hsa-miR-137	-0.308946	0.00486977
hsa-miR-139	1.27618	0.0386616
hsa-miR-140	0.730226	0.0320966
hsa-miR-143	-0.618518	0.0179396
hsa-miR-145	-0.638282	0.0243235
hsa-miR-146a	1.27804	0.00743392
hsa-miR-146b	0.632446	0.0386303
hsa-miR-1471	0.281408	0.0252948
hsa-miR-147b	-0.427828	0.020401
hsa-miR-148a	1.20732	0.042895
hsa-miR-148b	1.92321	0.00788977
hsa-miR-150	1.49483	0.0151106
hsa-miR-151b	1.80749	0.018112
hsa-miR-152	0.435649	0.0310326
hsa-miR-154	0.928388	0.0178845
hsa-miR-155	1.34608	0.0106888
hsa-miR-15a	1.57814	0.0291472
hsa-miR-15b	0.810279	0.0324808
hsa-miR-16	0.335516	0.0350207
hsa-miR-17	1.89261	0.0123315
hsa-miR-181b	2.82275	0.0141158
hsa-miR-181d	1.72131	0.0172085
hsa-miR-1825	-1.9295	0.0033374
hsa-miR-1827	0.573559	0.0342281
hsa-miR-184	0.596156	0.0398282
hsa-miR-186	-0.322988	0.00228628
hsa-miR-187	0.322293	0.0146562
hsa-miR-18a	0.733424	0.0441308
hsa-miR-18b	1.36127	0.0219198
hsa-miR-1909	0.813029	0.0325717
hsa-miR-1910	1.08183	0.0328203
hsa-miR-1911	-0.456215	0.0389742
hsa-miR-1914	0.487681	0.0230713
hsa-miR-1915	0.296705	0.0392647
hsa-miR-192	1.71072	0.018981
hsa-miR-193a	0.873346	0.0452174
hsa-miR-193b	2.3703	0.0157189
hsa-miR-195	1.20551	0.0124944
hsa-miR-196a	1.15233	0.0493285
hsa-miR-196b	1.11665	0.0223883
hsa-miR-197	1.56736	0.0174443
hsa-miR-1972	1.21993	0.0184304
hsa-miR-1973	1.06129	0.0276731
hsa-miR-199b	1.31539	0.00232392
hsa-miR-19b	-0.400982	0.0265641
hsa-miR-205	0.872586	0.0415897
hsa-miR-206	-3.21568	0.0261118
hsa-miR-20b	0.850541	0.0409742
hsa-miR-21	2.3476	0.00751726
hsa-miR-210	1.62996	0.0256194
hsa-miR-2110	1.7112	0.0139019
hsa-miR-212	1.29048	0.0184639
hsa-miR-214	-0.488897	0.0419353
hsa-miR-216b	-0.268921	0.0197391
hsa-miR-219	-0.298588	0.0135919
hsa-miR-22	1.65757	0.0077973
hsa-miR-221	0.755845	0.0214219
hsa-miR-222	0.500424	0.014587
hsa-miR-223	1.8267	0.0102856
hsa-miR-224	2.08505	0.0305864
hsa-miR-2276	0.308081	0.0440336
hsa-miR-2392	1.58076	0.00643571
hsa-miR-23a	0.316928	0.0361965
hsa-miR-23b	0.267054	0.0364798
hsa-miR-23c	1.09506	0.0223401
hsa-miR-24-2	1.87722	0.0150814
hsa-miR-2467	-0.300219	0.00473048
hsa-miR-25	1.21483	0.0322918
hsa-miR-26b	1.10032	0.0166674
hsa-miR-27a	1.59467	0.0295796
hsa-miR-27b	0.405543	0.0443446
hsa-miR-28	1.74797	0.0226792
hsa-miR-2861	-0.494288	0.0305899
hsa-miR-296	1.1746	0.00797266
hsa-miR-2964a	-0.263969	0.0285958
hsa-miR-297	0.994071	0.0294798
hsa-miR-298	0.268658	0.0213117
hsa-miR-29a	0.324522	0.0436949
hsa-miR-29b	2.08124	0.0154882
hsa-miR-29c	0.802255	0.02006
hsa-miR-301a	0.973835	0.0212352
hsa-miR-302d	-0.274057	0.00255865
hsa-miR-3064	0.8047	0.0166542
hsa-miR-3065	-0.555966	0.0339024
hsa-miR-3074	0.301978	0.0401331
hsa-miR-30b	1.00253	0.0252314
hsa-miR-30e	1.19031	0.0187292
hsa-miR-31	1.52763	0.0230217
hsa-miR-3124	-0.584782	0.0494886
hsa-miR-3127	0.569469	0.0336623
hsa-miR-3129	0.415467	0.00438482
hsa-miR-3131	0.778	0.00478576
hsa-miR-3134	-0.285277	0.0037157
hsa-miR-3135b	2.45219	0.0104152
hsa-miR-3141	-0.612887	0.0242755
hsa-miR-3142	-0.398674	0.0226729
hsa-miR-3143	-0.291362	0.0109411
hsa-miR-3147	1.37206	0.00278702
hsa-miR-3148	0.798151	0.0277932
hsa-miR-3149	1.47569	0.00106175
hsa-miR-3150b	0.47707	0.0174038
hsa-miR-3156	0.604778	0.0251292
hsa-miR-3157	-0.404451	0.00061786
hsa-miR-3162	-0.584986	0.031882
hsa-miR-3166	0.306968	0.00199088
hsa-miR-3171	-0.580625	0.00600094
hsa-miR-3175	2.17868	0.00993661
hsa-miR-3176	0.643791	0.0100201
hsa-miR-3177	0.420403	0.0477443
hsa-miR-3178	1.78556	0.0219354
hsa-miR-3185	-0.795268	0.00936262
hsa-miR-3188	1.16389	0.0431265
hsa-miR-3193	0.730047	0.0118385
hsa-miR-3194	0.424609	0.016783
hsa-miR-3195	1.60534	0.0240344
hsa-miR-3197	2.03133	0.00702479
hsa-miR-320e	1.02789	0.0272628
hsa-miR-324	1.9039	0.013635
hsa-miR-328	0.891992	0.00749825
hsa-miR-330	2.11073	0.00587456
hsa-miR-331	0.709381	0.0476901
hsa-miR-337	0.506946	0.0483348
hsa-miR-338	0.334952	0.0360833
hsa-miR-339	2.00326	0.0198368
hsa-miR-342	0.872316	0.0177545
hsa-miR-345	1.24675	0.0303676
hsa-miR-346	0.822293	0.0221592
hsa-miR-34a	0.87515	0.0210463
hsa-miR-34b	2.11969	0.0145174
hsa-miR-34c	2.52881	0.0127568
hsa-miR-3545	-0.38806	0.0307129
hsa-miR-3591	0.294534	0.00887037
hsa-miR-3605	-0.553424	0.0205433
hsa-miR-3607	1.59197	0.00941475
hsa-miR-3609	1.93339	0.00824439
hsa-miR-361	0.993486	0.0109865
hsa-miR-3613	-1.89454	0.0255588
hsa-miR-3619	0.517932	0.0200708
hsa-miR-362	1.82265	0.0190822
hsa-miR-3621	1.28142	0.0233337
hsa-miR-3622a	0.899251	0.018846
hsa-miR-3622b	0.356792	0.0250816
hsa-miR-363	0.491512	0.00918307
hsa-miR-3646	0.59711	0.0156952
hsa-miR-3647	-0.328621	0.0203543
hsa-miR-365	0.560882	0.0380775
hsa-miR-3651	2.58125	0.00872525
hsa-miR-3652	1.01289	0.00729812
hsa-miR-3662	-0.495672	0.0107695
hsa-miR-3663	1.35345	0.022302
hsa-miR-3667	0.518492	0.00997285
hsa-miR-3669	-0.320974	0.0118251
hsa-miR-3675	-0.26877	0.00678735
hsa-miR-3684	-0.276092	0.00613414
hsa-miR-3687	1.31264	0.0343075
hsa-miR-3688	-0.451772	0.00646638
hsa-miR-3689a	0.280563	0.010135
hsa-miR-370	0.829941	0.0189726
hsa-miR-371	0.615289	0.0260489
hsa-miR-3713	0.293661	0.00302673
hsa-miR-3714	0.279927	0.0196225
hsa-miR-373	0.266795	0.0423777
hsa-miR-374b	1.39807	0.0139356
hsa-miR-376a	0.469898	0.00671861
hsa-miR-376c	1.11221	0.0177143
hsa-miR-378	1.69255	0.0209617
hsa-miR-378b	0.762251	0.0136247
hsa-miR-378c	-0.604054	0.014861
hsa-miR-378d	0.637524	0.040312
hsa-miR-378e	0.924694	0.0333176
hsa-miR-378f	-0.551499	0.00890605
hsa-miR-378g	0.758134	0.0464813
hsa-miR-378h	-2.15486	0.0161283
hsa-miR-379	1.12649	0.0336456
hsa-miR-381	0.994258	0.0358108
hsa-miR-382	1.41603	0.0297707
hsa-miR-3907	0.471096	0.0365577
hsa-miR-3909	-0.430704	0.0159953
hsa-miR-3911	-1.31455	0.0219806
hsa-miR-3916	0.484272	0.00869586
hsa-miR-3917	1.31428	0.00910999
hsa-miR-3918	0.331712	0.0103312
hsa-miR-3921	-0.943164	0.012648
hsa-miR-3934	0.292328	0.0359357
hsa-miR-3936	-0.856327	0.0120709
hsa-miR-3937	1.09464	0.0246552
hsa-miR-3940	-0.322926	0.0144387
hsa-miR-3944	0.82146	0.00767106
hsa-miR-409	1.08314	0.033406
hsa-miR-421	2.17307	0.0132162
hsa-miR-422a	1.48427	0.0305571
hsa-miR-423	0.761058	0.0327879
hsa-miR-424	1.40479	0.027555
hsa-miR-425	0.754856	0.042191
hsa-miR-4253	1.06217	0.0292937
hsa-miR-4254	-0.289578	0.0245876
hsa-miR-4257	0.92322	0.00270153
hsa-miR-4258	-1.16809	0.0222199
hsa-miR-4261	-0.454024	0.0104997
hsa-miR-4269	1.01872	0.020598
hsa-miR-4270	-0.841226	0.0149914
hsa-miR-4274	-0.474227	0.02024
hsa-miR-4280	0.265464	0.00344385
hsa-miR-4281	-0.938498	0.00977469
hsa-miR-4284	2.00223	0.0106169
hsa-miR-4286	1.4159	0.0197016
hsa-miR-4288	0.289898	0.0301192
hsa-miR-4294	0.267911	0.00304595
hsa-miR-4298	-1.13665	0.0130282
hsa-miR-4299	0.903204	0.0243869
hsa-miR-4302	0.28301	0.0257086
hsa-miR-4306	1.13209	0.0300683
hsa-miR-431	0.440992	0.0281294
hsa-miR-4314	-0.337485	0.028305
hsa-miR-4317	1.03636	0.022546
hsa-miR-432	1.01443	0.0429276
hsa-miR-4322	0.913427	0.0225445
hsa-miR-4323	0.325955	0.0132927
hsa-miR-4324	0.391492	0.0272327
hsa-miR-4417	1.20485	0.0462031
hsa-miR-4419a	0.308069	0.0378686
hsa-miR-4419b	-0.478406	0.0198212
hsa-miR-4420	-0.304897	0.00308196
hsa-miR-4421	-0.329925	0.0155158
hsa-miR-4423	-0.541324	0.0307914
hsa-miR-4428	1.37968	0.00540633
hsa-miR-4430	1.24136	0.0067507
hsa-miR-4433	-0.313824	0.0453929
hsa-miR-4439	-0.335887	0.0145592
hsa-miR-4442	0.91613	0.00426807
hsa-miR-4443	2.00709	0.0202835
hsa-miR-4444	0.693191	0.00494328
hsa-miR-4446	-0.419923	0.0120564
hsa-miR-4447	0.695051	0.00274598
hsa-miR-4448	0.855709	0.02152
hsa-miR-4449	1.54059	0.0290609
hsa-miR-4451	0.289788	0.0381667
hsa-miR-4452	-0.691751	0.0161218
hsa-miR-4455	0.450079	0.0251402
hsa-miR-4457	-0.406387	6.121e-05
hsa-miR-4459	-0.956349	0.0146972
hsa-miR-4461	0.336914	0.0389822
hsa-miR-4462	1.31568	0.0133265
hsa-miR-4463	-0.401907	0.0414406
hsa-miR-4465	1.16388	0.00035678
hsa-miR-4467	2.25422	0.0123172
hsa-miR-4474	-0.323334	0.0156795
hsa-miR-4476	0.824945	0.00454463
hsa-miR-4478	0.983815	0.00080746
hsa-miR-4479	0.38227	0.0466779
hsa-miR-4481	0.46184	0.0466354
hsa-miR-4484	-0.616631	0.038438
hsa-miR-4486	0.840709	0.0421319
hsa-miR-4487	-2.7832	0.00785543
hsa-miR-4492	1.31101	0.0224545
hsa-miR-4493	0.303754	0.0118055
hsa-miR-4495	-0.682814	0.0161046
hsa-miR-4496	0.531297	0.0186693
hsa-miR-449a	2.01104	0.0244791
hsa-miR-449b	0.559904	0.0422199
hsa-miR-449c	2.16112	0.0173288
hsa-miR-4500	0.615532	0.0343248
hsa-miR-4506	0.42777	0.0014451
hsa-miR-4507	-0.452656	0.0415517
hsa-miR-4510	0.786844	0.020484
hsa-miR-4513	0.836797	0.0167857
hsa-miR-452	2.00266	0.0210973
hsa-miR-4521	2.19227	0.0071847
hsa-miR-4530	-0.834526	0.0208983
hsa-miR-4534	1.44585	0.0125894
hsa-miR-4535	0.728177	0.0180052
hsa-miR-4539	0.603262	0.0474127
hsa-miR-454	1.31763	0.0139527
hsa-miR-4634	1.64767	0.0217147
hsa-miR-4637	-0.392041	0.00512186
hsa-miR-4639	-0.299963	0.00273024
hsa-miR-4640	1.46609	0.00997636
hsa-miR-4646	1.53936	0.00420243
hsa-miR-4648	-0.752	0.0241558
hsa-miR-4649	1.8345	0.0196847
hsa-miR-4651	-0.387501	0.0363474
hsa-miR-4653	-0.472848	0.0251396
hsa-miR-4655	0.336073	0.0220664
hsa-miR-4656	1.1714	0.00771004
hsa-miR-4657	0.512425	0.00440238
hsa-miR-4665	1.32659	0.0222814
hsa-miR-4667	1.8234	0.00345123
hsa-miR-4668	-1.18225	0.0189662
hsa-miR-4669	-1.60389	0.0089461
hsa-miR-4672	0.587474	0.00135505
hsa-miR-4673	0.859026	0.0090161
hsa-miR-4674	1.15098	0.0367884
hsa-miR-4684	0.715499	0.0147776
hsa-miR-4685	0.907355	0.0302111
hsa-miR-4687	-0.549772	0.0171312
hsa-miR-4688	1.1603	0.00894779
hsa-miR-4689	-0.50606	0.0297742
hsa-miR-4695	0.739509	0.0285475
hsa-miR-4699	-0.408403	0.0195961
hsa-miR-4701	0.469793	0.0481656
hsa-miR-4707	1.03429	0.0462357
hsa-miR-4708	0.762701	0.0280781
hsa-miR-4709	-0.283407	0.0302348
hsa-miR-4710	0.503823	0.0467502
hsa-miR-4713	-0.423424	0.0150133
hsa-miR-4716	0.281476	0.0267862
hsa-miR-4717	0.488356	0.0411099
hsa-miR-4721	1.63581	0.0155612
hsa-miR-4722	0.482616	0.0251598
hsa-miR-4723	0.40383	0.038379
hsa-miR-4725	0.58443	0.0323348
hsa-miR-4728	0.741009	0.0350617
hsa-miR-4730	1.42149	0.00529483
hsa-miR-4732	1.409	0.00508752
hsa-miR-4736	1.10847	0.0155854
hsa-miR-4738	1.69453	0.00141171
hsa-miR-4739	-0.493606	0.00838478
hsa-miR-4740	0.290074	0.0442465
hsa-miR-4749	1.50565	0.0206858
hsa-miR-4750	1.5089	0.0157246
hsa-miR-4753	-0.27266	0.0166807
hsa-miR-4758	1.11508	0.0290684
hsa-miR-4763	-0.479332	0.0339241
hsa-miR-4764	-0.53066	0.0272977
hsa-miR-4769	0.344867	0.019423
hsa-miR-4770	-0.281742	0.0170455
hsa-miR-4775	-0.36872	0.0201061
hsa-miR-4776	0.610969	0.033706
hsa-miR-4784	0.88619	9.15e-06
hsa-miR-4785	0.291878	0.021386
hsa-miR-4786	1.26855	0.0127576
hsa-miR-4787	-0.278086	0.0368015
hsa-miR-4788	0.651054	0.00986415
hsa-miR-483	1.42523	0.0106989
hsa-miR-484	0.808627	0.0351518
hsa-miR-486	0.868992	0.0166571
hsa-miR-487a	0.9201	0.0054331
hsa-miR-487b	0.93345	0.0390513
hsa-miR-491	0.818997	0.0348478
hsa-miR-493	0.661002	0.0179616
hsa-miR-495	0.310473	0.0422912
hsa-miR-497	1.05421	0.0233196
hsa-miR-499	-0.523373	0.0253688
hsa-miR-500a	1.92113	0.0178933
hsa-miR-501	1.26528	0.0308845
hsa-miR-502	-0.564733	0.0233788
hsa-miR-503	1.37339	0.0314469
hsa-miR-505	1.20094	0.0222106
hsa-miR-506	-0.302061	0.0211231
hsa-miR-509	0.372338	0.0491504
hsa-miR-5095	0.555609	0.0131935
hsa-miR-5096	0.68877	0.018546
hsa-miR-513a	-0.476349	0.0112061
hsa-miR-514b	0.869425	0.00098054
hsa-miR-520a	-0.61151	0.0191059
hsa-miR-520c	-0.265086	0.00148687
hsa-miR-523	-0.508132	0.00128251
hsa-miR-524	-0.433293	0.00407087
hsa-miR-526b	-0.270676	0.00696602
hsa-miR-532	1.78179	0.0218073
hsa-miR-542	0.738256	0.0193341
hsa-miR-543	0.729932	0.0146822
hsa-miR-548a	-0.366019	0.00859889
hsa-miR-548b	-0.319272	0.00532413
hsa-miR-548p	-0.314119	0.00464104
hsa-miR-548w	0.389462	0.0487921
hsa-miR-550a	0.935296	0.010588
hsa-miR-551b	0.636411	0.0234583
hsa-miR-555	-0.291495	0.00040496
hsa-miR-557	0.388792	0.0256217
hsa-miR-562	-0.311464	0.00717143
hsa-miR-564	0.341365	0.0152587
hsa-miR-572	1.36076	0.0151564
hsa-miR-574	-0.391859	0.0437973
hsa-miR-575	0.749275	0.0142064
hsa-miR-584	1.25883	0.0109221
hsa-miR-595	0.570741	0.0447688
hsa-miR-598	-0.36903	0.00615673
hsa-miR-601	0.806497	0.00494325
hsa-miR-602	0.638905	0.0328578
hsa-miR-608	0.310977	0.0167556
hsa-miR-612	0.847216	0.00514785
hsa-miR-617	0.901418	0.0260204
hsa-miR-625	2.17917	0.011971
hsa-miR-628	1.63413	0.00514877
hsa-miR-629	2.23909	0.010892
hsa-miR-637	0.300442	0.0475493
hsa-miR-638	-0.323772	0.0425911
hsa-miR-641	-0.271477	0.0272006
hsa-miR-642b	1.52598	0.0163883
hsa-miR-647	0.450972	0.033776
hsa-miR-648	-0.442625	0.0235188
hsa-miR-650	1.14882	0.0303979
hsa-miR-652	1.68887	0.0200295
hsa-miR-654	0.704059	0.0115306
hsa-miR-658	0.368939	0.00978808
hsa-miR-659	0.720202	0.0041339
hsa-miR-660	1.93411	0.0114863
hsa-miR-663	1.37521	0.0263183
hsa-miR-663b	1.18574	0.00773025
hsa-miR-664	1.21235	0.0222616
hsa-miR-665	1.58359	0.0145624
hsa-miR-671	1.15543	0.0246066
hsa-miR-675	1.14556	0.0317547
hsa-miR-708	3.84761	0.00536166
hsa-miR-7-1	0.811435	0.0312428
hsa-miR-711	0.480185	0.0170911
hsa-miR-718	0.518576	0.00485357
hsa-miR-720	2.10052	0.0215392
hsa-miR-744	2.03304	0.00963089
hsa-miR-760	0.928273	0.00633092
hsa-miR-762	-0.310235	0.0412576
hsa-miR-765	0.281	0.0275755
hsa-miR-766	1.29392	0.0159632
hsa-miR-874	1.5015	0.0127298
hsa-miR-876	-0.455625	0.00774949
hsa-miR-877	-0.361719	0.024271
hsa-miR-885	0.600254	0.0451701
hsa-miR-891a	0.445599	0.0479709
hsa-miR-9	0.802118	0.0029542
hsa-miR-92a	0.88881	0.0296589
hsa-miR-92b	1.20482	0.0230299
hsa-miR-936	0.827924	0.0187694
hsa-miR-937	0.493669	0.00639475
hsa-miR-939	1.30725	0.027086
hsa-miR-940	-1.08137	0.00355278
hsa-miR-943	0.81354	0.0126672
hsa-miR-944	0.534085	0.0137766
hsa-miR-95	0.453953	0.0178415
hsa-miR-98	0.888805	0.0139256
hsa-miR-99a	-0.789447	0.0248902
hsa-miR-99b	0.359516	0.0472603

## Sheet: miRNA-GSE70829
GENE_SYMBOL	ID	logFC	P.Value
hsa-let-7a	21077	-1.51569	0.0484601
hsa-let-7b	60566	-0.703403	0.0456922
hsa-let-7c	37558	0.559166	0.0247459
hsa-let-7d	9119	-0.483788	0.0447116
hsa-let-7e	37026	0.414395	0.043457
hsa-let-7f	6552	-0.524164	0.0467654
hsa-let-7g	38187	0.391188	0.039394
hsa-let-7i	50410	0.27275	0.042859
hsa-miR-100	30832	0.38614	0.0487
hsa-miR-101	13380	-0.335933	0.0435044
hsa-miR-103a	61050	0.556815	0.0436161
hsa-miR-103b	40766	-0.413409	0.044595
hsa-miR-105	11196	-0.28647	0.0485536
hsa-miR-106a	25690	-0.367961	0.0255922
hsa-miR-106b	19249	1.08836	0.0441083
hsa-miR-107	23147	-1.53933	0.025124
hsa-miR-10a	50215	-1.46756	0.0485972
hsa-miR-10b	38786	-2.24275	0.0495767
hsa-miR-1178	60072	0.375661	0.0285974
hsa-miR-1179	60685	-1.05312	0.023698
hsa-miR-1180	59773	0.686134	0.0494891
hsa-miR-1181	39049	-1.00758	0.002386
hsa-miR-1182	62419	0.595112	0.0460367
hsa-miR-1184	18660	-0.410242	0.0313863
hsa-miR-1185	27770	-0.467556	0.048151
hsa-miR-1193	61915	-0.400066	0.044812
hsa-miR-1197	25085	-0.38652	0.0485964
hsa-miR-1200	287	0.423559	0.048736
hsa-miR-1203	58096	0.36762	0.0416466
hsa-miR-1204	6645	-0.382941	0.0279717
hsa-miR-1205	7695	-0.417596	0.0462638
hsa-miR-1207	43319	0.330023	0.04868
hsa-miR-1208	20196	-1.3146	0.043163
hsa-miR-122	25990	-0.406822	0.0482736
hsa-miR-1224	10810	-0.359672	0.0467426
hsa-miR-1225	21113	-0.358371	0.0279186
hsa-miR-1226	58048	0.744957	0.0406543
hsa-miR-1227	29571	0.623294	0.047338
hsa-miR-1228	45109	0.326325	0.0287113
hsa-miR-1229	10879	-0.405359	0.0437226
hsa-miR-1231	9495	-0.45797	0.0264247
hsa-miR-1233	58174	-0.335013	0.042993
hsa-miR-1234	22138	-1.37868	0.041536
hsa-miR-1236	253	-0.51526	0.049867
hsa-miR-1237	30249	-0.334651	0.0475987
hsa-miR-1238	5892	0.296766	0.031571
hsa-miR-124	62343	0.383772	0.0391719
hsa-miR-1243	26490	-0.275381	0.043072
hsa-miR-1244	51074	0.499117	0.0454597
hsa-miR-1245	38761	-0.457538	0.00632526
hsa-miR-1245a	27247	-0.533328	0.01424
hsa-miR-1245b	4266	-0.42925	0.022664
hsa-miR-1246	8457	2.10625	0.0347213
hsa-miR-1247	1295	0.499586	0.037257
hsa-miR-1248	58178	0.478416	0.0483985
hsa-miR-1249	57379	0.376498	0.024504
hsa-miR-1250	47631	-1.35373	0.047022
hsa-miR-1251	16033	-0.423426	0.0453327
hsa-miR-1252	58207	0.357982	0.016125
hsa-miR-1253	45974	0.341635	0.0450198
hsa-miR-1255a	4646	-0.40743	0.0370834
hsa-miR-1255b	7632	-0.375589	0.0419289
hsa-miR-1256	39098	-0.357293	0.039318
hsa-miR-1257	52023	0.446591	0.0355635
hsa-miR-1258	54692	0.394803	0.0365354
hsa-miR-125a	42664	0.433886	0.029851
hsa-miR-125b	11366	-0.625483	0.04942
hsa-miR-126	29072	-1.3225	0.0492456
hsa-miR-1260b	16974	0.316158	0.030707
hsa-miR-1261	60987	0.599746	0.0194329
hsa-miR-1262	1702	-0.415389	0.0357645
hsa-miR-1263	998	0.432421	0.0281916
hsa-miR-1264	36321	-0.624993	0.040157
hsa-miR-1265	43165	0.391534	0.0462061
hsa-miR-1266	10815	0.577682	0.048323
hsa-miR-1267	32074	-0.982039	0.049599
hsa-miR-1268a	51070	0.496522	0.007423
hsa-miR-1269	3097	-0.471628	0.0428496
hsa-miR-1269a	22276	0.344316	0.00786
hsa-miR-1269b	37861	-0.967231	0.005526
hsa-miR-127	31251	-0.444312	0.0463669
hsa-miR-1270	61714	0.401952	0.0486149
hsa-miR-1271	28469	-0.689607	0.0497252
hsa-miR-1272	20925	-0.52771	0.0387858
hsa-miR-1273	20112	-0.41573	0.0453626
hsa-miR-1273a	24449	-1.42549	0.027772
hsa-miR-1273c	43919	0.660176	0.0464127
hsa-miR-1273d	61887	0.561859	0.0447393
hsa-miR-1273e	56973	0.342237	0.045255
hsa-miR-1275	54350	0.624379	0.0469254
hsa-miR-1276	31441	0.514465	0.0223501
hsa-miR-1277	27632	-1.56242	0.021555
hsa-miR-1278	9035	-0.649564	0.035625
hsa-miR-1279	15822	-0.330896	0.025643
hsa-miR-128	51952	0.659478	0.033659
hsa-miR-1280	9157	-1.16492	0.031756
hsa-miR-1281	5728	0.353867	0.046515
hsa-miR-1282	36630	-1.37427	0.043197
hsa-miR-1283	24936	-0.391219	0.0185161
hsa-miR-1284	8545	0.347154	0.033283
hsa-miR-1285	26112	0.407189	0.0472375
hsa-miR-1286	42697	0.329238	0.047395
hsa-miR-1287	52870	0.299181	0.049382
hsa-miR-1288	37716	-0.383474	0.043006
hsa-miR-129	25388	-0.729286	0.049732
hsa-miR-1291	59004	0.394393	0.0485558
hsa-miR-1292	44529	0.428951	0.0320394
hsa-miR-1293	23514	-0.359169	0.0395221
hsa-miR-1294	3262	-0.468608	0.0155836
hsa-miR-1295	7149	0.319264	0.0398794
hsa-miR-1295a	6143	-1.73604	0.03139
hsa-miR-1295b	279	0.37611	0.029235
hsa-miR-1296	56491	0.400243	0.0492536
hsa-miR-1297	12560	-0.419487	0.0241153
hsa-miR-1298	5463	-0.764355	0.0183461
hsa-miR-1299	35464	0.535635	0.045421
hsa-miR-1301	46821	-0.318122	0.038496
hsa-miR-1302	57882	0.323232	0.0414165
hsa-miR-1303	32416	0.355086	0.047239
hsa-miR-1304	48739	0.372895	0.0400727
hsa-miR-1305	25667	-0.411999	0.048638
hsa-miR-1306	56754	0.41165	0.0353724
hsa-miR-1307	54980	0.427752	0.0437023
hsa-miR-130a	15262	-0.436582	0.0469284
hsa-miR-130b	6841	-0.300117	0.0493712
hsa-miR-132	39226	-0.506913	0.0468396
hsa-miR-1321	41992	0.571462	0.028477
hsa-miR-1322	9895	-0.444792	0.0348335
hsa-miR-1323	1623	0.635872	0.041504
hsa-miR-1324	5148	-0.411932	0.0429648
hsa-miR-133a	7127	-0.511022	0.00790216
hsa-miR-133b	46481	0.318266	0.046198
hsa-miR-134	6167	-0.378151	0.049525
hsa-miR-1343	48791	-0.349772	0.035655
hsa-miR-135a	12912	-0.302367	0.04353
hsa-miR-135b	41682	0.289233	0.0495775
hsa-miR-136	13732	-0.539942	0.0443887
hsa-miR-138	44928	0.436803	0.0491851
hsa-miR-139	18566	-0.644352	0.0481866
hsa-miR-140	13937	-0.844543	0.0483328
hsa-miR-141	49745	0.525053	0.0445067
hsa-miR-142	37673	0.310283	0.048223
hsa-miR-143	45185	-0.711433	0.0448497
hsa-miR-144	22219	-0.612972	0.0392161
hsa-miR-145	47391	-0.938844	0.0485595
hsa-miR-1468	40836	-1.45221	0.021133
hsa-miR-1469	38766	0.309307	0.034146
hsa-miR-146a	39057	-1.13269	0.048406
hsa-miR-146b	53386	0.350752	0.0399235
hsa-miR-147	12876	-0.403032	0.0369819
hsa-miR-1470	43660	-0.859203	0.042003
hsa-miR-147a	42196	0.329415	0.049199
hsa-miR-147b	15303	-0.422338	0.0352408
hsa-miR-148a	10017	-1.17934	0.0487293
hsa-miR-148b	9943	-0.470813	0.035927
hsa-miR-149	40138	0.742881	0.0406056
hsa-miR-150	16296	-1.69447	0.0472018
hsa-miR-151a	3197	-0.500555	0.04413
hsa-miR-152	18735	-0.481052	0.043205
hsa-miR-153	32714	-0.389505	0.0299282
hsa-miR-1537	61551	0.312699	0.0468287
hsa-miR-1539	10896	-0.437553	0.0173161
hsa-miR-154	24269	-0.417114	0.0498003
hsa-miR-155	13374	-0.456458	0.0334986
hsa-miR-1587	47615	0.350207	0.034366
hsa-miR-15a	25905	-0.368541	0.0356066
hsa-miR-15b	41649	0.401443	0.017481
hsa-miR-16	935	-2.05446	0.0375287
hsa-miR-16-1	50342	0.354294	0.045818
hsa-miR-17	34317	0.351112	0.040255
hsa-miR-181a	59799	0.549597	0.0459708
hsa-miR-181a-2	38089	0.47069	0.0211934
hsa-miR-181b	48976	-0.625369	0.049159
hsa-miR-181c	30263	-0.269165	0.037437
hsa-miR-181d	25278	0.533762	0.0271345
hsa-miR-182	48031	0.585587	0.0491217
hsa-miR-1825	10648	-0.550076	0.0383211
hsa-miR-1827	51315	0.327433	0.0425514
hsa-miR-183	5307	0.601565	0.0437412
hsa-miR-184	40844	0.450302	0.0284207
hsa-miR-185	37804	0.385463	0.036345
hsa-miR-186	9217	-0.450862	0.0484194
hsa-miR-187	13388	-0.436542	0.0497913
hsa-miR-188	51338	0.286251	0.030847
hsa-miR-18a	34140	1.08782	0.0479948
hsa-miR-18b	31112	0.336271	0.047458
hsa-miR-190	37234	0.523051	0.0106802
hsa-miR-1908	48130	-0.55743	0.038515
hsa-miR-1909	47072	0.81822	0.0486794
hsa-miR-190a	24683	-1.33622	0.03161
hsa-miR-190b	5697	-0.351597	0.0298608
hsa-miR-191	31234	-0.401126	0.0390509
hsa-miR-1910	55591	0.429444	0.0399331
hsa-miR-1911	8327	-0.502992	0.0481801
hsa-miR-1912	54071	0.351055	0.029618
hsa-miR-1913	46029	0.314456	0.019928
hsa-miR-1914	29287	-0.363952	0.029462
hsa-miR-1915	30839	0.367221	0.0496098
hsa-miR-192	25142	-0.351749	0.032203
hsa-miR-193a	35099	0.44851	0.008131
hsa-miR-193b	5339	-0.463361	0.036773
hsa-miR-194	52665	0.320274	0.0489725
hsa-miR-195	59596	0.396591	0.042995
hsa-miR-196a	2969	0.411144	0.0446454
hsa-miR-196b	60142	0.372785	0.0479728
hsa-miR-197	47966	-0.389509	0.043065
hsa-miR-1972	10194	0.745408	0.0486547
hsa-miR-1973	50138	-0.416473	0.041637
hsa-miR-1976	12069	-0.384015	0.0430863
hsa-miR-198	47254	0.7428	0.0477216
hsa-miR-199a	39271	-1.51566	0.0458552
hsa-miR-199b	37149	-1.41872	0.0284569
hsa-miR-19a	49591	1.42946	0.0474444
hsa-miR-19b	19363	0.878344	0.0494975
hsa-miR-19b-1	57852	0.39665	0.0276741
hsa-miR-200b	43284	0.305972	0.029181
hsa-miR-200c	2647	-0.394028	0.0496497
hsa-miR-202	49249	-1.07529	0.003432
hsa-miR-203a	14394	-0.456149	0.037356
hsa-miR-203b	30651	0.394668	0.04205
hsa-miR-204	27304	-1.75775	0.0488876
hsa-miR-205	62948	0.558476	0.0482334
hsa-miR-2052	35260	-0.555608	0.036442
hsa-miR-2053	6901	-0.483594	0.0301162
hsa-miR-206	17601	-1.39909	0.042526
hsa-miR-208a	16627	-0.663141	0.03412
hsa-miR-208b	16964	-0.344114	0.037334
hsa-miR-20a	51569	0.311644	0.03714
hsa-miR-20b	10545	-0.366801	0.041903
hsa-miR-21	40760	1.00834	0.0471389
hsa-miR-210	34141	-1.01913	0.031125
hsa-miR-211	49606	-1.06666	0.049809
hsa-miR-2110	16836	-0.388996	0.0399357
hsa-miR-2113	34732	-0.370009	0.0452544
hsa-miR-2114	18731	-1.33365	0.049999
hsa-miR-2115	57287	0.363451	0.0417981
hsa-miR-2116	22423	-0.447028	0.0481331
hsa-miR-2117	11823	-1.52039	0.026095
hsa-miR-212	44591	0.351479	0.038301
hsa-miR-214	25361	-0.770476	0.0454873
hsa-miR-215	11076	-0.32202	0.031658
hsa-miR-216a	25185	-0.388788	0.049709
hsa-miR-216b	13507	-0.602081	0.0205427
hsa-miR-217	54895	-0.356113	0.043347
hsa-miR-218	35360	-0.604278	0.048773
hsa-miR-219	33459	0.541632	0.0110662
hsa-miR-219a	21222	-1.29162	0.01598
hsa-miR-219b	16709	-0.419652	0.03581
hsa-miR-22	50761	-1.6846	0.040782
hsa-miR-221	48633	0.485116	0.01079
hsa-miR-222	14334	-0.383687	0.0461788
hsa-miR-223	13355	-0.538582	0.045613
hsa-miR-224	49316	0.406903	0.049171
hsa-miR-2277	28580	0.370963	0.046418
hsa-miR-2278	12221	-0.512235	0.0353803
hsa-miR-2355	11881	-0.345107	0.0419469
hsa-miR-23a	55080	0.729252	0.0332122
hsa-miR-23b	20258	-0.848285	0.0410841
hsa-miR-23c	30558	-0.446995	0.0487541
hsa-miR-24	9682	-0.725311	0.04885
hsa-miR-24-1	26030	-0.992575	0.025778
hsa-miR-2467	11716	-0.359341	0.028111
hsa-miR-25	60736	0.389876	0.0467239
hsa-miR-2681	54718	0.423403	0.037423
hsa-miR-2682	25882	-0.978585	0.017509
hsa-miR-26a	51963	-1.17197	0.0497174
hsa-miR-26b	3536	-0.517776	0.0391833
hsa-miR-27a	15674	0.591901	0.045474
hsa-miR-27b	16357	-0.381052	0.0334714
hsa-miR-28	270	-2.11791	0.0416994
hsa-miR-2861	54763	-0.321486	0.037953
hsa-miR-2909	33762	-0.563846	0.0206887
hsa-miR-296	5306	0.388961	0.0357837
hsa-miR-297	3740	-0.52069	0.047535
hsa-miR-298	4255	-0.45451	0.0311918
hsa-miR-299	49057	-0.551113	0.047757
hsa-miR-29a	29528	-0.66867	0.0393166
hsa-miR-29b	32671	-0.47864	0.0467928
hsa-miR-29c	19715	-0.473518	0.0444987
hsa-miR-300	19804	-0.377579	0.0409211
hsa-miR-301a	44078	0.732813	0.0480263
hsa-miR-301b	1558	0.977415	0.0453574
hsa-miR-302a	2447	-0.325081	0.0432488
hsa-miR-302b	2912	-0.881414	0.049064
hsa-miR-302c	28308	0.938853	0.048511
hsa-miR-302d	41120	-0.64512	0.045327
hsa-miR-302e	26968	-0.479967	0.0414767
hsa-miR-302f	31739	-0.401861	0.0407921
hsa-miR-3064	57345	-0.902969	0.030395
hsa-miR-3065	15101	0.293778	0.042
hsa-miR-3074	35543	-0.321593	0.037963
hsa-miR-30a	40589	-0.658789	0.0494687
hsa-miR-30b	59336	-0.63269	0.0484411
hsa-miR-30c	23837	-0.847775	0.0496315
hsa-miR-30d	24367	-0.395569	0.0469966
hsa-miR-30e	12972	-0.367758	0.0493712
hsa-miR-31	11196	-1.20185	0.047919
hsa-miR-3115	25352	-0.324741	0.0494495
hsa-miR-3116	58185	0.416633	0.022709
hsa-miR-3117	59099	0.348576	0.0281222
hsa-miR-3118	13657	0.343396	0.028029
hsa-miR-3119	31284	-0.350657	0.029371
hsa-miR-3120	8130	-0.343295	0.0263613
hsa-miR-3121	31023	0.449209	0.0494296
hsa-miR-3122	47620	0.302648	0.0488544
hsa-miR-3123	37816	-0.358857	0.037913
hsa-miR-3124	57236	0.460747	0.0258679
hsa-miR-3125	59590	0.425965	0.0481366
hsa-miR-3126	31553	-0.358371	0.0488743
hsa-miR-3128	41864	0.28597	0.04521
hsa-miR-3129	15352	-0.35308	0.0483423
hsa-miR-3130	52052	0.43026	0.0449255
hsa-miR-3131	31608	-1.35944	0.041857
hsa-miR-3132	7532	0.48514	0.0450024
hsa-miR-3133	62355	0.406737	0.0362135
hsa-miR-3134	44202	-0.429369	0.0487891
hsa-miR-3135b	35962	0.287022	0.025988
hsa-miR-3136	32109	-0.391591	0.0408039
hsa-miR-3137	54746	0.812529	0.0496431
hsa-miR-3139	45890	0.343761	0.0388466
hsa-miR-3140	8149	-0.309963	0.0456224
hsa-miR-3141	12161	0.914089	0.0487991
hsa-miR-3142	54103	0.424936	0.0480192
hsa-miR-3143	53190	-0.704849	0.032391
hsa-miR-3144	10218	-0.341906	0.0451646
hsa-miR-3145	51046	0.402901	0.0413375
hsa-miR-3146	48493	0.304363	0.0378
hsa-miR-3147	523	0.514771	0.0359035
hsa-miR-3148	46140	-1.24263	0.022306
hsa-miR-3149	57177	0.434651	0.0472198
hsa-miR-3150a	49489	0.384397	0.028221
hsa-miR-3150b	21659	0.296851	0.040095
hsa-miR-3151	45435	0.395518	0.0441868
hsa-miR-3152	45113	0.308341	0.0423721
hsa-miR-3154	8689	-0.921324	0.048798
hsa-miR-3155	51635	0.388486	0.0481346
hsa-miR-3155a	29160	-0.661055	0.043663
hsa-miR-3155b	3880	-1.5685	0.004258
hsa-miR-3157	57205	0.347756	0.0468178
hsa-miR-3158	41502	0.335177	0.048483
hsa-miR-3159	21061	-0.978646	0.047116
hsa-miR-3160	27506	-0.426029	0.0374405
hsa-miR-3161	46637	0.662006	0.0479692
hsa-miR-3162	4708	0.980349	0.0499942
hsa-miR-3163	59548	0.443006	0.0480141
hsa-miR-3164	48919	0.404668	0.0499963
hsa-miR-3165	59970	0.332846	0.0328802
hsa-miR-3166	30929	-0.351824	0.0418928
hsa-miR-3167	29411	-0.4414	0.0189628
hsa-miR-3168	4396	-0.541067	0.0454162
hsa-miR-3169	50776	0.431641	0.0428148
hsa-miR-3170	14910	-0.469727	0.039278
hsa-miR-3171	14612	-0.421681	0.041103
hsa-miR-3173	57506	0.469788	0.0438714
hsa-miR-3174	50132	0.495275	0.0495326
hsa-miR-3175	33110	-0.43466	0.0353209
hsa-miR-3176	47040	0.80298	0.0434504
hsa-miR-3177	46244	0.314698	0.0488658
hsa-miR-3178	35996	-0.41193	0.0497969
hsa-miR-3179	26786	-0.321094	0.0486514
hsa-miR-3180	58523	0.347261	0.0478577
hsa-miR-3181	3365	-0.985659	0.023816
hsa-miR-3182	18639	-0.350047	0.0414231
hsa-miR-3183	44913	0.594251	0.0124461
hsa-miR-3184	37492	-0.314063	0.030965
hsa-miR-3185	55187	0.721853	0.0220204
hsa-miR-3186	61279	0.337478	0.047805
hsa-miR-3187	15627	-0.443824	0.0377182
hsa-miR-3188	5946	0.551603	0.023757
hsa-miR-3189	3442	-1.25988	0.045939
hsa-miR-3190	32952	-0.31438	0.042937
hsa-miR-3191	46346	0.284675	0.0494626
hsa-miR-3192	47110	0.518479	0.0467962
hsa-miR-3193	4009	0.271792	0.0487793
hsa-miR-3194	29350	0.802197	0.0382295
hsa-miR-3195	56927	0.396967	0.041377
hsa-miR-3196	47577	-0.629832	0.008352
hsa-miR-3197	3928	-1.86677	0.000304
hsa-miR-3198	1508	0.961731	0.0481174
hsa-miR-3199	1569	-0.459386	0.0421916
hsa-miR-32	23804	0.375039	0.0423463
hsa-miR-3200	12407	-0.54217	0.0468324
hsa-miR-3201	29660	-0.350137	0.039276
hsa-miR-3202	54613	0.566252	0.0466323
hsa-miR-320a	61463	0.986941	0.020908
hsa-miR-320b	44906	-0.423467	0.010796
hsa-miR-320d	16931	-1.10655	0.036441
hsa-miR-320e	14994	-1.29532	0.040274
hsa-miR-323	62227	0.359571	0.0401547
hsa-miR-323a	31046	1.2203	0.040993
hsa-miR-323b	61149	0.381207	0.046203
hsa-miR-324	40208	0.815759	0.0486443
hsa-miR-325	39538	0.3981	0.039987
hsa-miR-326	6304	0.335477	0.028439
hsa-miR-328	11602	-0.312362	0.0422492
hsa-miR-329	92	0.36503	0.04654
hsa-miR-330	3691	-0.513425	0.0400244
hsa-miR-331	10660	-0.355225	0.039878
hsa-miR-335	59272	0.353546	0.040049
hsa-miR-337	49777	-0.401328	0.0422291
hsa-miR-338	57523	0.405366	0.0394592
hsa-miR-339	39356	0.471715	0.0496316
hsa-miR-33a	47419	0.533493	0.0451515
hsa-miR-33b	50011	0.368106	0.049482
hsa-miR-340	11865	-0.442915	0.0480759
hsa-miR-342	52920	-0.505211	0.044005
hsa-miR-345	1968	0.276609	0.04397
hsa-miR-34a	39946	-0.59036	0.0476095
hsa-miR-34b	831	0.365745	0.038631
hsa-miR-34c	18476	-0.967378	0.03533
hsa-miR-3529	23026	1.06274	0.027973
hsa-miR-3591	22312	-1.27682	0.038875
hsa-miR-3605	5105	0.422312	0.049704
hsa-miR-3606	39379	-0.564827	0.0373131
hsa-miR-3607	31866	0.330053	0.038781
hsa-miR-3609	40215	0.454182	0.0451348
hsa-miR-361	3089	-0.29301	0.0466995
hsa-miR-3610	30091	-1.42055	0.021255
hsa-miR-3611	50416	0.481571	0.0139031
hsa-miR-3612	44122	0.358296	0.045908
hsa-miR-3613	2279	-0.404178	0.0411669
hsa-miR-3614	49913	0.447795	0.0497095
hsa-miR-3615	15228	-0.436975	0.0437228
hsa-miR-3616	8797	-0.4474	0.045803
hsa-miR-3617	16123	-0.335194	0.011681
hsa-miR-3618	12997	-0.333686	0.03282
hsa-miR-3619	11728	-0.429849	0.037156
hsa-miR-362	30239	-1.0848	0.042323
hsa-miR-3620	48916	0.34727	0.049745
hsa-miR-3621	55467	-0.365098	0.046885
hsa-miR-3622a	36246	0.491398	0.0409543
hsa-miR-3622b	46798	0.472084	0.043871
hsa-miR-363	13174	-0.379634	0.0467061
hsa-miR-3646	57909	0.510835	0.0486509
hsa-miR-3647	50740	0.286758	0.049059
hsa-miR-3648	54215	-0.838288	0.008807
hsa-miR-3649	50656	0.414314	0.0242337
hsa-miR-365	3457	0.349634	0.0464026
hsa-miR-3650	46643	0.31049	0.0461799
hsa-miR-3651	18741	-0.408391	0.039518
hsa-miR-3652	60014	0.983366	0.0498731
hsa-miR-3653	36568	-1.10443	0.027842
hsa-miR-3654	20104	-0.654592	0.0482421
hsa-miR-3655	12281	-0.279483	0.049231
hsa-miR-3656	62102	0.377829	0.029299
hsa-miR-3657	14941	-0.311026	0.0438229
hsa-miR-3658	16379	-0.542643	0.0295632
hsa-miR-3659	46662	0.394428	0.040138
hsa-miR-3660	32161	0.55977	0.0490234
hsa-miR-3661	17507	-0.401886	0.0395915
hsa-miR-3662	17209	-1.69133	0.033942
hsa-miR-3663	49400	0.5501	0.0433939
hsa-miR-3664	57329	0.450632	0.0466504
hsa-miR-3665	15574	-0.655493	0.039747
hsa-miR-3666	44922	-0.32509	0.049143
hsa-miR-3667	8123	-0.444401	0.0498601
hsa-miR-3668	39113	-0.306526	0.026807
hsa-miR-3669	18482	-0.403693	0.047851
hsa-miR-367	44120	0.322359	0.0422933
hsa-miR-3670	58464	0.342888	0.048546
hsa-miR-3671	44148	0.367073	0.04444
hsa-miR-3672	37653	-1.92252	0.0261005
hsa-miR-3673	36849	-0.402155	0.0285809
hsa-miR-3674	13837	-0.340621	0.0496535
hsa-miR-3675	32927	-0.359088	0.0476671
hsa-miR-3676	57647	-0.460887	0.033939
hsa-miR-3677	56605	-0.473966	0.046031
hsa-miR-3678	60785	0.40722	0.0393507
hsa-miR-3679	47587	-1.12363	0.0499728
hsa-miR-3680	20264	-0.95338	0.046638
hsa-miR-3681	59003	0.439555	0.0496477
hsa-miR-3682	62126	0.48363	0.0488402
hsa-miR-3683	24698	-0.385438	0.0488206
hsa-miR-3684	38678	-0.40236	0.0325083
hsa-miR-3685	7693	-0.378796	0.0465865
hsa-miR-3686	18955	-0.470108	0.0385263
hsa-miR-3687	59205	0.53705	0.0457647
hsa-miR-3688	33293	-0.287444	0.047754
hsa-miR-3689a	35797	-0.944813	0.041726
hsa-miR-3689b	49771	-1.3709	0.031148
hsa-miR-369	3737	0.288373	0.0475
hsa-miR-3690	6484	-0.423269	0.0350828
hsa-miR-3691	26282	-0.314362	0.034694
hsa-miR-3692	47169	0.36132	0.0496897
hsa-miR-370	62168	1.19239	0.0492867
hsa-miR-371	50000	0.282662	0.0405437
hsa-miR-3713	436	0.494963	0.0404872
hsa-miR-3714	13333	-0.500925	0.0383139
hsa-miR-371a	62598	0.601185	0.049984
hsa-miR-371b	41600	0.365094	0.030897
hsa-miR-372	26186	-0.442605	0.0283762
hsa-miR-373	24675	-0.487073	0.0310015
hsa-miR-374a	16130	0.575203	0.021551
hsa-miR-374b	6580	-0.448685	0.0471755
hsa-miR-374c	42973	0.353714	0.042106
hsa-miR-375	34891	-1.03349	0.03943
hsa-miR-376a	54462	-0.410932	0.041253
hsa-miR-376b	62705	-0.350688	0.0467972
hsa-miR-376c	51116	-1.2177	0.0358556
hsa-miR-377	6840	-0.288474	0.049068
hsa-miR-378	22027	-0.430356	0.0453201
hsa-miR-378a	20533	-0.381856	0.041804
hsa-miR-378b	55094	0.526489	0.0434537
hsa-miR-378c	32115	0.576605	0.0444472
hsa-miR-378d	35014	-0.265454	0.040274
hsa-miR-378e	59192	-0.563281	0.043592
hsa-miR-378g	16453	-0.325298	0.040276
hsa-miR-378h	15697	-1.35484	0.043165
hsa-miR-378i	9151	-0.346134	0.030371
hsa-miR-378j	28878	-1.40411	0.029506
hsa-miR-379	61119	-0.567098	0.04283
hsa-miR-380	52168	0.310345	0.046818
hsa-miR-381	29228	-0.902166	0.0499758
hsa-miR-382	458	-0.343346	0.045581
hsa-miR-383	28665	-0.321056	0.0469264
hsa-miR-384	8699	0.401497	0.017255
hsa-miR-3907	28905	0.449479	0.0363199
hsa-miR-3908	40120	0.414405	0.037604
hsa-miR-3909	37488	-0.356466	0.048269
hsa-miR-3910	8052	-0.482361	0.0420849
hsa-miR-3911	61787	0.729678	0.0492019
hsa-miR-3912	32091	-0.526627	0.0257077
hsa-miR-3913	14744	-0.363913	0.0394318
hsa-miR-3914	55484	-0.595524	0.036156
hsa-miR-3915	49833	0.484732	0.0447592
hsa-miR-3916	56079	0.439667	0.0331298
hsa-miR-3917	44854	0.607001	0.045359
hsa-miR-3918	3266	0.414779	0.0493929
hsa-miR-3919	52003	0.361161	0.0359083
hsa-miR-3920	36958	-0.322585	0.0440506
hsa-miR-3921	28130	-0.394028	0.0255135
hsa-miR-3922	37688	0.305302	0.045003
hsa-miR-3923	47090	0.570015	0.0367904
hsa-miR-3924	44201	-0.38128	0.0204295
hsa-miR-3925	53033	0.386552	0.0496245
hsa-miR-3926	19705	-0.963824	0.048467
hsa-miR-3927	51696	0.414634	0.044477
hsa-miR-3928	16966	-1.09745	0.019323
hsa-miR-3929	30882	-0.418393	0.0230281
hsa-miR-3934	6308	0.753807	0.0472959
hsa-miR-3935	61412	0.990197	0.0476317
hsa-miR-3936	58043	0.304683	0.0417694
hsa-miR-3937	35212	-0.409834	0.044564
hsa-miR-3938	6317	-0.397688	0.0352194
hsa-miR-3939	37907	0.339832	0.0481704
hsa-miR-3940	47927	0.323829	0.0444255
hsa-miR-3941	52539	0.302439	0.035033
hsa-miR-3942	51539	0.282359	0.041663
hsa-miR-3943	18791	-0.353982	0.0452539
hsa-miR-3944	19130	-1.03289	0.037858
hsa-miR-3945	44576	-1.41848	0.001847
hsa-miR-3960	30207	1.1329	0.043869
hsa-miR-3973	18824	0.374125	0.033531
hsa-miR-3974	25700	-1.41774	0.020323
hsa-miR-3976	46896	-1.10237	0.018277
hsa-miR-3978	29122	-1.04673	0.005657
hsa-miR-409	18821	-1.24482	0.04377
hsa-miR-410	33850	-0.511979	0.0456181
hsa-miR-411	58842	-0.591449	0.041309
hsa-miR-412	6061	-1.009	0.048094
hsa-miR-421	3149	0.734962	0.048906
hsa-miR-423	43426	-0.427264	0.0470955
hsa-miR-424	49950	0.356148	0.04893
hsa-miR-425	7518	-0.375093	0.0487494
hsa-miR-4251	5571	0.491364	0.0468389
hsa-miR-4252	14997	-0.543116	0.0155392
hsa-miR-4253	18043	0.461573	0.0373238
hsa-miR-4254	61949	-1.25105	0.048861
hsa-miR-4255	29664	-0.339079	0.0296426
hsa-miR-4256	50304	-0.690831	0.0470328
hsa-miR-4257	5010	0.732877	0.0438235
hsa-miR-4258	25153	-0.337569	0.047308
hsa-miR-4259	54862	0.61014	0.0431028
hsa-miR-4260	56314	0.516222	0.0430761
hsa-miR-4261	33781	0.505274	0.0490076
hsa-miR-4262	49588	-1.2762	0.037331
hsa-miR-4263	9659	-0.350998	0.0494642
hsa-miR-4264	20412	-0.356819	0.0432836
hsa-miR-4265	20096	-0.408103	0.028358
hsa-miR-4267	4948	-0.264091	0.047953
hsa-miR-4268	42984	-1.18491	0.046157
hsa-miR-4269	23383	0.458711	0.0390836
hsa-miR-4270	22139	-0.97449	0.049906
hsa-miR-4271	56826	0.663711	0.0478006
hsa-miR-4272	20589	-0.919118	0.048912
hsa-miR-4273	20952	-0.376655	0.0368776
hsa-miR-4274	57999	0.43388	0.0481785
hsa-miR-4275	45797	0.616145	0.0490647
hsa-miR-4276	21431	-0.289771	0.0478145
hsa-miR-4277	30161	0.322257	0.0489634
hsa-miR-4278	55100	-1.36091	0.039572
hsa-miR-4279	1755	-0.555313	0.0206947
hsa-miR-4280	35611	0.412316	0.0409243
hsa-miR-4281	14323	-1.94145	0.005808
hsa-miR-4282	52863	0.372074	0.0489074
hsa-miR-4283	57260	0.3461	0.0400271
hsa-miR-4284	18387	-0.609194	0.046656
hsa-miR-4285	13365	-0.375712	0.023391
hsa-miR-4286	58211	1.30071	0.04728
hsa-miR-4287	55151	0.350867	0.0446964
hsa-miR-4288	2584	-0.369349	0.038065
hsa-miR-4289	53342	0.441269	0.0477864
hsa-miR-4290	58099	0.406155	0.0434375
hsa-miR-4291	55967	0.705917	0.0219691
hsa-miR-4292	53879	-0.36413	0.028018
hsa-miR-4294	60623	0.640584	0.036376
hsa-miR-4295	50538	0.356283	0.0475575
hsa-miR-4297	56168	-1.59098	0.0372029
hsa-miR-4298	35375	0.778473	0.0426963
hsa-miR-4299	35504	-1.37814	0.0456395
hsa-miR-4300	4294	-0.321557	0.045231
hsa-miR-4302	35029	0.36797	0.0209898
hsa-miR-4303	52735	0.529682	0.0433695
hsa-miR-4304	33769	0.455405	0.0470254
hsa-miR-4305	53275	-0.322565	0.028108
hsa-miR-4306	48604	0.421906	0.0486319
hsa-miR-4307	50670	-0.408952	0.0456284
hsa-miR-4308	10740	-0.589464	0.00675466
hsa-miR-4309	6689	-0.456734	0.018728
hsa-miR-431	41840	0.479126	0.0467887
hsa-miR-4310	6053	-0.950459	0.048378
hsa-miR-4311	56628	0.381335	0.0388914
hsa-miR-4312	52022	0.387223	0.0437655
hsa-miR-4313	56225	0.280079	0.027013
hsa-miR-4314	18920	0.376729	0.0493384
hsa-miR-4315	2212	-0.338727	0.0419458
hsa-miR-4316	44678	0.392367	0.037647
hsa-miR-4317	62548	0.478837	0.046805
hsa-miR-4318	5831	-0.421174	0.0415428
hsa-miR-4319	54251	0.404498	0.0420702
hsa-miR-432	33011	-0.450489	0.0414598
hsa-miR-4320	17320	-0.922254	0.048486
hsa-miR-4321	12051	-0.326214	0.0256084
hsa-miR-4322	62207	-0.658314	0.038403
hsa-miR-4323	28134	-0.506777	0.0232923
hsa-miR-4324	3726	-0.49203	0.0453438
hsa-miR-4325	15615	-0.334276	0.0336593
hsa-miR-4326	49027	-0.756368	0.0268729
hsa-miR-4327	11308	-1.24607	0.000983
hsa-miR-4328	53521	-0.649879	0.0347166
hsa-miR-4329	56542	0.36007	0.042454
hsa-miR-433	17297	-0.33234	0.0485324
hsa-miR-4330	31197	0.379971	0.0383274
hsa-miR-4417	58275	-0.8303	0.042696
hsa-miR-4418	59310	-0.543567	0.018957
hsa-miR-4419b	3155	0.312844	0.028976
hsa-miR-4420	17337	-0.74927	0.047467
hsa-miR-4421	40773	0.496568	0.03215
hsa-miR-4422	35364	-1.52167	0.028258
hsa-miR-4423	9595	-0.298028	0.043877
hsa-miR-4424	52389	0.299647	0.042087
hsa-miR-4428	46591	-1.09953	0.029406
hsa-miR-4430	52227	0.4453	0.029069
hsa-miR-4431	22693	-0.556597	0.045809
hsa-miR-4433	18352	-1.50147	0.008189
hsa-miR-4434	28050	0.43957	0.007737
hsa-miR-4435	51768	-1.4297	0.031289
hsa-miR-4436a	49432	0.425219	0.043195
hsa-miR-4436b	32971	-0.569302	0.028102
hsa-miR-4437	59115	-1.72885	0.028839
hsa-miR-4438	55346	-0.878497	0.045973
hsa-miR-4439	36006	-1.56041	0.023445
hsa-miR-4441	52540	0.406836	0.019966
hsa-miR-4442	25066	-1.02932	0.043368
hsa-miR-4444	37505	0.358088	0.034001
hsa-miR-4445	30864	-0.499913	0.043663
hsa-miR-4447	61568	-0.62472	0.022953
hsa-miR-4448	11560	-0.319993	0.049841
hsa-miR-4449	56953	-1.04952	0.031067
hsa-miR-4451	9596	-0.315336	0.035486
hsa-miR-4452	61951	-0.978754	0.009339
hsa-miR-4457	21204	2.70987	0.016028
hsa-miR-4458	51414	-0.702727	0.037708
hsa-miR-4459	46404	-1.81364	0.008659
hsa-miR-4460	50875	-0.80449	0.040834
hsa-miR-4461	59281	0.363225	0.022067
hsa-miR-4462	44299	0.402885	0.01026
hsa-miR-4463	19486	0.357583	0.038874
hsa-miR-4464	15318	-1.15487	0.023657
hsa-miR-4466	44149	0.393473	0.032069
hsa-miR-4467	46885	0.369007	0.036351
hsa-miR-4468	3283	-0.454676	0.013475
hsa-miR-4470	19645	-0.906473	0.041542
hsa-miR-4471	2754	-0.544586	0.046397
hsa-miR-4472	36659	0.328516	0.046108
hsa-miR-4473	29071	-0.795039	0.007332
hsa-miR-4474	38468	-0.454607	0.038604
hsa-miR-4475	62083	0.333298	0.048906
hsa-miR-4476	1676	0.32379	0.045667
hsa-miR-4477a	57793	0.311659	0.041589
hsa-miR-448	8634	-0.396375	0.0437425
hsa-miR-4480	17567	-0.772801	0.045697
hsa-miR-4482	53355	0.337534	0.042243
hsa-miR-4483	43097	-0.46816	0.005238
hsa-miR-4485	34362	-0.342761	0.039698
hsa-miR-4486	49015	-0.95523	0.001563
hsa-miR-4487	50240	0.506411	0.040387
hsa-miR-4488	50137	-1.23776	0.047032
hsa-miR-4489	33277	-0.385439	0.047894
hsa-miR-4490	57946	-0.888302	0.007947
hsa-miR-4491	39317	0.332592	0.027296
hsa-miR-4493	1851	0.282836	0.031014
hsa-miR-4494	14729	-0.650308	0.024336
hsa-miR-4495	17359	-0.396919	0.047636
hsa-miR-4496	3623	0.31698	0.043894
hsa-miR-4499	49806	0.36354	0.029579
hsa-miR-449a	50509	-1.69198	0.0444764
hsa-miR-449b	52391	0.381804	0.0477354
hsa-miR-449c	45828	-0.344389	0.0479884
hsa-miR-4500	45935	-1.40157	0.037433
hsa-miR-4501	20361	-0.486444	0.021591
hsa-miR-4502	39634	0.505109	0.008781
hsa-miR-4503	25090	-0.34257	0.045044
hsa-miR-4504	13416	-0.34662	0.048595
hsa-miR-4505	57471	0.51347	0.008482
hsa-miR-4507	52257	0.326418	0.031206
hsa-miR-4509	62601	-1.16565	0.004139
hsa-miR-450a	39559	0.559785	0.0499201
hsa-miR-450b	4658	-0.280146	0.048213
hsa-miR-4510	9112	-0.343545	0.035791
hsa-miR-4511	34426	-1.12227	0.002266
hsa-miR-4512	34123	-0.531246	0.035039
hsa-miR-4513	15430	0.271471	0.026075
hsa-miR-4514	19961	-1.50731	0.015823
hsa-miR-4515	51639	0.318966	0.042376
hsa-miR-4517	59638	-0.274039	0.0417
hsa-miR-4519	13049	-1.25616	0.016087
hsa-miR-451b	56672	-0.392783	0.036641
hsa-miR-452	7314	-0.504411	0.047782
hsa-miR-4520	30780	0.966865	0.039218
hsa-miR-4520-2	21532	-1.37694	0.037638
hsa-miR-4522	47592	-1.973	0.004005
hsa-miR-4523	35979	-0.300834	0.049753
hsa-miR-4524a	47478	0.443348	0.015685
hsa-miR-4524b	13749	-1.22452	0.046736
hsa-miR-4526	8884	-1.50024	0.011281
hsa-miR-4527	4875	-0.786904	0.019548
hsa-miR-4528	48210	0.364449	0.032234
hsa-miR-4529	60403	-0.52488	0.029629
hsa-miR-4530	51526	0.90598	0.044975
hsa-miR-4531	57266	-0.642682	0.026224
hsa-miR-4532	35616	-0.542863	0.00489
hsa-miR-4533	25560	-1.40995	0.014298
hsa-miR-4534	60074	-1.54902	0.006648
hsa-miR-4536	57008	1.07255	0.017235
hsa-miR-4537	25047	-1.07433	0.0154
hsa-miR-4539	13754	-1.05291	0.026599
hsa-miR-454	34628	0.391546	0.0486656
hsa-miR-4540	10621	0.64252	0.01743
hsa-miR-455	35735	-0.403331	0.049677
hsa-miR-4632	32908	0.333166	0.039427
hsa-miR-4633	52572	-0.515359	0.044587
hsa-miR-4634	54197	0.334932	0.046276
hsa-miR-4635	35736	-0.837124	0.029962
hsa-miR-4637	4878	-1.33197	0.020039
hsa-miR-4638	14014	-0.311379	0.044914
hsa-miR-4639	3643	0.322377	0.041876
hsa-miR-4640	35240	-0.87756	0.021212
hsa-miR-4641	20060	-0.360229	0.043684
hsa-miR-4643	50934	-1.67788	0.029457
hsa-miR-4644	55189	0.413349	0.034141
hsa-miR-4645	34230	-0.976068	0.013994
hsa-miR-4647	31914	-0.386708	0.034729
hsa-miR-4649	12023	-0.399972	0.004741
hsa-miR-4650	14140	-0.349742	0.041725
hsa-miR-4654	10848	-1.52263	0.001545
hsa-miR-4655	37024	0.281112	0.037284
hsa-miR-4657	45927	-1.916	0.019831
hsa-miR-4658	59514	-0.657223	0.006042
hsa-miR-4659a	38095	0.423019	0.04029
hsa-miR-466	24902	-0.595299	0.0310035
hsa-miR-4660	44625	0.34878	0.019581
hsa-miR-4661	56199	0.308407	0.049731
hsa-miR-4662a	51393	0.335114	0.046105
hsa-miR-4663	31247	0.40401	0.012034
hsa-miR-4665	3115	-1.24068	0.035842
hsa-miR-4666a	14735	-0.450535	0.030429
hsa-miR-4666b	56737	-0.634574	0.018106
hsa-miR-4667	48456	0.263015	0.045682
hsa-miR-4670	10127	-0.340681	0.043412
hsa-miR-4671	61224	0.388699	0.036754
hsa-miR-4672	44255	-1.91184	0.020337
hsa-miR-4674	16197	-0.685945	0.045905
hsa-miR-4676	51671	-0.522514	0.042036
hsa-miR-4677	56071	0.37501	0.047747
hsa-miR-4678	21907	-0.32736	0.036469
hsa-miR-4680	49781	-0.632945	0.033873
hsa-miR-4681	49445	0.303059	0.036617
hsa-miR-4682	28540	-1.55242	0.018354
hsa-miR-4683	54307	-0.332174	0.048567
hsa-miR-4684	18177	-0.294929	0.033167
hsa-miR-4685	45205	0.386707	0.041373
hsa-miR-4686	30005	0.418229	0.031589
hsa-miR-4687	51682	0.568068	0.049372
hsa-miR-4688	29004	1.10504	0.01941
hsa-miR-4689	56922	-1.13042	0.02446
hsa-miR-4690	38280	-0.561083	0.034198
hsa-miR-4691	50966	0.342496	0.043325
hsa-miR-4692	27704	0.284154	0.039965
hsa-miR-4693	9785	-1.16095	0.035766
hsa-miR-4694	59915	-0.645923	0.049676
hsa-miR-4695	39156	0.327867	0.03745
hsa-miR-4696	46186	-0.555079	0.016571
hsa-miR-4697	13675	-0.409495	0.03203
hsa-miR-4698	25116	0.420383	0.010322
hsa-miR-4699	60359	-1.10751	0.001124
hsa-miR-4700	40937	0.441372	0.048293
hsa-miR-4701	9757	-0.534296	0.040518
hsa-miR-4703	4288	-1.46965	0.001436
hsa-miR-4704	5795	-1.63381	0.013466
hsa-miR-4706	29883	-0.400744	0.024138
hsa-miR-4707	25445	0.376124	0.019909
hsa-miR-4709	35623	-0.461741	0.020073
hsa-miR-4710	62126	0.720668	0.030636
hsa-miR-4712	13701	0.451935	0.039316
hsa-miR-4713	13710	-0.98882	0.031123
hsa-miR-4714	32326	0.293971	0.03946
hsa-miR-4715	6837	-0.366822	0.008105
hsa-miR-4716	3208	0.272414	0.046681
hsa-miR-4717	1400	-0.461087	0.023363
hsa-miR-4719	42840	0.36618	0.043755
hsa-miR-4720	17212	0.313756	0.029085
hsa-miR-4721	35505	-0.440903	0.025644
hsa-miR-4722	45992	0.461668	0.044408
hsa-miR-4723	55416	0.447225	0.026306
hsa-miR-4724	23917	0.561779	0.01437
hsa-miR-4725	2846	0.52772	0.044223
hsa-miR-4727	47528	-0.521641	0.040829
hsa-miR-4728	27031	-0.403645	0.044611
hsa-miR-4729	47900	0.404138	0.044586
hsa-miR-4730	4179	-0.873377	0.04831
hsa-miR-4731	48201	-0.953883	0.043239
hsa-miR-4732	56601	-0.453669	0.036466
hsa-miR-4733	22845	-0.529754	0.029047
hsa-miR-4735	61361	0.325962	0.030804
hsa-miR-4736	41762	0.419812	0.022392
hsa-miR-4737	5933	0.461454	0.037437
hsa-miR-4738	49314	0.331095	0.01165
hsa-miR-4740	10868	-0.391946	0.032165
hsa-miR-4741	45432	-0.616935	0.022805
hsa-miR-4743	35715	-0.335617	0.04923
hsa-miR-4744	31145	-0.871868	0.029468
hsa-miR-4745	37815	-1.06823	0.043456
hsa-miR-4746	8691	1.38091	0.008863
hsa-miR-4747	37384	0.388979	0.020757
hsa-miR-4749	4676	-0.361345	0.048665
hsa-miR-4750	41757	0.295967	0.039867
hsa-miR-4753	6336	-0.324475	0.018699
hsa-miR-4755	33544	-0.374715	0.03932
hsa-miR-4757	46416	-0.28933	0.046815
hsa-miR-4758	11909	-1.31342	0.017715
hsa-miR-4759	44330	0.374698	0.023123
hsa-miR-4761	22284	-0.35071	0.035419
hsa-miR-4762	38146	0.945674	0.039726
hsa-miR-4763	53704	0.33834	0.040994
hsa-miR-4764	20568	-0.335152	0.030993
hsa-miR-4765	51282	0.443025	0.004616
hsa-miR-4766	18237	-0.310752	0.030352
hsa-miR-4767	43988	0.356622	0.041946
hsa-miR-4768	4429	0.431141	0.016776
hsa-miR-4769	27944	-0.33495	0.028589
hsa-miR-4770	38423	-0.38686	0.045114
hsa-miR-4772	44331	0.338406	0.047121
hsa-miR-4774	5582	-0.960669	0.042888
hsa-miR-4775	45465	-1.30584	0.028422
hsa-miR-4776	15008	0.322997	0.023678
hsa-miR-4777	4944	-1.52739	0.012239
hsa-miR-4779	24323	-1.37288	0.015499
hsa-miR-4780	51969	0.40911	0.026217
hsa-miR-4781	34212	0.328415	0.026161
hsa-miR-4782	39357	-1.75873	0.031755
hsa-miR-4783	51784	-1.81438	0.009742
hsa-miR-4784	5991	-0.368723	0.028172
hsa-miR-4785	21539	-2.03291	0.006295
hsa-miR-4786	27771	-0.916621	0.000617
hsa-miR-4787	30788	-0.619416	0.040084
hsa-miR-4788	42570	0.366748	0.015866
hsa-miR-4789	18292	-0.339083	0.032403
hsa-miR-4790	8878	0.345322	0.038043
hsa-miR-4791	24860	-1.45081	0.03501
hsa-miR-4792	17614	-0.304828	0.017062
hsa-miR-4793	19169	-0.396419	0.018863
hsa-miR-4794	41463	0.590696	0.006305
hsa-miR-4795	12335	-0.949979	0.042939
hsa-miR-4796	5988	0.337328	0.013881
hsa-miR-4797	21254	-0.282135	0.04597
hsa-miR-4798	15877	-0.289668	0.047527
hsa-miR-4799	42873	0.462789	0.01858
hsa-miR-4800	31889	0.331532	0.045845
hsa-miR-4802	50609	-1.10816	0.032518
hsa-miR-4803	42396	1.05291	0.008944
hsa-miR-4804	38470	-1.49955	0.017898
hsa-miR-483	38861	-0.416545	0.044092
hsa-miR-484	12456	-0.298933	0.040911
hsa-miR-485	39511	-1.26764	0.045953
hsa-miR-486	45179	0.551739	0.046121
hsa-miR-487a	28930	-0.485629	0.0479705
hsa-miR-487b	10596	-0.649319	0.0465915
hsa-miR-488	29965	-0.38583	0.0489941
hsa-miR-489	20174	0.32924	0.0455979
hsa-miR-490	32249	-0.755886	0.012066
hsa-miR-491	13941	0.611295	0.0351902
hsa-miR-492	58059	0.694648	0.0441834
hsa-miR-493	532	0.501629	0.0444829
hsa-miR-494	16812	1.4454	0.0490266
hsa-miR-495	62202	-0.550283	0.045311
hsa-miR-496	21786	-0.426314	0.0370115
hsa-miR-497	1745	-0.443503	0.0457984
hsa-miR-498	15539	-0.334951	0.035276
hsa-miR-499	25243	-0.442223	0.0390726
hsa-miR-4999	25817	0.307408	0.045038
hsa-miR-499a	21429	0.304182	0.036135
hsa-miR-499b	47131	0.371473	0.04729
hsa-miR-5000	20726	0.286383	0.036102
hsa-miR-5001	22538	-0.296366	0.031818
hsa-miR-5003	59887	-1.35988	0.036472
hsa-miR-5004	18318	-0.303616	0.045035
hsa-miR-5006	18761	-1.36078	0.039125
hsa-miR-5007	37192	-0.366369	0.037354
hsa-miR-5008	42225	0.274391	0.032825
hsa-miR-5009	5162	-1.22294	0.046225
hsa-miR-500a	1716	-0.624548	0.0461319
hsa-miR-500b	58070	-0.524863	0.038265
hsa-miR-501	21236	-0.461393	0.0469539
hsa-miR-5010	47175	-1.44979	0.034176
hsa-miR-5011	10415	-0.369909	0.024767
hsa-miR-502	3845	-0.50902	0.0486994
hsa-miR-503	22482	-0.320716	0.049701
hsa-miR-504	2643	-0.460442	0.0451249
hsa-miR-505	46143	0.352015	0.0467648
hsa-miR-506	56374	0.346679	0.047838
hsa-miR-507	55947	0.497888	0.02973
hsa-miR-508	34730	-0.340355	0.0470836
hsa-miR-5087	50474	-1.32387	0.011804
hsa-miR-5088	11353	-0.325581	0.039628
hsa-miR-5089	7830	-1.09665	0.017769
hsa-miR-509	29366	0.366046	0.0426653
hsa-miR-5090	22246	0.299421	0.028915
hsa-miR-5091	32286	0.467224	0.018604
hsa-miR-5092	40619	0.500549	0.046003
hsa-miR-5093	8116	-1.37328	0.015948
hsa-miR-510	33667	-0.563107	0.0421836
hsa-miR-511	23403	-0.532644	0.0252452
hsa-miR-512	52355	0.343209	0.0486876
hsa-miR-513a	58277	-0.297579	0.045915
hsa-miR-513b	14978	-0.302584	0.049678
hsa-miR-513c	19624	-0.303815	0.04621
hsa-miR-514	61719	0.418218	0.0276793
hsa-miR-514a	19452	-0.757008	0.01938
hsa-miR-514b	45944	-0.679796	0.048541
hsa-miR-515	38283	0.366744	0.048425
hsa-miR-516a	48243	0.486508	0.048789
hsa-miR-516b	29109	-0.446117	0.0378759
hsa-miR-517	46111	0.395425	0.0427202
hsa-miR-517a	21643	-1.06868	0.044052
hsa-miR-517b	53620	0.359076	0.0415593
hsa-miR-517c	1811	-0.52021	0.048497
hsa-miR-5186	58392	0.439493	0.049959
hsa-miR-5187	60611	-1.54794	0.034208
hsa-miR-5189	11999	-0.992074	0.030075
hsa-miR-518a	3689	-0.438438	0.03137
hsa-miR-518b	33923	-0.348023	0.0497327
hsa-miR-518c	52457	-0.35366	0.0370077
hsa-miR-518d	11601	-1.23245	0.021921
hsa-miR-518e	45140	0.323994	0.0494902
hsa-miR-518f	58304	-0.496753	0.046737
hsa-miR-5190	4052	-1.43719	0.016015
hsa-miR-5192	41535	0.346977	0.024958
hsa-miR-5193	23882	-2.00934	0.018921
hsa-miR-5195	57072	-0.451761	0.048854
hsa-miR-5196	15129	-0.308893	0.043547
hsa-miR-5197	11964	-0.369593	0.032882
hsa-miR-519b	31463	-0.366109	0.0363833
hsa-miR-519c	1182	-0.363822	0.037258
hsa-miR-519d	42829	0.445994	0.0464065
hsa-miR-519e	28051	0.387169	0.0447458
hsa-miR-520a	19241	0.289822	0.0456695
hsa-miR-520b	62098	-0.390304	0.048842
hsa-miR-520c	60433	0.467131	0.0384253
hsa-miR-520d	11775	-0.631584	0.0395003
hsa-miR-520e	48951	-1.43497	0.025359
hsa-miR-520f	17921	-0.372277	0.0497574
hsa-miR-520g	5660	-0.328753	0.0488902
hsa-miR-520h	60922	0.388509	0.0315664
hsa-miR-521	61140	0.321871	0.047221
hsa-miR-522	27710	0.339212	0.0366317
hsa-miR-523	46541	0.297629	0.0404466
hsa-miR-524	20309	-0.426338	0.0488568
hsa-miR-525	18759	-1.31915	0.045644
hsa-miR-526b	54961	0.470459	0.0436082
hsa-miR-532	54523	-0.860712	0.0490782
hsa-miR-539	19389	-0.322664	0.048912
hsa-miR-541	20926	-0.387767	0.0377433
hsa-miR-542	36690	-0.376343	0.0368448
hsa-miR-543	40070	-0.301571	0.0473485
hsa-miR-544	7602	-0.462672	0.0455496
hsa-miR-544b	25019	-0.385194	0.037055
hsa-miR-545	55515	0.464376	0.041057
hsa-miR-548a	52361	0.420803	0.0415454
hsa-miR-548aa	46125	-0.321585	0.029223
hsa-miR-548ab	35016	-0.449087	0.026296
hsa-miR-548ae	55789	-1.17521	0.030129
hsa-miR-548ag	58618	0.3303	0.043438
hsa-miR-548ah	59774	-0.936873	0.044536
hsa-miR-548ai	61152	0.378777	0.018215
hsa-miR-548aj	41375	0.372298	0.038808
hsa-miR-548ak	12222	-1.30756	0.016638
hsa-miR-548am	28328	-0.608538	0.016114
hsa-miR-548ao	58523	0.376794	0.040618
hsa-miR-548ap	47054	-1.02161	0.039244
hsa-miR-548ar	7157	-1.36566	0.01757
hsa-miR-548as	13349	-0.491583	0.048424
hsa-miR-548at	13839	-1.1692	0.022444
hsa-miR-548au	43404	-1.52023	0.02775
hsa-miR-548av	31008	-0.367858	0.0385
hsa-miR-548aw	56969	0.315143	0.034279
hsa-miR-548ax	10258	-0.332913	0.04392
hsa-miR-548ay	44101	0.331308	0.041269
hsa-miR-548az	44207	-0.430018	0.04754
hsa-miR-548b	42756	0.372944	0.0466403
hsa-miR-548c	33759	-0.459302	0.0449252
hsa-miR-548d	43775	-0.304836	0.040319
hsa-miR-548e	13716	-0.368494	0.0481133
hsa-miR-548f	57975	0.383919	0.0400696
hsa-miR-548g	57126	0.346899	0.0482089
hsa-miR-548h	25324	-0.339252	0.0467802
hsa-miR-548i	57145	0.490775	0.0447966
hsa-miR-548j	20866	-0.282791	0.044409
hsa-miR-548k	32578	-0.333472	0.0426933
hsa-miR-548l	57845	-0.366957	0.045522
hsa-miR-548m	36333	-0.411286	0.04314
hsa-miR-548n	25169	-0.949807	0.047791
hsa-miR-548o	55196	-0.406527	0.0429622
hsa-miR-548p	57833	0.414538	0.0364946
hsa-miR-548q	21959	0.384761	0.049989
hsa-miR-548s	46743	0.419504	0.0339829
hsa-miR-548t	9571	-0.387268	0.0380294
hsa-miR-548u	4417	-0.378462	0.0419537
hsa-miR-548v	54882	0.413663	0.044967
hsa-miR-548w	60124	-1.81874	0.024942
hsa-miR-548x	23809	-0.346724	0.0278
hsa-miR-548y	13737	-0.484877	0.0405926
hsa-miR-548z	38217	0.452236	0.0381327
hsa-miR-549	30037	0.36757	0.0479339
hsa-miR-550a	26578	0.557186	0.0494821
hsa-miR-550b	42261	-0.37807	0.04745
hsa-miR-551a	16216	-0.443302	0.0286983
hsa-miR-551b	42702	0.38196	0.0447567
hsa-miR-552	13730	-0.463948	0.0290111
hsa-miR-553	13694	-0.583404	0.0330203
hsa-miR-554	62434	0.401132	0.031419
hsa-miR-555	29497	-0.323072	0.0449719
hsa-miR-556	26302	0.307422	0.041683
hsa-miR-557	11587	-1.00629	0.040153
hsa-miR-5571	34360	-0.361448	0.021119
hsa-miR-5572	29285	0.34823	0.033746
hsa-miR-5579	17461	0.410862	0.033835
hsa-miR-558	30012	-0.550437	0.029686
hsa-miR-5580	31532	0.361397	0.044965
hsa-miR-5581	39797	0.562756	0.015984
hsa-miR-5582	1163	-0.310213	0.03915
hsa-miR-5583	15987	-0.706384	0.037713
hsa-miR-5584	10721	-1.40863	0.039698
hsa-miR-5585	18085	-0.438019	0.041189
hsa-miR-5586	26408	-0.456298	0.04014
hsa-miR-5587	39473	-1.26045	0.027401
hsa-miR-5589	5334	-1.33137	0.038891
hsa-miR-559	53605	-0.343237	0.033374
hsa-miR-5590	5258	0.3553	0.020549
hsa-miR-5591	10744	-0.461683	0.021345
hsa-miR-561	11854	-0.309304	0.043541
hsa-miR-562	5828	-0.541927	0.0333354
hsa-miR-563	8792	-1.35954	0.00992921
hsa-miR-566	38234	0.489582	0.0496243
hsa-miR-567	55693	0.325308	0.031833
hsa-miR-568	7801	-0.379909	0.023563
hsa-miR-5680	14389	-0.613211	0.032937
hsa-miR-5681a	5289	-0.29098	0.046894
hsa-miR-5682	8204	-0.364814	0.016632
hsa-miR-5683	52709	0.302339	0.029741
hsa-miR-5685	58403	-1.02944	0.030593
hsa-miR-5686	35064	-0.36271	0.041007
hsa-miR-5688	40641	-1.50246	0.032914
hsa-miR-5689	50902	0.321098	0.031522
hsa-miR-569	47266	0.501733	0.00854184
hsa-miR-5690	32109	-0.590289	0.011595
hsa-miR-5692b	9378	-0.343055	0.021159
hsa-miR-5692c	36825	-1.3343	0.046932
hsa-miR-5693	57588	-0.544371	0.02127
hsa-miR-5694	31364	-0.514154	0.013669
hsa-miR-5695	46700	-1.49922	0.012938
hsa-miR-5697	48759	-1.44442	0.015626
hsa-miR-5698	1209	-1.48575	0.017328
hsa-miR-5699	351	2.78518	0.01398
hsa-miR-570	7095	-0.40332	0.042168
hsa-miR-5700	34424	-1.52132	0.001886
hsa-miR-5702	42286	-0.460906	0.028996
hsa-miR-5705	59506	0.290839	0.04758
hsa-miR-5708	27920	0.294892	0.038562
hsa-miR-571	5645	-0.318369	0.0432695
hsa-miR-573	55816	0.479882	0.00730779
hsa-miR-5739	47591	-0.284155	0.026292
hsa-miR-574	796	-0.704818	0.0487887
hsa-miR-575	39641	-1.07782	0.044672
hsa-miR-576	28980	-0.595434	0.043492
hsa-miR-577	23730	-0.341996	0.0476042
hsa-miR-578	16027	-0.468749	0.0258105
hsa-miR-579	35236	0.647137	0.025759
hsa-miR-580	9269	-0.360924	0.0446214
hsa-miR-581	45933	0.424718	0.044964
hsa-miR-582	4435	-0.656701	0.0400105
hsa-miR-583	59619	0.501118	0.0476178
hsa-miR-584	16531	0.461977	0.0488167
hsa-miR-585	61732	0.555103	0.00191592
hsa-miR-586	29406	-0.498525	0.0433364
hsa-miR-587	22710	-0.36055	0.0494143
hsa-miR-588	10566	-0.481144	0.0404835
hsa-miR-589	31135	-0.287407	0.0494454
hsa-miR-590	57304	0.840573	0.0399155
hsa-miR-592	60913	0.691464	0.0140959
hsa-miR-593	8213	-0.462826	0.0497027
hsa-miR-595	57461	0.380151	0.0470806
hsa-miR-596	38490	-1.142	0.04626
hsa-miR-597	11479	0.305196	0.049829
hsa-miR-598	40769	-0.708276	0.0388832
hsa-miR-599	54217	0.321513	0.049685
hsa-miR-600	19321	0.414759	0.0363851
hsa-miR-601	35436	0.801419	0.0408555
hsa-miR-602	56346	0.451788	0.0244026
hsa-miR-603	50555	0.407898	0.0312883
hsa-miR-604	17632	-0.379	0.0425449
hsa-miR-605	21530	2.57632	0.024611
hsa-miR-606	11235	-0.416267	0.0490586
hsa-miR-6068	43421	-0.70604	0.031729
hsa-miR-6069	59263	-1.59178	0.000903
hsa-miR-607	30186	0.396907	0.0122901
hsa-miR-6070	53361	1.1614	0.033268
hsa-miR-6072	20582	-0.301668	0.041705
hsa-miR-6073	42321	0.374526	0.037282
hsa-miR-6074	26981	-2.0188	0.013445
hsa-miR-6075	19632	-0.5535	0.022009
hsa-miR-6076	311	0.59234	0.049244
hsa-miR-6077	57392	0.29696	0.048936
hsa-miR-6078	45132	0.721525	0.048292
hsa-miR-6079	60925	-0.960174	0.012303
hsa-miR-608	10972	-1.95826	0.000554
hsa-miR-6082	1239	-0.482769	0.034323
hsa-miR-6083	34709	-1.52254	0.008552
hsa-miR-6085	62296	-0.609922	0.004867
hsa-miR-6087	29111	-0.689445	0.005054
hsa-miR-6089	52035	-0.621315	0.025033
hsa-miR-609	1564	-1.3525	0.03912
hsa-miR-610	51355	0.70173	0.00246153
hsa-miR-611	16272	-0.522685	0.0307875
hsa-miR-612	13168	-1.87846	0.028145
hsa-miR-6124	31803	-1.07055	0.040719
hsa-miR-6127	50974	0.343288	0.044107
hsa-miR-6128	272	0.360467	0.04885
hsa-miR-6129	5994	-0.430892	0.006957
hsa-miR-613	20772	-0.368083	0.0327825
hsa-miR-6130	23128	-0.536218	0.044708
hsa-miR-6131	52274	-0.763298	0.045958
hsa-miR-6132	25374	0.326816	0.045035
hsa-miR-6134	12824	-0.275325	0.04413
hsa-miR-614	52814	0.582828	0.043119
hsa-miR-615	9348	0.388064	0.0418557
hsa-miR-616	33946	-0.785429	0.0379657
hsa-miR-6165	57567	-0.889755	0.041995
hsa-miR-617	20039	-0.790441	0.043607
hsa-miR-618	27514	-0.548789	0.00972578
hsa-miR-619	54214	0.468671	0.0385197
hsa-miR-620	9714	-0.341658	0.0357507
hsa-miR-621	25797	-0.369163	0.025313
hsa-miR-622	37546	0.664505	0.0487488
hsa-miR-623	51502	0.797946	0.0197791
hsa-miR-624	35325	-0.431404	0.0496128
hsa-miR-625	6852	-0.809313	0.0491943
hsa-miR-626	19965	-0.359617	0.0485038
hsa-miR-627	24097	-0.33539	0.047032
hsa-miR-628	33213	-0.409369	0.0489656
hsa-miR-629	53194	0.289992	0.037034
hsa-miR-630	60992	-0.712215	0.016891
hsa-miR-631	2733	0.546807	0.0434056
hsa-miR-632	4489	0.309351	0.02503
hsa-miR-633	8934	-0.31538	0.046176
hsa-miR-634	8281	-0.477067	0.0484755
hsa-miR-635	57133	-0.277259	0.042257
hsa-miR-636	30524	-1.88746	0.009463
hsa-miR-637	9169	-0.568338	0.00974552
hsa-miR-638	36137	-0.768242	0.018008
hsa-miR-639	36642	-0.339589	0.040336
hsa-miR-640	57813	0.379727	0.0473106
hsa-miR-641	62136	-0.344605	0.0440496
hsa-miR-642a	34163	-0.300774	0.0363031
hsa-miR-643	6352	-0.452082	0.0314371
hsa-miR-644	27670	-0.413821	0.0374048
hsa-miR-644a	43981	0.363107	0.028108
hsa-miR-645	46070	-0.500755	0.044082
hsa-miR-646	58083	0.265863	0.045138
hsa-miR-647	41128	-0.958507	0.046405
hsa-miR-648	36104	0.565885	0.023496
hsa-miR-649	7144	-0.39802	0.0421138
hsa-miR-6499	58794	0.400639	0.034419
hsa-miR-650	41327	0.701751	0.04831
hsa-miR-6500	427	0.394091	0.018595
hsa-miR-6502	5760	0.425632	0.045684
hsa-miR-6503	19398	-0.40673	0.038938
hsa-miR-6504	1446	0.345556	0.047107
hsa-miR-6505	14005	-0.933852	0.048981
hsa-miR-6506	35730	-1.02042	0.01994
hsa-miR-6507	35710	-0.496836	0.015904
hsa-miR-6509	24340	-0.26363	0.04429
hsa-miR-651	7981	-0.31788	0.0480276
hsa-miR-6510	2249	-0.395378	0.033148
hsa-miR-6511a	43891	1.03278	0.0475
hsa-miR-6511b	28829	0.984303	0.040791
hsa-miR-6512	24029	-1.12767	0.028872
hsa-miR-6513	45918	-0.903733	0.043031
hsa-miR-6514	15721	-0.503233	0.013646
hsa-miR-6515	29685	0.277861	0.046325
hsa-miR-652	11924	-0.328741	0.033144
hsa-miR-653	58085	0.34896	0.0381124
hsa-miR-654	28289	-0.363982	0.0475068
hsa-miR-655	2453	-0.300266	0.0449876
hsa-miR-656	60591	0.487385	0.0365644
hsa-miR-657	46572	0.504712	0.028569
hsa-miR-658	37923	0.565931	0.0378502
hsa-miR-659	59871	0.691844	0.0457341
hsa-miR-660	30707	-0.276677	0.047099
hsa-miR-662	19916	-0.285674	0.0370453
hsa-miR-663	2151	1.14741	0.0484235
hsa-miR-663a	58876	-0.674256	0.038724
hsa-miR-663b	41470	0.482771	0.0474997
hsa-miR-664	2796	-0.384444	0.0493736
hsa-miR-664a	45188	-0.34978	0.044303
hsa-miR-664b	52573	0.371964	0.010111
hsa-miR-665	43830	0.511187	0.0380498
hsa-miR-668	16700	-0.631444	0.020087
hsa-miR-670	24307	-0.401463	0.018031
hsa-miR-671	46976	1.03228	0.0499664
hsa-miR-6715b	20622	-1.527	0.001254
hsa-miR-6716	25105	-0.425902	0.027912
hsa-miR-6718	46594	0.364894	0.017029
hsa-miR-6719	1879	0.332511	0.031776
hsa-miR-6720	44929	0.344811	0.038952
hsa-miR-6722	52414	0.313237	0.049885
hsa-miR-6723	51574	0.340511	0.04862
hsa-miR-675	61063	0.401596	0.0298484
hsa-miR-676	54422	0.303652	0.046516
hsa-miR-7	18336	1.353	0.0499494
hsa-miR-7-1	7856	-0.359415	0.043769
hsa-miR-708	47856	0.491221	0.0497391
hsa-miR-711	4151	0.440588	0.0432109
hsa-miR-718	21980	0.492817	0.022136
hsa-miR-720	51980	-1.15539	0.0497044
hsa-miR-744	50717	0.587464	0.0460052
hsa-miR-758	29105	-0.311841	0.040511
hsa-miR-759	20580	-0.287298	0.048238
hsa-miR-760	14065	-1.43394	0.034485
hsa-miR-761	49821	0.390163	0.0357947
hsa-miR-764	19223	-0.283095	0.033029
hsa-miR-765	52418	0.748746	0.049314
hsa-miR-766	48460	-0.634237	0.049146
hsa-miR-767	39838	-0.38432	0.0426808
hsa-miR-769	41103	0.310296	0.043155
hsa-miR-770	1643	-0.35605	0.0448085
hsa-miR-802	41434	0.381402	0.035634
hsa-miR-873	21430	-0.33447	0.0480342
hsa-miR-874	49441	-0.348787	0.0353378
hsa-miR-875	45089	0.384823	0.043633
hsa-miR-876	12734	-0.453291	0.0440566
hsa-miR-877	48750	0.657585	0.0489752
hsa-miR-885	10043	-0.358384	0.0477893
hsa-miR-887	2309	0.493872	0.030088
hsa-miR-888	4458	-0.725149	0.049432
hsa-miR-889	18523	-0.429598	0.0195221
hsa-miR-890	27092	0.415059	0.037539
hsa-miR-891a	21536	0.299989	0.049827
hsa-miR-891b	46285	0.412583	0.0479321
hsa-miR-892a	8173	-0.520714	0.034863
hsa-miR-892b	19659	-0.408157	0.018953
hsa-miR-892c	12466	-0.396419	0.00528
hsa-miR-9	43725	-0.359254	0.04234
hsa-miR-920	7100	0.336141	0.048842
hsa-miR-921	13577	-0.369671	0.038028
hsa-miR-922	39183	-0.308473	0.0448487
hsa-miR-924	47649	-0.351037	0.0364841
hsa-miR-92a	39272	-0.723552	0.0475171
hsa-miR-92b	8316	-0.454282	0.041571
hsa-miR-93	12902	1.2582	0.0437971
hsa-miR-933	31669	-0.429234	0.0205127
hsa-miR-934	12374	-0.359823	0.041114
hsa-miR-935	21595	-0.378811	0.0455748
hsa-miR-936	55753	0.302381	0.045269
hsa-miR-937	53693	0.323851	0.0486796
hsa-miR-938	52568	0.317245	0.0377575
hsa-miR-939	61150	-0.421951	0.033429
hsa-miR-940	59636	0.661744	0.0432926
hsa-miR-941	51015	0.291384	0.0452638
hsa-miR-942	5927	-1.04705	0.037797
hsa-miR-943	30408	-1.21191	0.005648
hsa-miR-944	61750	0.940051	0.0432914
hsa-miR-95	43419	-1.12645	0.0492961
hsa-miR-96	31659	1.73149	0.0409149
hsa-miR-98	34832	0.649512	0.043366
hsa-miR-99a	13990	-0.532739	0.039077
hsa-miR-99b	22423	-0.267951	0.043144

## Sheet: GSE62819-GSE70829 common
miRNA	GSE62819		GSE70289
	logFC	p	logFC	p
hsa-let-7e	-0.415296	0.0362108	0.414395	0.043457
hsa-let-7f	-0.659931	0.0151812	-0.524164	0.0467654
hsa-let-7g	0.387027	0.0290767	0.391188	0.039394
hsa-let-7i	0.950534	0.0253205	0.27275	0.042859
hsa-miR-103a	0.598524	0.0149694	0.556815	0.0436161
hsa-miR-103b	0.332694	0.0288427	-0.413409	0.044595
hsa-miR-106b	2.03874	0.0137348	1.08836	0.0441083
hsa-miR-10	-1.79139	0.0186927	-1.46756	0.0485972
hsa-miR-1180	1.51208	0.0226767	0.686134	0.0494891
hsa-miR-1207	-0.765006	0.0251269	0.330023	0.04868
hsa-miR-1208	0.371257	0.0332817	-1.3146	0.043163
hsa-miR-122	0.649095	0.0201027	-0.406822	0.0482736
hsa-miR-1225	1.38834	0.0299886	-0.358371	0.0279186
hsa-miR-1231	0.828818	0.0482556	-0.45797	0.0264247
hsa-miR-1234	-0.829164	0.0206379	-1.37868	0.041536
hsa-miR-1238	0.655412	0.0213273	0.296766	0.031571
hsa-miR-124	0.585766	0.0180849	0.383772	0.0391719
hsa-miR-1244	-1.46547	0.0182287	0.499117	0.0454597
hsa-miR-1246	3.4059	0.00966557	2.10625	0.0347213
hsa-miR-1247	0.379317	0.00643655	0.499586	0.037257
hsa-miR-1248	-0.263472	0.0363697	0.478416	0.0483985
hsa-miR-1249	-0.46154	0.0382025	0.376498	0.024504
hsa-miR-125a	0.347965	0.0414911	0.433886	0.029851
hsa-miR-126	-0.286004	0.0286774	-1.3225	0.0492456
hsa-miR-1260b	1.06133	0.0309494	0.316158	0.030707
hsa-miR-1264	-0.367773	0.00220246	-0.624993	0.040157
hsa-miR-1266	0.353833	0.00112333	0.577682	0.048323
hsa-miR-1269b	1.48442	0.0189944	-0.967231	0.005526
hsa-miR-127	1.86823	0.0243368	-0.444312	0.0463669
hsa-miR-1270	0.388586	0.0307179	0.401952	0.0486149
hsa-miR-1271	2.32533	0.00832285	-0.689607	0.0497252
hsa-miR-1273d	0.951585	0.0117596	0.561859	0.0447393
hsa-miR-1273e	0.640511	0.00526757	0.342237	0.045255
hsa-miR-1275	1.15489	0.0199112	0.624379	0.0469254
hsa-miR-128	1.77321	0.0203254	0.659478	0.033659
hsa-miR-1280	0.895398	0.0370103	-1.16492	0.031756
hsa-miR-1281	-1.88794	0.00347549	0.353867	0.046515
hsa-miR-1285	1.83418	0.00331858	0.407189	0.0472375
hsa-miR-129	0.488864	0.0294371	-0.729286	0.049732
hsa-miR-1291	0.595993	0.00495563	0.394393	0.0485558
hsa-miR-1296	-0.856163	0.0262502	0.400243	0.0492536
hsa-miR-1299	0.499584	0.0275632	0.535635	0.045421
hsa-miR-1301	1.63198	0.0187739	-0.318122	0.038496
hsa-miR-1306	0.493233	0.0220164	0.41165	0.0353724
hsa-miR-1307	1.50505	0.0249418	0.427752	0.0437023
hsa-miR-130a	0.841686	0.00338681	-0.436582	0.0469284
hsa-miR-130b	2.58248	0.0126709	-0.300117	0.0493712
hsa-miR-132	2.59424	0.010543	-0.506913	0.0468396
hsa-miR-133a	-1.97258	0.0334626	-0.511022	0.00790216
hsa-miR-133b	-1.45671	0.041089	0.318266	0.046198
hsa-miR-134	1.11168	0.0304911	-0.378151	0.049525
hsa-miR-135a	0.592913	0.0356371	-0.302367	0.04353
hsa-miR-135b	0.665292	0.0142739	0.289233	0.0495775
hsa-miR-139	1.27618	0.0386616	-0.644352	0.0481866
hsa-miR-140	0.730226	0.0320966	-0.844543	0.0483328
hsa-miR-143	-0.618518	0.0179396	-0.711433	0.0448497
hsa-miR-145	-0.638282	0.0243235	-0.938844	0.0485595
hsa-miR-146a	1.27804	0.00743392	-1.13269	0.048406
hsa-miR-146b	0.632446	0.0386303	0.350752	0.0399235
hsa-miR-147b	-0.427828	0.020401	-0.422338	0.0352408
hsa-miR-148a	1.20732	0.042895	-1.17934	0.0487293
hsa-miR-148b	1.92321	0.00788977	-0.470813	0.035927
hsa-miR-150	1.49483	0.0151106	-1.69447	0.0472018
hsa-miR-152	0.435649	0.0310326	-0.481052	0.043205
hsa-miR-154	0.928388	0.0178845	-0.417114	0.0498003
hsa-miR-155	1.34608	0.0106888	-0.456458	0.0334986
hsa-miR-15a	1.57814	0.0291472	-0.368541	0.0356066
hsa-miR-15b	0.810279	0.0324808	0.401443	0.017481
hsa-miR-16	-0.335516	0.0350207	-2.05446	0.0375287
hsa-miR-17	1.89261	0.0123315	0.351112	0.040255
hsa-miR-181b	2.82275	0.0141158	-0.625369	0.049159
hsa-miR-181d	1.72131	0.0172085	0.533762	0.0271345
hsa-miR-1825	-1.9295	0.0033374	-0.550076	0.0383211
hsa-miR-1827	0.573559	0.0342281	0.327433	0.0425514
hsa-miR-184	0.596156	0.0398282	0.450302	0.0284207
hsa-miR-186	-0.322988	0.00228628	-0.450862	0.0484194
hsa-miR-187	0.322293	0.0146562	-0.436542	0.0497913
hsa-miR-18a	0.733424	0.0441308	1.08782	0.0479948
hsa-miR-18b	1.36127	0.0219198	0.336271	0.047458
hsa-miR-1909	0.813029	0.0325717	0.81822	0.0486794
hsa-miR-1910	1.08183	0.0328203	0.429444	0.0399331
hsa-miR-1911	-0.456215	0.0389742	-0.502992	0.0481801
hsa-miR-1914	0.487681	0.0230713	-0.363952	0.029462
hsa-miR-1915	0.296705	0.0392647	0.367221	0.0496098
hsa-miR-192	1.71072	0.018981	-0.351749	0.032203
hsa-miR-193a	0.873346	0.0452174	0.44851	0.008131
hsa-miR-193b	2.3703	0.0157189	-0.463361	0.036773
hsa-miR-195	1.20551	0.0124944	0.396591	0.042995
hsa-miR-196a	1.15233	0.0493285	0.411144	0.0446454
hsa-miR-196b	1.11665	0.0223883	0.372785	0.0479728
hsa-miR-197	1.56736	0.0174443	-0.389509	0.043065
hsa-miR-1972	1.21993	0.0184304	0.745408	0.0486547
hsa-miR-1973	1.06129	0.0276731	-0.416473	0.041637
hsa-miR-199b	1.31539	0.00232392	-1.41872	0.0284569
hsa-miR-19b	-0.400982	0.0265641	0.878344	0.0494975
hsa-miR-205	0.872586	0.0415897	0.558476	0.0482334
hsa-miR-206	-3.21568	0.0261118	-1.39909	0.042526
hsa-miR-20b	0.850541	0.0409742	-0.366801	0.041903
hsa-miR-21	2.3476	0.00751726	1.00834	0.0471389
hsa-miR-210	1.62996	0.0256194	-1.01913	0.031125
hsa-miR-2110	1.7112	0.0139019	-0.388996	0.0399357
hsa-miR-212	1.29048	0.0184639	0.351479	0.038301
hsa-miR-214	-0.488897	0.0419353	-0.770476	0.0454873
hsa-miR-216b	-0.268921	0.0197391	-0.602081	0.0205427
hsa-miR-219	-0.298588	0.0135919	0.541632	0.0110662
hsa-miR-22	1.65757	0.0077973	-1.6846	0.040782
hsa-miR-221	0.755845	0.0214219	0.485116	0.01079
hsa-miR-222	0.500424	0.014587	-0.383687	0.0461788
hsa-miR-223	1.8267	0.0102856	-0.538582	0.045613
hsa-miR-224	2.08505	0.0305864	0.406903	0.049171
hsa-miR-23a	0.316928	0.0361965	0.729252	0.0332122
hsa-miR-23b	0.267054	0.0364798	-0.848285	0.0410841
hsa-miR-23c	1.09506	0.0223401	-0.446995	0.0487541
hsa-miR-2467	-0.300219	0.00473048	-0.359341	0.028111
hsa-miR-25	1.21483	0.0322918	0.389876	0.0467239
hsa-miR-26b	1.10032	0.0166674	-0.517776	0.0391833
hsa-miR-27a	1.59467	0.0295796	0.591901	0.045474
hsa-miR-27b	0.405543	0.0443446	-0.381052	0.0334714
hsa-miR-28	1.74797	0.0226792	-2.11791	0.0416994
hsa-miR-2861	-0.494288	0.0305899	-0.321486	0.037953
hsa-miR-296	1.1746	0.00797266	0.388961	0.0357837
hsa-miR-297	0.994071	0.0294798	-0.52069	0.047535
hsa-miR-298	0.268658	0.0213117	-0.45451	0.0311918
hsa-miR-29a	0.324522	0.0436949	-0.66867	0.0393166
hsa-miR-29b	2.08124	0.0154882	-0.47864	0.0467928
hsa-miR-29c	0.802255	0.02006	-0.473518	0.0444987
hsa-miR-301a	0.973835	0.0212352	0.732813	0.0480263
hsa-miR-302d	-0.274057	0.00255865	-0.64512	0.045327
hsa-miR-3064	0.8047	0.0166542	-0.902969	0.030395
hsa-miR-3065	-0.555966	0.0339024	0.293778	0.042
hsa-miR-3074	0.301978	0.0401331	-0.321593	0.037963
hsa-miR-30b	1.00253	0.0252314	-0.63269	0.0484411
hsa-miR-30e	1.19031	0.0187292	-0.367758	0.0493712
hsa-miR-31	1.52763	0.0230217	-1.20185	0.047919
hsa-miR-3124	-0.584782	0.0494886	0.460747	0.0258679
hsa-miR-3129	0.415467	0.00438482	-0.35308	0.0483423
hsa-miR-3131	0.778	0.00478576	-1.35944	0.041857
hsa-miR-3134	-0.285277	0.0037157	-0.429369	0.0487891
hsa-miR-3135b	2.45219	0.0104152	0.287022	0.025988
hsa-miR-3141	-0.612887	0.0242755	0.914089	0.0487991
hsa-miR-3142	-0.398674	0.0226729	0.424936	0.0480192
hsa-miR-3143	-0.291362	0.0109411	-0.704849	0.032391
hsa-miR-3147	1.37206	0.00278702	0.514771	0.0359035
hsa-miR-3148	0.798151	0.0277932	-1.24263	0.022306
hsa-miR-3149	1.47569	0.00106175	0.434651	0.0472198
hsa-miR-3150b	0.47707	0.0174038	0.296851	0.040095
hsa-miR-3157	-0.404451	0.00061786	0.347756	0.0468178
hsa-miR-3162	-0.584986	0.031882	0.980349	0.0499942
hsa-miR-3166	0.306968	0.00199088	-0.351824	0.0418928
hsa-miR-3171	-0.580625	0.00600094	-0.421681	0.041103
hsa-miR-3175	2.17868	0.00993661	-0.43466	0.0353209
hsa-miR-3176	0.643791	0.0100201	0.80298	0.0434504
hsa-miR-3177	0.420403	0.0477443	0.314698	0.0488658
hsa-miR-3178	1.78556	0.0219354	-0.41193	0.0497969
hsa-miR-3185	-0.795268	0.00936262	0.721853	0.0220204
hsa-miR-3188	1.16389	0.0431265	0.551603	0.023757
hsa-miR-3193	0.730047	0.0118385	0.271792	0.0487793
hsa-miR-3194	0.424609	0.016783	0.802197	0.0382295
hsa-miR-3195	1.60534	0.0240344	0.396967	0.041377
hsa-miR-3197	2.03133	0.00702479	-1.86677	0.000304
hsa-miR-320e	1.02789	0.0272628	-1.29532	0.040274
hsa-miR-324	1.9039	0.013635	0.815759	0.0486443
hsa-miR-328	0.891992	0.00749825	-0.312362	0.0422492
hsa-miR-330	2.11073	0.00587456	-0.513425	0.0400244
hsa-miR-331	0.709381	0.0476901	-0.355225	0.039878
hsa-miR-337	0.506946	0.0483348	-0.401328	0.0422291
hsa-miR-338	0.334952	0.0360833	0.405366	0.0394592
hsa-miR-339	2.00326	0.0198368	0.471715	0.0496316
hsa-miR-342	0.872316	0.0177545	-0.505211	0.044005
hsa-miR-345	1.24675	0.0303676	0.276609	0.04397
hsa-miR-34a	0.87515	0.0210463	-0.59036	0.0476095
hsa-miR-34b	2.11969	0.0145174	0.365745	0.038631
hsa-miR-34c	2.52881	0.0127568	-0.967378	0.03533
hsa-miR-3591	0.294534	0.00887037	-1.27682	0.038875
hsa-miR-3605	-0.553424	0.0205433	0.422312	0.049704
hsa-miR-3607	1.59197	0.00941475	0.330053	0.038781
hsa-miR-3609	1.93339	0.00824439	0.454182	0.0451348
hsa-miR-361	0.993486	0.0109865	-0.29301	0.0466995
hsa-miR-3613	-1.89454	0.0255588	-0.404178	0.0411669
hsa-miR-3619	0.517932	0.0200708	-0.429849	0.037156
hsa-miR-362	1.82265	0.0190822	-1.0848	0.042323
hsa-miR-3621	1.28142	0.0233337	-0.365098	0.046885
hsa-miR-3622a	0.899251	0.018846	0.491398	0.0409543
hsa-miR-3622b	0.356792	0.0250816	0.472084	0.043871
hsa-miR-363	0.491512	0.00918307	-0.379634	0.0467061
hsa-miR-3646	0.59711	0.0156952	0.510835	0.0486509
hsa-miR-3647	-0.328621	0.0203543	0.286758	0.049059
hsa-miR-365	0.560882	0.0380775	0.349634	0.0464026
hsa-miR-3651	2.58125	0.00872525	-0.408391	0.039518
hsa-miR-3652	1.01289	0.00729812	0.983366	0.0498731
hsa-miR-3662	-0.495672	0.0107695	-1.69133	0.033942
hsa-miR-3663	1.35345	0.022302	0.5501	0.0433939
hsa-miR-3667	0.518492	0.00997285	-0.444401	0.0498601
hsa-miR-3669	-0.320974	0.0118251	-0.403693	0.047851
hsa-miR-3675	-0.26877	0.00678735	-0.359088	0.0476671
hsa-miR-3684	-0.276092	0.00613414	-0.40236	0.0325083
hsa-miR-3687	1.31264	0.0343075	0.53705	0.0457647
hsa-miR-3688	-0.451772	0.00646638	-0.287444	0.047754
hsa-miR-3689a	0.280563	0.010135	-0.944813	0.041726
hsa-miR-370	0.829941	0.0189726	1.19239	0.0492867
hsa-miR-371	0.615289	0.0260489	0.282662	0.0405437
hsa-miR-3713	0.293661	0.00302673	0.494963	0.0404872
hsa-miR-3714	0.279927	0.0196225	-0.500925	0.0383139
hsa-miR-373	0.266795	0.0423777	-0.487073	0.0310015
hsa-miR-374b	1.39807	0.0139356	-0.448685	0.0471755
hsa-miR-376a	0.469898	0.00671861	-0.410932	0.041253
hsa-miR-376c	1.11221	0.0177143	-1.2177	0.0358556
hsa-miR-378	1.69255	0.0209617	-0.430356	0.0453201
hsa-miR-378b	0.762251	0.0136247	0.526489	0.0434537
hsa-miR-378c	-0.604054	0.014861	0.576605	0.0444472
hsa-miR-378d	0.637524	0.040312	-0.265454	0.040274
hsa-miR-378e	0.924694	0.0333176	-0.563281	0.043592
hsa-miR-378g	0.758134	0.0464813	-0.325298	0.040276
hsa-miR-378h	-2.15486	0.0161283	-1.35484	0.043165
hsa-miR-379	1.12649	0.0336456	-0.567098	0.04283
hsa-miR-381	0.994258	0.0358108	-0.902166	0.0499758
hsa-miR-382	1.41603	0.0297707	-0.343346	0.045581
hsa-miR-3907	0.471096	0.0365577	0.449479	0.0363199
hsa-miR-3909	-0.430704	0.0159953	-0.356466	0.048269
hsa-miR-3911	-1.31455	0.0219806	0.729678	0.0492019
hsa-miR-3916	0.484272	0.00869586	0.439667	0.0331298
hsa-miR-3917	1.31428	0.00910999	0.607001	0.045359
hsa-miR-3918	0.331712	0.0103312	0.414779	0.0493929
hsa-miR-3921	-0.943164	0.012648	-0.394028	0.0255135
hsa-miR-3934	0.292328	0.0359357	0.753807	0.0472959
hsa-miR-3936	-0.856327	0.0120709	0.304683	0.0417694
hsa-miR-3937	1.09464	0.0246552	-0.409834	0.044564
hsa-miR-3940	-0.322926	0.0144387	0.323829	0.0444255
hsa-miR-3944	0.82146	0.00767106	-1.03289	0.037858
hsa-miR-409	1.08314	0.033406	-1.24482	0.04377
hsa-miR-421	2.17307	0.0132162	0.734962	0.048906
hsa-miR-423	0.761058	0.0327879	-0.427264	0.0470955
hsa-miR-424	1.40479	0.027555	0.356148	0.04893
hsa-miR-425	0.754856	0.042191	-0.375093	0.0487494
hsa-miR-4253	1.06217	0.0292937	0.461573	0.0373238
hsa-miR-4254	-0.289578	0.0245876	-1.25105	0.048861
hsa-miR-4257	0.92322	0.00270153	0.732877	0.0438235
hsa-miR-4258	-1.16809	0.0222199	-0.337569	0.047308
hsa-miR-4261	-0.454024	0.0104997	0.505274	0.0490076
hsa-miR-4269	1.01872	0.020598	0.458711	0.0390836
hsa-miR-4270	-0.841226	0.0149914	-0.97449	0.049906
hsa-miR-4274	-0.474227	0.02024	0.43388	0.0481785
hsa-miR-4280	0.265464	0.00344385	0.412316	0.0409243
hsa-miR-4281	-0.938498	0.00977469	-1.94145	0.005808
hsa-miR-4284	2.00223	0.0106169	-0.609194	0.046656
hsa-miR-4286	1.4159	0.0197016	1.30071	0.04728
hsa-miR-4288	0.289898	0.0301192	-0.369349	0.038065
hsa-miR-4294	0.267911	0.00304595	0.640584	0.036376
hsa-miR-4298	-1.13665	0.0130282	0.778473	0.0426963
hsa-miR-4299	0.903204	0.0243869	-1.37814	0.0456395
hsa-miR-4302	0.28301	0.0257086	0.36797	0.0209898
hsa-miR-4306	1.13209	0.0300683	0.421906	0.0486319
hsa-miR-431	0.440992	0.0281294	0.479126	0.0467887
hsa-miR-4314	-0.337485	0.028305	0.376729	0.0493384
hsa-miR-4317	1.03636	0.022546	0.478837	0.046805
hsa-miR-432	1.01443	0.0429276	-0.450489	0.0414598
hsa-miR-4322	0.913427	0.0225445	-0.658314	0.038403
hsa-miR-4323	0.325955	0.0132927	-0.506777	0.0232923
hsa-miR-4324	0.391492	0.0272327	-0.49203	0.0453438
hsa-miR-4417	1.20485	0.0462031	-0.8303	0.042696
hsa-miR-4419b	-0.478406	0.0198212	0.312844	0.028976
hsa-miR-4420	-0.304897	0.00308196	-0.74927	0.047467
hsa-miR-4421	-0.329925	0.0155158	0.496568	0.03215
hsa-miR-4423	-0.541324	0.0307914	-0.298028	0.043877
hsa-miR-4428	1.37968	0.00540633	-1.09953	0.029406
hsa-miR-4430	1.24136	0.0067507	0.4453	0.029069
hsa-miR-4433	-0.313824	0.0453929	-1.50147	0.008189
hsa-miR-4439	-0.335887	0.0145592	-1.56041	0.023445
hsa-miR-4442	0.91613	0.00426807	-1.02932	0.043368
hsa-miR-4444	0.693191	0.00494328	0.358088	0.034001
hsa-miR-4447	0.695051	0.00274598	-0.62472	0.022953
hsa-miR-4448	0.855709	0.02152	-0.319993	0.049841
hsa-miR-4449	1.54059	0.0290609	-1.04952	0.031067
hsa-miR-4451	0.289788	0.0381667	-0.315336	0.035486
hsa-miR-4452	-0.691751	0.0161218	-0.978754	0.009339
hsa-miR-4457	-0.406387	6.121e-05	2.70987	0.016028
hsa-miR-4459	-0.956349	0.0146972	-1.81364	0.008659
hsa-miR-4461	0.336914	0.0389822	0.363225	0.022067
hsa-miR-4462	1.31568	0.0133265	0.402885	0.01026
hsa-miR-4463	-0.401907	0.0414406	0.357583	0.038874
hsa-miR-4467	2.25422	0.0123172	0.369007	0.036351
hsa-miR-4474	-0.323334	0.0156795	-0.454607	0.038604
hsa-miR-4476	0.824945	0.00454463	0.32379	0.045667
hsa-miR-4486	0.840709	0.0421319	-0.95523	0.001563
hsa-miR-4487	-2.7832	0.00785543	0.506411	0.040387
hsa-miR-4493	0.303754	0.0118055	0.282836	0.031014
hsa-miR-4495	-0.682814	0.0161046	-0.396919	0.047636
hsa-miR-4496	0.531297	0.0186693	0.31698	0.043894
hsa-miR-449a	2.01104	0.0244791	-1.69198	0.0444764
hsa-miR-449b	0.559904	0.0422199	0.381804	0.0477354
hsa-miR-449c	2.16112	0.0173288	-0.344389	0.0479884
hsa-miR-4500	0.615532	0.0343248	-1.40157	0.037433
hsa-miR-4507	-0.452656	0.0415517	0.326418	0.031206
hsa-miR-4510	0.786844	0.020484	-0.343545	0.035791
hsa-miR-4513	0.836797	0.0167857	0.271471	0.026075
hsa-miR-452	2.00266	0.0210973	-0.504411	0.047782
hsa-miR-4530	-0.834526	0.0208983	0.90598	0.044975
hsa-miR-4534	1.44585	0.0125894	-1.54902	0.006648
hsa-miR-4539	0.603262	0.0474127	-1.05291	0.026599
hsa-miR-454	1.31763	0.0139527	0.391546	0.0486656
hsa-miR-4634	1.64767	0.0217147	0.334932	0.046276
hsa-miR-4637	-0.392041	0.00512186	-1.33197	0.020039
hsa-miR-4639	-0.299963	0.00273024	0.322377	0.041876
hsa-miR-4640	1.46609	0.00997636	-0.87756	0.021212
hsa-miR-4649	1.8345	0.0196847	-0.399972	0.004741
hsa-miR-4655	0.336073	0.0220664	0.281112	0.037284
hsa-miR-4657	0.512425	0.00440238	-1.916	0.019831
hsa-miR-4665	1.32659	0.0222814	-1.24068	0.035842
hsa-miR-4667	1.8234	0.00345123	0.263015	0.045682
hsa-miR-4672	0.587474	0.00135505	-1.91184	0.020337
hsa-miR-4674	1.15098	0.0367884	-0.685945	0.045905
hsa-miR-4684	0.715499	0.0147776	-0.294929	0.033167
hsa-miR-4685	0.907355	0.0302111	0.386707	0.041373
hsa-miR-4687	-0.549772	0.0171312	0.568068	0.049372
hsa-miR-4688	1.1603	0.00894779	1.10504	0.01941
hsa-miR-4689	-0.50606	0.0297742	-1.13042	0.02446
hsa-miR-4695	0.739509	0.0285475	0.327867	0.03745
hsa-miR-4699	-0.408403	0.0195961	-1.10751	0.001124
hsa-miR-4701	0.469793	0.0481656	-0.534296	0.040518
hsa-miR-4707	1.03429	0.0462357	0.376124	0.019909
hsa-miR-4709	-0.283407	0.0302348	-0.461741	0.020073
hsa-miR-4710	0.503823	0.0467502	0.720668	0.030636
hsa-miR-4713	-0.423424	0.0150133	-0.98882	0.031123
hsa-miR-4716	0.281476	0.0267862	0.272414	0.046681
hsa-miR-4717	0.488356	0.0411099	-0.461087	0.023363
hsa-miR-4721	1.63581	0.0155612	-0.440903	0.025644
hsa-miR-4722	0.482616	0.0251598	0.461668	0.044408
hsa-miR-4723	0.40383	0.038379	0.447225	0.026306
hsa-miR-4725	0.58443	0.0323348	0.52772	0.044223
hsa-miR-4728	0.741009	0.0350617	-0.403645	0.044611
hsa-miR-4730	1.42149	0.00529483	-0.873377	0.04831
hsa-miR-4732	1.409	0.00508752	-0.453669	0.036466
hsa-miR-4736	1.10847	0.0155854	0.419812	0.022392
hsa-miR-4738	1.69453	0.00141171	0.331095	0.01165
hsa-miR-4740	0.290074	0.0442465	-0.391946	0.032165
hsa-miR-4749	1.50565	0.0206858	-0.361345	0.048665
hsa-miR-4750	1.5089	0.0157246	0.295967	0.039867
hsa-miR-4753	-0.27266	0.0166807	-0.324475	0.018699
hsa-miR-4758	1.11508	0.0290684	-1.31342	0.017715
hsa-miR-4763	-0.479332	0.0339241	0.33834	0.040994
hsa-miR-4764	-0.53066	0.0272977	-0.335152	0.030993
hsa-miR-4769	0.344867	0.019423	-0.33495	0.028589
hsa-miR-4770	-0.281742	0.0170455	-0.38686	0.045114
hsa-miR-4775	-0.36872	0.0201061	-1.30584	0.028422
hsa-miR-4776	0.610969	0.033706	0.322997	0.023678
hsa-miR-4784	0.88619	9.15e-06	-0.368723	0.028172
hsa-miR-4785	0.291878	0.021386	-2.03291	0.006295
hsa-miR-4786	1.26855	0.0127576	-0.916621	0.000617
hsa-miR-4787	-0.278086	0.0368015	-0.619416	0.040084
hsa-miR-4788	0.651054	0.00986415	0.366748	0.015866
hsa-miR-483	1.42523	0.0106989	-0.416545	0.044092
hsa-miR-484	0.808627	0.0351518	-0.298933	0.040911
hsa-miR-486	0.868992	0.0166571	0.551739	0.046121
hsa-miR-487a	0.9201	0.0054331	-0.485629	0.0479705
hsa-miR-487b	0.93345	0.0390513	-0.649319	0.0465915
hsa-miR-491	0.818997	0.0348478	0.611295	0.0351902
hsa-miR-493	0.661002	0.0179616	0.501629	0.0444829
hsa-miR-495	0.310473	0.0422912	-0.550283	0.045311
hsa-miR-497	1.05421	0.0233196	-0.443503	0.0457984
hsa-miR-499	-0.523373	0.0253688	-0.442223	0.0390726
hsa-miR-500a	1.92113	0.0178933	-0.624548	0.0461319
hsa-miR-501	1.26528	0.0308845	-0.461393	0.0469539
hsa-miR-502	-0.564733	0.0233788	-0.50902	0.0486994
hsa-miR-503	1.37339	0.0314469	-0.320716	0.049701
hsa-miR-505	1.20094	0.0222106	0.352015	0.0467648
hsa-miR-506	-0.302061	0.0211231	0.346679	0.047838
hsa-miR-509	0.372338	0.0491504	0.366046	0.0426653
hsa-miR-513a	-0.476349	0.0112061	-0.297579	0.045915
hsa-miR-514b	0.869425	0.00098054	-0.679796	0.048541
hsa-miR-520a	-0.61151	0.0191059	0.289822	0.0456695
hsa-miR-520c	-0.265086	0.00148687	0.467131	0.0384253
hsa-miR-523	-0.508132	0.00128251	0.297629	0.0404466
hsa-miR-524	-0.433293	0.00407087	-0.426338	0.0488568
hsa-miR-526b	-0.270676	0.00696602	0.470459	0.0436082
hsa-miR-532	1.78179	0.0218073	-0.860712	0.0490782
hsa-miR-542	0.738256	0.0193341	-0.376343	0.0368448
hsa-miR-543	0.729932	0.0146822	-0.301571	0.0473485
hsa-miR-548a	-0.366019	0.00859889	0.420803	0.0415454
hsa-miR-548b	-0.319272	0.00532413	0.372944	0.0466403
hsa-miR-548p	-0.314119	0.00464104	0.414538	0.0364946
hsa-miR-548w	0.389462	0.0487921	-1.81874	0.024942
hsa-miR-550a	0.935296	0.010588	0.557186	0.0494821
hsa-miR-551b	0.636411	0.0234583	0.38196	0.0447567
hsa-miR-555	-0.291495	0.00040496	-0.323072	0.0449719
hsa-miR-557	0.388792	0.0256217	-1.00629	0.040153
hsa-miR-562	-0.311464	0.00717143	-0.541927	0.0333354
hsa-miR-574	-0.391859	0.0437973	-0.704818	0.0487887
hsa-miR-575	0.749275	0.0142064	-1.07782	0.044672
hsa-miR-584	1.25883	0.0109221	0.461977	0.0488167
hsa-miR-595	0.570741	0.0447688	0.380151	0.0470806
hsa-miR-598	-0.36903	0.00615673	-0.708276	0.0388832
hsa-miR-601	0.806497	0.00494325	0.801419	0.0408555
hsa-miR-602	0.638905	0.0328578	0.451788	0.0244026
hsa-miR-608	0.310977	0.0167556	-1.95826	0.000554
hsa-miR-612	0.847216	0.00514785	-1.87846	0.028145
hsa-miR-617	0.901418	0.0260204	-0.790441	0.043607
hsa-miR-625	2.17917	0.011971	-0.809313	0.0491943
hsa-miR-628	1.63413	0.00514877	-0.409369	0.0489656
hsa-miR-629	2.23909	0.010892	0.289992	0.037034
hsa-miR-637	0.300442	0.0475493	-0.568338	0.00974552
hsa-miR-638	-0.323772	0.0425911	-0.768242	0.018008
hsa-miR-641	-0.271477	0.0272006	-0.344605	0.0440496
hsa-miR-647	0.450972	0.033776	-0.958507	0.046405
hsa-miR-648	-0.442625	0.0235188	0.565885	0.023496
hsa-miR-650	1.14882	0.0303979	0.701751	0.04831
hsa-miR-652	1.68887	0.0200295	-0.328741	0.033144
hsa-miR-654	0.704059	0.0115306	-0.363982	0.0475068
hsa-miR-658	0.368939	0.00978808	0.565931	0.0378502
hsa-miR-659	0.720202	0.0041339	0.691844	0.0457341
hsa-miR-660	1.93411	0.0114863	-0.276677	0.047099
hsa-miR-663	1.37521	0.0263183	1.14741	0.0484235
hsa-miR-663b	1.18574	0.00773025	0.482771	0.0474997
hsa-miR-664	1.21235	0.0222616	-0.384444	0.0493736
hsa-miR-665	1.58359	0.0145624	0.511187	0.0380498
hsa-miR-671	1.15543	0.0246066	1.03228	0.0499664
hsa-miR-675	1.14556	0.0317547	0.401596	0.0298484
hsa-miR-708	3.84761	0.00536166	0.491221	0.0497391
hsa-miR-7	-0.811435	0.0312428	-0.359415	0.043769
hsa-miR-711	0.480185	0.0170911	0.440588	0.0432109
hsa-miR-718	0.518576	0.00485357	0.492817	0.022136
hsa-miR-720	2.10052	0.0215392	-1.15539	0.0497044
hsa-miR-744	2.03304	0.00963089	0.587464	0.0460052
hsa-miR-760	0.928273	0.00633092	-1.43394	0.034485
hsa-miR-765	0.281	0.0275755	0.748746	0.049314
hsa-miR-766	1.29392	0.0159632	-0.634237	0.049146
hsa-miR-874	1.5015	0.0127298	-0.348787	0.0353378
hsa-miR-876	-0.455625	0.00774949	-0.453291	0.0440566
hsa-miR-877	-0.361719	0.024271	0.657585	0.0489752
hsa-miR-885	0.600254	0.0451701	-0.358384	0.0477893
hsa-miR-891a	0.445599	0.0479709	0.299989	0.049827
hsa-miR-9	0.802118	0.0029542	-0.359254	0.04234
hsa-miR-92a	0.88881	0.0296589	-0.723552	0.0475171
hsa-miR-92b	1.20482	0.0230299	-0.454282	0.041571
hsa-miR-936	0.827924	0.0187694	0.302381	0.045269
hsa-miR-937	0.493669	0.00639475	0.323851	0.0486796
hsa-miR-939	1.30725	0.027086	-0.421951	0.033429
hsa-miR-940	-1.08137	0.00355278	0.661744	0.0432926
hsa-miR-943	0.81354	0.0126672	-1.21191	0.005648
hsa-miR-944	0.534085	0.0137766	0.940051	0.0432914
hsa-miR-95	0.453953	0.0178415	-1.12645	0.0492961
hsa-miR-98	0.888805	0.0139256	0.649512	0.043366
hsa-miR-99a	-0.789447	0.0248902	-0.532739	0.039077
hsa-miR-99b	0.359516	0.0472603	-0.267951	0.043144

## Sheet: MetaDEG-test-diff
Gene.symbol	p	FDR	Q	Qp	tau2	norm-mean	tumor-mean	logFC
A2ML1	1e-20	9.12e-20	1.9192	0.589346	0	364.674	78.2306	-2.2208
ABAT	2.15e-06	1.75e-05	1.3579	0.715432	0	12.0136	9.04895	-0.408845
ABCA7	0.000182079	0.000826554	0.762365	0.858446	0	40.8393	24.3444	-0.746368
ABCA8	1e-20	9.12e-20	0.641935	0.886769	0	81.8514	12.1884	-2.7475
ABCB1	1e-20	9.12e-20	1.98531	0.575462	0	16.5992	9.51064	-0.803495
ABCC5	0.000141935	0.00066044	2.55977	0.464587	0	91.6345	229.734	1.326
ABCC9	0.000329749	0.00138014	2.73086	0.435009	0	6.02822	5.15757	-0.225039
ABCD3	1e-20	9.12e-20	2.18429	0.535048	0	35.6507	20.7889	-0.778115
ABCE1	2.51e-05	0.000145955	1.41062	0.703047	0	78.4868	77.7621	-0.0133835
ABCF3	1e-20	9.12e-20	1.16231	0.762058	0	25.7561	35.757	0.473314
ABCG1	1e-20	9.12e-20	0.679109	0.878106	0	40.5472	47.9596	0.242219
ABCG2	0.000143369	0.000664673	1.81879	0.610855	0	5.05847	4.96086	-0.0281107
ABHD14A	7.17e-06	4.98e-05	0.601763	0.896029	0	46.1027	24.2253	-0.928336
ABHD15	0.00314624	0.00968233	1.23547	0.744511	0	15.2827	15.5684	0.0267181
ABHD16A	0.00314337	0.00967564	0.894508	0.826753	0	53.3947	44.7437	-0.255011
ABHD5	9.53e-05	0.000468145	2.80894	0.422031	0	39.9695	29.5371	-0.436375
ABI1	0.00859857	0.0228172	2.31655	0.509357	0	97.3823	65.4425	-0.573432
ABI3BP	1e-20	9.12e-20	1.72354	0.631713	0	95.0404	26.5445	-1.84013
ABL2	1e-20	9.12e-20	1.23104	0.74557	0	9.69873	17.7883	0.875063
ABLIM1	1e-20	9.12e-20	0.992345	0.803104	0	516.867	189.685	-1.44619
ACAA1	1e-20	9.12e-20	1.50821	0.680376	0	125.643	55.9884	-1.16613
ACAD8	1e-20	9.12e-20	2.18065	0.53577	0	78.0379	39.2481	-0.991551
ACADM	1e-20	9.12e-20	1.143	0.766705	0	163.285	73.1477	-1.15851
ACADSB	1e-20	9.12e-20	0.546947	0.908463	0	8.64997	7.29183	-0.246414
ACBD6	1e-20	9.12e-20	0.970003	0.80851	0	29.4531	32.5924	0.146116
ACOT13	5.02e-06	3.75e-05	0.815054	0.845863	0	58.571	61.2558	0.0646598
ACOT4	0.00441792	0.012942	2.72986	0.435177	0	35.041	16.5958	-1.07823
ACOX3	1e-20	9.12e-20	1.47192	0.688767	0	69.3528	28.1251	-1.3021
ACP5	1e-20	9.12e-20	1.0935	0.778643	0	23.889	38.1205	0.674223
ACPP	1e-20	9.12e-20	2.57508	0.461875	0	43.1772	17.889	-1.2712
ACSL3	0.0167871	0.0398876	2.14805	0.542253	0	153.494	111.229	-0.464654
ACSL4	0.000927599	0.00341605	2.2116	0.529666	0	55.8519	57.5309	0.0427296
ACTB	5.02e-06	3.75e-05	1.53526	0.674156	0	2793.48	2527.89	-0.14413
ACTC1	0.000116129	0.000554415	2.321	0.50851	0	7.96793	8.14452	0.0316254
ACTL6A	1e-20	9.12e-20	1.84752	0.604649	0	126.403	240.663	0.928986
ACTN1	1e-20	9.12e-20	1.93219	0.5866	0	183.814	275.409	0.583329
ACTR6	0.000350538	0.0014597	2.02779	0.56666	0	59.948	60.8632	0.0218581
ACVR1	1e-20	9.12e-20	0.0249168	0.998962	0	74.0348	111.547	0.591379
ACYP2	4.3e-06	3.34e-05	0.966197	0.80943	0	45.4565	27.7815	-0.710364
ADAM10	1e-20	9.12e-20	0.573903	0.90238	0	18.1353	23.5957	0.379727
ADAM17	1e-20	9.12e-20	1.79701	0.615585	0	57.9141	63.2118	0.126279
ADAM23	7.17e-07	6.2e-06	1.70789	0.635182	0	7.83867	37.4525	2.25638
ADAM8	1e-20	9.12e-20	1.05806	0.787207	0	18.2313	24.7386	0.440349
ADAM9	0.0032767	0.0100175	1.09509	0.778259	0	17.9046	20.1113	0.167679
ADAMDEC1	0.000168459	0.000772264	0.730547	0.865996	0	36.1548	42.4613	0.231959
ADAMTSL1	0.0179147	0.0420441	2.17146	0.537591	0	8.29117	7.22816	-0.197948
ADAMTSL3	5.66e-05	0.000297104	0.898951	0.825681	0	9.70016	7.6684	-0.339083
ADAP2	0.000513978	0.00205916	1.3246	0.723301	0	44.3518	49.1668	0.148692
ADAR	1e-20	9.12e-20	1.77923	0.619465	0	349.873	350.549	0.00278524
ADCY3	1e-20	9.12e-20	1.28399	0.732939	0	159.229	178.609	0.165702
ADCY4	1e-20	9.12e-20	2.97963	0.394776	0	73.4378	33.425	-1.1356
ADH1A	1e-20	9.12e-20	1.89579	0.594316	0	122.444	20.6507	-2.56786
ADH1C	1e-20	9.12e-20	1.92876	0.587323	0	84.8757	19.098	-2.15193
ADHFE1	1e-20	9.12e-20	1.12514	0.771008	0	51.0832	21.3474	-1.25879
ADM	1e-05	6.68e-05	0.629723	0.889595	0	259.502	480.573	0.889013
ADORA2B	0.000622222	0.00243069	0.37185	0.945994	0	67.8135	104.562	0.624719
ADPGK	1e-20	9.12e-20	0.34623	0.951112	0	71.7556	72.3215	0.0113332
ADRB1	0.00635842	0.0175922	2.02368	0.567506	0	6.16776	4.78995	-0.364737
ADRB2	0.013648	0.0336022	2.3341	0.506019	0	72.365	46.7936	-0.62898
AES	1e-20	9.12e-20	2.59727	0.457968	0	320.94	178.689	-0.844857
AFAP1L1	2.65e-05	0.000152326	2.07667	0.556647	0	15.644	19.0949	0.287577
AFF1	1e-20	9.12e-20	1.07354	0.783465	0	37.9949	24.8008	-0.615419
AFF3	7.17e-07	6.2e-06	1.91054	0.59118	0	15.2608	4.38993	-1.79756
AFF4	4.3e-06	3.34e-05	2.79655	0.424069	0	104.221	71.4055	-0.545537
AGA	5.73e-06	4.24e-05	1.48277	0.686252	0	57.0256	38.864	-0.553176
AGL	0.000143369	0.000664673	2.19457	0.533019	0	83.7048	55.9219	-0.581898
AGR2	7.17e-07	6.2e-06	2.20024	0.5319	0	532.799	66.7768	-2.99617
AGTR1	0.00882796	0.0233593	0.258353	0.967661	0	5.7022	4.54352	-0.327711
AHCYL2	0.00247599	0.00788045	0.946466	0.814202	0	32.7272	21.3479	-0.616395
AHDC1	4.8e-05	0.00025799	0.438481	0.932183	0	20.2523	13.633	-0.570983
AHNAK	1e-20	9.12e-20	0.291536	0.961612	0	867.692	466.619	-0.894936
AHSA1	1e-20	9.12e-20	1.0674	0.784948	0	97.6943	105.792	0.114884
AIFM3	0.000316846	0.00133173	2.09415	0.553096	0	5.23076	6.23095	0.252432
AIM2	1e-20	9.12e-20	2.54079	0.467965	0	27.7152	57.4199	1.05087
AIP	0.00659427	0.0181404	2.42203	0.489548	0	75.3494	61.4407	-0.294401
AJAP1	0.00747383	0.0202015	0.381057	0.944127	0	9.50841	9.88483	0.0560128
AK1	0.0122659	0.0307641	1.90505	0.592345	0	29.6203	19.2738	-0.61995
AKAP13	0.00402509	0.0119367	0.860753	0.834887	0	176.08	111.372	-0.660836
AKAP14	0.019995	0.0460053	2.55402	0.465607	0	24.9203	3.43872	-2.85738
AKR1A1	1e-20	9.12e-20	2.4283	0.488389	0	427.628	206.245	-1.052
ALDH16A1	0.00139427	0.0048263	2.21641	0.528722	0	34.3205	29.6663	-0.210243
ALDH1B1	0.00076129	0.00288509	0.360341	0.948308	0	17.1842	18.4233	0.100446
ALDH1L1	1e-20	9.12e-20	1.51621	0.678534	0	97.8129	10.9832	-3.15472
ALDH4A1	0.00197849	0.00651404	2.92039	0.404063	0	29.532	22.0942	-0.41861
ALDH5A1	0.0040767	0.0120564	1.85075	0.603954	0	36.2038	26.6	-0.444714
ALDH9A1	1e-20	9.12e-20	0.279729	0.963795	0	836.585	361.424	-1.21082
ALG1L	1e-20	9.12e-20	1.12568	0.770878	0	50.3872	89.2878	0.825406
ALG9	2.15e-05	0.000127119	2.58594	0.459961	0	80.4707	48.9768	-0.716365
ALKBH1	5.02e-06	3.75e-05	1.14965	0.765103	0	22.0345	21.5798	-0.030082
ALKBH2	0.00754193	0.020354	0.650453	0.884791	0	43.6956	39.7891	-0.135114
ALMS1	0.00237061	0.00759532	1.91534	0.590163	0	17.5523	16.1695	-0.118382
ALOX15	0.000309677	0.00130632	2.76121	0.429925	0	9.29097	6.17309	-0.589835
ALPK3	0.019428	0.0449453	2.01223	0.569873	0	5.70626	4.63956	-0.298557
ALS2CL	1e-20	9.12e-20	2.74083	0.433333	0	34.369	14.6844	-1.22682
ALS2CR12	0.00176057	0.00590101	0.185023	0.97997	0	5.75909	4.33571	-0.409572
AMBN	0.000851613	0.00317732	2.12374	0.547125	0	4.22093	5.27928	0.322782
AMMECR1L	0.0148688	0.0360542	1.40061	0.705392	0	27.5987	27.6542	0.00289824
AMOT	1e-20	9.12e-20	2.99683	0.392115	0	42.9769	17.8339	-1.26894
AMZ2	1.08e-05	6.95e-05	2.78679	0.425679	0	193.433	176.876	-0.129096
ANAPC1	7.24e-05	0.000367942	2.70425	0.439506	0	62.1664	65.9323	0.0848509
ANAPC10	1.58e-05	9.68e-05	2.12743	0.546384	0	39.5966	44.7309	0.175895
ANAPC11	2.65e-05	0.000152326	1.29822	0.729556	0	170.897	164.848	-0.0519864
ANAPC16	7.17e-06	4.98e-05	0.752545	0.860781	0	50.5788	26.1655	-0.950867
ANAPC2	0.008281	0.0220922	2.64217	0.450144	0	13.0227	11.772	-0.145669
ANGPT2	1e-20	9.12e-20	1.55948	0.668611	0	11.7873	17.0703	0.534253
ANK2	1e-20	9.12e-20	0.118532	0.989524	0	15.0152	6.97525	-1.10611
ANK3	3.58e-06	2.82e-05	0.115887	0.989865	0	28.5508	17.3863	-0.715582
ANKFN1	0.0102036	0.0263495	0.568187	0.903675	0	2.90663	2.8196	-0.0438568
ANKIB1	1e-20	9.12e-20	0.458375	0.927936	0	99.2889	92.8281	-0.0970705
ANKLE1	0.00114409	0.00408707	0.190081	0.979174	0	4.43943	5.40557	0.28407
ANKRD12	7.24e-05	0.000367942	0.519523	0.914582	0	68.4807	47.1598	-0.53814
ANKRD13A	1e-20	9.12e-20	2.30876	0.510845	0	169.917	92.3082	-0.880302
ANKRD2	0.00705591	0.0192509	1.85597	0.602832	0	7.98176	8.50781	0.0920806
ANKRD22	0.000102509	0.000498084	2.77101	0.428294	0	95.7306	51.3144	-0.899617
ANKRD27	0.000203584	0.0009088	1.5489	0.67103	0	14.5513	16.0453	0.141003
ANKRD50	0.000219355	0.000969582	1.39733	0.706161	0	31.3667	35.7166	0.187362
ANKZF1	0.0100143	0.0259617	1.59224	0.66115	0	49.4479	31.2022	-0.664263
ANO10	1e-20	9.12e-20	1.39604	0.706463	0	27.4053	17.5261	-0.644947
ANO6	3.01e-05	0.000171219	2.35244	0.502548	0	51.6981	55.0946	0.0918002
ANO9	0.0121885	0.030603	2.87094	0.411955	0	30.786	21.8479	-0.494782
ANP32D	0.00152688	0.0052091	2.73322	0.434611	0	5.28364	6.523	0.304004
ANXA1	7.17e-06	4.98e-05	1.64659	0.648874	0	2292.89	1390.89	-0.721159
ANXA10	0.000392115	0.00161739	0.937645	0.816335	0	5.05376	14.268	1.49736
ANXA13	0.00917778	0.0241566	2.89975	0.407342	0	3.31566	4.04772	0.287811
ANXA5	0.00524301	0.0149571	2.48935	0.477219	0	485.066	399.741	-0.279117
AP1M1	3.58e-06	2.82e-05	2.77062	0.428358	0	78.8637	78.9668	0.00188562
AP1S1	1e-20	9.12e-20	2.90232	0.406932	0	51.3572	53.5808	0.0611499
AP2A2	0.000262366	0.00113559	1.95801	0.581167	0	19.5734	16.055	-0.285874
AP2M1	1e-20	9.12e-20	0.424923	0.935047	0	144.692	204.769	0.501013
AP3B1	0.000669534	0.00258798	0.818388	0.845064	0	252.136	181.246	-0.476257
AP4M1	2.51e-05	0.000145955	1.31882	0.724668	0	9.44184	11.25	0.252782
AP4S1	0.00117491	0.00417261	1.35436	0.716267	0	6.10398	7.10834	0.219763
APBB1IP	0.0171792	0.0406393	2.99456	0.392465	0	42.3578	32.57	-0.379084
APBB2	7.17e-07	6.2e-06	0.417903	0.93652	0	7.92915	10.1385	0.354604
APCDD1L	1.51e-05	9.35e-05	1.57924	0.664106	0	5.27097	11.3933	1.11205
APLN	1e-20	9.12e-20	1.16807	0.760672	0	7.08722	11.6843	0.721278
APLP1	0.00220645	0.00714485	2.46931	0.480862	0	4.88027	5.70894	0.226262
APOC1	1e-20	9.12e-20	1.12565	0.770887	0	39.2893	109.933	1.48441
APOD	1e-20	9.12e-20	1.49703	0.682955	0	716.743	75.7608	-3.24193
APOE	7.17e-06	4.98e-05	0.441893	0.931459	0	151.083	234.266	0.632805
APOL1	1e-20	9.12e-20	0.508818	0.91695	0	10.4425	22.9393	1.13535
APOL2	1e-20	9.12e-20	1.37299	0.711878	0	24.6959	37.5221	0.603468
APOM	0.000756272	0.00286997	2.15462	0.540941	0	12.8702	9.89635	-0.379063
APPL1	1e-20	9.12e-20	0.768042	0.857095	0	36.3121	21.9611	-0.725503
APPL2	0.014524	0.035378	1.51982	0.677702	0	81.3835	77.1373	-0.0773081
AQP3	1e-20	9.12e-20	1.92416	0.588295	0	184.413	56.3869	-1.70951
AQP6	0.00699642	0.0191185	1.06715	0.785011	0	3.70062	3.09804	-0.256407
AQP7	1e-20	9.12e-20	0.845086	0.838655	0	6.27178	4.29308	-0.546862
AQP9	1e-20	9.12e-20	1.06206	0.78624	0	12.8677	28.7461	1.15961
AREG	0.0074172	0.0200757	0.727827	0.86664	0	4.38429	7.03552	0.682314
ARFIP2	0.000139785	0.000652174	2.00109	0.57218	0	11.8038	10.9587	-0.107179
ARHGAP1	0.000904659	0.00334837	1.00095	0.801022	0	195.127	132.147	-0.562268
ARHGAP12	0.000143369	0.000664673	1.07706	0.782615	0	48.9091	31.63	-0.628806
ARHGAP15	0.00221864	0.00717265	1.79339	0.616375	0	69.5152	31.3717	-1.14786
ARHGAP20	1e-20	9.12e-20	1.77706	0.619939	0	9.9897	6.56483	-0.605685
ARHGAP22	1e-20	9.12e-20	0.369281	0.946513	0	13.3795	17.0863	0.352814
ARHGAP26	0.00255556	0.00810412	2.14658	0.542547	0	11.8769	9.57997	-0.31007
ARHGAP28	1e-20	9.12e-20	1.16123	0.762316	0	6.70735	10.6278	0.664029
ARHGAP30	0.0168186	0.0399353	1.34734	0.717923	0	88.655	45.8785	-0.950382
ARHGAP5	0.00192832	0.00636536	1.69994	0.636946	0	12.2715	11.1286	-0.141046
ARHGEF15	0.00617061	0.0171782	2.68553	0.442692	0	9.36115	8.50723	-0.137997
ARHGEF19	0.012909	0.0320598	0.358061	0.948763	0	60.9939	53.9309	-0.177551
ARHGEF25	0.000265233	0.00114658	1.35337	0.716501	0	6.71069	7.27278	0.116046
ARHGEF37	5.52e-05	0.000291336	0.798504	0.849825	0	47.1945	20.6694	-1.19112
ARHGEF7	0.00289606	0.00902995	2.3829	0.496825	0	130.2	84.8693	-0.61741
ARHGEF9	0.000925448	0.00341354	1.87057	0.5997	0	12.2184	10.5007	-0.218577
ARID3A	0.00455914	0.0133027	2.29946	0.512624	0	42.811	42.8487	0.00126966
ARID5B	1.08e-05	6.95e-05	1.12406	0.77127	0	197.026	121.981	-0.691734
ARIH2	4.8e-05	0.00025799	0.647979	0.885366	0	134.987	74.1516	-0.86427
ARL10	0.0133763	0.0330202	0.585133	0.899827	0	3.96275	4.86118	0.294807
ARL13B	1e-20	9.12e-20	0.696454	0.874038	0	10.3277	13.7694	0.414946
ARL4A	0.00189391	0.00627404	1.49743	0.682864	0	82.7019	49.4182	-0.742877
ARL4D	0.0180616	0.0422961	0.529996	0.912254	0	17.9194	13.7812	-0.378819
ARL5B	0.000208602	0.000926457	0.51553	0.915467	0	17.4438	20.8988	0.260702
ARL6IP1	1e-20	9.12e-20	1.89237	0.595043	0	350.161	358.067	0.03221
ARL6IP6	1e-20	9.12e-20	2.43772	0.486651	0	37.6648	51.671	0.456139
ARMC10	7.17e-07	6.2e-06	0.72106	0.86824	0	77.8802	81.2884	0.0617927
ARMC3	0.00147742	0.00507136	2.2472	0.522712	0	29.4989	3.76196	-2.9711
ARPC1A	7.17e-06	4.98e-05	2.35181	0.502669	0	277.212	269.368	-0.041411
ARPC3	7.89e-06	5.37e-05	1.51278	0.679325	0	216.692	138.885	-0.641761
ARR3	0.00654839	0.0180569	2.31532	0.509593	0	4.06787	4.40704	0.115534
ARRB1	1e-20	9.12e-20	0.938159	0.816211	0	36.3744	18.7452	-0.956399
ARRDC2	0.0179455	0.0420931	1.57392	0.665317	0	24.5685	20.9696	-0.22851
ARRDC4	0.0072	0.0195599	1.86933	0.599965	0	17.6066	17.3772	-0.0189186
ARSB	1e-20	9.12e-20	1.92934	0.587202	0	14.6982	14.794	0.00937682
ARSF	1e-20	9.12e-20	1.71364	0.633906	0	7.19721	4.0986	-0.812308
ARSG	1e-20	9.12e-20	1.53406	0.674431	0	15.1624	8.99043	-0.754032
ARSJ	1e-20	9.12e-20	2.36774	0.499669	0	12.0629	16.0363	0.41077
ARSK	0.00793692	0.0213005	0.826812	0.843044	0	7.02014	7.49197	0.0938466
ASAH1	1e-20	9.12e-20	1.07812	0.782359	0	27.1626	18.5834	-0.547606
ASAP2	0.00268674	0.00845477	2.17098	0.537687	0	63.3555	61.2044	-0.0498358
ASAP3	1e-20	9.12e-20	2.82225	0.419851	0	171.089	57.9352	-1.56224
ASB16	0.0147032	0.0357397	2.1016	0.551588	0	14.1471	13.3605	-0.0825248
ASB8	5.38e-05	0.000284954	1.23674	0.744207	0	62.8884	33.7704	-0.897033
ASCC2	7.96e-05	0.000400577	2.40055	0.493533	0	296.016	185.252	-0.676189
ASCC3	1.43e-06	1.18e-05	0.546502	0.908563	0	41.8991	40.9434	-0.0332864
ASCL2	0.00292617	0.00911364	2.78363	0.426202	0	44.9164	44.8368	-0.00255884
ASCL3	0.00425591	0.0125174	2.30502	0.51156	0	5.65894	4.13212	-0.453651
ASL	0.00990323	0.025731	0.945875	0.814345	0	16.8213	14.4974	-0.214496
ASMTL	1.58e-05	9.68e-05	1.50047	0.682161	0	46.2519	27.4911	-0.750547
ASNA1	0.000113978	0.000546768	2.65144	0.448542	0	11.8244	12.6247	0.0944815
ASNS	0.00300287	0.00931924	0.241331	0.970656	0	161.587	151.862	-0.0895551
ASPHD1	1e-20	9.12e-20	1.5783	0.664319	0	5.58582	8.44325	0.596029
ASPHD2	0.00224373	0.00724601	0.324467	0.955363	0	15.0559	17.1023	0.183863
ASPRV1	7.17e-07	6.2e-06	1.00058	0.801111	0	7.7211	34.6313	2.1652
ASTN1	0.000180645	0.00082165	2.28911	0.514609	0	6.5599	3.95622	-0.729551
ASXL1	0.000673835	0.00259812	1.23998	0.743432	0	48.7403	41.5005	-0.231988
ATF5	5.81e-05	0.000302013	2.86876	0.412306	0	82.5643	94.0371	0.187711
ATG10	0.0104738	0.0269327	2.37498	0.498309	0	62.824	41.1147	-0.611663
ATG4A	1e-20	9.12e-20	2.65762	0.447477	0	63.3349	34.9148	-0.859163
ATIC	1e-20	9.12e-20	0.615466	0.892883	0	203.782	196.245	-0.0543648
ATM	0.011957	0.0301682	2.56692	0.463318	0	101.003	48.5108	-1.05802
ATP12A	1e-20	9.12e-20	1.50315	0.681543	0	125.96	24.9649	-2.33499
ATP1A1	0.000143369	0.000664673	2.40354	0.492976	0	374.438	300.779	-0.316025
ATP1B2	1e-20	9.12e-20	0.925352	0.819306	0	12.2318	6.71632	-0.864898
ATP1B3	1e-20	9.12e-20	1.3351	0.720816	0	88.5675	178.307	1.00951
ATP2A3	1e-20	9.12e-20	2.20568	0.530831	0	50.64	13.2441	-1.93493
ATP5A1	1.22e-05	7.78e-05	1.66152	0.645523	0	1163.21	650.59	-0.838296
ATP5F1	1.08e-05	6.95e-05	1.88176	0.597307	0	525.487	335.492	-0.647377
ATP5I	1e-20	9.12e-20	0.484913	0.922193	0	1099.9	659.811	-0.73725
ATP5S	0.000899642	0.00333156	2.35201	0.502631	0	49.4665	34.5978	-0.515775
ATP6V0E2	0.000191398	0.000862125	2.25609	0.520985	0	127.474	41.1798	-1.63019
ATP6V1D	2.22e-05	0.000130912	1.80393	0.61408	0	314.743	207.022	-0.604391
ATP8B4	0.0130258	0.0323097	0.982932	0.805382	0	26.1695	20.0735	-0.382598
ATR	7.17e-07	6.2e-06	0.637257	0.887853	0	7.06399	9.55202	0.435323
ATRN	1e-20	9.12e-20	2.45027	0.484346	0	40.9611	47.1502	0.20301
ATXN2	0.00984014	0.0256053	0.912103	0.822506	0	222.513	144.083	-0.626988
ATXN7L1	0.00750753	0.0202808	0.704465	0.872153	0	8.5728	7.54497	-0.184251
AURKA	1e-20	9.12e-20	1.53689	0.673783	0	34.5961	61.071	0.819878
AVL9	1e-20	9.12e-20	2.19249	0.533429	0	16.4055	20.0666	0.290617
B2M	1.43e-06	1.18e-05	2.18843	0.534231	0	1668.49	1442.49	-0.209984
B3GALNT2	7.17e-07	6.2e-06	1.43301	0.697816	0	14.9839	22.7677	0.603574
B3GALT4	1e-20	9.12e-20	2.14784	0.542296	0	40.4226	24.4821	-0.723435
B3GAT3	1e-20	9.12e-20	2.78643	0.425738	0	16.1749	18.822	0.218667
B3GNT3	1e-20	9.12e-20	0.569805	0.903309	0	26.5209	12.7008	-1.06221
B3GNT4	1e-20	9.12e-20	1.40618	0.704088	0	6.78882	9.03286	0.412021
B3GNT5	1e-20	9.12e-20	2.36996	0.499251	0	7.69703	14.1921	0.882716
B4GALNT3	1e-20	9.12e-20	2.24712	0.522727	0	6.88409	9.63813	0.485489
B4GALT5	1e-20	9.12e-20	1.43026	0.698458	0	279.168	141.191	-0.983486
BAG2	1e-20	9.12e-20	1.42948	0.69864	0	7.15223	12.0932	0.757737
BAG4	0.000159857	0.000737434	2.19962	0.532024	0	16.4853	19.1649	0.217281
BAMBI	0.000173477	0.000791626	2.81541	0.420969	0	54.1516	107.105	0.983944
BASP1	0.00650609	0.0179474	1.91271	0.59072	0	323.139	246.013	-0.393421
BATF2	1e-20	9.12e-20	2.14122	0.543619	0	8.8164	16.527	0.906568
BATF3	0.000521147	0.00208369	2.62478	0.453163	0	13.9882	13.1519	-0.0889333
BBOX1	0.00202007	0.00663371	0.49528	0.919927	0	23.215	12.4938	-0.89385
BBS1	4.8e-05	0.00025799	1.64466	0.649307	0	47.9644	28.4333	-0.754384
BBS2	1e-20	9.12e-20	2.55445	0.46553	0	70.0971	42.0836	-0.736097
BBS9	1.22e-05	7.78e-05	2.93426	0.401872	0	19.0036	13.838	-0.457635
BCAM	0.0165348	0.0393819	2.83366	0.417988	0	11.5876	14.2143	0.294759
BCAR1	1e-20	9.12e-20	2.80359	0.422909	0	29.2014	32.2981	0.14541
BCAS1	1e-20	9.12e-20	0.364868	0.9474	0	43.2065	12.27	-1.81612
BCAT1	6.16e-05	0.000319703	1.56656	0.666995	0	39.7609	75.9233	0.933191
BCCIP	0.0184229	0.042955	2.73698	0.43398	0	153.358	115.466	-0.40943
BCKDHA	2.37e-05	0.000138481	1.7992	0.61511	0	91.5429	52.8857	-0.791571
BCL11B	0.000114695	0.000549073	1.67355	0.642829	0	53.9625	77.6239	0.524544
BCL2A1	1e-20	9.12e-20	1.56547	0.667243	0	7.15043	9.71476	0.442148
BCO2	1.58e-05	9.68e-05	2.71721	0.437311	0	4.55205	4.32035	-0.0753667
BCS1L	0.000129032	0.000605042	1.06962	0.784412	0	56.7986	35.4756	-0.67903
BDNF	0.000134767	0.000630661	1.9605	0.580645	0	6.7992	13.8715	1.02868
BDP1	0.0024466	0.0077958	2.88323	0.409981	0	14.4274	12.5203	-0.204543
BEST4	0.0176172	0.0414855	1.40965	0.703274	0	14.5637	10.47	-0.476118
BEX4	1e-20	9.12e-20	2.85095	0.415181	0	76.2915	33.914	-1.16964
BFSP1	1e-20	9.12e-20	1.59885	0.659651	0	6.29899	10.1005	0.681232
BHLHE40	0.0111355	0.0284193	0.87791	0.830755	0	584.114	331.211	-0.818498
BIN3	0.000739068	0.0028108	0.551556	0.907427	0	20.0058	15.7816	-0.342169
BIRC5	1e-20	9.12e-20	1.63169	0.652227	0	25.005	64.9041	1.3761
BLM	1e-20	9.12e-20	2.63784	0.450895	0	14.3138	19.1334	0.418685
BMP1	1e-20	9.12e-20	2.78222	0.426436	0	44.7085	50.4394	0.174005
BMP2	1e-20	9.12e-20	1.34024	0.719601	0	21.1778	47.1082	1.15342
BMPR1A	0.00406093	0.0120174	2.88271	0.410065	0	26.294	25.6621	-0.0350951
BNC1	1e-20	9.12e-20	0.586979	0.899407	0	21.6548	47.6873	1.13892
BNIP2	0.00356416	0.0107572	0.955191	0.812092	0	67.477	63.2282	-0.0938272
BORA	1e-20	9.12e-20	2.84303	0.416465	0	23.1801	33.2213	0.519225
BPIFA1	0.00510323	0.0146542	1.92924	0.587222	0	129.996	16.6551	-2.96443
BRAT1	7.17e-07	6.2e-06	0.563878	0.904649	0	100.206	98.1964	-0.0292289
BRCA1	1e-20	9.12e-20	1.32728	0.722665	0	13.2632	21.5701	0.701607
BRI3	0.015428	0.0371774	0.583921	0.900103	0	171.691	146.804	-0.225917
BRK1	1e-20	9.12e-20	2.50283	0.474779	0	144.864	65.9767	-1.13467
BSPRY	1e-20	9.12e-20	2.78968	0.425201	0	48.4568	23.4023	-1.05005
BST1	0.0002681	0.00115718	2.46039	0.482493	0	7.2068	5.94192	-0.278429
BST2	1e-20	9.12e-20	1.9499	0.58287	0	78.3682	174.66	1.15621
BTD	1e-20	9.12e-20	1.53999	0.673072	0	13.7015	8.56403	-0.677972
BTLA	0.00381075	0.0113955	0.551849	0.907361	0	12.4911	4.90392	-1.3489
BTRC	0.000311828	0.00131261	2.39102	0.495309	0	23.1333	15.3	-0.596437
BUB3	1e-20	9.12e-20	2.30895	0.510809	0	410.044	357.171	-0.199161
BYSL	1e-20	9.12e-20	1.3923	0.707341	0	35.9042	60.6868	0.757229
BZW2	1.94e-05	0.000116079	0.577984	0.901453	0	164.919	146.425	-0.171596
C10orf2	1e-20	9.12e-20	0.816138	0.845603	0	22.0286	28.0179	0.346972
C10orf35	1e-20	9.12e-20	1.36806	0.713039	0	28.9124	40.9104	0.500781
C10orf76	1.51e-05	9.35e-05	2.41535	0.490783	0	54.7481	37.342	-0.552009
C10orf90	0.0123018	0.0308318	2.16571	0.538735	0	2.90755	2.76515	-0.0724478
C11orf24	1.08e-05	6.95e-05	0.356318	0.949111	0	23.6451	24.2405	0.035881
C11orf31	0.0178545	0.041938	1.53105	0.675122	0	13.972	14.131	0.016326
C12orf29	1e-20	9.12e-20	0.693057	0.874836	0	49.7113	30.8954	-0.686184
C12orf43	1e-20	9.12e-20	1.77731	0.619884	0	24.7535	24.8672	0.00660872
C12orf45	0.0154215	0.0371717	1.46313	0.690806	0	41.8543	38.9602	-0.103377
C12orf49	0.00081147	0.00304793	1.85075	0.603954	0	17.1508	17.85	0.0576544
C12orf60	0.00207885	0.00679794	2.34165	0.504588	0	6.00506	7.07505	0.236562
C14orf169	0.0206824	0.047356	2.03407	0.565365	0	39.6665	40.6191	0.0342371
C15orf48	1e-20	9.12e-20	2.16764	0.538351	0	330.809	135.462	-1.28811
C15orf57	0.00582294	0.0163704	2.73178	0.434854	0	113.964	62.9932	-0.85531
C17orf51	0.00269176	0.00846483	2.26319	0.519609	0	9.64554	10.765	0.158419
C17orf58	0.00082509	0.0030891	2.92715	0.402993	0	79.1057	55.0267	-0.523651
C17orf62	0.0110294	0.0281795	0.831432	0.841935	0	72.4278	64.8474	-0.159494
C17orf75	1.08e-05	6.95e-05	1.45303	0.693153	0	8.9459	10.4525	0.224544
C17orf80	7.17e-06	4.98e-05	1.02331	0.795611	0	15.3075	19.6408	0.359612
C17orf97	1.08e-05	6.95e-05	2.91563	0.404816	0	59.7823	33.0882	-0.853401
C18orf21	0.00413405	0.0122156	1.97611	0.57738	0	40.3975	41.2186	0.0290288
C19orf33	7.03e-05	0.000358056	0.987341	0.804315	0	293.566	144.45	-1.02312
C19orf70	0.017281	0.0408386	0.366022	0.947169	0	267.799	179.915	-0.573838
C1GALT1	6.45e-06	4.74e-05	2.13818	0.544227	0	20.1281	13.1915	-0.609603
C1GALT1C1	5.73e-05	0.000299625	1.68764	0.639685	0	115.616	68.6505	-0.751996
C1orf109	1e-20	9.12e-20	1.44363	0.695339	0	27.5284	28.8446	0.0673804
C1orf115	0.0014215	0.00490599	2.78244	0.426399	0	67.3674	28.4942	-1.24138
C1orf123	0.000794982	0.00299487	0.0960678	0.992305	0	104.117	66.8376	-0.639471
C1orf131	1e-20	9.12e-20	0.733525	0.865292	0	65.7424	75.6266	0.202069
C1orf162	0.0137419	0.0337875	2.59978	0.457528	0	101.358	67.5393	-0.585659
C1orf21	0.00303297	0.00940013	1.6874	0.639739	0	26.8925	17.2381	-0.641603
C1orf52	4.95e-05	0.000265385	2.64604	0.449474	0	52.184	50.6781	-0.0422445
C1orf87	0.000239427	0.00105164	1.5713	0.665914	0	24.9664	5.23887	-2.25266
C1QBP	0.000541219	0.00215591	1.69022	0.63911	0	237.155	229.112	-0.0497792
C20orf141	0.00108674	0.00390923	2.83908	0.417106	0	10.7191	10.4113	-0.0420454
C20orf85	0.00168961	0.00569737	1.96209	0.580313	0	73.8789	8.89686	-3.05379
C21orf33	1e-20	9.12e-20	1.50559	0.68098	0	239.837	128.049	-0.905354
C2orf68	0.00596774	0.0167169	2.54742	0.466781	0	30.7335	24.0712	-0.352504
C2orf70	0.00510753	0.0146635	2.52134	0.471447	0	11.0206	9.36252	-0.235235
C2orf88	7.89e-06	5.37e-05	0.512397	0.91616	0	17.1888	7.20328	-1.25474
C3orf14	1.08e-05	6.95e-05	2.46952	0.480825	0	89.5644	40.01	-1.16257
C3orf33	4.8e-05	0.00025799	1.32763	0.722582	0	4.88111	6.73436	0.464331
C3orf38	1e-20	9.12e-20	1.4828	0.686247	0	32.7287	22.7577	-0.5242
C3orf58	0.000643728	0.00250349	0.599524	0.896541	0	28.9565	42.8733	0.566194
C4orf19	1e-20	9.12e-20	2.85755	0.414114	0	28.0986	7.67087	-1.87303
C4orf22	0.00138208	0.00478887	0.987287	0.804328	0	9.16743	4.36194	-1.07155
C4orf3	1e-20	9.12e-20	2.06031	0.559985	0	81.8593	43.7254	-0.904674
C4orf33	2.72e-05	0.000155929	1.25782	0.739172	0	24.4004	16.0637	-0.603096
C5	0.0189362	0.0439893	1.03465	0.792868	0	25.6618	17.8578	-0.523069
C5AR1	1e-20	9.12e-20	0.653428	0.884099	0	13.8169	17.0892	0.306651
C5orf51	0.000177061	0.00080719	1.37581	0.711214	0	68.516	70.0748	0.0324546
C6	1e-20	9.12e-20	2.8993	0.407412	0	8.32101	5.03704	-0.724183
C6orf203	0.0102172	0.0263798	2.55179	0.466004	0	14.7093	13.5453	-0.118934
C7	1e-20	9.12e-20	2.20931	0.530116	0	33.6237	5.52731	-2.60483
C8orf34	0.01919	0.0445128	2.22983	0.526097	0	8.02225	6.36301	-0.334298
C8orf46	0.000139785	0.000652174	2.30007	0.512507	0	3.01161	2.3224	-0.374918
C9orf135	0.000349821	0.00145759	0.844781	0.838729	0	55.31	5.98341	-3.2085
C9orf142	0.000305376	0.00129052	1.80576	0.613683	0	151.126	131.904	-0.196269
C9orf24	0.000489606	0.00197057	1.58743	0.662244	0	144.502	14.1148	-3.35582
C9orf3	0.00390323	0.0116197	2.28078	0.516214	0	36.2184	41.1163	0.182989
C9orf64	1e-20	9.12e-20	1.15073	0.764843	0	20.8986	23.7697	0.185717
C9orf66	0.00988459	0.0256922	1.36553	0.713635	0	10.4235	6.72374	-0.632504
CA13	1e-20	9.12e-20	1.4078	0.703708	0	20.4394	11.9486	-0.774507
CA7	0.001881	0.00623871	0.56721	0.903896	0	1.45567	2.84173	0.965086
CABP7	0.0134509	0.033193	1.01613	0.79735	0	5.26155	6.28435	0.256276
CABYR	1e-20	9.12e-20	1.23176	0.745398	0	9.35168	31.1061	1.7339
CACNA1D	0.00897921	0.0237235	0.170238	0.982245	0	6.63216	5.55835	-0.254823
CACNA1F	0.00185591	0.00616722	1.17249	0.759609	0	1.60431	3.02508	0.915016
CACNG6	0.00139427	0.0048263	2.2976	0.512981	0	22.568	6.74927	-1.74147
CAD	1e-20	9.12e-20	2.81115	0.421668	0	28.942	35.5626	0.297196
CALCOCO2	0.000410036	0.00168384	2.25414	0.521364	0	26.7612	18.3469	-0.544604
CALML5	0.00655556	0.0180696	0.552486	0.907218	0	66.7191	91.6807	0.458517
CALR3	0.00485663	0.0140602	1.849	0.604331	0	2.48755	2.58331	0.0544948
CAMK1D	7.17e-06	4.98e-05	2.82092	0.420068	0	56.525	36.1449	-0.645099
CAMK2G	9.1e-05	0.000448763	2.78248	0.426392	0	54.2713	41.6596	-0.381543
CAMKK2	5.02e-06	3.75e-05	2.83832	0.41723	0	28.5976	31.2954	0.130058
CAMLG	8.32e-05	0.000415324	1.92167	0.588823	0	330.093	192.457	-0.778332
CAMSAP1	0.001119	0.00401389	2.96448	0.397134	0	53.3444	40.5417	-0.395928
CAMTA1	0.0150387	0.0363966	2.99451	0.392473	0	13.9108	14.1743	0.0270714
CAND2	0.000530466	0.00211549	1.22457	0.747119	0	18.4184	11.7047	-0.654053
CAP1	0.000708961	0.00271703	2.30181	0.512175	0	735.871	645.791	-0.188386
CAPN2	0.00202007	0.00663371	1.54783	0.671276	0	39.3734	31.8483	-0.306008
CAPN6	2.15e-06	1.75e-05	2.4664	0.481395	0	8.5139	6.30986	-0.432212
CAPNS1	7.96e-05	0.000400577	1.49719	0.682919	0	446.232	284.099	-0.6514
CAPNS2	0.00527312	0.0150306	0.298158	0.960375	0	84.8883	48.0587	-0.820769
CAPRIN2	7.17e-06	4.98e-05	1.70666	0.635454	0	40.7244	44.3342	0.122526
CAPSL	0.00207527	0.00678781	1.08952	0.779604	0	65.6484	8.61329	-2.93012
CARD10	3.51e-05	0.00019337	2.88364	0.409915	0	50.351	67.5464	0.423858
CARD18	3.87e-05	0.000211433	0.814299	0.846044	0	1.93148	5.46584	1.50074
CASC1	0.000308961	0.00130408	2.11817	0.548245	0	30.9954	3.13946	-3.30347
CASP14	3.58e-06	2.82e-05	2.2932	0.513825	0	3.55184	5.76506	0.69877
CASP9	1e-20	9.12e-20	2.81779	0.420579	0	48.5461	26.012	-0.900181
CASZ1	5.02e-05	0.000267584	2.59869	0.457719	0	86.5398	55.0767	-0.651922
CAT	0.00962437	0.025147	1.37008	0.712563	0	77.7322	46.5268	-0.740451
CATSPERB	0.00656631	0.018092	0.23548	0.971668	0	4.88669	3.68593	-0.406831
CAV1	1e-20	9.12e-20	0.933018	0.817453	0	195.4	399.352	1.03123
CBLB	0.00836918	0.0223018	0.803164	0.84871	0	74.7269	67.3894	-0.149104
CBLC	0.0190882	0.0443062	2.21848	0.528317	0	33.9252	30.0114	-0.176847
CBR4	1.08e-05	6.95e-05	1.96394	0.579925	0	34.4849	24.3591	-0.501506
CBX1	1e-20	9.12e-20	1.4042	0.704551	0	22.6862	33.5593	0.564902
CBX7	1e-20	9.12e-20	1.15365	0.764141	0	99.9297	44.397	-1.17045
CCDC102A	0.00485376	0.0140594	1.43838	0.696563	0	31.031	26.5151	-0.226895
CCDC115	3.58e-06	2.82e-05	1.54174	0.672671	0	81.5749	55.6484	-0.551787
CCDC127	1.36e-05	8.58e-05	2.87117	0.411918	0	23.834	24.4045	0.0341288
CCDC134	0.00205591	0.00673239	0.67792	0.878385	0	7.66571	9.00829	0.232833
CCDC146	4.8e-05	0.00025799	1.19301	0.75468	0	32.8847	16.9803	-0.953554
CCDC28A	1e-20	9.12e-20	1.62756	0.653157	0	115.377	65.6864	-0.812688
CCDC3	0.00034552	0.00144096	0.618172	0.89226	0	27.463	39.2793	0.516278
CCDC34	6.31e-05	0.000324843	1.5294	0.675502	0	74.2018	90.0754	0.279679
CCDC43	0.000665233	0.00257492	1.04687	0.789913	0	23.8763	24.3974	0.0311467
CCDC47	0.0026595	0.00838039	2.20263	0.531431	0	37.7236	35.5317	-0.0863611
CCDC58	4.3e-06	3.34e-05	0.769463	0.856756	0	42.6054	50.2386	0.237759
CCDC59	0.000163441	0.000752972	2.19905	0.532136	0	140.068	146.618	0.0659374
CCDC60	7.17e-06	4.98e-05	1.98341	0.575857	0	34.4913	7.24919	-2.25034
CCDC65	7.96e-05	0.000400577	0.623695	0.890987	0	15.3351	3.91601	-1.96939
CCDC69	1e-20	9.12e-20	0.416308	0.936853	0	17.425	11.0152	-0.661667
CCDC71	0.00494409	0.0142765	2.32504	0.507741	0	20.7215	15.3215	-0.435572
CCDC84	4.8e-05	0.00025799	0.501367	0.918591	0	62.5998	42.9245	-0.544358
CCDC88A	7.24e-05	0.000367942	0.308272	0.958465	0	9.09878	11.962	0.394717
CCDC90B	0.00253692	0.00804867	1.35152	0.716937	0	182.476	124.55	-0.550984
CCDC97	0.0217613	0.0494172	0.726684	0.86691	0	66.1049	48.3924	-0.449975
CCL18	0.0179297	0.0420723	2.78415	0.426116	0	14.8934	26.8282	0.84908
CCL19	3.51e-05	0.00019337	2.49134	0.476858	0	331.524	92.7223	-1.83813
CCL21	1e-20	9.12e-20	0.780707	0.854076	0	177.521	37.2474	-2.25277
CCL3	1e-20	9.12e-20	1.84357	0.6055	0	21.8927	34.4895	0.65571
CCL8	5.3e-05	0.000281476	2.02986	0.566232	0	56.6203	64.9272	0.197505
CCNC	0.0108624	0.0278037	1.71933	0.632644	0	61.0991	45.9042	-0.412525
CCNDBP1	1e-20	9.12e-20	1.6043	0.658415	0	15.0862	11.945	-0.336823
CCNG2	1e-20	9.12e-20	1.21748	0.748814	0	48.346	21.9771	-1.1374
CCNH	1.58e-05	9.68e-05	1.43846	0.696544	0	23.0957	17.304	-0.416515
CCNI	0.000154839	0.000715706	1.905	0.592356	0	1143.51	741.605	-0.624744
CCNT1	1.43e-06	1.18e-05	2.73585	0.43417	0	93.5343	87.6523	-0.0937027
CCR1	0.00698638	0.0191023	2.35508	0.502051	0	10.3445	11.8168	0.191968
CCR5	0.0133111	0.0328713	0.159466	0.983851	0	13.5732	11.5826	-0.228805
CCT2	1e-20	9.12e-20	1.17076	0.760026	0	174.328	204.567	0.230767
CCT3	1e-20	9.12e-20	2.41553	0.490751	0	185.43	209.422	0.175543
CD109	7.17e-07	6.2e-06	1.49477	0.683478	0	10.2942	15.8353	0.621313
CD1E	1.51e-05	9.35e-05	2.11628	0.548626	0	13.9693	9.33551	-0.581458
CD2	0.0167398	0.0397887	1.04176	0.791148	0	83.2537	63.6583	-0.387164
CD24	1e-20	9.12e-20	2.50434	0.474508	0	1959.74	741.093	-1.40294
CD27	0.00331183	0.0101072	0.434416	0.933045	0	62.337	32.75	-0.928596
CD320	0.000400717	0.0016514	2.26317	0.519613	0	32.3926	28.6072	-0.179287
CD40LG	7.89e-06	5.37e-05	0.172829	0.981852	0	6.43184	3.35741	-0.937884
CD44	1.65e-05	0.000100656	2.31009	0.510592	0	759.296	716.692	-0.0833106
CD52	0.00624014	0.0173337	0.708381	0.871231	0	251.468	101.973	-1.30218
CD58	0.000339068	0.00141532	1.30149	0.72878	0	46.638	58.6176	0.329826
CD59	1e-20	9.12e-20	1.39498	0.706712	0	103.761	61.7507	-0.748732
CD70	1.08e-05	6.95e-05	2.61078	0.455603	0	9.57775	12.5323	0.387895
CD82	0.0104036	0.0267817	2.66165	0.446784	0	85.2489	51.5206	-0.726531
CD96	0.0175943	0.0414385	0.754371	0.860347	0	38.4959	25.997	-0.566357
CD99	7.17e-06	4.98e-05	1.15667	0.763414	0	171.397	105.361	-0.702002
CDC123	5.45e-05	0.000288206	0.0950207	0.992428	0	76.4167	79.2977	0.0533903
CDC23	0.0112222	0.028625	1.38611	0.708793	0	64.3893	59.9603	-0.102815
CDC42EP2	0.0203147	0.0466102	1.78292	0.61866	0	15.0707	14.9686	-0.00981067
CDC5L	7.03e-05	0.000358056	0.204129	0.97692	0	22.7617	25.4703	0.162205
CDC7	1e-20	9.12e-20	0.519538	0.914578	0	19.0274	26.714	0.489518
CDCA2	1e-20	9.12e-20	1.09175	0.779067	0	10.797	20.6204	0.933443
CDCA7L	1e-20	9.12e-20	1.9873	0.575046	0	18.5624	21.8895	0.237861
CDH13	1.29e-05	8.21e-05	1.31885	0.724662	0	13.8477	23.8816	0.786255
CDH2	0.00620502	0.0172533	0.335332	0.953252	0	15.0186	16.5594	0.140896
CDH26	1e-20	9.12e-20	2.10957	0.54998	0	52.1314	21.1202	-1.30353
CDH3	1e-20	9.12e-20	2.56176	0.464233	0	118.529	225.182	0.925859
CDH4	0.0107075	0.0274527	2.33422	0.505998	0	3.16611	4.26584	0.430119
CDHR1	0.000925448	0.00341354	1.84958	0.604206	0	8.10498	10.3888	0.358149
CDHR3	0.00766667	0.0206547	2.1623	0.539412	0	54.1828	5.83689	-3.21456
CDK4	1e-20	9.12e-20	1.46928	0.689379	0	141.592	221.382	0.644796
CDK6	1e-20	9.12e-20	0.751335	0.861068	0	88.2036	119.704	0.440566
CDK9	0.0183814	0.0428796	1.67091	0.64342	0	74.7084	67.331	-0.149999
CDKN1A	1e-20	9.12e-20	1.1244	0.771188	0	439.79	469.793	0.0952102
CDKN3	1e-20	9.12e-20	0.82645	0.843131	0	24.6197	59.1416	1.26436
CDNF	1e-20	9.12e-20	0.841183	0.839593	0	9.455	6.01527	-0.65245
CDR2L	1e-20	9.12e-20	2.17568	0.536754	0	58.036	78.4196	0.434267
CDS1	1e-20	9.12e-20	1.13659	0.768249	0	117.958	70.2964	-0.746754
CDS2	0.00117419	0.00417261	1.38398	0.709294	0	34.4227	36.4866	0.0840057
CDX2	0.0213613	0.0486514	1.20704	0.751317	0	3.1405	4.57805	0.543739
CEACAM5	1e-20	9.12e-20	1.65462	0.647069	0	186.006	52.974	-1.81199
CEACAM6	1e-20	9.12e-20	1.9742	0.577779	0	720.766	251.059	-1.5215
CEBPB	1e-20	9.12e-20	0.230287	0.972558	0	609.234	663.702	0.123539
CEBPZ	1.15e-05	7.37e-05	0.0390289	0.997973	0	120.173	110.959	-0.115076
CELF2	7.17e-07	6.2e-06	1.8938	0.594739	0	29.0825	11.9274	-1.28587
CELSR2	0.0162265	0.0387802	0.449533	0.92983	0	28.7004	29.4048	0.0349794
CENPBD1	0.0010509	0.00380582	2.18062	0.535775	0	18.2991	16.7252	-0.129751
CENPF	1e-20	9.12e-20	2.41897	0.490113	0	22.0805	36.7356	0.734411
CENPK	1e-20	9.12e-20	1.65768	0.646383	0	14.6039	20.9421	0.520052
CENPV	5.02e-06	3.75e-05	1.32346	0.72357	0	48.6168	55.4859	0.190667
CENPW	1e-20	9.12e-20	2.39022	0.495457	0	49.7828	70.6505	0.505052
CEP135	7.17e-06	4.98e-05	1.03389	0.793053	0	32.1763	33.5817	0.061675
CEP170	1e-20	9.12e-20	0.915187	0.821761	0	6.92842	8.55087	0.303543
CEP192	0.00342652	0.0104049	1.71711	0.633136	0	59.2311	60.3037	0.0258906
CEP250	1e-20	9.12e-20	1.05065	0.788998	0	11.1898	12.8902	0.204085
CEP350	0.00724875	0.0196846	1.17026	0.760145	0	78.4877	55.6316	-0.496563
CEP57L1	0.00150323	0.00514349	2.84608	0.415971	0	6.72639	7.58792	0.173871
CEP89	7.17e-06	4.98e-05	0.944495	0.814679	0	12.5463	15.4021	0.295862
CERCAM	1e-20	9.12e-20	2.61523	0.454825	0	18.2167	21.2796	0.224212
CERS2	1e-20	9.12e-20	2.7853	0.425926	0	70.2019	75.7339	0.109428
CERS6	1e-05	6.68e-05	1.54876	0.671064	0	152.991	189.543	0.309077
CES2	1e-20	9.12e-20	1.66758	0.644165	0	249.945	115.338	-1.11574
CES3	0.0179849	0.0421593	0.60923	0.894316	0	10.2783	8.14731	-0.335209
CES4A	1.43e-06	1.18e-05	2.56421	0.463798	0	36.6613	14.5103	-1.33718
CFD	1e-20	9.12e-20	2.52303	0.471144	0	590.359	86.9679	-2.76304
CFL1	1e-20	9.12e-20	2.06819	0.558376	0	700.923	699.076	-0.00380764
CFP	8.96e-05	0.000444365	2.69839	0.440501	0	10.1442	8.86672	-0.194185
CGGBP1	7.17e-06	4.98e-05	1.06631	0.785212	0	163.601	83.5338	-0.96975
CGN	1e-20	9.12e-20	0.55129	0.907487	0	135.678	52.7469	-1.36302
CGNL1	1e-20	9.12e-20	1.64298	0.649684	0	242.153	31.8363	-2.92717
CHAD	1e-20	9.12e-20	0.0291302	0.998689	0	9.18525	5.22878	-0.812846
CHAF1B	1e-20	9.12e-20	1.39808	0.705985	0	19.9454	24.0825	0.271927
CHCHD1	0.00807885	0.0216315	1.85109	0.60388	0	31.0573	25.944	-0.259529
CHCHD10	1.72e-05	0.000104348	2.45234	0.483966	0	300.709	166.881	-0.849545
CHCHD6	0.000601434	0.00236072	1.95014	0.582819	0	31.7693	27.7199	-0.196709
CHERP	0.00345376	0.0104694	2.04374	0.563378	0	30.6723	31.5881	0.0424462
CHFR	0.00211183	0.00688318	0.399859	0.940272	0	122.136	78.7848	-0.632499
CHIA	0.0157749	0.0378747	0.966623	0.809327	0	4.8953	6.07498	0.311481
CHMP2A	0.000115412	0.000551559	1.52174	0.677263	0	249.116	145.566	-0.775148
CHMP2B	1e-20	9.12e-20	1.24525	0.742174	0	71.1577	39.2336	-0.858929
CHN1	3.51e-05	0.00019337	2.09017	0.553904	0	45.5253	40.6061	-0.164974
CHORDC1	1e-20	9.12e-20	1.44213	0.695689	0	22.9927	27.7044	0.268942
CHP2	0.000123297	0.000583249	1.56541	0.667258	0	10.2258	14.8447	0.537738
CHPT1	1e-20	9.12e-20	0.705261	0.871966	0	133.307	37.3667	-1.83493
CHRNB4	6.16e-05	0.000319703	2.68865	0.442159	0	6.37317	6.76726	0.0865609
CHST11	1e-20	9.12e-20	1.50463	0.681201	0	6.18727	9.23581	0.577936
CHST15	0.000929032	0.00342043	0.646513	0.885707	0	100.915	90.1005	-0.163535
CHST3	1e-20	9.12e-20	0.964503	0.80984	0	43.8462	56.7642	0.372531
CHST7	1e-20	9.12e-20	0.583979	0.90009	0	43.3487	85.735	0.983897
CHSY3	5.02e-06	3.75e-05	1.14283	0.766746	0	9.46029	12.9875	0.457164
CHTOP	0.00160358	0.00544018	1.62633	0.653434	0	134.242	120.18	-0.159631
CIAPIN1	5.3e-05	0.000281476	0.560005	0.905524	0	29.1813	28.2694	-0.0458036
CIB1	4.8e-05	0.00025799	1.3026	0.728516	0	903.203	530.989	-0.766367
CIB2	5.88e-05	0.000305628	1.56641	0.66703	0	8.73303	12.3946	0.505157
CIDEA	9.89e-05	0.000483871	2.78647	0.425732	0	39.0846	10.2767	-1.92722
CIDEB	1e-20	9.12e-20	2.82482	0.419431	0	29.3053	19.0075	-0.624591
CISD2	1e-20	9.12e-20	2.88427	0.409815	0	30.5726	30.4997	-0.00344471
CIT	0.000352688	0.00146822	1.15154	0.764648	0	3.58501	5.95608	0.732385
CITED2	1e-20	9.12e-20	1.62173	0.654472	0	75.0546	33.4829	-1.16451
CKAP2	1e-20	9.12e-20	0.35563	0.949248	0	14.2326	20.2979	0.512134
CKAP5	1e-20	9.12e-20	1.8129	0.612131	0	149.389	187.805	0.330164
CLCN4	0.00634767	0.017566	1.78589	0.618009	0	4.67802	4.30136	-0.121106
CLCNKB	0.0180401	0.0422603	1.81413	0.611864	0	4.3444	3.68466	-0.237624
CLDN1	0.000425806	0.00173938	1.053	0.78843	0	284.715	260.395	-0.128819
CLDN10	1e-20	9.12e-20	0.112244	0.990329	0	371.291	36.0003	-3.36647
CLDN22	0.00127527	0.0044766	2.20413	0.531135	0	51.6355	9.07991	-2.50761
CLDN23	1e-20	9.12e-20	1.01215	0.798311	0	72.9255	29.3665	-1.31225
CLDN7	1e-20	9.12e-20	1.06495	0.78554	0	353.978	123.628	-1.51765
CLDN8	7.17e-06	4.98e-05	0.800369	0.849379	0	37.2572	14.3857	-1.37288
CLDND1	0.020367	0.0467149	2.66374	0.446425	0	185.853	233.342	0.328288
CLEC4D	0.00343154	0.0104133	1.03432	0.792949	0	5.70728	6.66716	0.224268
CLEC4E	0.00154695	0.00526984	1.96088	0.580566	0	6.70248	8.01323	0.257689
CLIC2	0.000731183	0.00279452	2.80484	0.422703	0	10.3039	8.78879	-0.229458
CLINT1	1e-20	9.12e-20	1.69642	0.637729	0	278.717	129.517	-1.10566
CLIP1	3.37e-05	0.000187176	0.579711	0.901061	0	192.997	125.254	-0.623718
CLN5	0.0215262	0.048955	2.60286	0.456988	0	43.9993	28.9129	-0.605768
CLOCK	1e-20	9.12e-20	1.9462	0.583649	0	41.5958	24.7454	-0.749279
CLSTN3	0.0010509	0.00380582	2.83156	0.418331	0	10.5612	10.4276	-0.0183557
CMA1	9.68e-05	0.000474851	0.549736	0.907836	0	5.8557	4.24245	-0.464942
CMAS	0.000114695	0.000549073	0.8382	0.84031	0	165.335	102.014	-0.696627
CMC1	0.0143785	0.0350848	2.96792	0.396598	0	30.246	25.7505	-0.232142
CMPK1	1e-20	9.12e-20	2.19083	0.533756	0	141.163	65.5694	-1.10627
CMYA5	8.96e-05	0.000444365	2.14916	0.542031	0	34.471	13.2248	-1.38214
CNGA4	0.0144452	0.0352229	0.861435	0.834723	0	7.34299	5.00074	-0.554226
CNN3	1e-20	9.12e-20	1.69747	0.637497	0	376.573	215.113	-0.807836
CNNM2	0.000757706	0.00287384	2.5262	0.470574	0	7.20231	8.06768	0.163694
CNPY3	7.89e-06	5.37e-05	0.276192	0.964442	0	36.1656	44.1778	0.288704
CNTNAP2	0.000141935	0.00066044	2.63981	0.450553	0	13.3159	66.9326	2.32956
CNTROB	2.15e-05	0.000127119	0.44835	0.930083	0	10.7188	13.3936	0.321395
COBL	1e-20	9.12e-20	1.69307	0.638476	0	83.0805	20.0435	-2.05138
COCH	0.00616344	0.0171651	1.44551	0.694903	0	16.0998	31.3537	0.961589
COG3	1e-20	9.12e-20	2.28128	0.516117	0	39.9738	27.5887	-0.534974
COL10A1	1e-20	9.12e-20	1.42055	0.700725	0	4.54476	23.8463	2.39149
COL12A1	1e-20	9.12e-20	1.21323	0.749834	0	32.2095	48.9828	0.604788
COL16A1	7.17e-06	4.98e-05	2.14684	0.542494	0	66.845	64.4505	-0.0526267
COL17A1	1e-20	9.12e-20	0.511146	0.916436	0	334.532	854.713	1.3533
COL18A1	0.0126093	0.0314613	1.01853	0.796768	0	65.029	62.1443	-0.0654609
COL4A1	1e-20	9.12e-20	0.611643	0.893762	0	188.282	383.133	1.02495
COL4A2	1e-20	9.12e-20	0.431243	0.933715	0	23.1871	38.6494	0.737123
COL4A5	1e-20	9.12e-20	1.11047	0.774547	0	72.781	106.697	0.551884
COL4A6	1e-20	9.12e-20	0.540849	0.90983	0	7.08165	22.9343	1.69535
COL6A2	0.00280574	0.00877972	2.55412	0.46559	0	95.7606	72.9914	-0.391705
COL8A2	0.0112681	0.0287176	2.32037	0.50863	0	24.0119	23.1218	-0.0544953
COMMD10	0.000851613	0.00317732	1.29762	0.729699	0	45.2058	31.6519	-0.514217
COMMD2	1e-20	9.12e-20	1.40577	0.704182	0	41.4782	65.6496	0.662435
COMTD1	0.000248746	0.00108846	2.64981	0.448824	0	98.6918	57.2392	-0.785925
COPB2	0.000512545	0.0020546	1.26757	0.736849	0	193.511	159.916	-0.2751
COPS2	0.000756272	0.00286997	1.62096	0.654648	0	14.1512	16.5528	0.226154
COPS3	0.00225807	0.00728661	2.03465	0.565246	0	224.442	218.999	-0.0354145
COQ3	0.0110444	0.0282076	2.09448	0.55303	0	57.9512	57.3374	-0.0153635
COQ9	0.0194645	0.0449925	2.73299	0.434651	0	126.003	80.4541	-0.647218
COTL1	0.00943369	0.0247136	0.518812	0.91474	0	20.3274	20.0199	-0.021997
COX4I1	0.00632832	0.0175228	1.67928	0.641551	0	1695.89	1105.7	-0.617087
COX5A	0.000165591	0.000761873	2.87967	0.410552	0	657.676	472.007	-0.478569
COX7A2L	1e-05	6.68e-05	2.00375	0.571629	0	227.666	216.416	-0.0731106
CPAMD8	0.000496057	0.00199481	2.90569	0.406396	0	9.62463	8.02115	-0.262921
CPEB3	1e-20	9.12e-20	1.23082	0.745622	0	60.578	24.4603	-1.30835
CPLX1	3.15e-05	0.000178354	2.82799	0.418913	0	15.0915	9.62399	-0.64903
CPNE7	0.000217204	0.00096099	2.76988	0.428481	0	6.13564	7.17975	0.226719
CPNE8	2.37e-05	0.000138481	1.21477	0.749463	0	34.8906	40.0768	0.199928
CPSF1	5.02e-05	0.000267584	2.45787	0.482954	0	81.0077	68.4372	-0.243279
CPSF3	1e-20	9.12e-20	0.390151	0.942269	0	110.602	104.216	-0.0857995
CPSF4	0.000201434	0.000900641	2.68993	0.441942	0	216.194	174.744	-0.307086
CPT1A	0.000521864	0.00208536	1.29855	0.729479	0	13.0883	20.5516	0.650968
CPT2	1e-20	9.12e-20	0.372755	0.945811	0	79.6106	51.6561	-0.624021
CPVL	0.00122366	0.0043248	0.41913	0.936263	0	112.556	64.6729	-0.799409
CRABP2	0.000925448	0.00341354	0.970829	0.80831	0	315.465	112.252	-1.49074
CREG2	1e-20	9.12e-20	2.93807	0.401272	0	3.21474	6.19748	0.946978
CRIPAK	3.58e-06	2.82e-05	2.34164	0.50459	0	75.6135	38.8084	-0.962275
CRLS1	0.00100287	0.00365752	0.43642	0.93262	0	162.459	189.353	0.221002
CRTAC1	1e-20	9.12e-20	2.96195	0.397529	0	16.6296	4.05349	-2.03652
CRY2	1e-20	9.12e-20	0.451259	0.929461	0	60.2385	30.8333	-0.966197
CRYZ	0.0124946	0.0312142	0.265838	0.96632	0	74.5048	46.1373	-0.6914
CSAD	0.00113477	0.00405897	2.17658	0.536576	0	71.6568	43.9049	-0.706723
CSK	3.58e-05	0.00019685	0.856583	0.835891	0	253.791	151.136	-0.747798
CSNK2A2	0.000301792	0.00127731	1.49082	0.68439	0	63.3763	53.8956	-0.233776
CSPG4	1e-20	9.12e-20	1.9531	0.582197	0	16.0077	29.2818	0.87124
CSRP2	4.3e-06	3.34e-05	1.05514	0.787913	0	93.8731	113.348	0.271979
CTAGE5	0.00224444	0.00724601	1.20602	0.751561	0	21.6154	16.1284	-0.422457
CTBS	0.00293333	0.00913189	0.424183	0.935203	0	48.6195	35.1527	-0.467899
CTDP1	0.0124495	0.0311125	0.895417	0.826534	0	21.7905	19.285	-0.176224
CTDSP1	1e-20	9.12e-20	1.23212	0.745312	0	136.246	76.9056	-0.825053
CTNNA1	1e-20	9.12e-20	2.21645	0.528715	0	757.559	451.932	-0.745252
CTNNBIP1	1e-20	9.12e-20	1.81406	0.61188	0	77.707	38.7584	-1.00354
CTSB	0.00128961	0.0045167	2.4616	0.48227	0	608.745	669.647	0.137563
CTSC	1e-20	9.12e-20	2.70317	0.439688	0	202.36	263.217	0.379334
CTSF	1e-20	9.12e-20	1.07871	0.782217	0	67.2461	25.3659	-1.40656
CTSO	0.000311111	0.00131197	0.765838	0.85762	0	32.9845	17.1143	-0.94659
CTTN	0.00312617	0.00963544	0.531828	0.911845	0	234.012	221.772	-0.0775079
CTTNBP2	1e-20	9.12e-20	2.8957	0.407987	0	8.29557	5.87303	-0.498236
CUEDC2	0.0101993	0.0263481	1.19793	0.7535	0	84.8579	67.9396	-0.320796
CUL4B	8.32e-05	0.000415324	0.798817	0.84975	0	28.5783	22.7245	-0.330671
CUL9	0.0171427	0.0405735	0.53557	0.91101	0	40.3713	29.8098	-0.437543
CWF19L1	1.15e-05	7.37e-05	2.86841	0.412361	0	118.644	96.0548	-0.304711
CWH43	1.08e-05	6.95e-05	2.54152	0.467834	0	16.183	6.6145	-1.29078
CX3CR1	1e-20	9.12e-20	0.464986	0.926514	0	21.5441	8.63749	-1.31861
CXADR	0.00429462	0.0126126	1.05868	0.787057	0	98.5067	97.9917	-0.00756179
CXCL14	0.0182602	0.0426612	1.75082	0.625695	0	232.933	300.57	0.367788
CXCL16	0.00284516	0.00888715	1.48066	0.686741	0	173.814	167.685	-0.0517888
CXCL5	1e-20	9.12e-20	0.132798	0.98763	0	7.17403	11.0899	0.628389
CXCR2	1e-20	9.12e-20	2.46467	0.481709	0	19.8823	9.23899	-1.10568
CYB561D1	2.87e-06	2.33e-05	1.3415	0.719302	0	125.632	81.1969	-0.629714
CYB5A	1e-20	9.12e-20	1.76865	0.62178	0	198.625	90.2387	-1.13823
CYB5D2	1e-20	9.12e-20	2.63601	0.451212	0	48.0817	31.0026	-0.633098
CYBRD1	1e-20	9.12e-20	1.44201	0.695718	0	237.967	86.8147	-1.45475
CYP1A1	0.00513835	0.0147429	2.21575	0.528853	0	4.23092	4.14817	-0.0284957
CYP1B1	0.00178566	0.00598079	2.90036	0.407244	0	49.2715	27.8181	-0.824729
CYP24A1	0.00323871	0.00992313	2.76238	0.429731	0	12.0658	11.4646	-0.0737383
CYP26A1	0.000688889	0.00264957	0.920173	0.820557	0	10.1971	82.5978	3.01795
CYP26B1	3.58e-06	2.82e-05	0.119735	0.989368	0	37.813	51.676	0.450615
CYP27A1	2.15e-05	0.000127119	1.12556	0.770909	0	49.2155	25.4641	-0.950649
CYP2F1	1e-20	9.12e-20	2.15392	0.541081	0	35.0153	5.1579	-2.76313
CYP2J2	1e-20	9.12e-20	2.0298	0.566244	0	91.9452	22.1616	-2.05271
CYP2U1	1e-20	9.12e-20	0.252145	0.968762	0	14.7757	10.0544	-0.555391
CYP7B1	3.51e-05	0.00019337	0.329573	0.954374	0	7.26012	6.67988	-0.120172
CYTH1	0.000194982	0.000874879	2.41549	0.490758	0	258.267	174.89	-0.562412
CYTH3	0.00196918	0.00648642	2.69363	0.441311	0	18.2172	16.215	-0.167972
D2HGDH	1e-20	9.12e-20	2.39291	0.494955	0	184.267	82.286	-1.16308
DAB2IP	0.00133979	0.0046655	0.0799433	0.994131	0	13.711	15.2059	0.149296
DACH1	0.0071491	0.0194405	1.97838	0.576906	0	10.0721	7.83959	-0.361514
DACT1	0.00517921	0.0148205	2.98475	0.393982	0	8.77704	9.19008	0.0663436
DAG1	0.0159405	0.0381751	1.45614	0.69243	0	81.4075	67.0842	-0.279188
DAGLA	1e-20	9.12e-20	1.79605	0.615795	0	18.0165	9.03801	-0.995239
DAP3	1e-20	9.12e-20	1.54613	0.671666	0	137.353	147.76	0.105371
DAPK3	1e-20	9.12e-20	1.5553	0.669567	0	16.9106	20.8553	0.30249
DARS	0.00011828	0.000563525	2.9376	0.401346	0	520.253	435.153	-0.257692
DARS2	1e-20	9.12e-20	1.08615	0.78042	0	18.4766	25.8735	0.485777
DBF4B	0.00911828	0.0240363	2.62242	0.453573	0	4.43239	6.42269	0.535094
DBP	0.00718495	0.0195228	0.411706	0.937814	0	19.1164	14.5392	-0.394862
DCAF11	7.17e-07	6.2e-06	0.920384	0.820506	0	69.5497	37.5819	-0.888008
DCAF4	1.29e-05	8.21e-05	1.66172	0.645479	0	29.5898	34.5553	0.223807
DCAF7	0.0144975	0.0353319	2.0319	0.565813	0	145.196	118.679	-0.290936
DCBLD1	1e-20	9.12e-20	2.02283	0.567682	0	10.6421	20.3051	0.932059
DCLRE1B	1e-20	9.12e-20	0.714496	0.869789	0	4.93034	8.07756	0.712232
DCN	3.58e-06	2.82e-05	2.10689	0.55052	0	1312.68	510.78	-1.36174
DCP1A	1e-20	9.12e-20	0.61522	0.892939	0	48.4016	28.8527	-0.746346
DCP1B	0.0192151	0.0445562	2.8263	0.419189	0	14.6254	11.2494	-0.37863
DCTPP1	1e-20	9.12e-20	1.80424	0.614013	0	263.014	226.65	-0.214677
DCUN1D1	7.89e-06	5.37e-05	0.797564	0.85005	0	23.4682	35.6892	0.604784
DCUN1D5	1e-20	9.12e-20	2.85568	0.414415	0	97.8795	194.408	0.99001
DCXR	3.23e-05	0.000180505	0.658815	0.882845	0	195.386	99.0643	-0.979889
DDB1	1e-20	9.12e-20	1.14934	0.765178	0	613.344	529.159	-0.212996
DDIT3	1e-20	9.12e-20	1.54181	0.672655	0	40.3998	64.027	0.664332
DDT	0.0215749	0.0490499	0.885066	0.82903	0	487.561	314.263	-0.633609
DDX10	1e-20	9.12e-20	0.652133	0.884401	0	59.9604	65.3128	0.123355
DDX20	1e-20	9.12e-20	2.09541	0.552841	0	5.60135	8.60053	0.618651
DDX23	1e-20	9.12e-20	2.15879	0.54011	0	75.4173	74.0534	-0.0263292
DDX24	0.0115025	0.0292011	0.650065	0.884881	0	168.38	135.475	-0.313696
DDX28	4.3e-06	3.34e-05	2.20992	0.529997	0	32.5113	37.6923	0.213326
DDX39A	1e-20	9.12e-20	1.99339	0.573779	0	222.944	256.424	0.201847
DDX52	0.0091362	0.0240699	1.32036	0.724304	0	39.7255	39.8299	0.00378669
DDX54	0.00362939	0.0109234	1.75073	0.625716	0	19.2375	20.1464	0.0665968
DDX55	1e-20	9.12e-20	2.14495	0.542872	0	135.182	119.24	-0.181041
DDX60	1e-20	9.12e-20	2.26358	0.519533	0	21.7366	38.2373	0.814854
DDX60L	1e-20	9.12e-20	1.41225	0.702666	0	11.268	16.1047	0.515255
DEAF1	0.000159857	0.000737434	1.45377	0.692981	0	40.1844	24.8009	-0.69624
DEFB1	0.000246595	0.00107972	1.77075	0.62132	0	427.321	270.222	-0.661174
DEK	1e-20	9.12e-20	1.22609	0.746754	0	80.3993	100.935	0.328175
DENND5A	0.00118064	0.00418871	1.99673	0.573085	0	68.5182	70.5009	0.0411537
DEPDC1	1e-20	9.12e-20	2.28331	0.515726	0	8.14329	15.3662	0.916079
DEPDC7	8.32e-05	0.000415324	0.362883	0.947799	0	8.11285	10.5192	0.374738
DERA	0.00112545	0.00403288	0.527043	0.912911	0	211.652	204.307	-0.0509554
DERL1	1e-20	9.12e-20	1.09099	0.779251	0	110.951	114.893	0.0503748
DFNA5	1e-20	9.12e-20	1.38256	0.709627	0	40.0286	69.9881	0.806079
DGAT1	0.00361649	0.010894	2.62327	0.453425	0	46.2155	29.903	-0.628088
DGCR14	0.000847312	0.00316551	1.51576	0.678638	0	24.0042	22.4209	-0.0984462
DGKE	0.00124158	0.00438037	0.101042	0.991712	0	6.82648	8.77182	0.361735
DHCR24	0.0163405	0.0390125	2.35588	0.5019	0	151.247	88.81	-0.768108
DHCR7	1e-20	9.12e-20	0.917277	0.821257	0	57.6592	114.66	0.991738
DHDDS	1e-20	9.12e-20	2.73647	0.434065	0	57.3157	32.3793	-0.823858
DHRS12	1e-20	9.12e-20	2.01721	0.568842	0	17.4485	11.5246	-0.598392
DHRS13	0.00170179	0.00573291	0.485806	0.921999	0	19.5999	29.5249	0.591086
DHRS3	1e-20	9.12e-20	2.83635	0.417551	0	188.998	79.1762	-1.25523
DHRS7B	0.00070681	0.00271103	1.49145	0.684246	0	63.816	40.8396	-0.64395
DHX15	0.0210344	0.0480167	2.88749	0.4093	0	347.118	261.073	-0.410973
DHX16	7.89e-06	5.37e-05	1.26436	0.737613	0	109.151	89.5158	-0.286116
DHX33	1e-20	9.12e-20	1.47265	0.688596	0	49.9881	57.8311	0.21026
DHX34	0.001681	0.00567247	1.60549	0.658146	0	22.9264	20.9504	-0.130038
DHX36	1e-20	9.12e-20	1.8545	0.603147	0	32.285	46.1241	0.51466
DHX40	7.89e-06	5.37e-05	2.25908	0.520405	0	115.845	112.391	-0.0436724
DIMT1	0.000258781	0.00112637	0.663405	0.881776	0	200.771	119.161	-0.752633
DIP2B	1e-20	9.12e-20	2.12144	0.547587	0	122.765	169.185	0.462704
DKC1	1e-20	9.12e-20	0.727959	0.866609	0	198.475	250.364	0.335065
DKK1	3.3e-05	0.000184	1.02905	0.794224	0	38.1511	89.1118	1.22389
DKK3	0.000291756	0.00124199	2.78623	0.425771	0	208.501	276.337	0.406377
DKK4	1e-20	9.12e-20	2.29698	0.5131	0	10.2101	4.67563	-1.12676
DLC1	0.00148602	0.00509212	1.77476	0.620443	0	32.2952	17.1919	-0.909589
DLEC1	0.0102416	0.0264232	2.57472	0.461938	0	27.5965	10.0245	-1.46095
DLG3	1e-20	9.12e-20	0.657344	0.883188	0	26.1356	14.7198	-0.828254
DLGAP4	1.43e-06	1.18e-05	1.8631	0.601302	0	37.4066	34.525	-0.115652
DLK2	0.0020552	0.00673163	1.14671	0.765812	0	42.9019	43.4442	0.018122
DLX5	1e-20	9.12e-20	0.469665	0.925503	0	14.6546	79.7517	2.44416
DMPK	0.0168552	0.0399864	0.131258	0.987839	0	14.3825	12.178	-0.240032
DMRTA1	5.02e-06	3.75e-05	0.453183	0.92905	0	12.6346	7.85298	-0.686068
DMXL2	1e-20	9.12e-20	1.37098	0.712352	0	11.0005	11.9207	0.115901
DNAH1	1e-20	9.12e-20	0.340682	0.952204	0	48.5869	18.3116	-1.40781
DNAI1	0.00286093	0.00893041	1.48978	0.684631	0	31.8715	6.66817	-2.2569
DNAJA1	0.000467384	0.0018937	2.24594	0.522957	0	439.888	409.573	-0.103015
DNAJA4	0.00322294	0.00987915	1.74591	0.626777	0	189.683	93.379	-1.02242
DNAJB11	1e-20	9.12e-20	2.6301	0.452237	0	310.442	437.423	0.494706
DNAJC14	6.45e-06	4.74e-05	1.57593	0.66486	0	30.986	30.8833	-0.00478693
DNAJC17	1e-20	9.12e-20	0.279306	0.963872	0	46.1098	23.2808	-0.985931
DNAJC19	0.00353763	0.0106841	0.175073	0.981509	0	21.8443	26.7391	0.291692
DNAJC2	1.43e-06	1.18e-05	2.19058	0.533805	0	6.08267	8.98399	0.562651
DNAJC4	1e-20	9.12e-20	2.70394	0.439559	0	94.6592	43.1796	-1.13239
DNAL1	0.00516201	0.0147864	2.22853	0.526351	0	12.1492	14.557	0.26085
DNASE1L2	0.00279355	0.00874551	2.69412	0.441227	0	3.22463	5.66213	0.812211
DNASE1L3	5.02e-06	3.75e-05	1.43979	0.696234	0	60.6152	21.5549	-1.49166
DNASE2	1e-20	9.12e-20	1.70804	0.635149	0	99.6418	96.4124	-0.0475311
DNTTIP1	1e-20	9.12e-20	2.34611	0.503746	0	63.6742	59.7704	-0.0912787
DNTTIP2	0.00267814	0.00843151	2.34738	0.503504	0	5.62835	7.55173	0.424096
DOCK10	0.011038	0.0281963	0.902754	0.824763	0	64.7073	38.5595	-0.74684
DOCK5	1e-20	9.12e-20	1.13718	0.768106	0	8.21458	11.8865	0.533067
DOCK8	7.89e-06	5.37e-05	2.46201	0.482196	0	38.4814	23.7729	-0.694841
DOK4	0.00117061	0.00416688	1.97367	0.57789	0	30.2274	19.1528	-0.658301
DOK5	0.00513477	0.0147357	2.80137	0.423275	0	6.32336	5.9156	-0.0961667
DONSON	1e-20	9.12e-20	2.39035	0.495434	0	22.4769	27.6022	0.296339
DOPEY2	1e-20	9.12e-20	1.42391	0.699939	0	134.83	53.6786	-1.32872
DPEP2	0.00422437	0.0124377	2.14357	0.543148	0	19.6499	12.9841	-0.597771
DPF2	0.000116846	0.000557646	1.69736	0.63752	0	89.7529	84.3677	-0.0892692
DPH2	0.0120853	0.0304003	1.29064	0.731358	0	76.3589	67.4113	-0.179806
DPH3	0.0204961	0.04698	2.84259	0.416536	0	29.4929	31.8006	0.108686
DPP3	1e-20	9.12e-20	1.49733	0.682886	0	44.6488	47.1163	0.077605
DPT	1e-20	9.12e-20	1.47992	0.686912	0	98.0441	22.6999	-2.11074
DPY19L4	1e-20	9.12e-20	0.649449	0.885025	0	20.7282	26.5889	0.359231
DPY30	7.17e-06	4.98e-05	0.753149	0.860637	0	216.419	197.842	-0.129474
DPYD	0.00315771	0.00971334	1.5159	0.678606	0	24.0978	16.5871	-0.538835
DPYSL3	0.000605735	0.00237626	0.765518	0.857696	0	366.257	231.492	-0.661896
DR1	2.65e-05	0.000152326	0.130823	0.987898	0	28.0106	30.8293	0.13833
DRD3	0.0128581	0.0319562	2.42541	0.488922	0	7.19891	6.73442	-0.0962248
DROSHA	7.17e-06	4.98e-05	1.03414	0.792991	0	56.4659	50.3176	-0.166318
DSCAM	0.000207168	0.000922733	1.52026	0.677601	0	6.28305	6.97289	0.150292
DSCR3	4.8e-05	0.00025799	1.21215	0.750092	0	70.4634	44.0237	-0.678593
DSE	7.17e-06	4.98e-05	1.83452	0.607453	0	59.4463	71.9156	0.274718
DSG2	1e-20	9.12e-20	2.33368	0.506099	0	135.165	199.879	0.564403
DTL	1e-20	9.12e-20	2.57801	0.461358	0	9.03373	16.7151	0.88776
DTX1	0.00548387	0.0155393	1.03453	0.792898	0	13.4845	8.3175	-0.697086
DTX3	0.000182079	0.000826554	1.38139	0.709903	0	21.3621	22.6401	0.083828
DTX3L	1e-20	9.12e-20	1.40657	0.703996	0	12.7102	17.6103	0.470438
DUOX2	0.000111111	0.000535036	1.82394	0.609739	0	24.0658	14.7632	-0.704981
DUS4L	1e-20	9.12e-20	1.17689	0.758551	0	24.4985	25.3333	0.0483392
DUSP12	1e-20	9.12e-20	1.04047	0.79146	0	87.5638	92.6573	0.0815702
DUSP7	1e-20	9.12e-20	0.743383	0.862956	0	12.2181	15.9263	0.382394
DUT	3.58e-05	0.00019685	2.1693	0.538021	0	41.3393	37.9019	-0.125244
DVL2	6.31e-05	0.000324843	1.8493	0.604267	0	26.026	33.0709	0.345608
DVL3	1e-20	9.12e-20	1.4497	0.693928	0	62.4347	105.296	0.754032
DYM	7.89e-06	5.37e-05	0.664442	0.881534	0	78.9264	51.2761	-0.622222
DYNLT1	0.00215054	0.00698487	0.750534	0.861258	0	252.23	173.351	-0.541044
DYRK1A	5.38e-05	0.000284954	0.844974	0.838682	0	64.0846	44.388	-0.529807
DYRK3	1e-20	9.12e-20	1.04191	0.791113	0	10.5205	12.6793	0.269275
DYSF	2.15e-05	0.000127119	1.71154	0.634371	0	24.1644	26.3682	0.125916
DZIP1	2.37e-05	0.000138481	2.96777	0.39662	0	5.72232	7.07627	0.306388
DZIP1L	0.00689893	0.0188817	0.936584	0.816591	0	15.0039	14.3805	-0.0612185
E2F3	1e-20	9.12e-20	0.840648	0.839722	0	47.6836	58.5421	0.295981
E2F4	1e-20	9.12e-20	0.921391	0.820263	0	114.409	107.106	-0.0951674
EARS2	0.0058681	0.0164708	1.73706	0.628727	0	37.9578	31.449	-0.271379
EBAG9	0.00151541	0.00517503	0.507512	0.917238	0	118.931	100.944	-0.236563
EBNA1BP2	1e-20	9.12e-20	1.02159	0.796027	0	249.449	257.657	0.0467036
ECE1	5.02e-05	0.000267584	1.12914	0.770045	0	11.6016	12.7788	0.139426
ECEL1	0.00273405	0.00858236	2.33695	0.505479	0	3.03195	5.03064	0.730494
ECHDC2	1e-20	9.12e-20	2.95176	0.399123	0	479.293	136.938	-1.80739
EDAR	1e-20	9.12e-20	2.26547	0.519168	0	17.3032	8.92426	-0.955231
EFHC2	0.000143369	0.000664673	0.229855	0.972632	0	13.6444	6.58531	-1.05099
EFNB1	1e-20	9.12e-20	2.83926	0.417077	0	33.3799	65.7198	0.977348
EFNB2	1e-20	9.12e-20	0.795222	0.85061	0	60.7711	98.0907	0.690732
EFR3A	1.08e-05	6.95e-05	0.75577	0.860014	0	168.452	170.61	0.0183651
EFTUD2	1e-20	9.12e-20	0.302636	0.959532	0	122.325	145.19	0.247224
EGFL7	0.00982581	0.0255728	0.86726	0.833321	0	15.2334	12.4505	-0.291037
EGLN3	0.00910251	0.0240038	1.46523	0.690319	0	7.80188	12.545	0.685221
EHD2	0.0052767	0.0150378	1.33458	0.720938	0	22.6557	21.6803	-0.0634876
EHHADH	5.02e-06	3.75e-05	0.825245	0.84342	0	11.4562	16.9197	0.562567
EID3	0.000622939	0.00243213	1.09419	0.778477	0	7.02833	11.481	0.707999
EIF1	0.000739068	0.0028108	0.580417	0.9009	0	727.591	673.707	-0.111007
EIF1AD	0.0096466	0.0251862	1.33051	0.7219	0	5.92868	8.05602	0.442355
EIF1AY	0.000328315	0.00137538	2.34624	0.50372	0	106.319	47.1078	-1.17436
EIF2AK2	1e-20	9.12e-20	1.54835	0.671156	0	112.962	144.138	0.351608
EIF2B2	0.0115233	0.0292485	2.80235	0.423113	0	92.378	86.4852	-0.0950956
EIF2B5	5.02e-06	3.75e-05	1.34305	0.718937	0	116.27	125.561	0.110904
EIF2D	0.00540645	0.015348	2.18811	0.534294	0	84.0389	47.8436	-0.812731
EIF3F	0.000327599	0.00137279	2.46505	0.481641	0	364.667	199.507	-0.870138
EIF4A2	0.0109821	0.0280689	2.1902	0.533882	0	861.7	779.23	-0.145136
EIF4B	9.32e-05	0.000458392	2.21889	0.528237	0	611.408	357.035	-0.776069
EIF4E3	1e-20	9.12e-20	1.16089	0.762399	0	58.5158	27.9434	-1.06632
EIF4EBP1	0.00729462	0.0197938	0.805953	0.848043	0	19.6159	22.3543	0.188526
EIF4ENIF1	0.00333835	0.0101659	2.4322	0.487668	0	42.5632	33.0199	-0.366271
EIF5A2	1e-20	9.12e-20	2.20165	0.531623	0	10.111	17.0633	0.754971
ELAC1	0.00162437	0.00550401	2.53926	0.468238	0	13.5893	9.78299	-0.474128
ELAVL2	7.96e-05	0.000400577	1.05002	0.789151	0	1.18055	2.86638	1.27976
ELF2	9.96e-05	0.000486524	1.04029	0.791504	0	88.1747	63.2955	-0.478262
ELF3	1e-20	9.12e-20	0.182526	0.98036	0	262.136	88.3824	-1.56849
ELF5	2.65e-05	0.000152326	2.97939	0.394814	0	111.517	30.2798	-1.88084
ELMO3	0.000554839	0.0022045	2.50211	0.47491	0	39.9186	35.2722	-0.17853
ELOVL5	0.000262366	0.00113559	2.78965	0.425207	0	39.593	38.8214	-0.0283931
EMG1	1e-20	9.12e-20	0.216766	0.974838	0	109.955	110.877	0.0120545
EMILIN2	1.43e-06	1.18e-05	2.81849	0.420465	0	41.2316	61.9935	0.588366
EMP1	1e-20	9.12e-20	2.25527	0.521144	0	1687.7	576.162	-1.55051
EMP3	0.0104272	0.0268327	2.57628	0.461663	0	216.791	220.07	0.0216591
ENO1	1e-20	9.12e-20	1.57268	0.665599	0	1368.76	1564.01	0.192386
ENO2	1e-20	9.12e-20	0.527965	0.912706	0	24.6557	33.1414	0.42671
ENOPH1	0.000291756	0.00124199	0.684947	0.876739	0	93.6949	105.697	0.173894
ENPP6	0.00334122	0.0101724	0.883026	0.829522	0	4.40765	3.17639	-0.472623
ENTPD3	0.0142409	0.0348465	0.642838	0.886559	0	79.3529	49.0119	-0.695151
ENTPD5	0.000994265	0.00362899	2.52613	0.470588	0	12.3332	9.835	-0.32655
ENY2	1e-20	9.12e-20	0.440509	0.931753	0	189.646	239.257	0.335246
EPB41L1	0.000107527	0.00051957	2.37429	0.498438	0	21.3249	17.7165	-0.267442
EPB41L3	1e-20	9.12e-20	2.74304	0.432963	0	46.6753	27.077	-0.785589
EPCAM	0.000566308	0.00224432	2.44628	0.485078	0	382.211	531.218	0.474936
EPHX1	2.01e-05	0.00011976	2.99464	0.392452	0	76.4213	46.5989	-0.713678
EPHX2	1e-20	9.12e-20	1.35725	0.715586	0	80.9941	24.2148	-1.74193
EPN3	3.37e-05	0.000187176	2.69021	0.441894	0	37.7092	20.069	-0.909946
EPPK1	1e-20	9.12e-20	0.931968	0.817707	0	8.4034	10.4503	0.314495
EPS15	1.08e-05	6.95e-05	2.83058	0.41849	0	33.9331	21.7092	-0.644387
EPSTI1	1e-20	9.12e-20	2.41747	0.490391	0	70.8789	135.339	0.933145
EPT1	9.32e-06	6.26e-05	0.918564	0.820946	0	35.79	43.9357	0.295838
ERBB2	1e-20	9.12e-20	2.5597	0.464599	0	237.939	115.488	-1.04284
ERBB3	1e-20	9.12e-20	0.313214	0.957524	0	200.396	100.63	-0.993789
ERC1	0.0037828	0.0113192	1.80358	0.614157	0	43.1144	37.8231	-0.188901
ERC2	6.59e-05	0.000338111	2.33732	0.505409	0	1.46989	3.80591	1.37254
ERCC3	1.43e-06	1.18e-05	1.3801	0.710206	0	64.0037	57.3684	-0.1579
ERCC8	0.000184229	0.000834687	2.18234	0.535436	0	10.4832	11.8114	0.172104
ERF	1e-20	9.12e-20	2.94214	0.400632	0	28.4525	36.8529	0.373224
ERGIC1	1e-20	9.12e-20	2.57325	0.462198	0	59.3216	27.7114	-1.09807
ERGIC2	0.0132029	0.0326618	0.479056	0.923468	0	19.8496	20.6348	0.0559681
ERI1	1.43e-06	1.18e-05	2.61157	0.455465	0	33.8352	31.8653	-0.0865394
ERMP1	0.000219355	0.000969582	0.0602563	0.996136	0	74.851	45.1634	-0.728868
ERP27	0.0181247	0.0424157	0.953521	0.812496	0	20.3248	13.7619	-0.562561
ESAM	1e-20	9.12e-20	2.59343	0.458643	0	55.3099	31.3695	-0.818175
ESCO1	0.000964158	0.00353482	2.2819	0.515998	0	12.8877	15.9781	0.310108
ESF1	0.0116645	0.0295157	0.285404	0.96275	0	4.90475	6.58313	0.424593
ESRP2	5.73e-05	0.000299625	2.96772	0.396629	0	7.611	8.43142	0.147689
ESRRA	0.00607455	0.0169446	0.961904	0.810469	0	70.6699	52.688	-0.42362
ESYT1	1e-20	9.12e-20	0.132262	0.987703	0	176.807	160.108	-0.143134
ETAA1	0.00131613	0.00459344	2.73244	0.434743	0	4.73581	6.87467	0.53768
ETS2	0.000536201	0.00213775	1.98312	0.575918	0	133.951	110.993	-0.271231
EVC	0.00011828	0.000563525	2.80914	0.421998	0	5.10595	6.61694	0.373985
EXOC5	0.00477563	0.0138618	0.900491	0.825309	0	18.2554	17.5949	-0.0531708
EXOG	0.00902007	0.0238134	0.342742	0.951799	0	5.82853	7.02897	0.27018
EXOSC2	1e-20	9.12e-20	1.41806	0.701308	0	32.2754	40.4088	0.324231
EXOSC4	1e-20	9.12e-20	1.65447	0.647103	0	49.5769	68.8723	0.474255
EXT2	1e-20	9.12e-20	2.47003	0.480731	0	39.502	40.2113	0.0256751
EYA1	1.58e-05	9.68e-05	2.9618	0.397553	0	18.4329	7.69634	-1.26004
EYA2	1e-20	9.12e-20	1.24793	0.741533	0	16.013	10.2299	-0.646457
F2RL1	2.15e-06	1.75e-05	1.04526	0.790302	0	26.1716	39.9071	0.608644
F3	0.0182394	0.0426269	2.38491	0.49645	0	84.6525	59.7012	-0.503792
F5	1.58e-05	9.68e-05	1.85572	0.602885	0	53.426	9.08783	-2.55553
FA2H	1e-20	9.12e-20	1.62703	0.653276	0	10.0537	6.98454	-0.525483
FADD	1e-20	9.12e-20	0.116988	0.989724	0	66.5521	131.789	0.985675
FADS1	1e-20	9.12e-20	1.09298	0.778769	0	20.7733	48.46	1.22206
FAIM	0.000382796	0.00158175	1.90108	0.59319	0	27.9671	29.6209	0.0828857
FAM101B	6.16e-05	0.000319703	1.73624	0.628908	0	12.1588	14.923	0.29554
FAM104B	0.00629319	0.0174533	1.05045	0.789047	0	25.909	18.1832	-0.510847
FAM107B	1e-20	9.12e-20	1.21172	0.750195	0	209.681	60.1315	-1.802
FAM110B	0.00562007	0.0158672	2.34818	0.503355	0	9.67149	6.75497	-0.51779
FAM114A2	0.000488889	0.00197053	2.36139	0.500863	0	10.1518	8.38787	-0.27536
FAM117A	7.17e-06	4.98e-05	0.832848	0.841595	0	10.9108	9.32917	-0.225941
FAM120A	0.0100122	0.0259617	1.30128	0.72883	0	358.942	330.796	-0.117808
FAM131A	1e-20	9.12e-20	0.659141	0.88277	0	45.0852	75.3427	0.740812
FAM149A	1e-20	9.12e-20	2.40501	0.492703	0	26.6675	9.03062	-1.56219
FAM150A	0.00115269	0.00411569	2.97586	0.395363	0	6.99247	4.20772	-0.732763
FAM161A	0.00219498	0.00711431	0.453884	0.9289	0	7.28761	8.63705	0.245092
FAM161B	0.0070086	0.0191425	1.91493	0.59025	0	5.09932	5.04237	-0.0162011
FAM173B	0.00129104	0.00451831	0.310711	0.958002	0	24.4881	23.532	-0.0574529
FAM177A1	0.00507383	0.0145938	2.42966	0.488138	0	3848.23	2877.99	-0.419135
FAM189A2	1e-20	9.12e-20	1.62663	0.653367	0	30.9528	9.88869	-1.64622
FAM200A	5.02e-06	3.75e-05	0.728073	0.866582	0	18.2441	18.5062	0.0205789
FAM207A	5.52e-05	0.000291336	1.46462	0.69046	0	25.9354	24.4733	-0.0837145
FAM208A	0.019286	0.044691	0.599398	0.89657	0	17.2586	14.2662	-0.274709
FAM26F	0.000286022	0.0012228	0.556638	0.906283	0	10.6766	12.3816	0.213743
FAM3B	1e-20	9.12e-20	0.576323	0.901831	0	140.071	31.8022	-2.13896
FAM3C	1.08e-05	6.95e-05	0.33072	0.954151	0	48.2651	57.5996	0.255077
FAM46C	0.0127276	0.031694	1.30031	0.729059	0	362.13	164.586	-1.13767
FAM50A	3.3e-05	0.000184	1.64782	0.648597	0	240.905	218.151	-0.143135
FAM53B	0.0157878	0.0378875	0.365858	0.947201	0	85.5578	62.1479	-0.461195
FAM57A	7.17e-07	6.2e-06	2.86826	0.412387	0	87.2524	121.543	0.478198
FAM58A	3.66e-05	0.000200236	1.72425	0.631556	0	63.6491	65.0679	0.0318054
FAM64A	1e-20	9.12e-20	1.17334	0.759405	0	11.9408	29.5465	1.30709
FAM71F1	0.0010595	0.00383459	0.67283	0.879575	0	4.87526	6.61825	0.440973
FAM81B	0.0154581	0.037241	2.47608	0.479629	0	6.4601	5.43649	-0.24888
FAM83B	1e-20	9.12e-20	0.277133	0.96427	0	19.023	31.3507	0.720751
FAM89A	1e-20	9.12e-20	2.93131	0.402337	0	56.8951	123.957	1.12346
FAM92A1	1e-20	9.12e-20	0.114961	0.989984	0	11.7399	18.3067	0.640945
FAM96A	1.58e-05	9.68e-05	0.829952	0.84229	0	206.605	205.498	-0.00775623
FAM98C	7.53e-05	0.000380849	1.14465	0.766307	0	28.0071	21.6129	-0.373898
FANCC	1e-20	9.12e-20	0.0570443	0.996438	0	6.78947	9.55758	0.493346
FANCD2	3.23e-05	0.000180505	1.17929	0.757975	0	34.2829	36.9847	0.109443
FANCG	7.17e-06	4.98e-05	0.363838	0.947607	0	60.4503	62.2777	0.0429653
FANK1	0.0018	0.00602014	2.34495	0.503964	0	8.06915	7.20373	-0.163674
FAR1	1e-20	9.12e-20	1.80186	0.61453	0	77.0206	51.7886	-0.572611
FARSA	1e-20	9.12e-20	1.36611	0.713498	0	33.8174	39.0991	0.209368
FASTKD3	0.000559857	0.00222254	2.52073	0.471557	0	29.7368	28.5079	-0.0608877
FAT1	1e-20	9.12e-20	2.74057	0.433377	0	78.4898	121.385	0.629016
FAT4	0.00135771	0.00471379	1.01922	0.796602	0	8.76358	7.19702	-0.28412
FBP1	0.00269749	0.00847522	2.79882	0.423694	0	80.4069	33.5235	-1.26215
FBRS	9.03e-05	0.000447443	2.2314	0.52579	0	85.1681	58.2336	-0.548461
FBXL12	0.000324731	0.00136159	1.40188	0.705093	0	30.8054	27.7603	-0.150158
FBXL14	3.37e-05	0.000187176	0.779586	0.854343	0	10.6837	8.64478	-0.305513
FBXL16	5.73e-06	4.24e-05	0.511862	0.916278	0	14.3915	10.1219	-0.507745
FBXL8	0.000189247	0.000854369	2.69399	0.441249	0	11.6267	7.35481	-0.660677
FBXO11	0.000751971	0.00285598	1.76211	0.623215	0	190.44	158.047	-0.268981
FBXO15	0.0164358	0.0391999	2.97024	0.396237	0	33.2668	7.97749	-2.06008
FBXO18	0.0132423	0.0327303	2.75238	0.431399	0	130.485	97.8864	-0.414698
FBXO24	0.00464875	0.0135386	1.40463	0.704449	0	4.85048	4.87916	0.00850366
FBXO36	0.00198208	0.0065243	0.836077	0.84082	0	4.58055	4.50293	-0.0246562
FBXO42	0.0145763	0.0354931	2.80867	0.422074	0	15.6768	14.7527	-0.0876526
FBXW4	3.15e-05	0.000178354	1.32273	0.723743	0	102.737	59.9602	-0.776883
FBXW7	0.000278136	0.00119128	1.33478	0.720891	0	63.4281	39.5162	-0.682679
FCGR2B	0.0121362	0.030499	1.66519	0.644701	0	47.0615	26.4877	-0.829223
FEZ2	0.00469534	0.0136629	2.58449	0.460215	0	143.275	126.928	-0.174773
FFAR3	0.00929677	0.0244008	1.38782	0.708393	0	4.64619	5.38071	0.211749
FGD2	0.000364158	0.00151281	2.45956	0.482644	0	59.6605	32.8765	-0.85972
FGD4	1e-20	9.12e-20	2.40535	0.492639	0	8.90606	8.39837	-0.084679
FGD5	1e-20	9.12e-20	1.69443	0.638173	0	28.2894	16.6457	-0.765111
FGF2	0.00437921	0.0128421	2.87379	0.411496	0	14.6135	10.1722	-0.522676
FGGY	1.72e-05	0.000104348	1.9105	0.59119	0	164.784	43.3097	-1.92781
FHIT	0.00182294	0.00608373	2.33707	0.505457	0	15.2624	10.3862	-0.555319
FHL5	1e-20	9.12e-20	2.19713	0.532515	0	5.12176	3.06254	-0.741911
FIGNL1	7.17e-07	6.2e-06	1.24485	0.742269	0	13.7245	16.9358	0.303323
FILIP1	0.0116344	0.0294555	1.95815	0.581137	0	12.8439	11.6548	-0.140162
FILIP1L	0.00174552	0.00585759	0.145755	0.985831	0	35.262	37.177	0.076296
FIP1L1	6.74e-05	0.00034407	2.4062	0.492482	0	61.6004	58.9526	-0.063386
FJX1	1e-20	9.12e-20	2.06584	0.558855	0	24.9315	52.9808	1.0875
FKBP2	0.000683154	0.00263042	1.79329	0.616395	0	190.276	103.478	-0.878771
FKBP4	0.00247814	0.00788549	1.70177	0.63654	0	70.9086	66.5701	-0.0910876
FLNA	1e-20	9.12e-20	2.868	0.412428	0	21.2689	32.4176	0.608037
FLNC	0.0192201	0.0445604	2.31618	0.509429	0	52.1174	31.3484	-0.733374
FLT3	3.23e-05	0.000180505	1.01325	0.798047	0	5.49594	4.09579	-0.424227
FMO1	0.00302867	0.00939306	0.0619735	0.995972	0	23.8721	14.1751	-0.751968
FMO5	0.000138351	0.000646133	1.00325	0.800465	0	21.6537	6.66102	-1.7008
FN3KRP	1e-20	9.12e-20	2.13068	0.545731	0	122.287	144.384	0.239643
FNBP1	1e-20	9.12e-20	1.82531	0.609442	0	186.22	101.674	-0.87306
FNDC3B	1e-20	9.12e-20	1.87645	0.598442	0	86.2837	109.606	0.34517
FNDC4	1e-20	9.12e-20	2.9119	0.405409	0	24.4169	12.3332	-0.985334
FNDC5	1e-20	9.12e-20	2.08964	0.554011	0	17.6276	5.61914	-1.64942
FNIP2	0.00715986	0.019466	1.87363	0.599045	0	14.0163	14.7628	0.0748552
FOLR1	1e-20	9.12e-20	2.30751	0.511084	0	243.826	16.5437	-3.8815
FOXF1	0.000243011	0.00106503	0.862195	0.83454	0	11.6786	8.92615	-0.387759
FOXF2	0.0113326	0.0288485	2.92099	0.403969	0	18.0495	24.6611	0.450275
FOXN2	7.17e-06	4.98e-05	1.65615	0.646726	0	69.4006	84.0078	0.275575
FOXO4	1e-20	9.12e-20	2.76619	0.429096	0	88.5658	45.239	-0.969184
FOXP3	0.000206452	0.000919834	1.44214	0.695688	0	5.14033	6.39143	0.314278
FPR1	0.000371326	0.00153938	0.561426	0.905203	0	19.1962	22.8983	0.254424
FPR2	1e-20	9.12e-20	2.94494	0.400193	0	1.93233	5.37479	1.47586
FRAT1	0.00363226	0.010925	1.4959	0.683216	0	10.3013	7.06075	-0.544938
FRAT2	0.0048595	0.0140614	1.06686	0.785079	0	106.654	71.8537	-0.5698
FRG1	0.0151247	0.0365921	0.667987	0.880707	0	82.069	59.9816	-0.452317
FRS2	0.00913262	0.0240688	1.31967	0.724467	0	32.4439	26.6086	-0.28605
FRZB	1e-20	9.12e-20	2.39043	0.495419	0	161.024	21.2645	-2.92076
FSTL3	7.89e-06	5.37e-05	1.79857	0.615246	0	24.2066	31.609	0.384936
FTH1	0.00112186	0.00402314	2.2325	0.525576	0	97.0184	92.9446	-0.0618866
FTSJ3	1e-20	9.12e-20	1.79702	0.615584	0	25.0473	29.0228	0.212535
FUBP1	0.000169892	0.000777559	0.377124	0.944927	0	14.1653	15.6082	0.139943
FUK	0.00144588	0.00497656	1.62376	0.654015	0	42.8371	26.8382	-0.674574
FUNDC2	0.00317778	0.00976432	2.50291	0.474766	0	7.89058	8.6032	0.124742
FUS	1e-20	9.12e-20	1.6815	0.641056	0	17.3204	19.3614	0.160711
FUT11	0.0179835	0.0421593	2.94339	0.400437	0	10.039	11.9904	0.256266
FUT2	1e-20	9.12e-20	0.0799429	0.994131	0	126.328	44.9661	-1.49027
FXR1	1e-20	9.12e-20	1.28442	0.732835	0	100.715	149.276	0.567694
FXR2	1e-20	9.12e-20	1.6351	0.651457	0	28.295	26.9749	-0.0689261
FXYD5	0.00212473	0.00692038	2.58635	0.459887	0	280.036	266.381	-0.0721194
FZD2	1e-20	9.12e-20	2.1289	0.546089	0	13.2637	22.247	0.746122
FZD6	1e-20	9.12e-20	1.61161	0.65676	0	24.0799	47.2252	0.971728
FZD7	0.00222724	0.00719546	2.12267	0.54734	0	21.3511	57.6866	1.43393
GAA	1e-20	9.12e-20	0.644114	0.886263	0	32.8152	42.8105	0.383599
GABARAPL2	1.58e-05	9.68e-05	1.40329	0.704764	0	356.844	207.115	-0.784864
GABRG3	0.0162875	0.0388925	0.315425	0.957102	0	3.24125	5.07583	0.647093
GAD1	4.09e-05	0.000222222	2.30583	0.511405	0	7.02344	11.8239	0.751458
GAK	1e-20	9.12e-20	1.93826	0.58532	0	368.726	182.228	-1.01681
GAL3ST4	2.65e-05	0.000152326	2.7764	0.4274	0	29.0461	30.749	0.0821949
GALM	0.0114337	0.0290422	0.488266	0.921462	0	30.4026	19.2735	-0.657574
GALNS	1e-20	9.12e-20	2.35867	0.501375	0	16.7944	16.8454	0.00437249
GALNT10	0.00102509	0.00372979	0.773871	0.855706	0	6.98893	8.05592	0.204979
GALNT3	0.000724014	0.0027694	2.77664	0.42736	0	36.3931	23.3889	-0.637839
GALT	0.00381864	0.0114166	0.491495	0.920756	0	72.0709	45.7937	-0.654268
GAP43	1.43e-06	1.18e-05	0.684036	0.876952	0	5.47	7.2253	0.401518
GAPDH	1e-20	9.12e-20	0.782151	0.853731	0	1303.1	1394.87	0.0981751
GAPT	1.79e-05	0.000108038	1.69592	0.637842	0	14.2366	6.88786	-1.04748
GAR1	0.00791398	0.0212512	2.22248	0.527533	0	148.045	132.4	-0.161133
GART	1e-20	9.12e-20	1.86641	0.600591	0	118.577	114.563	-0.0496873
GAS2L3	0.000194265	0.000871943	2.37572	0.49817	0	9.03729	10.5853	0.2281
GATAD2A	0.000324731	0.00136159	0.224319	0.973571	0	152.131	152.476	0.00326483
GATM	1.15e-05	7.37e-05	1.51181	0.679547	0	35.6791	11.601	-1.62084
GBAS	0.0178287	0.0418986	0.331207	0.954056	0	45.3249	45.2103	-0.003652
GBF1	0.0194072	0.0449195	1.43371	0.697653	0	39.1993	28.6265	-0.453475
GBP5	1e-20	9.12e-20	1.916	0.590023	0	21.5903	91.7386	2.08714
GCHFR	1e-20	9.12e-20	0.840759	0.839695	0	144.56	46.1431	-1.64748
GCNT3	1e-20	9.12e-20	1.70864	0.635015	0	625.562	89.8924	-2.79888
GDAP1	0.000768459	0.00290909	1.61218	0.65663	0	8.44295	9.84465	0.221592
GDI1	5.73e-06	4.24e-05	1.08897	0.779739	0	41.9223	42.2305	0.0105687
GDPD2	1e-20	9.12e-20	2.62627	0.452902	0	5.97586	8.39003	0.489531
GEM	0.0107434	0.0275395	2.19218	0.53349	0	19.3842	16.5715	-0.226178
GEMIN4	0.00128315	0.00449636	1.35175	0.716882	0	107.378	113.475	0.0796827
GEMIN5	0.000737634	0.00280994	0.83928	0.840051	0	18.1621	18.4561	0.0231663
GEMIN6	1e-20	9.12e-20	1.42256	0.700255	0	54.1149	56.9005	0.0724164
GEMIN7	7.89e-06	5.37e-05	1.38883	0.708155	0	8.08811	10.3603	0.357186
GEMIN8	0.000653763	0.00253756	1.17546	0.758895	0	13.8524	10.4513	-0.406458
GEN1	0.000341219	0.00142387	2.57798	0.461363	0	10.252	11.9029	0.215418
GFI1	0.00583584	0.0163968	1.1918	0.754971	0	12.8939	13.8237	0.100461
GFM1	1e-20	9.12e-20	0.943489	0.814922	0	75.1501	76.2244	0.0204777
GFOD1	0.0220595	0.0499805	1.79084	0.616929	0	90.3692	113.41	0.327645
GGA1	0.0124143	0.0310414	2.21224	0.529542	0	15.4593	13.603	-0.184548
GGA3	0.00940287	0.0246467	0.521417	0.914162	0	37.8427	29.0891	-0.379538
GGCT	0.0144946	0.0353311	2.22874	0.52631	0	144.918	158.192	0.12644
GGN	0.0160086	0.0383119	1.83537	0.607267	0	4.14236	5.25562	0.343409
GIGYF2	0.00990323	0.025731	2.20687	0.530596	0	45.2185	33.5294	-0.431486
GIMAP4	0.0017491	0.00586821	2.73804	0.433802	0	140.383	75.488	-0.895053
GIMAP7	1e-20	9.12e-20	0.947992	0.813834	0	130.8	58.5383	-1.1599
GINS3	2.15e-06	1.75e-05	2.4707	0.480609	0	37.9719	55.1975	0.539672
GIPR	5.3e-05	0.000281476	1.51732	0.678279	0	5.49665	6.84003	0.315449
GJA1	1e-20	9.12e-20	2.45147	0.484126	0	68.8112	171.866	1.32057
GJA4	0.000843011	0.00315028	1.48863	0.684898	0	24.3033	15.0698	-0.68949
GLDC	0.000445161	0.00181155	1.18773	0.755949	0	13.0549	25.221	0.950039
GLI1	0.0172229	0.0407151	2.86558	0.412818	0	6.2622	13.111	1.06604
GLMN	0.00119498	0.00423311	2.17886	0.536125	0	38.9542	38.7512	-0.00754075
GLO1	1e-20	9.12e-20	1.85619	0.602784	0	248.515	271.55	0.127885
GLRB	0.00155341	0.00528794	1.56132	0.668191	0	11.6408	4.06549	-1.51768
GLRX2	3.37e-05	0.000187176	1.8942	0.594652	0	19.6897	24.0925	0.291144
GLRX3	1e-20	9.12e-20	1.45247	0.693282	0	124.703	145.286	0.220393
GLT1D1	0.000624373	0.00243568	2.12815	0.546239	0	4.78077	5.97808	0.32244
GMCL1	0.000610753	0.00239259	2.02513	0.567207	0	22.0233	22.5423	0.0336016
GMFB	1e-20	9.12e-20	2.20921	0.530137	0	102.049	98.4497	-0.0518009
GNA14	1e-20	9.12e-20	2.90432	0.406613	0	16.8593	8.38709	-1.00731
GNB4	1.29e-05	8.21e-05	0.704617	0.872117	0	11.4143	16.1222	0.498205
GNE	1e-20	9.12e-20	1.42685	0.699253	0	121.431	34.3401	-1.82217
GNG13	0.00857061	0.022756	1.13374	0.768937	0	9.87205	8.88996	-0.151173
GNG4	1e-20	9.12e-20	2.6668	0.445899	0	28.5791	14.7296	-0.956241
GNG7	1e-20	9.12e-20	2.64136	0.450285	0	59.3889	15.647	-1.92431
GNL3	7.17e-06	4.98e-05	2.31979	0.508739	0	180.002	107.079	-0.749344
GOLGA1	0.0132423	0.0327303	1.34324	0.718892	0	24.1375	18.7862	-0.361605
GOLGA2	0.000105376	0.000510417	0.183523	0.980204	0	88.904	52.9455	-0.747739
GOLPH3L	1e-20	9.12e-20	2.40669	0.492391	0	47.0471	23.6511	-0.992197
GOLT1B	1e-20	9.12e-20	2.04371	0.563385	0	31.6777	31.3792	-0.0136585
GORAB	1e-20	9.12e-20	1.62828	0.652995	0	28.5868	27.9031	-0.0349246
GORASP1	1e-20	9.12e-20	0.961796	0.810495	0	79.2329	40.4073	-0.971483
GPATCH1	0.0131771	0.0326202	2.78428	0.426094	0	8.19723	8.15057	-0.00823552
GPATCH2	1e-20	9.12e-20	2.70269	0.439771	0	19.1205	21.5676	0.173743
GPATCH4	3.37e-05	0.000187176	0.633448	0.888734	0	72.8376	72.8673	0.000588515
GPBP1L1	0.00184731	0.00614742	1.02014	0.796378	0	48.1613	36.2189	-0.411133
GPD1L	1e-20	9.12e-20	0.821218	0.844386	0	273.503	65.2546	-2.0674
GPN1	1e-20	9.12e-20	0.271437	0.965308	0	147.565	153.314	0.0551384
GPR108	1e-20	9.12e-20	0.786466	0.852701	0	58.9853	37.653	-0.647591
GPR137B	1e-20	9.12e-20	0.374487	0.945461	0	31.7172	37.0512	0.224254
GPR146	9.82e-05	0.000480702	2.19051	0.533819	0	9.83587	8.20415	-0.261699
GPR155	0.0102244	0.0263885	2.20252	0.531453	0	9.81857	8.69203	-0.175821
GPR160	0.0112796	0.0287345	0.493429	0.920333	0	17.3511	12.5857	-0.463242
GPR162	9.82e-05	0.000480702	0.30437	0.959205	0	59.8196	16.3424	-1.872
GPR18	0.0130581	0.032384	2.15105	0.541654	0	15.9285	6.3703	-1.32217
GPR4	0.000472401	0.00190904	1.40668	0.70397	0	13.8507	14.1493	0.030767
GPR68	5.02e-05	0.000267584	1.70608	0.635584	0	23.7705	32.6627	0.458474
GPRC5A	0.0131505	0.0325804	0.289688	0.961956	0	53.1121	25.6224	-1.05163
GPS1	0.000219355	0.000969582	1.35533	0.716039	0	191.149	152.694	-0.324052
GPT	1e-20	9.12e-20	1.52678	0.676104	0	25.4735	7.21415	-1.8201
GPX1	3.66e-05	0.000200236	0.855671	0.83611	0	621.74	341.194	-0.865718
GPX5	0.0193176	0.0447542	2.74701	0.432298	0	16.0798	7.30166	-1.13895
GRAMD1C	1e-20	9.12e-20	1.60244	0.658838	0	12.2749	7.63814	-0.684423
GRAMD2	0.0023871	0.00764112	1.00044	0.801146	0	7.69464	9.71847	0.336876
GRB2	0.00011828	0.000563525	1.22906	0.746044	0	40.9011	38.1037	-0.102207
GRIA2	1.58e-05	9.68e-05	2.85448	0.414609	0	8.84035	2.74033	-1.68975
GRIA4	0.00882796	0.0233593	1.23378	0.744915	0	2.47278	2.75121	0.153935
GRINA	1.43e-06	1.18e-05	1.8068	0.613457	0	67.4867	75.0424	0.153103
GRK5	9.1e-05	0.000448763	0.195836	0.978259	0	93.8557	61.6386	-0.60661
GRPEL2	5.02e-06	3.75e-05	1.22309	0.747472	0	86.1308	42.7979	-1.00899
GRWD1	0.000209319	0.000928753	1.77754	0.619835	0	65.085	56.4969	-0.204152
GSK3B	1e-20	9.12e-20	1.47653	0.687697	0	74.7882	97.9389	0.38907
GSTA2	5.73e-06	4.24e-05	0.360108	0.948354	0	237.744	77.3549	-1.61984
GSTA5	2.15e-05	0.000127119	1.29846	0.729498	0	13.9762	7.04485	-0.988329
GSTO1	1e-20	9.12e-20	2.30328	0.511893	0	354.04	501.879	0.503427
GTF2E1	1e-20	9.12e-20	1.61964	0.654944	0	23.1072	27.1782	0.234105
GTF2E2	1.43e-06	1.18e-05	1.28586	0.732494	0	219.987	236.356	0.103546
GTF2F2	0.006119	0.0170515	2.46972	0.480788	0	116.136	117.149	0.0125376
GTF2H4	1e-20	9.12e-20	2.47483	0.479857	0	43.83	48.9903	0.160578
GTF2H5	0.00595054	0.0166854	1.87437	0.598886	0	234.566	148.496	-0.659566
GTF3A	0.00226738	0.0073133	1.60742	0.657709	0	266.266	156.713	-0.764742
GTF3C3	1.43e-06	1.18e-05	2.62556	0.453026	0	51.9832	58.1712	0.162261
GTPBP4	1e-20	9.12e-20	2.74001	0.433471	0	198.182	204.983	0.0486788
GTPBP6	0.000131183	0.000614919	2.14027	0.543809	0	253.197	162.103	-0.643349
GTSE1	1e-20	9.12e-20	2.0493	0.562238	0	12.1585	20.7358	0.770158
GTSF1	3.51e-05	0.00019337	2.47409	0.479991	0	8.97292	27.512	1.61641
GUCY1A2	0.00115627	0.00412427	1.18478	0.756657	0	7.03802	7.96844	0.179129
GUCY1B3	7.17e-06	4.98e-05	0.734104	0.865154	0	7.47809	9.28992	0.312997
GUCY2C	1.86e-05	0.000112021	0.890459	0.82773	0	6.16764	3.72728	-0.726596
GUSB	0.00018638	0.000843061	0.393771	0.941526	0	141.922	91.0436	-0.640467
GZMM	0.0178932	0.0420024	1.38101	0.709991	0	10.5879	9.95816	-0.0884655
H1FX	1e-20	9.12e-20	2.27089	0.518121	0	74.6074	77.919	0.0626562
H2AFJ	0.00171254	0.00576496	2.29668	0.513158	0	319.757	221.757	-0.527996
H2AFY2	0.000123297	0.000583249	2.74749	0.432217	0	105.979	123.695	0.223007
HACE1	4.09e-05	0.000222222	1.80477	0.613898	0	17.0332	13.1685	-0.371254
HAO1	0.0177312	0.0417184	2.478	0.479281	0	4.27325	4.94631	0.211019
HAPLN1	0.000578495	0.00228547	2.22088	0.527848	0	7.09015	8.68708	0.293055
HARS	0.00540645	0.015348	1.15622	0.763524	0	186.578	127.524	-0.549015
HAS3	1e-20	9.12e-20	0.884102	0.829263	0	152.119	278.788	0.873967
HAUS1	0.000655914	0.00254449	0.952838	0.812662	0	28.8597	31.519	0.127163
HBEGF	0.00420932	0.0124065	2.31358	0.509923	0	128.238	100.198	-0.355966
HBP1	1e-20	9.12e-20	1.94651	0.583583	0	73.6909	44.629	-0.723506
HBQ1	0.017757	0.0417653	1.97008	0.57864	0	9.08592	8.5948	-0.0801683
HCCS	0.000375627	0.00155582	2.44362	0.485566	0	31.0487	28.5205	-0.122536
HCK	1.08e-05	6.95e-05	2.10977	0.549939	0	26.7462	30.611	0.194716
HCRT	0.0208724	0.0477171	1.85347	0.60337	0	8.3583	9.35082	0.161882
HCST	0.00783799	0.0210674	1.86387	0.601137	0	122.783	84.2124	-0.544004
HDAC11	1e-20	9.12e-20	1.54493	0.671941	0	20.3037	12.207	-0.734032
HDAC2	4.3e-06	3.34e-05	2.50145	0.475029	0	143.983	161.43	0.165008
HDAC4	0.0126839	0.0316134	2.07517	0.556952	0	12.45	12.1084	-0.0401373
HDC	0.00585878	0.0164513	2.72946	0.435245	0	32.3282	16.504	-0.969981
HEATR1	1e-20	9.12e-20	2.74806	0.432121	0	80.6888	84.8899	0.0732249
HEBP2	1e-20	9.12e-20	2.58197	0.460659	0	260.599	126.396	-1.04388
HECTD1	1e-20	9.12e-20	2.3627	0.500615	0	234.346	145.684	-0.685793
HEPACAM	0.0122889	0.0308104	1.87369	0.599031	0	12.4848	6.62584	-0.913995
HEPACAM2	0.000123297	0.000583249	1.04263	0.790937	0	5.69548	3.6859	-0.6278
HERC3	1e-20	9.12e-20	2.51471	0.472638	0	15.2348	9.5373	-0.675715
HERC5	1e-20	9.12e-20	1.52619	0.676239	0	67.9183	94.8131	0.481285
HES1	0.00106523	0.00384775	1.92662	0.587777	0	56.6892	42.4643	-0.416824
HES4	0.0172179	0.0407102	1.04102	0.791328	0	158.775	141.119	-0.17007
HES5	0.00444516	0.0130082	0.955469	0.812025	0	20.1111	22.6788	0.173357
HEYL	0.000673835	0.00259812	1.06854	0.784674	0	27.0077	24.2856	-0.153267
HFE	0.0011319	0.00405184	2.31441	0.509767	0	3.99684	5.19231	0.377515
HHIPL2	0.00997491	0.0258787	0.631111	0.889275	0	3.18981	4.93325	0.62907
HIBCH	4.09e-05	0.000222222	0.604975	0.895292	0	82.3241	50.5363	-0.703996
HILPDA	0.00735341	0.0199339	2.96127	0.397635	0	36.2146	42.1368	0.218509
HIRA	0.000392115	0.00161739	1.16954	0.760318	0	9.21147	10.4157	0.177259
HIST1H1C	0.000236559	0.00104134	1.57164	0.665838	0	85.5221	103.227	0.271446
HIST1H1E	1e-20	9.12e-20	2.74968	0.43185	0	7.71019	10.5455	0.451792
HIST1H2AA	0.0124093	0.0310344	2.48554	0.477909	0	3.89739	4.84723	0.314651
HIST1H2AB	0.000190681	0.000859451	0.841056	0.839624	0	7.06222	8.56186	0.277802
HIST1H2AE	1.43e-06	1.18e-05	0.449355	0.929868	0	9.23266	13.036	0.497684
HIST1H2AG	1e-20	9.12e-20	1.28193	0.733429	0	11.1623	13.3886	0.262377
HIST1H2AH	4.8e-05	0.00025799	2.60384	0.456817	0	4.94358	7.57042	0.614817
HIST1H2AK	1e-20	9.12e-20	0.382168	0.943901	0	7.2792	10.3215	0.503799
HIST1H2AM	1e-20	9.12e-20	1.47554	0.687926	0	9.62544	12.6776	0.397356
HIST1H2BD	1e-20	9.12e-20	2.11181	0.549527	0	66.8892	96.3105	0.525919
HIST1H2BJ	1e-20	9.12e-20	2.4505	0.484303	0	11.1118	14.6556	0.399349
HIST1H2BK	1e-20	9.12e-20	1.65781	0.646354	0	275.786	495.442	0.845167
HIST1H2BM	1e-20	9.12e-20	2.32666	0.507432	0	9.64773	11.9097	0.303873
HIST1H3B	5.02e-06	3.75e-05	1.52051	0.677544	0	10.3246	12.2507	0.246779
HIST1H3G	1e-20	9.12e-20	1.3014	0.7288	0	7.18116	13.1081	0.868174
HIST1H3H	1e-20	9.12e-20	1.04611	0.790096	0	7.71435	13.4943	0.80673
HIST1H4E	0.00283226	0.00885279	2.9043	0.406617	0	10.3972	12.89	0.31006
HIST1H4L	0.0217183	0.0493356	0.812318	0.846519	0	8.65562	10.6529	0.299537
HIVEP1	0.0066595	0.018309	2.91482	0.404945	0	23.4589	24.6753	0.0729323
HK3	3.58e-06	2.82e-05	1.99477	0.573494	0	7.72228	11.666	0.595216
HKDC1	0.00124444	0.00438605	1.40724	0.703839	0	6.78088	8.41023	0.310672
HLCS	5.02e-06	3.75e-05	2.66585	0.446062	0	22.0778	14.2725	-0.629354
HLX	0.00375771	0.0112562	2.26056	0.520119	0	19.2919	17.1657	-0.168461
HMBOX1	0.0169398	0.0401546	2.81748	0.420631	0	47.4586	33.5185	-0.501712
HMG20B	1e-20	9.12e-20	2.50047	0.475206	0	105.477	117.563	0.156508
HMGCL	7.17e-06	4.98e-05	0.76911	0.85684	0	29.069	21.2873	-0.449487
HMGN4	0.000126882	0.00059858	1.79541	0.615935	0	140.568	122.296	-0.200888
HNMT	1e-20	9.12e-20	2.73503	0.434307	0	55.0805	20.856	-1.40108
HNRNPD	0.000477419	0.0019282	0.865082	0.833845	0	807.189	699.115	-0.207377
HNRNPL	1e-20	9.12e-20	2.25139	0.521897	0	125.406	118.544	-0.0811817
HOMER1	1e-20	9.12e-20	0.438933	0.932088	0	4.90056	9.26712	0.919173
HOOK1	0.0031233	0.00963299	1.95504	0.581791	0	59.607	27.4741	-1.11741
HOOK2	0.0101068	0.0261577	1.22647	0.746664	0	73.4204	42.1711	-0.799924
HP	0.000202867	0.00090618	2.21607	0.528791	0	102.615	11.8806	-3.11056
HPDL	0.00782796	0.0210445	2.31823	0.509037	0	4.9191	6.83021	0.473535
HPN	0.00623728	0.0173292	0.612423	0.893583	0	3.85542	5.04187	0.387071
HPRT1	1e-20	9.12e-20	1.3964	0.706378	0	117.028	187.736	0.681851
HRC	0.000619355	0.00242085	2.45227	0.483979	0	16.9696	9.99212	-0.76409
HRCT1	0.000251613	0.00109962	1.85145	0.603804	0	4.76513	3.54532	-0.426599
HRH1	0.0145935	0.0355226	1.72859	0.630596	0	14.8816	14.8349	-0.0045349
HS3ST1	1e-20	9.12e-20	1.67585	0.642316	0	43.8846	19.0764	-1.20193
HSBP1	5.02e-06	3.75e-05	1.6867	0.639895	0	390.581	208.418	-0.90614
HSD17B4	1e-20	9.12e-20	2.69769	0.44062	0	182.487	103.24	-0.821786
HSD17B8	1e-20	9.12e-20	1.78087	0.619107	0	89.5788	49.8145	-0.846593
HSF2	0.00735054	0.01993	2.39668	0.494253	0	24.6537	21.595	-0.191108
HSF4	0.000404301	0.00166372	0.820821	0.844481	0	13.7957	10.3766	-0.410878
HSP90AA1	1e-20	9.12e-20	2.43046	0.48799	0	1267.23	1399.47	0.143203
HSP90AB1	1e-20	9.12e-20	2.64548	0.449573	0	380.618	513.556	0.432176
HSPA6	0.00761147	0.0205258	0.315046	0.957174	0	56.532	53.5652	-0.0777735
HSPA9	0.000407168	0.00167305	0.970597	0.808366	0	356.18	318.419	-0.161679
HSPB11	0.0108703	0.0278187	2.87377	0.4115	0	70.6114	67.3311	-0.0686283
HSPB6	1e-20	9.12e-20	2.36292	0.500574	0	37.233	10.1077	-1.88113
HSPH1	1e-20	9.12e-20	0.463825	0.926764	0	215.818	232.286	0.106086
HTR7	1e-20	9.12e-20	0.581193	0.900724	0	5.38797	9.01152	0.742029
IARS2	0.00879642	0.0232979	2.5772	0.461501	0	183.427	147.391	-0.315556
ICAM2	0.000916129	0.00338633	2.50348	0.474663	0	57.0372	31.2852	-0.866424
ICAM3	0.000290323	0.00123853	0.437414	0.93241	0	170.661	78.7762	-1.1153
ID3	5.02e-06	3.75e-05	0.693291	0.874781	0	107.449	109.577	0.0282877
IDO1	0.000694624	0.00266869	1.80965	0.612837	0	70.9039	77.4694	0.127761
IER3	0.00582151	0.0163697	1.42919	0.698706	0	370.075	331.192	-0.160153
IER5L	0.0009319	0.00343008	2.10504	0.550893	0	17.6	22.2759	0.339906
IFFO1	0.000688889	0.00264957	1.031	0.793751	0	72.1117	46.8153	-0.623254
IFI16	1e-20	9.12e-20	1.05479	0.787998	0	181.548	197.198	0.119297
IFI27L1	0.00320645	0.00983293	1.7274	0.63086	0	101.055	89.1007	-0.181632
IFI27L2	0.0213971	0.0487172	2.43065	0.487954	0	124.382	119.591	-0.056665
IFI30	1e-20	9.12e-20	1.04115	0.791295	0	54.0659	95.8254	0.825689
IFI44	1e-20	9.12e-20	0.322248	0.955791	0	70.2081	127.432	0.86002
IFI44L	1e-20	9.12e-20	1.10653	0.775499	0	44.7824	117.679	1.39386
IFIH1	1e-20	9.12e-20	1.93054	0.586948	0	39.2526	47.5768	0.277471
IFIT2	1e-20	9.12e-20	0.379238	0.944497	0	34.7383	70.6609	1.02438
IFIT3	1e-20	9.12e-20	2.88495	0.409705	0	35.8422	103.507	1.53
IFIT5	0.000647312	0.00251602	0.494217	0.92016	0	13.4123	15.6669	0.224162
IFITM1	1e-20	9.12e-20	0.870213	0.83261	0	304.347	445.613	0.55007
IFITM2	0.0141685	0.0346998	0.805362	0.848184	0	948.633	1072.01	0.176398
IFITM3	1e-20	9.12e-20	0.274548	0.964742	0	789.78	1022.18	0.372127
IFNE	0.0010509	0.00380582	0.705552	0.871897	0	5.47673	8.28561	0.597293
IFNG	5.02e-05	0.000267584	2.15856	0.540157	0	4.09771	10.1055	1.30225
IFNGR1	3.66e-05	0.000200236	0.676888	0.878626	0	284.159	276.463	-0.039611
IFT74	0.00124373	0.00438605	1.64468	0.649302	0	29.4397	17.9222	-0.716014
IGHMBP2	7.17e-07	6.2e-06	0.309538	0.958225	0	10.4884	14.6667	0.483753
IGSF10	1e-20	9.12e-20	1.03039	0.793899	0	10.0347	5.94783	-0.754568
IGSF11	0.000288172	0.00123011	2.05754	0.560551	0	8.8538	11.6944	0.401446
IGSF6	6.74e-05	0.00034407	1.08597	0.780462	0	8.64154	14.2242	0.718986
IK	1e-20	9.12e-20	2.52877	0.470114	0	136.751	68.723	-0.992692
IKBKB	0.00609462	0.0169938	0.70463	0.872114	0	72.5116	52.1015	-0.476886
IKZF1	0.0158667	0.0380309	0.333384	0.953632	0	21.1302	14.0987	-0.583743
IL12A	1e-20	9.12e-20	1.45839	0.691907	0	17.8204	6.41486	-1.47404
IL12RB2	3.58e-06	2.82e-05	0.383049	0.943722	0	5.62862	11.064	0.975022
IL13RA2	0.00657706	0.0181038	1.43779	0.696701	0	5.61648	8.42241	0.584567
IL16	5.73e-06	4.24e-05	1.05406	0.788174	0	16.4348	9.75917	-0.751925
IL17RA	0.00187455	0.00621879	2.25845	0.520528	0	22.3032	21.4496	-0.0563039
IL1RAP	2.15e-05	0.000127119	2.06576	0.55887	0	14.4687	22.2245	0.619219
IL20	7.17e-07	6.2e-06	1.59393	0.660766	0	6.39808	8.31476	0.378036
IL20RA	2.37e-05	0.000138481	2.77266	0.42802	0	20.4508	11.9972	-0.769466
IL21R	0.0168093	0.03992	2.71336	0.437962	0	10.7141	12.3648	0.206733
IL2RA	6.31e-05	0.000324843	0.0902709	0.992979	0	10.156	12.9176	0.347002
IL37	0.000980645	0.00358773	2.94922	0.399521	0	6.13227	6.42657	0.0676278
IL6R	0.000435125	0.00177433	1.8675	0.600358	0	10.7255	12.1269	0.177167
IL6ST	1e-20	9.12e-20	1.7805	0.619187	0	137.177	59.0659	-1.21564
IL7	0.0209663	0.0479004	0.759989	0.859011	0	8.77167	7.45736	-0.234186
ILDR1	0.000582079	0.00229638	1.80993	0.612776	0	57.5449	33.0217	-0.801276
ILF2	1e-20	9.12e-20	0.603678	0.89559	0	310.419	357.315	0.20298
IMMT	0.000202867	0.00090618	1.37276	0.711932	0	131.866	123.586	-0.0935624
IMPA1	0.00383441	0.0114515	1.88748	0.596086	0	31.5693	25.2544	-0.321984
IMPACT	0.00373907	0.0112076	1.1373	0.768078	0	11.2908	12.1202	0.102269
IMPDH1	1e-20	9.12e-20	2.55601	0.465254	0	101.352	104.457	0.0435379
ING3	0.00746667	0.0201938	2.95513	0.398595	0	32.2582	23.9825	-0.427682
INPP1	0.0126789	0.0316065	0.799857	0.849501	0	225.457	139.704	-0.690474
INPP4B	0.00330753	0.0100963	1.61684	0.655577	0	27.4852	19.0605	-0.528073
INPP5D	0.000156272	0.000721854	1.85628	0.602765	0	48.0313	25.8057	-0.896287
INSIG2	7.17e-05	0.000364964	2.35458	0.502146	0	37.8751	34.1273	-0.150323
INTS10	7.17e-06	4.98e-05	0.0170711	0.99941	0	162.452	105.187	-0.627051
INTS2	0.00343656	0.0104263	1.81677	0.611292	0	22.5585	22.8856	0.0207686
IPO4	0.00819283	0.0218904	0.640376	0.88713	0	38.6071	36.3128	-0.0883884
IQUB	0.00842939	0.0224323	1.30616	0.727671	0	8.32817	3.66436	-1.18444
IRAK4	0.000127599	0.000601351	1.56737	0.66681	0	25.6055	19.2321	-0.412941
IRF3	0.00187383	0.00621789	2.54847	0.466596	0	63.3444	50.356	-0.331054
IRF4	0.019995	0.0460053	1.46607	0.690123	0	20.9904	14.3219	-0.551508
IRF9	2.87e-06	2.33e-05	0.401561	0.93992	0	268.63	307.439	0.194681
IRX2	0.0215219	0.0489532	2.77747	0.427223	0	54.0487	41.776	-0.371587
IRX4	5.73e-06	4.24e-05	0.958957	0.811182	0	32.9288	78.354	1.25066
ISCU	0.000104659	0.000508003	1.87733	0.598254	0	294.809	185.751	-0.666411
ISL2	1.43e-06	1.18e-05	1.26579	0.737272	0	4.41623	5.83996	0.403142
ISM1	1e-20	9.12e-20	0.25907	0.967533	0	20.0482	10.465	-0.937904
ISM2	0.00253405	0.00804506	1.67108	0.643383	0	4.59906	5.83018	0.342204
ISOC1	1e-20	9.12e-20	1.75348	0.625109	0	72.0783	34.8633	-1.04785
ISYNA1	0.0123892	0.0309953	1.03065	0.793835	0	13.627	14.7079	0.110116
ITGA3	1e-20	9.12e-20	2.14474	0.542914	0	65.3619	128.825	0.97889
ITGA5	1e-20	9.12e-20	0.595107	0.897552	0	48.406	79.7908	0.721038
ITGA6	1e-20	9.12e-20	2.56463	0.463724	0	23.1278	39.6478	0.777614
ITGA7	0.000868817	0.003232	1.26355	0.737807	0	12.872	11.2376	-0.195903
ITGA8	0.000307527	0.00129921	1.19216	0.754884	0	7.16883	5.80328	-0.304869
ITGAV	1e-20	9.12e-20	2.05189	0.561708	0	80.8276	107.974	0.417759
ITGAX	1e-20	9.12e-20	1.70786	0.635187	0	26.8754	42.5736	0.663674
ITGB1	1e-20	9.12e-20	2.21457	0.529084	0	519.237	621.341	0.258991
ITGB1BP1	1e-05	6.68e-05	1.93057	0.586942	0	99.4228	88.9341	-0.16084
ITGB4	1e-20	9.12e-20	2.55464	0.465498	0	127.669	183.214	0.52112
ITGB5	0.00583226	0.01639	2.57499	0.461891	0	300.816	222.548	-0.434766
ITGB7	1e-20	9.12e-20	2.46496	0.481658	0	64.9501	41.6777	-0.640055
ITIH4	0.00179426	0.00600528	1.70979	0.63476	0	7.62995	7.50767	-0.0233089
ITLN1	0.000208602	0.000926457	1.58411	0.662998	0	26.2003	3.23813	-3.01635
ITLN2	0.000278136	0.00119128	2.13255	0.545355	0	2.25456	3.80372	0.754567
ITPA	0.0118093	0.0298388	2.83834	0.417228	0	111.789	100.342	-0.155856
ITPK1	7.17e-07	6.2e-06	1.02166	0.796012	0	28.0223	29.8878	0.092982
ITPR1	0.000425806	0.00173938	2.36495	0.500192	0	42.4639	21.2744	-0.997121
ITPR2	1e-20	9.12e-20	1.81775	0.61108	0	25.9698	13.3124	-0.964064
ITPR3	1e-20	9.12e-20	2.78312	0.426286	0	370.649	424.944	0.197217
IYD	0.0037828	0.0113192	2.24019	0.524075	0	3.69457	3.39059	-0.123867
JAG2	1e-20	9.12e-20	1.66091	0.645658	0	78.9867	106.419	0.430076
JAK2	0.00384301	0.0114723	1.82604	0.609286	0	18.1861	15.6067	-0.220665
JAKMIP2	0.00518996	0.0148412	0.325144	0.955232	0	2.24172	5.01374	1.16128
JDP2	0.000104659	0.000508003	2.89443	0.408191	0	20.3968	17.7708	-0.198839
JKAMP	0.0018043	0.0060273	2.07568	0.556849	0	49.1937	45.8294	-0.102198
JMJD1C	0.0105125	0.0270173	1.5923	0.661136	0	65.7334	42.0765	-0.643613
JMJD6	7.17e-06	4.98e-05	2.62984	0.452282	0	20.3971	20.4208	0.00167596
JMY	0.0165505	0.0394128	2.0072	0.570913	0	16.4366	15.5985	-0.0754993
KANK1	7.89e-06	5.37e-05	2.24821	0.522515	0	82.4088	46.7969	-0.816385
KAT2A	0.000806452	0.00303316	0.608524	0.894478	0	120.433	100.169	-0.265799
KAT2B	1e-20	9.12e-20	2.75267	0.43135	0	172.608	52.1191	-1.72762
KATNA1	0.00303011	0.00939542	0.625877	0.890484	0	48.7775	45.2004	-0.10988
KATNAL2	8.75e-05	0.000434628	2.58398	0.460305	0	6.41679	4.7983	-0.41933
KCNA3	0.00801792	0.0215013	1.53401	0.674443	0	4.17946	4.28995	0.0376446
KCNAB1	1e-20	9.12e-20	2.08265	0.555431	0	18.4997	7.219	-1.35763
KCNK1	3.44e-05	0.000190627	2.08036	0.555896	0	31.3167	45.152	0.527859
KCTD20	0.000291756	0.00124199	1.16243	0.762028	0	88.1512	62.3055	-0.50062
KCTD3	4.09e-05	0.000222222	2.17395	0.537098	0	103.005	69.9425	-0.558471
KDM3A	0.000708961	0.00271703	0.608991	0.894371	0	25.1436	28.4663	0.179061
KDM4A	0.000261649	0.0011346	1.19186	0.754958	0	13.134	13.5466	0.044623
KDM4D	9.1e-05	0.000448763	2.61546	0.454786	0	4.80178	5.81697	0.276699
KHDRBS1	0.000206452	0.000919834	2.48684	0.477675	0	376.323	294.193	-0.355208
KHSRP	0.000196416	0.00087905	0.0840033	0.993685	0	111.683	108.147	-0.0464111
KIAA0100	0.00380072	0.0113679	1.85816	0.602361	0	19.3215	21.7634	0.171696
KIAA0196	1e-20	9.12e-20	0.132697	0.987644	0	93.9987	98.4202	0.0663131
KIAA0319	0.00154552	0.00526624	2.78778	0.425516	0	3.91786	5.87126	0.583605
KIAA0391	0.0146416	0.0356271	1.29371	0.730628	0	66.7087	77.3217	0.212997
KIAA0556	1e-20	9.12e-20	2.32678	0.507411	0	69.9196	34.1421	-1.03415
KIAA0825	2.58e-05	0.000149813	2.10923	0.550048	0	8.59616	6.79273	-0.339702
KIAA0930	1e-20	9.12e-20	1.47609	0.6878	0	21.6155	25.7478	0.252383
KIAA1191	1e-20	9.12e-20	1.66814	0.644041	0	115.146	78.0897	-0.560254
KIAA1217	0.0002681	0.00115718	0.833693	0.841392	0	48.958	32.6334	-0.585197
KIAA1324L	0.00233835	0.00751786	1.12866	0.770161	0	14.9853	17.3141	0.208397
KIAA1328	9.96e-05	0.000486524	1.95199	0.582431	0	9.40893	7.57709	-0.312385
KIAA1549	0.0182695	0.0426758	2.79002	0.425146	0	5.43695	6.95944	0.356173
KIF14	1e-20	9.12e-20	2.40355	0.492974	0	17.2387	34.9832	1.02101
KIF20A	1e-20	9.12e-20	2.36614	0.499969	0	28.9485	51.6991	0.836649
KIF27	0.00125376	0.00441332	1.75942	0.623804	0	8.6157	8.16996	-0.0766388
KIF2A	0.00126882	0.00445844	2.55764	0.464963	0	31.1048	31.1936	0.00411493
KIF3A	0.00382652	0.0114353	1.77125	0.621211	0	3.83849	5.93799	0.629435
KIF3C	1e-20	9.12e-20	0.966199	0.80943	0	5.5357	9.30033	0.748518
KIF4A	1e-20	9.12e-20	2.83628	0.417562	0	9.98956	22.153	1.14901
KIFAP3	0.000278136	0.00119128	0.854659	0.836354	0	65.9762	63.1251	-0.0637316
KLC2	5.02e-06	3.75e-05	2.08218	0.555526	0	8.50807	11.7222	0.462343
KLC4	0.0126925	0.0316292	2.17141	0.537603	0	6.64029	8.30609	0.322922
KLF10	7.17e-07	6.2e-06	0.745315	0.862497	0	14.7187	18.7683	0.350651
KLHDC1	1e-20	9.12e-20	2.55909	0.464707	0	12.9408	7.77277	-0.735425
KLHDC2	0.00185591	0.00616722	2.876	0.411142	0	135.651	85.2547	-0.670049
KLHDC3	0.00352043	0.0106437	0.955831	0.811938	0	173.677	161.408	-0.105694
KLHDC8A	1e-20	9.12e-20	1.56317	0.667769	0	6.49387	4.8086	-0.433463
KLHDC8B	0.00391326	0.0116421	1.71491	0.633623	0	65.5842	40.8128	-0.684327
KLHDC9	0.000189247	0.000854369	1.63714	0.650999	0	18.3058	10.5134	-0.800076
KLHL13	1e-20	9.12e-20	2.61018	0.455708	0	8.85114	15.8779	0.843083
KLHL2	7.17e-06	4.98e-05	2.90885	0.405893	0	25.652	16.8992	-0.602116
KLHL24	0.0161161	0.0385362	1.63587	0.651285	0	56.1279	69.8417	0.315371
KLHL34	0.0115871	0.0293571	1.90434	0.592496	0	5.80225	4.45912	-0.379854
KLHL5	1e-20	9.12e-20	1.37668	0.711009	0	74.7789	110.057	0.557554
KLHL9	0.000704659	0.00270426	2.46407	0.48182	0	96.8756	69.0838	-0.487787
KLK5	4.3e-06	3.34e-05	1.1943	0.754371	0	17.3601	52.4161	1.59424
KLKB1	1e-20	9.12e-20	0.0903649	0.992968	0	7.48235	4.81647	-0.635517
KLRB1	5.02e-06	3.75e-05	0.670121	0.880208	0	99.8897	27.4627	-1.86286
KLRF1	1e-20	9.12e-20	1.29496	0.730331	0	9.84375	6.16021	-0.676229
KLRG1	0.000656631	0.00254657	2.01633	0.569024	0	17.1174	9.13495	-0.905991
KPNA2	1e-20	9.12e-20	1.33496	0.72085	0	29.7645	51.7222	0.797193
KPNB1	0.00100932	0.00367816	2.67035	0.44529	0	294.839	273.284	-0.109529
KPTN	1e-20	9.12e-20	0.51821	0.914873	0	9.92448	11.5841	0.223076
KRCC1	1e-20	9.12e-20	2.0352	0.565132	0	61.7865	34.564	-0.838019
KRI1	1e-20	9.12e-20	0.164498	0.983106	0	26.9986	29.6247	0.133915
KRT1	1.08e-05	6.95e-05	1.54394	0.672167	0	6.82507	60.8462	3.15625
KRT10	0.0171233	0.04055	0.134696	0.987371	0	241.422	212.098	-0.186822
KRT14	1e-20	9.12e-20	2.51804	0.472039	0	405.439	1061.57	1.38865
KRT15	0.000167742	0.00076999	2.18069	0.535763	0	836.364	431.265	-0.955555
KRT222	1e-20	9.12e-20	2.95011	0.399381	0	5.4126	2.84708	-0.926836
KRT23	1e-20	9.12e-20	1.02648	0.794845	0	43.439	18.8885	-1.20148
KRT38	0.00917778	0.0241566	0.782492	0.85365	0	2.44024	4.28134	0.81104
KRT4	1e-20	9.12e-20	1.67568	0.642353	0	1839.52	193.108	-3.25185
KRT5	1.43e-06	1.18e-05	0.670577	0.880102	0	966.852	1236.66	0.355087
KRT6A	1e-20	9.12e-20	1.39823	0.705951	0	2587.3	3375.75	0.383758
KRT75	1e-20	9.12e-20	1.62899	0.652834	0	5.1898	43.9893	3.0834
KTN1	0.000300358	0.00127356	1.30043	0.729032	0	112.594	106.196	-0.0843879
KYNU	9.96e-05	0.000486524	1.48851	0.684925	0	82.1757	139.096	0.759302
LACTB	7.17e-07	6.2e-06	1.43454	0.69746	0	56.9453	64.886	0.188331
LAMA1	3.58e-06	2.82e-05	1.44045	0.69608	0	4.26498	14.5724	1.77263
LAMA3	1e-20	9.12e-20	1.35121	0.71701	0	44.363	159.108	1.84257
LAMA5	1.86e-05	0.000112021	1.86104	0.601743	0	493.788	428.296	-0.205284
LAMB4	1e-20	9.12e-20	2.2474	0.522673	0	5.13405	3.17765	-0.692134
LAMC1	7.17e-07	6.2e-06	1.5699	0.666234	0	251.339	245.338	-0.0348623
LAMP2	0.000196416	0.00087905	1.43898	0.696424	0	214.451	196.099	-0.12907
LANCL2	0.000574194	0.00227041	2.99326	0.392665	0	24.7674	38.5874	0.639688
LAP3	0.0102552	0.0264534	0.188839	0.979371	0	112.191	113.592	0.0179082
LARP6	0.000519713	0.00207856	2.48244	0.478473	0	23.4478	47.5058	1.01865
LASP1	0.000430824	0.00175782	2.97541	0.395431	0	422.308	339.09	-0.316628
LATS2	0.00124444	0.00438605	2.69758	0.440639	0	15.813	12.7897	-0.306133
LAYN	1e-20	9.12e-20	2.10099	0.551712	0	28.3474	31.5301	0.153513
LCA5L	0.0121513	0.0305258	2.5211	0.471489	0	6.04685	4.60508	-0.392956
LCE2C	0.0129498	0.0321384	1.99128	0.574219	0	5.97747	7.84701	0.392608
LCN2	1e-20	9.12e-20	0.53413	0.911332	0	2291.74	910.155	-1.33226
LCP2	0.00175197	0.005875	0.127223	0.988382	0	12.0054	13.4462	0.16351
LDB3	1e-20	9.12e-20	2.88959	0.408963	0	10.2097	7.19646	-0.504579
LDHA	1e-20	9.12e-20	2.95442	0.398706	0	1059.64	1447.6	0.450084
LDHB	7.17e-07	6.2e-06	0.881257	0.829948	0	200.934	205.48	0.0322779
LDHD	1e-20	9.12e-20	1.08015	0.781867	0	16.2904	8.48409	-0.941194
LEAP2	0.0183154	0.0427544	0.607732	0.89466	0	14.0645	10.6793	-0.397237
LEMD1	1e-20	9.12e-20	2.62477	0.453164	0	11.5754	14.5959	0.334503
LEMD3	0.000257348	0.00112047	1.23164	0.745426	0	88.8172	77.9337	-0.188592
LETM2	8.6e-06	5.83e-05	1.3709	0.712369	0	6.59001	8.53342	0.372844
LETMD1	1.79e-05	0.000108038	1.3594	0.715079	0	70.3919	48.3167	-0.542888
LGALS1	1e-20	9.12e-20	2.99	0.393169	0	488.278	483.689	-0.0136213
LGALS2	0.00234839	0.0075345	2.22641	0.526765	0	19.5414	15.106	-0.37141
LGALS3	1e-20	9.12e-20	0.429396	0.934105	0	72.3259	36.335	-0.993152
LIFR	1e-20	9.12e-20	2.36917	0.499399	0	15.7089	8.15919	-0.945083
LIG1	1e-20	9.12e-20	0.688245	0.875965	0	38.2167	37.1365	-0.0413653
LILRB2	0.00108315	0.00390036	0.759483	0.859131	0	14.2009	15.747	0.149096
LIM2	0.0199319	0.0459207	2.26357	0.519535	0	2.07378	3.77637	0.864738
LIMA1	1e-20	9.12e-20	0.344607	0.951432	0	98.6923	136.792	0.470975
LIMCH1	1e-20	9.12e-20	2.63264	0.451796	0	89.2965	29.7361	-1.58639
LIMS1	1e-20	9.12e-20	2.48706	0.477634	0	106.403	102.049	-0.0602758
LIN52	1.72e-05	0.000104348	0.274162	0.964812	0	18.8152	18.9457	0.00997338
LIPE	0.000185663	0.000840636	0.739352	0.863911	0	15.3175	10.9998	-0.477709
LIPT1	1.65e-05	0.000100656	0.0237927	0.999031	0	28.889	19.9958	-0.530828
LLGL2	1e-20	9.12e-20	1.43147	0.698174	0	19.1699	11.8667	-0.691929
LLPH	1e-20	9.12e-20	0.840485	0.839761	0	116.025	106.878	-0.118471
LMAN2L	1e-20	9.12e-20	0.418248	0.936448	0	44.2806	64.2839	0.537783
LMBR1L	0.0021276	0.00692326	0.750531	0.861259	0	12.3192	10.9799	-0.166034
LMCD1	5.81e-05	0.000302013	1.59851	0.659729	0	65.8729	34.4748	-0.93414
LMF1	1e-20	9.12e-20	0.149014	0.985367	0	12.0368	10.5114	-0.195491
LMO3	1e-20	9.12e-20	2.67436	0.444602	0	14.7746	3.15741	-2.22631
LMO4	0.000113262	0.00054389	0.931797	0.817748	0	272.957	175.415	-0.637901
LNX1	1e-20	9.12e-20	1.22321	0.747443	0	11.2189	6.36877	-0.816844
LONP1	1e-20	9.12e-20	0.257817	0.967756	0	85.6101	90.6779	0.082971
LPAR1	1e-20	9.12e-20	0.945106	0.814531	0	89.8745	47.1464	-0.930765
LPAR6	1.43e-06	1.18e-05	2.03872	0.56441	0	102.629	67.0399	-0.614349
LPIN1	1e-20	9.12e-20	2.69838	0.440503	0	238.691	83.2739	-1.51921
LPO	1e-20	9.12e-20	2.9884	0.393417	0	316.103	10.3866	-4.9276
LRG1	1e-20	9.12e-20	1.15271	0.764367	0	77.6857	28.8348	-1.42984
LRIT1	0.0220523	0.0499724	0.607172	0.894789	0	3.93072	4.74304	0.271018
LRP10	1e-20	9.12e-20	0.466914	0.926098	0	358.982	170.186	-1.0768
LRP2BP	0.0121513	0.0305258	0.784109	0.853264	0	3.89034	3.72267	-0.0635587
LRPPRC	5.02e-06	3.75e-05	2.32219	0.508283	0	73.2216	62.8157	-0.221144
LRRC20	6.31e-05	0.000324843	1.30052	0.72901	0	36.6403	26.4893	-0.468021
LRRC31	1e-20	9.12e-20	2.88472	0.409742	0	10.6912	1.57016	-2.76744
LRRC40	0.013195	0.0326481	2.78889	0.425332	0	9.19284	10.5666	0.200935
LRRC42	1.08e-05	6.95e-05	2.88085	0.410362	0	65.7457	69.0241	0.0702038
LRRC46	0.00306667	0.0094898	1.69692	0.63762	0	29.7908	7.99168	-1.8983
LRRC58	1e-20	9.12e-20	0.43957	0.931952	0	29.8489	36.6194	0.294928
LRRC71	0.00822796	0.0219717	2.02612	0.567003	0	12.4885	4.34864	-1.52196
LRRC8A	0.0157771	0.0378747	2.1098	0.549933	0	83.4558	103.644	0.312558
LRRC8E	1e-20	9.12e-20	2.70376	0.439589	0	20.7266	26.0486	0.329724
LRRCC1	1.58e-05	9.68e-05	2.19396	0.53314	0	30.494	30.5811	0.00411379
LRRFIP1	0.00868387	0.0230217	1.61347	0.656338	0	196.095	136.024	-0.527691
LSG1	1e-20	9.12e-20	0.885359	0.828959	0	33.0044	50.4002	0.61077
LSM1	3.51e-05	0.00019337	2.33498	0.505852	0	286.593	269.411	-0.0891962
LSM12	7.17e-07	6.2e-06	1.01605	0.797368	0	61.1071	60.0803	-0.0244461
LSM2	7.17e-07	6.2e-06	0.702547	0.872605	0	223.137	222.672	-0.00301135
LSM4	1e-20	9.12e-20	2.59608	0.458177	0	162.202	212.838	0.391962
LSM5	1e-20	9.12e-20	0.406984	0.938796	0	204.935	212.946	0.0553154
LSP1	0.000260215	0.00113119	0.871583	0.83228	0	17.7191	14.781	-0.261557
LSS	0.0066724	0.0183337	0.348635	0.950636	0	73.0925	49.2973	-0.568217
LTA4H	1e-20	9.12e-20	1.74243	0.627543	0	337.512	193.891	-0.799689
LTBP1	1e-20	9.12e-20	0.573022	0.90258	0	5.206	8.71359	0.743094
LUM	1e-20	9.12e-20	1.31262	0.726138	0	226.658	347.978	0.618478
LUZP1	1e-20	9.12e-20	0.812718	0.846423	0	98.7546	100.032	0.0185429
LY9	0.00751326	0.0202884	0.204313	0.97689	0	15.3057	10.4592	-0.549291
LYAR	0.00128172	0.00449472	0.414864	0.937155	0	62.0009	56.1195	-0.143786
LYG1	0.00297276	0.00923608	2.29062	0.51432	0	7.27543	8.94357	0.297818
LYPD6	7.17e-06	4.98e-05	1.81597	0.611466	0	7.08	12.1963	0.784617
LYPD6B	4.66e-05	0.000251743	1.25422	0.740032	0	24.3667	45.1081	0.888479
LYRM5	1.43e-05	8.96e-05	1.15648	0.763461	0	97.4086	50.332	-0.952574
LZTFL1	0.000189247	0.000854369	1.40821	0.703612	0	27.8533	14.5853	-0.933334
LZTR1	1.22e-05	7.78e-05	1.79788	0.615395	0	162.099	141.673	-0.194306
M6PR	1e-20	9.12e-20	0.768221	0.857052	0	90.4213	97.19	0.104144
MACF1	1e-20	9.12e-20	2.11834	0.548211	0	114.22	101.123	-0.175707
MAD2L1BP	0.0124975	0.0312158	2.74712	0.432279	0	56.9061	52.848	-0.106734
MAFK	5.02e-05	0.000267584	2.50642	0.474132	0	6.36107	8.46928	0.412969
MAGEF1	1.43e-06	1.18e-05	1.57212	0.665729	0	26.9859	39.3902	0.545631
MAL2	0.00303943	0.00941607	2.16417	0.53904	0	273.595	207.148	-0.401382
MAMLD1	0.000239427	0.00105164	1.04751	0.789759	0	17.4822	18.8889	0.111646
MAN1A1	5.81e-05	0.000302013	0.396068	0.941054	0	17.7751	11.5537	-0.621501
MAN2B2	0.000606452	0.00237841	2.943	0.400498	0	176.835	92.2973	-0.938044
MANEA	0.00396201	0.0117721	2.87727	0.410937	0	18.3623	17.7526	-0.048716
MANEAL	1.79e-05	0.000108038	1.0222	0.795881	0	8.30422	7.06518	-0.23312
MANF	0.0159498	0.0381909	2.45895	0.482755	0	480.49	289.563	-0.730632
MAOB	1e-20	9.12e-20	2.63033	0.452197	0	12.7247	7.25434	-0.810711
MAP1LC3C	5.02e-06	3.75e-05	1.65539	0.646897	0	8.34458	5.42351	-0.621612
MAP1S	0.000115412	0.000551559	0.630413	0.889436	0	34.2292	34.3685	0.00585753
MAP3K10	0.000108244	0.00052213	1.58154	0.663583	0	11.2856	12.626	0.161911
MAP3K14	1.43e-05	8.96e-05	2.92278	0.403684	0	22.8011	15.4907	-0.557703
MAP3K3	1e-20	9.12e-20	1.06155	0.786364	0	24.6126	17.7371	-0.472624
MAP3K6	1e-20	9.12e-20	1.98955	0.574578	0	122.178	62.0292	-0.977969
MAP3K7	0.00108459	0.00390351	1.27565	0.734923	0	98.527	79.923	-0.301908
MAP3K8	0.000736918	0.00280874	1.88472	0.596675	0	47.3498	27.8056	-0.76798
MAP4K2	1.22e-05	7.78e-05	2.77153	0.428208	0	130.322	109.163	-0.2556
MAP4K3	8.75e-05	0.000434628	0.306932	0.95872	0	17.7341	17.9653	0.018686
MAP4K4	7.17e-07	6.2e-06	1.6461	0.648982	0	25.6039	29.9621	0.226774
MAP4K5	0.0170258	0.040338	1.35905	0.715161	0	62.6649	46.3225	-0.435945
MAP6	3.58e-06	2.82e-05	2.62965	0.452316	0	10.8131	6.87607	-0.653126
MAP6D1	1e-20	9.12e-20	1.44567	0.694865	0	15.9259	40.2143	1.33634
MAPK6	1e-20	9.12e-20	2.4526	0.483918	0	127.058	163.294	0.361981
MAPKAP1	6.16e-05	0.000319703	0.995361	0.802374	0	36.1524	40.8458	0.176098
MAPRE1	1e-20	9.12e-20	2.66476	0.446248	0	258.975	265.896	0.0380481
MARK3	0.000255914	0.00111563	2.7458	0.4325	0	37.3858	44.7144	0.258251
MARVELD1	1e-20	9.12e-20	2.80006	0.42349	0	10.0474	12.2602	0.287165
MARVELD2	0.00179642	0.00601103	1.21337	0.749799	0	10.5835	9.58703	-0.142665
MB21D2	1e-20	9.12e-20	1.6833	0.640653	0	19.7906	40.0952	1.01861
MBIP	1e-20	9.12e-20	1.29466	0.730401	0	23.942	34.6583	0.533658
MCEE	1.79e-05	0.000108038	2.45243	0.483949	0	108.202	52.2236	-1.05096
MCF2L	1e-20	9.12e-20	1.40484	0.7044	0	23.8728	14.9052	-0.679555
MCM9	0.00248029	0.00789054	0.739342	0.863914	0	6.19428	7.37653	0.252006
MCTP1	0.0144839	0.0353111	2.84	0.416957	0	9.46493	14.1631	0.581478
MDFI	0.0198423	0.0457294	2.76254	0.429703	0	7.2272	7.964	0.140057
MDH1B	0.00316201	0.00972228	2.0534	0.561397	0	9.19506	5.00457	-0.877613
MDM1	0.0031871	0.00978648	0.378483	0.944651	0	9.69698	9.97338	0.0405472
MEA1	7.17e-07	6.2e-06	2.86457	0.41298	0	53.9137	63.0931	0.22683
MED11	0.000148387	0.000687251	2.7621	0.429777	0	15.7934	13.5389	-0.222214
MED15	1e-20	9.12e-20	2.8466	0.415886	0	19.2579	21.8232	0.180415
MED28	0.0103957	0.0267663	2.94366	0.400394	0	98.6397	70.7071	-0.480313
MED7	0.00282652	0.00883684	0.393429	0.941597	0	32.3798	23.2584	-0.47734
MED8	0.0166889	0.0396897	1.96634	0.579422	0	59.5667	47.1462	-0.337365
MED9	5.02e-05	0.000267584	0.663111	0.881844	0	16.8216	18.1309	0.108131
MEIG1	0.00213405	0.00694101	0.888611	0.828175	0	6.75663	4.55139	-0.569996
MEMO1	2.37e-05	0.000138481	1.14414	0.766432	0	42.7217	43.7022	0.0327362
MEN1	1.08e-05	6.95e-05	1.85409	0.603236	0	22.8919	24.1614	0.0778634
MEPCE	0.00246523	0.00784981	0.74055	0.863627	0	38.9833	35.7737	-0.123957
MEST	1e-20	9.12e-20	1.57969	0.664004	0	6.62643	10.6864	0.689478
METRNL	0.000771326	0.00291757	1.58632	0.662495	0	45.9264	28.7867	-0.673921
METTL13	1e-20	9.12e-20	2.05623	0.560818	0	78.1968	79.7133	0.0277105
METTL23	1.43e-05	8.96e-05	0.720692	0.868326	0	65.872	58.8359	-0.162969
METTL5	9.32e-06	6.26e-05	0.814361	0.846029	0	97.8645	96.4348	-0.0212317
METTL7A	1e-20	9.12e-20	1.46747	0.689797	0	42.848	15.377	-1.47845
METTL7B	0.000566308	0.00224432	0.70501	0.872025	0	5.19748	6.13131	0.238383
METTL8	1.43e-05	8.96e-05	1.69906	0.637142	0	6.46193	8.96363	0.472119
MEX3B	1e-20	9.12e-20	0.205366	0.976718	0	8.0773	11.1683	0.467461
MEX3C	0.000182796	0.000828999	2.4287	0.488315	0	27.8542	31.1716	0.162337
MFAP4	1e-20	9.12e-20	2.08018	0.555932	0	265.657	60.0212	-2.14602
MFAP5	0.00333047	0.0101485	2.45074	0.48426	0	71.4814	31.5748	-1.17879
MFSD3	0.0172179	0.0407102	1.72547	0.631286	0	123.828	101.599	-0.285454
MGAT2	0.00309104	0.00955684	0.893082	0.827097	0	65.2447	61.2747	-0.0905677
MGAT3	0.000192832	0.000866624	0.755139	0.860164	0	37.5928	18.7906	-1.00045
MGAT4A	2.15e-05	0.000127119	1.0391	0.791791	0	24.8519	15.9536	-0.639477
MGST1	0.00924875	0.0243021	1.20259	0.752384	0	247.371	130.012	-0.928027
MICA	0.0156946	0.0377028	1.87152	0.599496	0	12.661	13.8803	0.132654
MICAL2	1e-20	9.12e-20	1.89019	0.595509	0	7.59598	11.2823	0.570751
MICALCL	7.17e-07	6.2e-06	1.17143	0.759865	0	11.1368	13.557	0.283704
MICB	5.52e-05	0.000291336	1.96797	0.579082	0	23.465	28.47	0.278935
MICU1	0.000113978	0.000546768	2.26962	0.518366	0	35.3821	30.2387	-0.226625
MINK1	0.000850896	0.00317635	1.59099	0.661434	0	14.7237	12.0253	-0.292064
MINPP1	1e-20	9.12e-20	2.04529	0.56306	0	10.2908	14.1786	0.462358
MIS12	0.0026853	0.00845217	0.319731	0.956276	0	95.5751	89.6946	-0.0916132
MIS18A	1e-20	9.12e-20	0.862591	0.834445	0	23.7477	26.6654	0.167183
MKLN1	1.43e-06	1.18e-05	2.35266	0.502508	0	170.196	112.689	-0.594856
MKNK1	3.58e-06	2.82e-05	1.01518	0.797579	0	74.813	67.7614	-0.142826
MKNK2	1e-20	9.12e-20	0.537437	0.910593	0	455.207	198.165	-1.19982
MKRN2	1e-20	9.12e-20	0.714692	0.869743	0	69.7601	43.8039	-0.671344
MKRN3	0.000129032	0.000605042	0.914364	0.82196	0	4.50234	10.1045	1.16625
MLF2	1e-20	9.12e-20	1.93867	0.585232	0	136.927	124.476	-0.137534
MLLT10	0.00965878	0.0252039	1.97869	0.576841	0	48.8376	38.2551	-0.352339
MLLT11	1e-20	9.12e-20	2.31499	0.509655	0	26.0097	80.5774	1.63132
MLLT6	0.00143369	0.00494438	0.345418	0.951272	0	120.265	76.0718	-0.66078
MLXIPL	0.00012043	0.000570846	1.16633	0.76109	0	17.9479	13.1824	-0.445208
MLYCD	5.3e-05	0.000281476	0.344201	0.951512	0	16.7013	13.0958	-0.350853
MMGT1	0.00134194	0.00467066	2.93501	0.401755	0	164.729	141.631	-0.217952
MMP10	1e-20	9.12e-20	1.75339	0.62513	0	77.7564	203.185	1.38576
MMRN1	1e-20	9.12e-20	2.65277	0.448314	0	45.6364	9.27713	-2.29843
MMS22L	1e-20	9.12e-20	1.7766	0.62004	0	7.99252	12.9905	0.700738
MNDA	0.000863799	0.00321419	1.92283	0.588577	0	10.4315	12.0767	0.211278
MNS1	0.000127599	0.000601351	1.31118	0.72648	0	41.552	14.4463	-1.52421
MOB1A	1.43e-06	1.18e-05	2.08663	0.554623	0	35.9595	40.4917	0.171254
MOB3C	1.65e-05	0.000100656	2.84519	0.416115	0	128.316	108.308	-0.244566
MORC3	0.0175599	0.0413784	1.94632	0.583623	0	15.1912	14.2296	-0.0943467
MORF4L2	3.44e-05	0.000190627	2.38719	0.496023	0	179.921	163.026	-0.142261
MPHOSPH8	1e-20	9.12e-20	1.29053	0.731384	0	63.2651	33.193	-0.930531
MPI	0.0100875	0.0261125	1.97896	0.576785	0	15.455	14.4221	-0.0997926
MPND	0.0153254	0.0369751	1.1584	0.762998	0	15.8164	13.1399	-0.267466
MPP3	1.43e-06	1.18e-05	0.744755	0.86263	0	8.59831	12.4743	0.536839
MPP6	1e-20	9.12e-20	1.51739	0.678262	0	15.1439	22.2249	0.553446
MPRIP	1e-20	9.12e-20	1.57638	0.664757	0	157.89	96.0473	-0.717101
MPST	0.00603656	0.0168642	0.355229	0.949328	0	70.1237	46.6208	-0.588928
MPZL2	7.17e-07	6.2e-06	2.53778	0.468502	0	696.845	420.519	-0.728668
MRGPRF	0.000817921	0.00306968	2.79063	0.425044	0	13.775	9.89201	-0.477711
MRPL11	5.73e-06	4.24e-05	2.33222	0.506377	0	141.581	133.406	-0.0858111
MRPL13	1e-20	9.12e-20	1.19043	0.7553	0	118.593	159.529	0.427796
MRPL19	4.09e-05	0.000222222	1.45272	0.693224	0	34.5802	34.2213	-0.0150532
MRPL21	6.31e-05	0.000324843	0.532576	0.911678	0	188.979	226.747	0.262854
MRPL23	0.0145591	0.0354574	0.874609	0.83155	0	226.415	152.367	-0.571424
MRPL32	3.08e-05	0.000174939	2.62333	0.453415	0	169.196	142.466	-0.248081
MRPL37	0.000637993	0.00248395	1.88104	0.597461	0	251.468	208.651	-0.269286
MRPL38	0.00751756	0.0202961	0.911905	0.822554	0	111.709	88.3733	-0.338066
MRPL43	0.0177004	0.0416532	1.97903	0.576771	0	148.778	111.001	-0.422583
MRPL45	0.0044172	0.012942	1.22968	0.745894	0	136.425	111.612	-0.289612
MRPL50	1e-20	9.12e-20	1.13158	0.769457	0	89.8414	105.094	0.226225
MRPL9	1e-20	9.12e-20	0.198505	0.97783	0	34.7985	34.6334	-0.00686151
MRPS15	1.58e-05	9.68e-05	1.6892	0.639338	0	164.919	135.537	-0.283071
MRPS17	1e-20	9.12e-20	1.36255	0.714336	0	91.9801	201.192	1.12918
MRPS2	0.000448029	0.00182056	2.26807	0.518664	0	46.3292	49.7917	0.103983
MRPS23	1e-20	9.12e-20	1.4261	0.699427	0	36.4083	45.9739	0.336548
MRPS25	0.000121147	0.000574049	2.63975	0.450564	0	41.9645	26.733	-0.650545
MRPS36	1e-20	9.12e-20	2.39497	0.494571	0	17.2109	12.8531	-0.421201
MSH2	1e-20	9.12e-20	0.243429	0.970291	0	9.0094	12.0986	0.425333
MSH6	1e-20	9.12e-20	2.35033	0.502948	0	100.785	138.675	0.460426
MSI2	0.0013319	0.00464152	1.79327	0.6164	0	19.7513	26.6504	0.432206
MSN	1e-20	9.12e-20	1.57811	0.664363	0	248.759	326.058	0.390377
MSRB2	3.58e-06	2.82e-05	0.638399	0.887588	0	205.403	104.829	-0.970421
MT1F	0.0167484	0.0398024	1.7237	0.631677	0	82.3806	67.7311	-0.282486
MT1M	0.00711828	0.0193794	0.85548	0.836156	0	46.8287	23.4767	-0.996163
MT2A	0.00624229	0.0173363	0.113361	0.990187	0	607.501	711.627	0.228235
MTF2	0.00217563	0.00706142	1.94328	0.584262	0	26.6599	26.4444	-0.0117075
MTFP1	5.02e-06	3.75e-05	0.556232	0.906375	0	82.1868	83.0343	0.0148008
MTHFD1	1e-20	9.12e-20	0.711051	0.870602	0	23.736	28.7322	0.275592
MTHFD1L	1e-20	9.12e-20	1.51253	0.679381	0	33.3388	58.2632	0.805381
MTHFD2	1e-20	9.12e-20	1.62278	0.654235	0	60.8613	75.7651	0.316009
MTIF2	0.00150609	0.00514951	1.73642	0.628867	0	88.3874	78.1864	-0.176922
MTIF3	1e-20	9.12e-20	2.49609	0.475997	0	173.311	79.1011	-1.1316
MTMR11	7.89e-06	5.37e-05	0.800227	0.849413	0	42.9065	70.6313	0.71911
MTMR14	7.17e-07	6.2e-06	0.925727	0.819215	0	111.201	68.0474	-0.708561
MTMR3	1.43e-05	8.96e-05	2.05234	0.561615	0	93.7084	67.4087	-0.475244
MTMR6	0.00284301	0.00888242	1.2486	0.741372	0	29.904	19.8074	-0.594297
MTSS1L	0.0200875	0.0461952	2.73748	0.433896	0	10.5548	9.34456	-0.1757
MTUS1	0.0210925	0.0481226	2.38594	0.496256	0	43.6001	33.0108	-0.401393
MTX2	0.0128824	0.0320053	2.54341	0.467496	0	116.843	105.202	-0.151416
MUC1	1e-20	9.12e-20	0.366913	0.946989	0	1017.06	237.112	-2.10077
MUC12	0.00429462	0.0126126	1.73082	0.630103	0	5.62796	5.57093	-0.0146952
MUCL1	1e-20	9.12e-20	2.57806	0.461349	0	13.4476	23.5551	0.80869
MUS81	0.00287169	0.00896197	0.442211	0.931391	0	34.867	33.4195	-0.0611694
MUT	2.65e-05	0.000152326	0.183593	0.980193	0	92.5659	59.0396	-0.648798
MUTYH	0.00106452	0.00384775	1.20192	0.752543	0	58.3438	52.0438	-0.164852
MVK	0.000797849	0.00300405	2.74179	0.433172	0	22.0703	16.6523	-0.406386
MX1	1e-20	9.12e-20	1.98758	0.574989	0	442.49	673.852	0.606786
MYBBP1A	0.000311828	0.00131261	2.71785	0.437203	0	15.7295	15.3585	-0.0344403
MYBL1	0.00296129	0.00921276	2.60099	0.457316	0	6.54715	7.44664	0.185722
MYC	1e-20	9.12e-20	0.139287	0.986738	0	181.525	245.106	0.433235
MYCBP2	1e-20	9.12e-20	0.688417	0.875925	0	112.077	65.5861	-0.77303
MYCN	8.32e-05	0.000415324	0.397889	0.940678	0	26.0408	14.4119	-0.85351
MYH11	0.00211756	0.00689865	2.21811	0.52839	0	265.443	128.633	-1.04515
MYH14	0.00472975	0.0137365	2.41593	0.490675	0	33.5511	24.6164	-0.446745
MYH8	0.000184229	0.000834687	2.69831	0.440515	0	2.95461	2.06451	-0.517172
MYLIP	0.00155914	0.00530617	0.871299	0.832348	0	191.707	118.928	-0.68881
MYO1B	1e-20	9.12e-20	2.36278	0.5006	0	40.7063	77.1007	0.92149
MYO5A	1e-20	9.12e-20	1.26439	0.737605	0	14.5161	30.0858	1.05143
MYO5B	1e-20	9.12e-20	2.26632	0.519003	0	25.5355	15.9457	-0.679342
MYO9A	0.0213111	0.0485451	0.402281	0.939771	0	52.1108	37.0528	-0.492
MYO9B	3.58e-06	2.82e-05	1.67711	0.642035	0	53.1355	51.6678	-0.0404104
N4BP2L1	3.58e-06	2.82e-05	1.90849	0.591615	0	22.0428	14.4373	-0.610505
NAA10	7.17e-07	6.2e-06	1.1928	0.754731	0	70.9681	68.8108	-0.0445372
NAA30	0.00363226	0.010925	0.206218	0.976579	0	14.9398	16.4784	0.141421
NAA50	5.73e-06	4.24e-05	1.69153	0.638819	0	23.3316	24.1091	0.047293
NAB2	7.17e-06	4.98e-05	2.29593	0.5133	0	23.0647	28.8709	0.323931
NACA2	0.00803943	0.0215507	1.74928	0.626035	0	15.2672	14.3385	-0.0905429
NAE1	3.66e-05	0.000200236	0.231284	0.972388	0	155.589	156.085	0.00459669
NAGK	1e-20	9.12e-20	1.45336	0.693076	0	287.616	146.766	-0.970631
NANS	1e-20	9.12e-20	0.705883	0.871819	0	102.697	42.6715	-1.26706
NAP1L2	0.00914337	0.0240842	1.37328	0.711809	0	6.33175	8.04305	0.345138
NAPA	0.00296344	0.00921534	2.43399	0.487339	0	25.7857	19.8817	-0.37513
NARF	0.000129032	0.000605042	1.74295	0.627429	0	74.1593	64.9118	-0.192148
NARS	0.0103548	0.026671	2.12756	0.546357	0	236.122	168.024	-0.490861
NARS2	0.0108867	0.0278507	0.229298	0.972726	0	25.3831	23.8043	-0.0926463
NAT1	0.00368459	0.0110538	1.14936	0.765174	0	4.93599	5.65153	0.195301
NAT10	0.00365448	0.0109729	1.03724	0.792243	0	122.248	128.205	0.0686476
NBEAL1	0.0026552	0.00837251	1.97993	0.576582	0	9.07305	9.06694	-0.000972142
NCALD	0.00234767	0.00753393	1.43501	0.69735	0	347.049	32.9095	-3.39856
NCAPD2	1e-20	9.12e-20	1.73806	0.628507	0	49.1027	76.1936	0.633868
NCF2	1e-20	9.12e-20	1.2186	0.748546	0	12.4314	22.0668	0.82789
NCF4	0.00483297	0.0140079	0.383552	0.943619	0	31.906	20.2885	-0.653163
NCL	0.000253763	0.00110764	0.649666	0.884974	0	379.885	333.261	-0.188912
NCLN	1e-20	9.12e-20	1.18282	0.757128	0	84.7773	93.0825	0.134832
NCOA1	1e-20	9.12e-20	0.454779	0.928708	0	87.1738	52.2566	-0.738281
NCS1	1e-20	9.12e-20	2.70056	0.440132	0	38.0768	49.0813	0.366261
NDE1	1e-20	9.12e-20	2.62983	0.452284	0	82.7366	86.5418	0.0648729
NDRG1	3.58e-06	2.82e-05	0.707459	0.871448	0	551.946	629.747	0.190245
NDRG4	0.000837276	0.00312969	2.9807	0.394611	0	40.4207	97.4316	1.2693
NDST2	1e-20	9.12e-20	0.570714	0.903103	0	45.7173	30.4499	-0.586303
NDUFA1	0.000200717	0.000897724	1.25805	0.739118	0	834.989	564.736	-0.564181
NDUFA2	1e-20	9.12e-20	1.22426	0.747191	0	364.546	202.283	-0.849727
NDUFA8	0.00893477	0.0236284	2.30786	0.511017	0	290.466	288.033	-0.0121355
NDUFA9	0.00711613	0.0193773	1.70065	0.63679	0	152	117.958	-0.365806
NDUFAF1	0.000280287	0.00119902	1.60351	0.658594	0	50.0304	32.4662	-0.623865
NDUFAF3	1e-20	9.12e-20	0.803793	0.84856	0	505.23	289.214	-0.804804
NDUFB1	0.0071362	0.0194092	2.24802	0.522551	0	12.8949	12.8189	-0.00853471
NDUFB8	1e-05	6.68e-05	1.90616	0.592111	0	656.964	468.739	-0.48703
NDUFS1	0.000206452	0.000919834	2.98645	0.393718	0	17.0738	12.7665	-0.419425
NDUFS3	0.0173183	0.0409128	1.24323	0.742655	0	390.95	284.652	-0.457782
NDUFS6	3.23e-05	0.000180505	0.881863	0.829802	0	5.48041	8.29406	0.597794
NDUFS7	1e-20	9.12e-20	1.13727	0.768084	0	261.149	146.635	-0.83264
NDUFV3	0.0107075	0.0274527	2.57917	0.461153	0	17.693	16.5562	-0.0958079
NEBL	1e-20	9.12e-20	0.681432	0.877562	0	36.6873	20.275	-0.855582
NELL2	1e-20	9.12e-20	2.73306	0.434638	0	22.0703	58.7409	1.41226
NETO2	1e-20	9.12e-20	0.531918	0.911825	0	15.2976	48.9037	1.67663
NEUROG1	0.019724	0.0455019	2.57803	0.461355	0	8.31539	8.38492	0.0120138
NFE2L3	8.6e-06	5.83e-05	0.38681	0.942954	0	32.1102	40.7694	0.344457
NFIA	1e-20	9.12e-20	1.41345	0.702386	0	83.0363	27.9703	-1.56985
NFIC	1e-20	9.12e-20	0.776225	0.855145	0	78.9271	39.5732	-0.995998
NFIL3	3.58e-06	2.82e-05	2.16471	0.538933	0	39.3208	47.9449	0.286085
NFX1	4.09e-05	0.000222222	1.51351	0.679156	0	81.9318	54.1755	-0.596783
NGDN	2.65e-05	0.000152326	0.763399	0.8582	0	101.056	106.484	0.075482
NHP2	2.15e-05	0.000127119	2.83451	0.417851	0	283.38	165.679	-0.77435
NICN1	1e-20	9.12e-20	2.62018	0.453963	0	72.5053	33.8013	-1.10101
NID1	7.17e-06	4.98e-05	1.04558	0.790225	0	8.65334	10.9393	0.33819
NINJ1	1.65e-05	0.000100656	2.28308	0.515771	0	105.424	115.73	0.134552
NIPAL2	1e-20	9.12e-20	2.9314	0.402323	0	17.5366	14.4091	-0.283388
NIPSNAP3B	2.22e-05	0.000130912	0.516587	0.915232	0	14.615	10.7963	-0.436919
NKAIN2	0.000268817	0.0011592	2.03717	0.564728	0	3.32865	7.14278	1.10155
NKAP	0.00129319	0.00452471	2.69009	0.441914	0	13.3992	13.7237	0.0345178
NKRF	1e-20	9.12e-20	0.261712	0.967061	0	30.3954	30.2632	-0.00628831
NLE1	0.0196932	0.0454458	1.44211	0.695694	0	12.3234	13.0045	0.0776027
NLGN2	1e-20	9.12e-20	2.50085	0.475137	0	20.1879	23.8466	0.240288
NLN	1e-20	9.12e-20	1.90671	0.591993	0	9.59245	11.9988	0.322915
NLRC5	1.51e-05	9.35e-05	1.8498	0.604159	0	13.5467	16.746	0.305869
NLRP3	0.000850896	0.00317635	2.15979	0.539912	0	10.4162	15.0195	0.528007
NMB	1e-20	9.12e-20	2.15073	0.541718	0	22.9332	35.1996	0.618121
NMD3	1e-20	9.12e-20	1.75132	0.625586	0	59.7705	63.7254	0.0924343
NME3	0.0164545	0.0392376	1.12085	0.772043	0	145.158	90.8401	-0.676227
NME6	0.00471685	0.0137154	1.79017	0.617076	0	44.8983	30.6611	-0.550249
NMU	8.82e-05	0.000438034	2.8102	0.421823	0	62.6427	28.1176	-1.15567
NOC3L	0.00190609	0.00630394	0.156539	0.98428	0	47.7902	45.8446	-0.0599633
NOL3	0.0121104	0.0304396	0.243829	0.970222	0	29.371	22.3306	-0.395373
NOP58	5.73e-05	0.000299625	2.25834	0.52055	0	145.052	141.706	-0.0336783
NOS1AP	0.000115412	0.000551559	2.72241	0.436432	0	9.61918	15.3726	0.676376
NOTCH2	1e-20	9.12e-20	2.32595	0.507567	0	22.742	14.9728	-0.603017
NOTCH3	0.00155197	0.00528565	1.42377	0.699973	0	93.6156	94.0565	0.00677916
NOVA2	0.00973477	0.0253784	1.40167	0.705144	0	3.32782	3.96649	0.253286
NOX4	1e-20	9.12e-20	0.914605	0.821902	0	14.7714	25.3672	0.780162
NPEPPS	0.00302581	0.00938626	1.61357	0.656316	0	86.5328	66.3853	-0.382384
NPFF	0.0088043	0.0233099	2.43535	0.487089	0	10.3801	10.0396	-0.0481187
NPHP4	0.00190036	0.00629243	1.91882	0.589425	0	14.7776	14.5676	-0.0206487
NPNT	1e-20	9.12e-20	2.3309	0.506627	0	9.15916	15.4827	0.757373
NPRL2	1e-20	9.12e-20	2.33098	0.506613	0	122.274	53.1156	-1.20291
NPRL3	0.00833692	0.0222201	2.75487	0.430984	0	71.307	67.5314	-0.0784856
NPY5R	0.00382007	0.0114185	1.29127	0.731208	0	13.9393	9.72432	-0.519491
NR2C1	1.22e-05	7.78e-05	2.53521	0.468961	0	16.432	18.3516	0.159396
NR2C2AP	1e-20	9.12e-20	2.8443	0.416259	0	41.3423	56.8782	0.46026
NR2F1	1e-20	9.12e-20	2.86671	0.412636	0	15.8909	11.6321	-0.450085
NR5A1	0.000257348	0.00112047	2.4262	0.488776	0	1.96624	3.25592	0.727625
NRCAM	0.000243011	0.00106503	1.70298	0.636271	0	10.9182	17.2926	0.663419
NRG3	0.0118502	0.0299258	1.22895	0.746071	0	8.55019	5.2178	-0.712516
NRXN1	0.00311398	0.00960849	2.24858	0.522442	0	4.50222	3.7958	-0.246232
NSA2	5.02e-06	3.75e-05	2.27741	0.516862	0	440.068	257.022	-0.775833
NSF	1e-20	9.12e-20	0.883107	0.829503	0	240.253	146.668	-0.711998
NT5DC3	1e-20	9.12e-20	0.908326	0.823418	0	6.27739	7.73806	0.301805
NUAK1	9.1e-05	0.000448763	1.41329	0.702424	0	71.6702	78.1589	0.125036
NUAK2	0.00102724	0.00373566	1.1789	0.758069	0	61.9243	29.89	-1.05084
NUCKS1	1e-20	9.12e-20	2.10653	0.550593	0	445.487	383.653	-0.215584
NUDT11	1e-20	9.12e-20	1.04961	0.78925	0	9.11128	25.8917	1.50676
NUDT14	0.000168459	0.000772264	1.57764	0.664469	0	96.4127	111.115	0.204753
NUDT15	0.000367025	0.00152381	0.47811	0.923674	0	22.8848	21.8139	-0.0691391
NUDT16	0.0219548	0.0497919	2.24275	0.523576	0	22.6055	15.8469	-0.512469
NUDT16L1	0.00607097	0.0169414	0.976176	0.807016	0	63.0727	44.6047	-0.499818
NUDT21	0.000371326	0.00153938	1.52043	0.677563	0	59.5741	52.0035	-0.196076
NUP133	0.00593979	0.0166653	2.45251	0.483936	0	82.7696	70.4374	-0.232758
NUP160	0.000312545	0.00131523	0.636287	0.888077	0	56.3037	61.282	0.122232
NUP210	0.0193556	0.0448224	2.4416	0.485938	0	32.026	28.2189	-0.182582
NUP35	0.000209319	0.000928753	2.66355	0.446456	0	23.084	28.5049	0.304321
NUP43	0.00355914	0.0107444	1.45056	0.693727	0	14.9359	14.749	-0.0181651
NUP62CL	1e-20	9.12e-20	0.635023	0.88837	0	15.8193	18.7794	0.247471
NUP88	0.00045233	0.00183697	1.68921	0.639334	0	97.6885	92.3459	-0.0811417
NUP93	1e-20	9.12e-20	2.53238	0.469467	0	82.7531	79.2123	-0.063089
NXN	0.000169892	0.000777559	0.907578	0.823599	0	90.4626	82.4788	-0.133298
NXPH4	1e-20	9.12e-20	2.13123	0.545621	0	3.92921	6.98142	0.829281
NXT2	1.43e-05	8.96e-05	1.39875	0.705827	0	15.5519	19.8562	0.352499
NYNRIN	1e-20	9.12e-20	2.9911	0.392999	0	59.9382	30.0108	-0.997993
OAT	1e-20	9.12e-20	0.348539	0.950655	0	250.283	124.896	-1.00284
OCEL1	0.00900143	0.0237732	2.91056	0.405622	0	62.6982	33.13	-0.920284
OCIAD1	0.0069957	0.0191185	2.81403	0.421195	0	882.731	617.307	-0.515987
ODAM	0.00116846	0.00416135	1.71895	0.632729	0	178.371	4.77964	-5.22184
ODC1	1e-20	9.12e-20	0.320197	0.956186	0	263.004	688.252	1.38785
ODF2	0.000237993	0.00104666	1.00905	0.799061	0	48.7752	41.9228	-0.21841
OGFRL1	1e-20	9.12e-20	1.53982	0.673111	0	33.8318	20.0797	-0.75264
OGG1	0.00108961	0.00391753	2.29458	0.51356	0	26.5574	18.2693	-0.539695
OGT	8.6e-06	5.83e-05	2.53075	0.469759	0	231.091	115.119	-1.00534
OLFM2	1e-20	9.12e-20	2.48165	0.478616	0	5.56986	7.71703	0.470404
OMA1	1e-20	9.12e-20	1.4021	0.705043	0	53.7238	32.7102	-0.715822
OMD	1e-20	9.12e-20	2.19031	0.533859	0	25.4221	9.52588	-1.41616
OPA1	1e-20	9.12e-20	1.69417	0.638231	0	33.436	38.0566	0.186743
OPN3	0.00690251	0.0188878	1.63239	0.652068	0	18.4657	19.5526	0.0825097
ORAOV1	0.000582079	0.00229638	2.57681	0.46157	0	60.8724	102.997	0.758737
ORC5	1e-20	9.12e-20	1.57659	0.664709	0	82.9876	82.5808	-0.00708932
OSBPL10	1e-20	9.12e-20	2.03784	0.564591	0	58.5541	28.1248	-1.05793
OSBPL2	1e-20	9.12e-20	1.64917	0.648293	0	135.778	72.3336	-0.908509
OSBPL3	0.0192652	0.0446503	1.49657	0.683063	0	25.459	23.8307	-0.0953578
OSBPL5	0.00897061	0.0237142	2.32359	0.508016	0	44.0516	28.2354	-0.641692
OSBPL9	0.00446452	0.0130511	0.798386	0.849853	0	102.304	87.6461	-0.223103
OSMR	1e-20	9.12e-20	2.46474	0.481697	0	13.5075	20.6924	0.615348
OSTM1	1e-20	9.12e-20	1.79336	0.61638	0	17.8788	23.0461	0.366273
OTUD6B	7.17e-07	6.2e-06	1.2174	0.748835	0	20.4093	24.6089	0.269956
OXCT1	1.72e-05	0.000104348	2.29546	0.513391	0	28.5621	17.5451	-0.703029
OXNAD1	2.8e-05	0.000159771	1.36386	0.714028	0	19.614	15.2668	-0.361485
OXR1	1e-20	9.12e-20	1.02519	0.795158	0	169.628	68.5208	-1.30776
P2RX4	1e-20	9.12e-20	0.913238	0.822232	0	31.1072	32.8667	0.0793784
P2RX7	0.000741935	0.00282016	2.03573	0.565023	0	15.7392	18.1766	0.207724
P2RY12	0.00195699	0.00644933	1.46529	0.690305	0	6.67236	4.81768	-0.46986
P2RY6	1e-20	9.12e-20	1.13754	0.76802	0	11.0315	21.3485	0.952504
P4HA2	1.43e-06	1.18e-05	1.97999	0.57657	0	64.1135	74.2906	0.212551
P4HTM	7.17e-06	4.98e-05	2.65018	0.448759	0	84.5574	38.372	-1.13988
PA2G4	0.00309606	0.00956166	2.861	0.413556	0	153.188	158.755	0.0514997
PABPC3	0.000329032	0.00137797	2.17679	0.536535	0	20.3688	17.0319	-0.258121
PADI2	0.00485806	0.0140602	1.70641	0.635509	0	9.28998	7.59954	-0.289763
PAFAH2	1e-20	9.12e-20	0.419369	0.936213	0	32.993	19.5426	-0.75554
PAGE2	0.0207398	0.0474733	2.0325	0.565688	0	1.41994	10.5904	2.89886
PAK2	1e-20	9.12e-20	0.775811	0.855244	0	69.9073	85.6249	0.292587
PAK3	1e-20	9.12e-20	2.46251	0.482105	0	6.05048	4.27957	-0.499583
PALM	1e-20	9.12e-20	2.10343	0.551219	0	92.3838	34.3639	-1.42675
PALMD	7.17e-07	6.2e-06	0.530748	0.912086	0	72.8642	37.3131	-0.965527
PANK2	0.00650036	0.0179387	2.67559	0.444392	0	103.603	76.3661	-0.440063
PANX1	1e-20	9.12e-20	1.69638	0.63774	0	16.5204	23.3624	0.499947
PAOX	1e-20	9.12e-20	1.5621	0.668014	0	57.2017	30.486	-0.907911
PAPD7	1e-20	9.12e-20	1.01298	0.798111	0	59.4057	60.2895	0.0213051
PAPSS1	0.0109161	0.0279106	2.47369	0.480065	0	177.408	107.442	-0.723508
PAQR7	0.00107455	0.00387439	2.75825	0.430419	0	42.7174	28.3018	-0.593929
PAQR8	1e-20	9.12e-20	1.99712	0.573005	0	36.7635	20.5435	-0.839596
PARK2	0.000739068	0.0028108	2.9687	0.396476	0	6.79443	6.2614	-0.117867
PARL	1e-20	9.12e-20	0.415897	0.936939	0	181.794	255.105	0.488786
PARM1	2.51e-05	0.000145955	2.06409	0.559212	0	115.443	29.7792	-1.95481
PARP14	1e-20	9.12e-20	0.564512	0.904506	0	69.1349	88.2073	0.351484
PAWR	1e-20	9.12e-20	0.965937	0.809494	0	27.8216	47.6842	0.777308
PAX6	0.000179928	0.000819993	2.09771	0.552376	0	5.47756	9.5301	0.798958
PBK	1e-20	9.12e-20	1.17285	0.759523	0	16.7265	30.4797	0.865715
PCDH12	0.0183649	0.0428555	2.1961	0.532717	0	6.52468	7.52636	0.206047
PCDH18	0.00258638	0.00818883	2.56944	0.462872	0	36.5145	23.4146	-0.641062
PCDH20	0.000261649	0.0011346	1.95061	0.582721	0	9.66729	3.12212	-1.63059
PCMTD1	0.00010681	0.000516823	1.44671	0.694623	0	111.794	53.6979	-1.0579
PCMTD2	0.0102746	0.0264935	1.99977	0.572455	0	64.6981	44.6177	-0.536106
PCOLCE2	0.000118996	0.000566166	0.712411	0.870281	0	53.5999	24.7164	-1.11676
PCP4	0.00827742	0.0220868	2.40979	0.491814	0	7.30988	4.45429	-0.714651
PCSK2	0.000350538	0.0014597	1.04847	0.789525	0	1.33054	1.4295	0.103496
PCSK4	0.0176552	0.0415609	1.88678	0.596235	0	10.9483	8.72409	-0.327631
PCSK7	0.00196631	0.00647851	1.10311	0.776324	0	93.07	59.6133	-0.642682
PCYOX1	0.000182079	0.000826554	2.82649	0.419157	0	104.481	68.0321	-0.618954
PCYT1A	1e-20	9.12e-20	1.845	0.605191	0	8.08657	11.1853	0.468
PDAP1	1e-20	9.12e-20	2.34507	0.503942	0	9.94744	11.3049	0.184558
PDCD10	1.86e-05	0.000112021	1.64702	0.648775	0	141.373	175.063	0.308371
PDCD2L	1e-20	9.12e-20	1.40133	0.705222	0	37.2036	47.7797	0.360958
PDCD6IP	1e-20	9.12e-20	1.95217	0.582393	0	77.0819	36.0171	-1.09771
PDCD7	0.000648746	0.00252019	2.86824	0.412389	0	3355.09	2517.82	-0.414173
PDCL	5.66e-05	0.000297104	2.71747	0.437266	0	13.5603	15.9529	0.234427
PDDC1	1.36e-05	8.58e-05	2.71994	0.43685	0	53.7646	35.0185	-0.618537
PDE12	3.3e-05	0.000184	2.56522	0.463619	0	35.6051	26.7912	-0.410323
PDE4C	3.15e-05	0.000178354	2.37376	0.498538	0	1999.65	1320.3	-0.59888
PDE4D	0.0011405	0.00407635	2.89777	0.407657	0	17.1253	14.0755	-0.282945
PDE5A	0.00151469	0.00517385	2.64836	0.449074	0	44.9879	27.2771	-0.72185
PDE6A	1e-20	9.12e-20	1.67304	0.642945	0	9.17716	5.57297	-0.719602
PDE7B	7.17e-06	4.98e-05	2.41524	0.490805	0	19.5629	10.4563	-0.903748
PDE8B	1e-20	9.12e-20	2.51977	0.471729	0	32.4435	11.0693	-1.55137
PDHB	1e-20	9.12e-20	2.5143	0.472713	0	342.231	173.557	-0.979565
PDLIM7	1e-20	9.12e-20	2.48681	0.47768	0	22.0289	31.1135	0.498144
PDPK1	0.0154624	0.037241	2.55062	0.466212	0	70.0768	46.5677	-0.589606
PDPN	1e-20	9.12e-20	2.65296	0.44828	0	72.0211	164.943	1.19547
PDZD2	1e-20	9.12e-20	2.31333	0.509971	0	25.1378	13.2402	-0.924934
PDZK1IP1	0.00509247	0.0146354	2.7572	0.430594	0	75.8607	46.3805	-0.709834
PELI3	0.00190251	0.00629656	1.07851	0.782265	0	10.1317	12.4711	0.29971
PER1	0.0103928	0.0267639	1.52628	0.676219	0	9.15744	8.62671	-0.0861338
PER2	4.3e-06	3.34e-05	0.325744	0.955116	0	161.122	78.401	-1.03921
PEX14	0.0138036	0.0339134	1.46901	0.689441	0	24.0535	18.3854	-0.387686
PEX5	0.000513978	0.00205916	1.91479	0.590279	0	201.259	157.801	-0.350949
PEX7	5.73e-05	0.000299625	1.86683	0.600501	0	45.5875	26.9366	-0.759073
PF4	0.0104602	0.0269063	0.956659	0.811738	0	4.19167	5.26022	0.327596
PFDN4	1e-20	9.12e-20	2.49208	0.476723	0	6.5289	9.61314	0.558169
PFDN6	0.000655914	0.00254449	1.34263	0.719035	0	55.3504	54.5021	-0.0222828
PFKFB3	5.66e-05	0.000297104	2.3591	0.501294	0	187.365	174.477	-0.10282
PFN1	1e-20	9.12e-20	1.91441	0.590359	0	1660.09	1803.25	0.119333
PFN2	1e-20	9.12e-20	2.06043	0.55996	0	90.0476	210.555	1.22544
PGAP1	0.00113262	0.00405336	1.54632	0.671621	0	14.9308	17.5453	0.232791
PGBD1	1e-20	9.12e-20	2.31142	0.510336	0	6.63802	9.28784	0.484589
PGBD2	0.00418638	0.0123467	2.34341	0.504255	0	16.8279	13.7398	-0.292496
PGK1	1e-20	9.12e-20	2.4124	0.491331	0	396.577	360.041	-0.139443
PGLS	0.00600358	0.0167836	0.262946	0.96684	0	129.967	92.2835	-0.494003
PGM2	0.00360645	0.0108684	2.41208	0.49139	0	60.637	47.9115	-0.339825
PGM3	0.0102229	0.0263885	1.71776	0.632993	0	43.9291	37.9463	-0.211219
PGRMC1	1.36e-05	8.58e-05	1.54686	0.671498	0	272.654	249.725	-0.126732
PHACTR3	0.00566523	0.0159818	1.50003	0.682263	0	5.17608	7.05876	0.447556
PHACTR4	1e-20	9.12e-20	1.45885	0.691801	0	219.841	106.33	-1.04791
PHC1	1e-20	9.12e-20	1.39067	0.707723	0	21.976	12.7557	-0.784784
PHEX	0.00200789	0.00660146	2.20758	0.530458	0	6.33233	8.27441	0.38592
PHF1	0.00180072	0.00602109	1.32527	0.723143	0	45.5693	26.2573	-0.795341
PHF14	1e-20	9.12e-20	0.797247	0.850125	0	9.33122	12.8076	0.456864
PHF20L1	6.31e-05	0.000324843	1.84856	0.604426	0	74.4365	71.6979	-0.0540792
PHKB	2.15e-06	1.75e-05	1.19645	0.753856	0	106.738	66.2597	-0.687867
PHLDA1	1.36e-05	8.58e-05	2.12439	0.546994	0	366.192	223.81	-0.710324
PHLDB3	0.000261649	0.0011346	1.63529	0.651415	0	26.4045	17.521	-0.591696
PHYH	0.00170896	0.00575428	0.647718	0.885427	0	68.5744	31.2168	-1.13535
PHYHD1	1e-20	9.12e-20	1.3131	0.726024	0	20.2359	9.38075	-1.10914
PI4K2B	0.0199728	0.0459911	2.5095	0.473576	0	57.0843	53.7258	-0.0874807
PIAS1	7.17e-06	4.98e-05	1.94457	0.583991	0	100.744	61.4492	-0.713227
PICALM	0.0139398	0.0341878	2.62456	0.4532	0	161.287	137.526	-0.229926
PID1	1e-20	9.12e-20	1.11601	0.773211	0	27.7844	15.0409	-0.885387
PIEZO1	3.23e-05	0.000180505	2.15815	0.540238	0	163.48	148.393	-0.139696
PIEZO2	0.00292186	0.00910431	1.98988	0.57451	0	16.358	12.07	-0.438576
PIGA	0.0057957	0.016307	1.54492	0.671942	0	67.4497	71.8646	0.0914696
PIGC	9.32e-06	6.26e-05	1.33058	0.721885	0	77.2407	75.6956	-0.0291516
PIGN	0.000262366	0.00113559	0.579147	0.901189	0	76.6719	41.9475	-0.870114
PIGP	0.00630036	0.0174682	1.56074	0.668324	0	111.421	61.9454	-0.846955
PIGV	0.000358423	0.00148942	1.30189	0.728684	0	22.1854	15.5292	-0.514627
PIGX	1e-20	9.12e-20	0.596449	0.897245	0	45.7687	61.8573	0.434583
PIH1D2	0.000192115	0.000864516	0.437761	0.932336	0	8.88437	6.24686	-0.508137
PIK3C2B	1e-20	9.12e-20	1.87276	0.599232	0	56.9219	34.4838	-0.723064
PIK3C2G	1.51e-05	9.35e-05	2.40795	0.492157	0	6.31717	4.26545	-0.56658
PIK3CA	1e-20	9.12e-20	1.81626	0.611404	0	11.4266	17.1472	0.58558
PIK3IP1	0.00155269	0.0052868	1.64035	0.650277	0	182.922	94.8998	-0.946754
PIK3R2	0.000835125	0.00312332	2.45055	0.484294	0	252.085	246.601	-0.0317317
PIKFYVE	0.017995	0.0421687	2.6287	0.45248	0	8.80022	8.7752	-0.0041077
PILRA	4.3e-06	3.34e-05	0.237291	0.971356	0	11.7988	16.0888	0.44741
PINK1	1e-20	9.12e-20	2.24236	0.523653	0	67.92	37.8468	-0.843664
PINX1	6.45e-06	4.74e-05	1.50628	0.680822	0	18.6288	24.0437	0.368122
PIP5K1A	0.00915986	0.0241185	1.11175	0.774238	0	9.90488	11.2339	0.181642
PITPNB	1.43e-06	1.18e-05	1.38941	0.708018	0	52.4084	58.1061	0.148893
PITPNM2	7.17e-06	4.98e-05	2.94079	0.400845	0	5.78333	7.10525	0.296984
PJA2	1.43e-06	1.18e-05	2.26545	0.519172	0	415.369	234.671	-0.823757
PKDCC	0.000212186	0.000940877	0.761248	0.858712	0	61.1497	18.3692	-1.73506
PKHD1L1	1e-20	9.12e-20	1.43081	0.698329	0	9.69715	5.74142	-0.756154
PKN2	0.00104444	0.00379032	2.7945	0.424406	0	32.0299	25.7016	-0.317562
PKN3	0.00104588	0.00379158	2.07564	0.556857	0	11.1406	11.8884	0.0937304
PKNOX2	0.0049785	0.0143551	1.80029	0.614872	0	6.27619	4.8233	-0.379867
PLA2G2F	0.00534337	0.0151998	2.63025	0.45221	0	5.62201	5.96986	0.0866115
PLA2G4D	0.0199857	0.045999	0.0920745	0.992771	0	6.75147	8.37773	0.311356
PLA2G7	1e-20	9.12e-20	0.505074	0.917775	0	14.1499	35.9143	1.34377
PLAC1	1e-20	9.12e-20	1.97649	0.5773	0	2.37187	7.27026	1.61598
PLAC8	1e-20	9.12e-20	1.81393	0.611908	0	404.898	92.9032	-2.12376
PLAGL1	1e-20	9.12e-20	1.2321	0.745315	0	20.1915	14.8227	-0.445942
PLAT	0.0020129	0.00661484	1.28834	0.731904	0	53.8181	93.9458	0.803736
PLAU	1e-20	9.12e-20	2.05854	0.560345	0	104.03	299.969	1.52781
PLBD2	1e-20	9.12e-20	1.74785	0.626349	0	16.3662	17.3405	0.0834231
PLCE1	0.00857061	0.022756	1.75473	0.624834	0	18.7121	13.5431	-0.466413
PLCL2	0.000875269	0.0032534	0.747641	0.861945	0	38.5662	20.7895	-0.89148
PLD3	1e-20	9.12e-20	2.95094	0.399251	0	111.033	117.701	0.0841309
PLD6	7.17e-07	6.2e-06	1.91844	0.589506	0	41.6129	54.9024	0.399837
PLEK2	1e-20	9.12e-20	1.01676	0.797197	0	29.2694	78.6736	1.42649
PLEKHA1	1e-20	9.12e-20	0.918401	0.820985	0	118.798	132.526	0.157767
PLEKHA6	1e-20	9.12e-20	0.513162	0.915991	0	19.223	6.67797	-1.52535
PLEKHG5	0.0147111	0.0357481	2.06565	0.558894	0	9.77909	10.3124	0.0766147
PLEKHH1	0.0105276	0.027046	2.14967	0.54193	0	23.4339	11.7009	-1.00198
PLEKHH3	0.000984946	0.00359874	0.161222	0.983592	0	76.9554	50.2301	-0.61547
PLEKHO1	0.00428029	0.01258	0.657495	0.883153	0	56.5959	51.77	-0.128581
PLG	0.0205075	0.0469985	2.41411	0.491013	0	3.32953	4.41225	0.406195
PLP2	0.00188889	0.00625891	0.945529	0.814429	0	77.7712	76.9529	-0.0152615
PLS1	6.31e-05	0.000324843	2.91324	0.405197	0	49.5254	32.0136	-0.629485
PLSCR4	2.65e-05	0.000152326	2.69595	0.440917	0	50.6972	30.6681	-0.725165
PLXNA1	1e-20	9.12e-20	2.41894	0.490119	0	43.9011	61.9261	0.49629
PMCH	0.00701792	0.019151	2.53567	0.46888	0	2.34024	3.59577	0.619642
PMM1	1e-20	9.12e-20	0.434305	0.933068	0	190.329	89.0916	-1.09514
PMP22	0.00234767	0.00753393	2.51736	0.472162	0	247.715	146.371	-0.759058
PMPCA	7.89e-06	5.37e-05	1.25854	0.739002	0	89.4332	79.5726	-0.168538
PNCK	1e-20	9.12e-20	2.8946	0.408163	0	11.3063	35.3222	1.64344
PNMA1	0.000107527	0.00051957	1.75173	0.625495	0	14.7812	18.1357	0.295067
PNP	0.0200136	0.0460406	1.56526	0.667291	0	88.3049	98.1203	0.152059
PNPLA1	0.000111828	0.000537931	1.20274	0.752348	0	3.02471	4.34496	0.522546
PNPLA4	0.013109	0.0324987	2.13484	0.544897	0	8.75492	8.0326	-0.124227
PNRC2	1.08e-05	6.95e-05	1.95009	0.58283	0	178.726	94.3867	-0.921095
POC5	5.73e-06	4.24e-05	0.813784	0.846167	0	28.0472	26.0558	-0.106252
PODNL1	0.000382796	0.00158175	2.14366	0.543131	0	4.43595	6.36865	0.521746
POLD3	0.0038767	0.011558	2.62939	0.452361	0	20.2021	30.1047	0.575479
POLD4	7.89e-06	5.37e-05	0.837963	0.840367	0	48.4898	34.2494	-0.501604
POLDIP2	0.00485735	0.0140602	1.90283	0.592818	0	28.9979	36.5614	0.334376
POLE4	1e-20	9.12e-20	0.405136	0.939179	0	279.084	249.566	-0.161278
POLR2B	1e-20	9.12e-20	2.59683	0.458046	0	76.1829	69.5688	-0.131027
POLR2C	7.17e-06	4.98e-05	2.84253	0.416547	0	52.2323	46.312	-0.173557
POLR3F	0.00556631	0.0157345	1.52972	0.675427	0	24.9646	24.7567	-0.0120681
POLR3G	7.17e-06	4.98e-05	0.940615	0.815617	0	16.2849	19.7078	0.275233
POLRMT	0.0139047	0.0341316	1.67255	0.643054	0	58.4284	50.6993	-0.204705
POMC	0.0029871	0.00927649	2.76195	0.429803	0	7.33978	13.566	0.886185
POMT1	0.000582079	0.00229638	2.37042	0.499166	0	48.6415	29.7285	-0.710341
POP1	1e-20	9.12e-20	2.59918	0.457633	0	14.19	23.9387	0.754469
PORCN	0.000834409	0.00312148	2.66425	0.446337	0	30.6857	18.7097	-0.71378
POU4F3	0.002319	0.00746424	0.965294	0.809649	0	1.87034	2.91686	0.641116
POU6F1	5.73e-06	4.24e-05	1.50446	0.681241	0	12.1395	8.96872	-0.436737
PPBP	0.0151427	0.0366164	2.97139	0.396057	0	17.2601	14.3657	-0.264814
PPCDC	0.000457348	0.00185573	1.28024	0.733831	0	5.09696	6.04893	0.247044
PPCS	7.03e-05	0.000358056	2.01471	0.56936	0	179.401	109.628	-0.710569
PPFIA1	1e-20	9.12e-20	0.671827	0.87981	0	109.221	188.676	0.788659
PPFIBP2	1e-20	9.12e-20	1.13411	0.768846	0	141.92	73.5845	-0.947604
PPHLN1	1.08e-05	6.95e-05	0.488864	0.921331	0	110.434	98.7632	-0.161133
PPIL1	1e-20	9.12e-20	0.477986	0.9237	0	44.8624	53.7578	0.260968
PPIL3	0.00309176	0.00955684	2.84011	0.41694	0	230.986	162.79	-0.504789
PPIL6	0.00023871	0.00104915	0.685212	0.876677	0	18.7864	5.18787	-1.85647
PPM1J	0.0123269	0.0308836	1.46536	0.690287	0	5.15035	7.11351	0.46589
PPME1	7.17e-07	6.2e-06	0.553816	0.906919	0	49.3589	60.8909	0.302917
PPP1R16B	1.08e-05	6.95e-05	0.83994	0.839892	0	45.2145	22.531	-1.00487
PPP1R32	3.58e-05	0.00019685	2.24545	0.523052	0	6.46789	3.87789	-0.738025
PPP1R35	0.00993548	0.0257908	2.82811	0.418894	0	63.7966	58.5544	-0.123703
PPP1R7	1e-20	9.12e-20	2.97991	0.394733	0	65.7894	39.3497	-0.741504
PPP1R9B	0.0016681	0.00563575	0.508703	0.916975	0	8.71673	10.3466	0.247293
PPP2CB	1.72e-05	0.000104348	1.22673	0.7466	0	16.6543	13.7974	-0.271501
PPP2R2A	6.45e-05	0.000331614	2.63961	0.450588	0	229.383	142.768	-0.684088
PPP2R5B	0.000113978	0.000546768	1.08071	0.781733	0	22.5703	22.0743	-0.0320543
PPP2R5D	1e-20	9.12e-20	0.758903	0.85927	0	30.5318	37.8081	0.308384
PPP3CC	0.00264444	0.00834615	2.73999	0.433474	0	73.232	53.4007	-0.455617
PPP4R4	1e-20	9.12e-20	1.94217	0.584496	0	6.86785	12.5876	0.87407
PPTC7	0.00107025	0.00386087	2.73768	0.433861	0	58.4321	57.0668	-0.0341094
PPWD1	0.00241505	0.00771468	2.81856	0.420454	0	42.4548	31.9543	-0.409915
PQLC1	1e-20	9.12e-20	1.49157	0.684218	0	355.916	185.684	-0.938688
PQLC3	0.00764659	0.0206126	2.49917	0.47544	0	87.3841	55.0075	-0.667742
PRCP	0.000143369	0.000664673	0.652334	0.884354	0	458.662	273.474	-0.746031
PRDM10	0.00077276	0.00292062	2.17608	0.536676	0	25.5406	20.1323	-0.343278
PRDM2	5.3e-05	0.000281476	0.795175	0.850621	0	13.8077	11.1142	-0.313068
PRDM5	0.00185591	0.00616722	0.75369	0.860509	0	3.99582	4.07984	0.0300203
PRDM6	2.15e-05	0.000127119	1.52972	0.675429	0	9.75566	8.09	-0.2701
PRELP	1e-20	9.12e-20	2.0185	0.568576	0	12.9948	7.78919	-0.738392
PREP	7.17e-06	4.98e-05	1.90715	0.591899	0	62.0099	52.3409	-0.244559
PREX2	0.000193548	0.000869005	0.0309813	0.998563	0	7.36252	4.48918	-0.713748
PRKAB1	1e-20	9.12e-20	1.26168	0.738251	0	71.5242	38.297	-0.901199
PRKACB	1e-20	9.12e-20	1.26538	0.73737	0	12.1635	9.36196	-0.37767
PRKAR1B	1e-20	9.12e-20	2.64302	0.449998	0	12.482	14.8947	0.254947
PRKAR2A	1e-20	9.12e-20	2.58759	0.45967	0	24.4635	17.0673	-0.519397
PRKCE	5.66e-05	0.000297104	2.39839	0.493934	0	10.9527	7.70482	-0.507451
PRKCI	0.000225806	0.000995261	1.2997	0.729204	0	22.8292	25.9269	0.183566
PRKCZ	0.000125448	0.000592618	1.24571	0.742063	0	66.8756	39.723	-0.751506
PRKDC	1e-20	9.12e-20	1.36274	0.714292	0	86.1564	111.734	0.375034
PRMT1	1e-20	9.12e-20	1.87709	0.598306	0	74.8562	71.3295	-0.0696246
PRMT2	1e-20	9.12e-20	0.255047	0.968249	0	74.0061	45.4762	-0.702533
PROM2	0.00488817	0.0141356	0.994094	0.802681	0	222.19	144.768	-0.618051
PROX1	0.0132136	0.0326826	0.255392	0.968187	0	3.94181	3.45426	-0.190482
PRPF3	0.0190459	0.0442227	0.671584	0.879866	0	133.841	105.525	-0.342935
PRPF38B	0.018638	0.0433767	1.91476	0.590285	0	21.4239	17.3779	-0.301966
PRPF40B	0.0023233	0.00747463	0.648175	0.885321	0	9.11804	9.61047	0.0758831
[truncated: 976 more rows]

## Sheet: GSE25093-DMR
Symbol	type	ID	P.Value	logFC	TSS_Coordinate	Distance_to_TSS	CPG_ISLAND_LOCATIONS
C22orf34	ncRNA	cg15149938	0.000718	-0.291	48404572	176
TCL6	ncRNA	cg05023540	2.2e-08	-0.287	95187268	545	14:95186566-95187015
OR2F1	ncRNA	cg08634024	0.000963	-0.277	143287997	113
BPESC1	ncRNA	cg03552688	0.0027	-0.261	140305717	658
LINC00242	ncRNA	cg21168884	0.0016	-0.24	169940846	50
FAM215A	ncRNA	cg20359349	0.0012	-0.23	39350094	37
GUCY1B2	ncRNA	cg24821554	0.00469	-0.219	50538143	189
NEXN-AS1	ncRNA	cg26728886	0.0163	-0.218	78127812	111
MYADML	ncRNA	cg25900806	1.31e-05	-0.192	33806775	508
SHANK2-AS3	ncRNA	cg02046017	0.041	-0.19	70386543	1489
DSCR9	ncRNA	cg01262913	0.000616	-0.181	37502674	318
CYP1B1-AS1	ncRNA	cg11130441	0.00117	-0.166	38211751	100
MUC4	ncRNA	cg15589427	0.0389	-0.156	197023545	247	3:197023584-197023914
LINC00839	ncRNA	cg00042156	0.0439	-0.155	42290967	119
ZNF295-AS1	ncRNA	cg10569414	0.0326	-0.147	42315447	124
FAM30A	ncRNA	cg02507952	0.00318	-0.145	105461657	29
FER1L6-AS2	ncRNA	cg05412531	0.00692	-0.141	125252944	5	8:125252840-125253126
PCAT4	ncRNA	cg02255004	0.00937	-0.134	80967563	121
LINC00301	ncRNA	cg24400943	0.0298	-0.134	60139822	147	11:60139614-60139953
LINC00305	ncRNA	cg01722450	0.0365	-0.134	59967244	372
LPAL2	ncRNA	cg15398520	0.00631	-0.133	160852146	553
SNORD64	ncRNA	cg26410550	0.000988	-0.13	22781340	991
OSTCP1	ncRNA	cg01313949	0.0074	-0.128	159198654	561
SNORD109B	ncRNA	cg18499731	0.0312	-0.124	23074583	1319
TMEM191A	ncRNA	cg26832154	0.0143	-0.117	19385402	33
LINC00161	ncRNA	cg06940107	0.0388	-0.115	28833511	143
LY86-AS1	ncRNA	cg17774418	0.00828	-0.115	6567927	64
PPBPP2	ncRNA	cg03163246	0.00546	-0.112	75139974	87
SNORD108	ncRNA	cg08993557	0.00563	-0.112	22783165	746
FAM74A4	ncRNA	cg05364569	0.00432	-0.106	65234068	458
FAM182A	ncRNA	cg21663722	0.0085	-0.105	25983291	339
C15orf54	ncRNA	cg19392109	0.0135	-0.101	37330211	226
PYY2	ncRNA	cg25191725	0.00762	-0.0876	23577967	381	17:23578220-23579432
DSCR10	ncRNA	cg17233935	0.0438	-0.0832	38500120	1020
RAB9BP1	ncRNA	cg15453943	0.0111	-0.0811	104463074	348
SLC6A10P	ncRNA	cg26061555	0.00984	-0.08	32803964	274	16:32803631-32805193
SERPINA13P	ncRNA	cg22013966	0.032	-0.0794	94176815	892
LINC00314	ncRNA	cg27032352	0.0139	-0.0787	28307572	1374
ABCC13	ncRNA	cg23322112	0.0111	-0.0779	14567991	471
LINC00158	ncRNA	cg25864727	0.0192	-0.0776	25725884	938
PMCHL2	ncRNA	cg16794882	0.00845	-0.0731	70707368	1238
LRRC37A11P	ncRNA	cg00093177	0.019	-0.0693	34439685	664
AKR7L	ncRNA	cg23625458	0.00868	-0.0669	19473022	294	1:19472685-19473594
GOLGA8IP	ncRNA	cg18448480	0.0425	-0.0648	20806683	96
RMST	ncRNA	cg03415518	0.0226	-0.064	96410552	692
SNORD107	ncRNA	cg11166999	0.0141	-0.0619	22778234	212
SNORD109A	ncRNA	cg19195724	0.0274	-0.0588	22838214	176
LINC00477	ncRNA	cg00730260	0.0204	-0.0553	24628369	214
UMODL1-AS1	ncRNA	cg19766460	0.0107	-0.055	42401627	353
NSUN5P2	ncRNA	cg07033083	0.0159	-0.0528	72063195	496	7:72062423-72063816
BPIFA4P	ncRNA	cg01775265	0.0289	-0.0518	31245072	529
COL18A1-AS1	ncRNA	cg05275605	0.0173	-0.051	45669413	102	21:45669125-45669487
MIR4435-2HG	ncRNA	cg06627364	0.00677	-0.0495	87536096	107
HCG9	ncRNA	cg23244913	0.04112	-0.0493	30050871	509	6:30051213-30051683
ZNF542P	ncRNA	cg01510051	0.0327	-0.0414	61571320	246	19:61570983-61571926
PNLIPRP2	ncRNA	cg11310496	0.0382	-0.0374	118370808	643
ANKRD18DP	ncRNA	cg03241282	0.0237	-0.0343	199291988	100	3:199291287-199292456
C8orf31	ncRNA	cg04612566	0.0468	-0.028	144192054	27
BTN2A3P	ncRNA	cg12455562	0.0143	-0.0271	26530326	432
LINC01565	ncRNA	cg07084746	0.0229	-0.0253	129777619	282
SND1-IT1	ncRNA	cg24777710	0.0441	-0.0226	127424798	829
GOLGA2P5	ncRNA	cg27476329	0.0366	-0.0209	99091202	116
MIR600HG	ncRNA	cg21489873	0.0129	-0.0186	124917577	622
ZNF271P	ncRNA	cg25227148	0.0485	-0.00931	31124298	311	18:31123981-31124686
CLEC12A-AS1	ncRNA	cg20088913	0.0437	-0.00749	9997203	1366
MORC2-AS1	ncRNA	cg15425811	0.04695	-0.00476	29648396	215	22:29647630-29649039
MEG3	ncRNA	cg04291079	0.048	-0.00189			14:100360178-100364204
LINC00313	ncRNA	cg12003230	0.04845	-0.00144	43722531	1036
AMZ2P1	ncRNA	cg20247048	0.0474	-0.000844	60402148	672	17:60401847-60403229
PLEKHA8P1	ncRNA	cg24949344	0.0471	-0.000645	43896056	136	12:43895385-43897162
LINC00574	ncRNA	cg10865119	0.0478	0.000612	169932342	305	6:169931539-169933083
LINC01547	ncRNA	cg20451718	0.0447	0.0013	45184188	612	21:45183504-45184998
MIR17HG	ncRNA	cg25139619	0.0417	0.00387	90797210	199	13:90797391-90799610
LINC00336	ncRNA	cg04329454	0.047	0.00466	33669093	16	6:33668263-33669321
HCP5	ncRNA	cg13784557	0.0423	0.00481	31538938	43	6:31538727-31539202
NBR2	ncRNA	cg10893007	0.0446	0.00615	38531129	91
H19	ncRNA	cg15317267	0.04445	0.00637	1975641	818	11:1973888-1974871
LINC01140	ncRNA	cg14540297	0.0436	0.0067	87370246	185	1:87370023-87371237
IGF2-AS	ncRNA	cg16817891	0.0476	0.00738			11:2121548-2122565
PTENP1	ncRNA	cg12687990	0.0104	0.00855	33666649	800	9:33666739-33667586
FBXL19-AS1	ncRNA	cg08535091	0.00942	0.0087	30842091	106	16:30840504-30842816
MIR7-3HG	ncRNA	cg19646028	0.04542	0.00943	4720152	88	19:4720131-4720332
LINC01587	ncRNA	cg11237738	0.04902	0.00982	5577784	412
WWC2-AS2	ncRNA	cg22428102	0.00869	0.0108	184257346	358	4:184255705-184258492
HSD17B7P2	ncRNA	cg03665457	0.04195	0.0119	38685312	70	10:38684978-38685687
TMEM51-AS1	ncRNA	cg24535573	0.00739	0.0139	15351547	1	1:15351366-15354178
EWSAT1	ncRNA	cg00687674	0.04068	0.0142	67160256	58
LRRC75A-AS1	ncRNA	cg11114344	0.0154	0.0155	16283081	372	17:16282447-16283815
LINC00115	ncRNA	cg03790787	0.033	0.0176	752749	664	1:752096-753454
LINC01011	ncRNA	cg05501682	0.0232	0.019	2933932	210	6:2933721-2934661
LINC01879	ncRNA	cg21306775	0.054	0.0225	72530974	24
MAPKAPK5-AS1	ncRNA	cg22778180	0.0221	0.0242	110765089	181	12:110763930-110765280
PMS2P3	ncRNA	cg25990230	0.00023	0.0245	74995330	49	7:74994402-74995962
MIR22HG	ncRNA	cg00422913	0.000557	0.0248	1566255	483	17:1565628-1566904
LINC00471	ncRNA	cg19709058	0.0172	0.0256	232087294	202	2:232087020-232088018
LINC00304	ncRNA	cg03819692	0.04266	0.0258	87753129	11	16:87752957-87753393
PRSS30P	ncRNA	cg10186456	0.04712	0.026	2831850	1063	16:2832415-2833267
RHPN1-AS1	ncRNA	cg25255679	0.042	0.0265	144522093	224	8:144521584-144522993
ABCA11P	ncRNA	cg07934026	0.000775	0.0273	457918	124	4:457285-458008
UBE2Q2P1	ncRNA	cg13150977	0.0252	0.0286	82915030	105	15:82914215-82915525
LINC01101	ncRNA	cg17204557	0.052	0.0329	120940167	212	2:120939973-120940445
AFG3L1P	ncRNA	cg13969584	0.0161	0.034	88566502	532	16:88565306-88567253
ZNF767P	ncRNA	cg14820798	4.3e-05	0.0343	148952751	630	7:148952066-148953260
KCNQ1DN	ncRNA	cg01530101	0.0516	0.0346			11:2846828-2848015
LINC01089	ncRNA	cg11608114	0.0147	0.0392	120726189	667	12:120725136-120728248
DLEU1	ncRNA	cg05701114	0.0305	0.045	49554308	180	13:49553071-49554565
AATBC	ncRNA	cg00546897	0.0373	0.0458	44056876	216
LINC00324	ncRNA	cg25827139	0.04696	0.0472	8068086	1106	17:8068839-8069237
C1orf220	ncRNA	cg19399532	0.0201	0.0478	176778554	564	1:176777964-176779149
LINC01006	ncRNA	cg13258700	0.0193	0.05	156125877	881	7:156125107-156126827
FKBP9P1	ncRNA	cg27270684	0.018	0.0572	55724488	164
LINC00479	ncRNA	cg10198932	0.0108	0.0652	42009004	352
PART1	ncRNA	cg18704047	0.0237	0.0706	59819516	91
DNM1P46	ncRNA	cg17886204	0.0144	0.0784	98164655	138	15:98163471-98165283
SERHL	ncRNA	cg12078929	0.0347	0.0866	41226540	92	22:41225823-41227067
LINC01567	ncRNA	cg14289511	0.00645	0.0911	24589884	63	16:24589802-24590005
FMO9P	ncRNA	cg24272559	0.0151	0.0987	164839777	437
GATA3-AS1	ncRNA	cg00779924	0.0455	0.0995	8135453	806	10:8130632-8134925
RUSC1-AS1	ncRNA	cg22234962	0.00537	0.105	153557959	38	1:153557786-153558083
LINC00346	ncRNA	cg22131172	0.00837	0.118	110320599	267
ZNF702P	ncRNA	cg07559730	0.0311	0.159	58188596	264	19:58187792-58189007
MIRLET7BHG	ncRNA	cg04329382	0.0147	0.206	44860547	992	22:44859540-44859922
PTPN22	protein_coding	cg14385738	2.09e-10	-0.497	114215857	6
AFF3	protein_coding	cg07349094	0.0001	-0.428	100125469	23	2:100125280-100125484
C16orf54	protein_coding	cg23093496	3.03e-06	-0.424	29664828	4
RD3	protein_coding	cg00658007	7.09e-07	-0.417	209732882	130
FAM129C	protein_coding	cg06305609	1.17e-08	-0.406	17495110	62
CD300E	protein_coding	cg04995095	1.33e-06	-0.403	70131396	245
TRPM8	protein_coding	cg15746445	2.11e-08	-0.398	234490782	1110
PRSS55	protein_coding	cg01072821	7.24e-07	-0.395	10420491	916
FAM124B	protein_coding	cg26154999	9.21e-05	-0.393	224974955	365	2:224974431-224974638
BPIFA3	protein_coding	cg01671881	5.8e-06	-0.388	31268819	257
RUNX1	protein_coding	cg04915566	7.52e-07	-0.384	35343465	123
LILRA2	protein_coding	cg19486673	4.17e-09	-0.382	59777071	241
BPIFB3	protein_coding	cg26111757	2.9e-05	-0.382	31106891	1110
CCT8L2	protein_coding	cg01474260	3.11e-06	-0.372	15453700	184
RFPL1	protein_coding	cg15303841	3.09e-05	-0.371	28164572	768
FUT7	protein_coding	cg09305224	0.000107	-0.368	139047283	217
NLRP8	protein_coding	cg22190114	0.000345	-0.366	61151010	36
ZNF610	protein_coding	cg15062535	2.24e-05	-0.364	57540494	749
CD6	protein_coding	cg09902130	2.25e-05	-0.364	60495750	4
CNR2	protein_coding	cg26151675	2.38e-07	-0.362	24112404	252
TRHR	protein_coding	cg22268164	6.4e-05	-0.362	110168900	26
DEFB119	protein_coding	cg18462653	1.67e-05	-0.361	29442067	230
CD28	protein_coding	cg02099418	2.24e-07	-0.358	204279443	52
LY96	protein_coding	cg23732024	1.44e-07	-0.357	75066144	211
RNASE3	protein_coding	cg07525077	1.4e-05	-0.353	20429402	381
CYP11B1	protein_coding	cg09120035	4.9e-05	-0.353	143958238	91
KRT25	protein_coding	cg22983092	0.000519	-0.353	36165091	27
FSHB	protein_coding	cg27420123	4.23e-06	-0.35	30209139	1090
PCOLCE	protein_coding	cg26777475	3.43e-05	-0.349	100037926	38
PTPN7	protein_coding	cg23506842	0.000609	-0.348	200396374	1169
SPNS3	protein_coding	cg18750756	1.89e-06	-0.347	4283968	12
APOBEC3A	protein_coding	cg22954818	6.2e-06	-0.347	37683569	492
ANGPTL6	protein_coding	cg12593411	2.02e-05	-0.347	10074425	297
THPO	protein_coding	cg09736922	0.000664	-0.347	185578626	44
NR3C1	protein_coding	cg08818984	4.07e-05	-0.343	142795270	250
FCGR2B	protein_coding	cg22436411	6.25e-05	-0.34	159899564	1087
KRTAP13-3	protein_coding	cg16431978	4.65e-07	-0.339	30720101	298
C14orf177	protein_coding	cg06906435	2.55e-06	-0.337	98247703	173
FCN2	protein_coding	cg11884243	0.000108	-0.337	136912479	228	9:136912687-136912888
TAAR5	protein_coding	cg17829936	3.64e-05	-0.336	132952518	144
SPI1	protein_coding	cg14088811	7.04e-06	-0.335	47356674	104	11:47356386-47356586
SIGLECL1	protein_coding	cg21930712	2.88e-05	-0.335	56452776	152
CHMP7	protein_coding	cg16142218	1.54e-07	-0.334	23157114	52
RFPL3	protein_coding	cg00406844	2.78e-05	-0.334	31083854	85
TNFSF8	protein_coding	cg27631256	2.2e-05	-0.333	116732591	25	9:116732561-116732855
MMP26	protein_coding	cg12493906	0.000134	-0.333	4966000	113
TRAF3IP3	protein_coding	cg05959508	0.000147	-0.332	207996147	12
SCMH1	protein_coding	cg03387723	0.000405	-0.332	41480375	676	1:41479380-41481067
LCE1D	protein_coding	cg15531099	2.13e-06	-0.329	151036895	231
GJB6	protein_coding	cg03473518	0.000741	-0.328	19703067	589	13:19703487-19704859
REG3A	protein_coding	cg27342801	0.000201	-0.326	79240387	394
DEFA1	protein_coding	cg10758292	0.00187	-0.326	6825012	221
DOK2	protein_coding	cg14386061	9.17e-05	-0.325	21827151	241
CD4	protein_coding	cg16470760	0.000378	-0.325	6769005	527
TYROBP	protein_coding	cg24091474	0.00091	-0.325	41091026	1
CCR7	protein_coding	cg17067993	1.83e-05	-0.324	35975250	49
MLC1	protein_coding	cg05861567	0.00014	-0.324	48866041	228	22:48865755-48865963
SLC3A1	protein_coding	cg02192965	6.21e-06	-0.323	44356103	141
ASGR2	protein_coding	cg26661623	0.000127	-0.323	6958803	1183
NAPSA	protein_coding	cg27285056	1.9e-06	-0.322	55560743	52
HPGDS	protein_coding	cg12554857	0.000568	-0.32	95483050	8
MS4A12	protein_coding	cg23307338	2.1e-05	-0.319	60016827	216
ITGB2	protein_coding	cg24167037	0.00017	-0.319	45165232	28
CD1D	protein_coding	cg17399166	0.000115	-0.318	156416361	58
SP140	protein_coding	cg05564251	0.00154	-0.318	230798690	194
LILRA1	protein_coding	cg25384595	8.25e-07	-0.317	59796925	43
KLK2	protein_coding	cg07947016	9.12e-07	-0.317	56068501	796
NLRP12	protein_coding	cg07042144	0.000322	-0.317	59019404	188
DEFB123	protein_coding	cg26063872	3.33e-05	-0.316	29492072	205
TRIM40	protein_coding	cg09196959	7.9e-07	-0.315	30212489	70
SERPINA4	protein_coding	cg08495878	0.000159	-0.315	94097536	76
ADAM21	protein_coding	cg02998425	0.000351	-0.314	69993970	13
LMLN	protein_coding	cg21032583	0.00086	-0.313	199171468	1268	3:199170124-199170535
TUBB6	protein_coding	cg07307078	0.00271	-0.313	12298257	627	18:12297135-12299229
KRTAP8-1	protein_coding	cg24423088	6.24e-06	-0.312	31107441	205
BATF	protein_coding	cg09937039	0.000582	-0.312	75058537	419
ATF3	protein_coding	cg23534142	0.00075	-0.311	210805374	362
PRSS1	protein_coding	cg12878228	1.61e-05	-0.31	142136904	1206
TSPAN32	protein_coding	cg17627559	1.66e-05	-0.31	2279819	653
SLC34A1	protein_coding	cg06501790	1.57e-05	-0.309	176744061	198
ADGRG5	protein_coding	cg09069593	2.23e-05	-0.309	56134102	316
LCP2	protein_coding	cg17127769	4.48e-05	-0.309	169657400	232
CD22	protein_coding	cg03574571	0.000132	-0.308	40511953	68
SNX6	protein_coding	cg17346022	0.00102	-0.306	34169093	753	14:34169734-34170109
MYL4	protein_coding	cg05294455	0.0021	-0.306	42641427	181
SLC4A1	protein_coding	cg03580247	0.000231	-0.304	39700993	21
CEACAM7	protein_coding	cg07297178	0.000467	-0.304	46883936	988
PRDM7	protein_coding	cg16799087	0.000274	-0.302	88656234	372
CYP11B2	protein_coding	cg10500909	9.71e-05	-0.301	143996261	756
GNLY	protein_coding	cg11752275	0.00072	-0.301	85774925	378
CD5	protein_coding	cg24674703	7.91e-06	-0.3	60626543	7
BANF2	protein_coding	cg03387497	2.43e-05	-0.3	17628593	352
C1QB	protein_coding	cg22477971	0.000261	-0.3	22858474	1293
SFTPB	protein_coding	cg03380645	0.000617	-0.3	85748823	264
ATP6V0D2	protein_coding	cg01248426	2.17e-05	-0.299	87180255	16
OR3A3	protein_coding	cg05674036	0.000408	-0.299	3270612	71
MYRF	protein_coding	cg22627427	0.000893	-0.299	61279437	363
CST7	protein_coding	cg09971811	0.00252	-0.299	24877866	233
BFSP2	protein_coding	cg20383064	0.00281	-0.299	134601480	1370
NMUR2	protein_coding	cg03914397	1.75e-06	-0.298	151765017	383	5:151764215-151764644
CABP5	protein_coding	cg09422355	0.000156	-0.298	53239116	146
PNOC	protein_coding	cg03642518	8.46e-05	-0.297	28230568	354
HHATL	protein_coding	cg24938727	2.78e-07	-0.296	42718017	20
CXCR5	protein_coding	cg25087423	0.000127	-0.296	118259777	32	11:118259679-118259945
CYP1A2	protein_coding	cg09207718	0.000149	-0.296	72828237	202
ASAH2	protein_coding	cg16792160	0.000354	-0.296	51678319	280
TEX33	protein_coding	cg22088368	0.00038	-0.296	35733785	1049
TRIM63	protein_coding	cg16051685	0.000618	-0.296	26266708	38
DRC7	protein_coding	cg01813965	0.000659	-0.296	56286227	378
PSG3	protein_coding	cg07745725	1.01e-05	-0.295	47936461	1239
TEX19	protein_coding	cg27449489	4.78e-05	-0.295	77910409	260	17:77910012-77910218
MUC13	protein_coding	cg09081544	0.000485	-0.295	126136270	790
MLN	protein_coding	cg08332212	0.000654	-0.295	33879771	943
IL25	protein_coding	cg14366598	1.11e-06	-0.294	22911858	264
2018-09-01	protein_coding	cg19289461	4.76e-05	-0.293	30301672	641	16:30301980-30302364
HRC	protein_coding	cg10910525	0.000185	-0.293	54350493	449
OR2C3	protein_coding	cg13397379	0.000704	-0.293	245763764	513
ACSBG1	protein_coding	cg27087809	0.00219	-0.293	76313954	511
TRIML1	protein_coding	cg04086012	4.67e-07	-0.292	189297592	302	4:189297883-189298217
OPALIN	protein_coding	cg06825166	4.53e-05	-0.292	98109049	20
UBQLN3	protein_coding	cg01369413	4.01e-07	-0.291	5487729	609
ICAM3	protein_coding	cg14145194	3.78e-05	-0.291	10311307	285
SIGLEC5	protein_coding	cg14740251	0.000197	-0.291	56831696	213
CYP4F2	protein_coding	cg13656062	0.000207	-0.291	15869884	161
NLRP10	protein_coding	cg20311730	2.42e-05	-0.29	7941624	135
CD37	protein_coding	cg15046675	7.74e-05	-0.29	54530547	42
WFDC10B	protein_coding	cg22988566	0.000607	-0.29	43767072	1211
LAT	protein_coding	cg23663476	0.000744	-0.289	28903648	302	16:28903790-28903997
VSTM1	protein_coding	cg01718139	0.00252	-0.289	59259019	369	19:59258478-59258690
MUC5AC	protein_coding	cg03818682	5.03e-05	-0.287	1169363	672	11:1169837-1170039
NXNL1	protein_coding	cg16069910	0.000188	-0.287	17432725	197	19:17432468-17432768
OPN4	protein_coding	cg09261262	0.000226	-0.287	88404354	180
LRIT1	protein_coding	cg17833578	2.85e-06	-0.286	85991197	343
IFNA8	protein_coding	cg15669228	2.07e-05	-0.286	21399133	372
GCSAML	protein_coding	cg05767404	2.49e-05	-0.286	245779072	142
MS4A4A	protein_coding	cg03634982	3.05e-05	-0.285	59804715	160
NOS3	protein_coding	cg25007250	0.000279	-0.285	150319080	435
PKN1	protein_coding	cg19103609	0.000473	-0.284	14405166	642	19:14403590-14405780
HLA-DPA1	protein_coding	cg13906813	1.09e-05	-0.283	33149356	464
NOC2L	protein_coding	cg19923810	1.43e-05	-0.282	884494	323	1:883203-887382
GUCA1A	protein_coding	cg02091100	4.39e-05	-0.282	42231152	145
GRM8	protein_coding	cg02946850	0.000263	-0.282	126670548	368	7:126670007-126670217
GTF2I	protein_coding	cg11334469	0.00344	-0.282	73709966	886	7:73708762-73709168
RNASEH2A	protein_coding	cg05657090	0.00859	-0.282	12778428	342	19:12778051-12778807
SMCO4	protein_coding	cg00325491	5.28e-07	-0.281	92925437	381
PDILT	protein_coding	cg04491443	0.000925	-0.281	20323534	67
KLK15	protein_coding	cg04744379	0.00142	-0.281	56026591	1323
OSM	protein_coding	cg14519350	8.79e-05	-0.28	28992840	891	22:28991879-28992107
GPR32	protein_coding	cg12970081	0.000142	-0.28	55965670	66	19:55965707-55965934
VNN1	protein_coding	cg00852964	8.87e-05	-0.279	133076881	38
SLC6A18	protein_coding	cg02064402	0.000123	-0.279	1278470	249
CD247	protein_coding	cg09554443	0.000216	-0.279	165754450	64	1:165754205-165754432
IFNA17	protein_coding	cg01074640	0.000479	-0.279	21218221	79
MNDA	protein_coding	cg25119415	0.000746	-0.279	157067792	1233
CD244	protein_coding	cg11939496	0.00326	-0.279	159099269	915
STAR	protein_coding	cg09630404	0.00496	-0.279	38127757	57	8:38127398-38127709
CDH4	protein_coding	cg15534366	8.39e-05	-0.277	59260952	1350
WFDC9	protein_coding	cg12061127	0.001	-0.277	43693321	5
LMO2	protein_coding	cg09358725	0.00424	-0.276	33870412	252
TMIGD2	protein_coding	cg14117297	2.35e-05	-0.275	4253428	558
SOD3	protein_coding	cg10307548	0.0022	-0.275	24405153	225
ARPP21	protein_coding	cg12417466	1.38e-05	-0.274	35658853	30
SPATA3	protein_coding	cg03386373	1.41e-05	-0.274	231569085	385
ACAP1	protein_coding	cg25671438	2.08e-05	-0.274	7180597	350
NUAK1	protein_coding	cg23555120	0.000832	-0.274	105057941	52	12:105056077-105058153
SLC17A4	protein_coding	cg21627181	0.00191	-0.274	25862945	776
ESPNL	protein_coding	cg09039163	1.83e-05	-0.273	238673765	10	2:238673665-238674057
ALOX5AP	protein_coding	cg08529529	0.000375	-0.273	30207669	130
CCDC27	protein_coding	cg10051054	0.000439	-0.273	3658822	210
TMCO5A	protein_coding	cg03998348	0.00113	-0.273	36014749	172
KRT77	protein_coding	cg18982568	0.000164	-0.271	51383514	78
CTSW	protein_coding	cg03887787	0.000574	-0.271	65403860	248
TBC1D10C	protein_coding	cg09190408	0.00114	-0.271	66927988	802
BPI	protein_coding	cg15494458	5.26e-05	-0.27	36365999	1073
PCED1B	protein_coding	cg05596756	0.000868	-0.27	45896319	168
HPN	protein_coding	cg24715735	0.00612	-0.27	40223250	7	19:40223056-40223277
FAM135B	protein_coding	cg06276653	0.00652	-0.27	139233829	12
SNX20	protein_coding	cg27081230	0.000148	-0.269	49272714	316
LCN6	protein_coding	cg14611112	0.000175	-0.269	138762801	371
GABRA6	protein_coding	cg07592353	0.000289	-0.269	161045548	369
GIF	protein_coding	cg26970800	0.00762	-0.269	59369550	1238
RHOH	protein_coding	cg11903057	9.81e-05	-0.268	39874997	174
CXCR1	protein_coding	cg21004129	0.000137	-0.268	218739961	308
HPS1	protein_coding	cg20340596	0.000284	-0.268	100196694	221	10:100196223-100196939
ZNF19	protein_coding	cg11706111	0.000122	-0.267	70080742	97	16:70080524-70081125
SPATC1	protein_coding	cg12089698	0.000331	-0.267	145158595	275	8:145158659-145158911
IFI27	protein_coding	cg20161089	0.00034	-0.267	93646832	435
EPPIN	protein_coding	cg10379687	0.000353	-0.267	43609442	71
TPSB2	protein_coding	cg08321330	0.00037	-0.267	1220186	649
GPR84	protein_coding	cg21969640	0.000973	-0.267	53044525	681
IL27	protein_coding	cg17122311	0.00109	-0.267	28425656	877
MTSS1	protein_coding	cg18939260	0.0141	-0.267	125809840	687	8:125809049-125810637
LILRB5	protein_coding	cg08684473	0.000151	-0.266	59452937	35
CDA	protein_coding	cg00750606	0.000155	-0.266	20771713	5
KRTAP10-8	protein_coding	cg02579133	0.000641	-0.266	44856424	255
CHRNA5	protein_coding	cg22563815	0.00559	-0.266	76644961	957	15:76643994-76644288
NCKAP1L	protein_coding	cg16509569	2.13e-05	-0.265	53177780	121
CNGA3	protein_coding	cg15954792	5.08e-05	-0.265	98352832	571
LACRT	protein_coding	cg07643942	8.26e-05	-0.265	53314930	484
CMTM5	protein_coding	cg10560038	0.0038	-0.265	22915857	1141	14:22914711-22914916
CD300LF	protein_coding	cg21640749	0.01	-0.265	70220703	623
TCP10L	protein_coding	cg20857253	3.38e-05	-0.264	32879687	526
CCR1	protein_coding	cg13144783	0.000198	-0.264	46224836	37
ADGRG7	protein_coding	cg23855093	0.000829	-0.264	101811135	268
MT4	protein_coding	cg01015871	0.000924	-0.264	55156542	147
FCGR3B	protein_coding	cg00974864	0.00186	-0.264	159867525	152
FCGR3A	protein_coding	cg22202141	0.00225	-0.264	159786442	773
SERPINA10	protein_coding	cg19937039	2.93e-05	-0.263	93829114	406
LILRA4	protein_coding	cg01204985	5.54e-05	-0.263	59542233	683
CCDC129	protein_coding	cg25650811	0.000193	-0.263	31523503	97	7:31523575-31524017
INS	protein_coding	cg00613255	0.000232	-0.263	2139000	48
NFE2	protein_coding	cg23140706	0.000264	-0.263	52975811	266
XIRP1	protein_coding	cg12413566	0.00192	-0.263	39209081	1289
OR10H3	protein_coding	cg25843439	1.05e-05	-0.262	15713203	371
KCNK18	protein_coding	cg25229305	1.43e-05	-0.262	118946990	361
C5AR2	protein_coding	cg10451565	1.75e-05	-0.262	52532211	240
WFDC11	protein_coding	cg25133753	3.51e-05	-0.262	43732292	848
CNGA1	protein_coding	cg19000186	0.000462	-0.262	47649483	1285	4:47650682-47650965
BLK	protein_coding	cg03860768	0.000715	-0.262	11388930	50
TPM3	protein_coding	cg24490338	0.00204	-0.262	152431201	523
OTOA	protein_coding	cg24794992	3.15e-05	-0.261	21597336	62
KLRG2	protein_coding	cg09848074	4.98e-05	-0.261	138821958	1192
IGFN1	protein_coding	cg05666713	7.59e-05	-0.261	199448393	113
SLC24A2	protein_coding	cg12348970	0.00082	-0.261	19776926	383
GRM4	protein_coding	cg01962826	0.00147	-0.261	34209421	476	6:34208803-34209092
PSG4	protein_coding	cg23264413	0.00292	-0.261	48401630	487
CA6	protein_coding	cg02981703	0.00418	-0.261	8928509	188
FOLR2	protein_coding	cg11295113	0.00117	-0.26	71605491	95
LY9	protein_coding	cg18920397	8.58e-05	-0.259	159032552	123
MPO	protein_coding	cg09421562	0.000102	-0.259	53713295	302
UBL4B	protein_coding	cg24346637	0.00106	-0.259	110456585	230
OR1D2	protein_coding	cg02721374	0.000301	-0.258	2943040	113
NGEF	protein_coding	cg19485804	0.00293	-0.258	233586182	776
MXI1	protein_coding	cg13017345	0.00111	-0.257	111957353	1334	10:111955688-111956093
CDSN	protein_coding	cg08424423	0.00286	-0.257	31196202	35
SLC4A4	protein_coding	cg19850370	8.92e-05	-0.256	72423681	287
CD1A	protein_coding	cg07950803	0.000463	-0.256	156490551	7
GJA5	protein_coding	cg02173484	0.000126	-0.255	145712066	274
PRSS2	protein_coding	cg13944141	0.000399	-0.254	142178778	46
LDB3	protein_coding	cg08300860	0.000945	-0.254	88418408	171
C20orf24	protein_coding	cg19562969	0.00228	-0.254	34667581	585	20:34666795-34668271
CCL3L3	protein_coding	cg15005385	5.69e-06	-0.253	31649843	324
DEFB118	protein_coding	cg03014957	1.53e-05	-0.253	29420089	366
CD53	protein_coding	cg22325572	5.25e-05	-0.253	111217296	408
PUS7L	protein_coding	cg27465569	0.0013	-0.253	42438856	1264
ALPK2	protein_coding	cg15783800	0.00177	-0.253	54398381	404	18:54397786-54397992
RNASE2	protein_coding	cg24851490	0.000226	-0.252	20493470	139
AMT	protein_coding	cg20191453	0.0235	-0.252	49435016	157	3:49434750-49435011
CES5A	protein_coding	cg23092086	0.00011	-0.251	54466783	291
TRPV5	protein_coding	cg13675849	0.000834	-0.251	142341027	310
IL37	protein_coding	cg02229946	0.000974	-0.251	113387019	636
SIRPG	protein_coding	cg11061975	0.00886	-0.251	1586402	923
PATE2	protein_coding	cg23743472	0.000361	-0.25	125153924	520
CLEC5A	protein_coding	cg18463686	0.00546	-0.25	141293252	93
DDC	protein_coding	cg03843951	4.08e-05	-0.249	50596245	883
FCAR	protein_coding	cg05252264	5.71e-05	-0.249	60077361	38	19:60077372-60077579
DPPA2	protein_coding	cg18992201	0.000167	-0.249	110518054	17
RHO	protein_coding	cg15113803	0.0074	-0.249	130730172	363
FCRL3	protein_coding	cg08786003	6.43e-07	-0.248	155937271	63
ITIH3	protein_coding	cg26099316	0.000361	-0.248	52803854	20
RDH8	protein_coding	cg25661884	0.0006	-0.248	9984925	342
APOL5	protein_coding	cg03128832	0.00067	-0.248	34443865	1017
UPK1A	protein_coding	cg22802439	0.00119	-0.248	40849555	110
SH2D2A	protein_coding	cg12499211	1.1e-06	-0.247	155053226	41	1:155053160-155053362
LBP	protein_coding	cg08351331	3.43e-05	-0.247	36408299	198
MMP20	protein_coding	cg26757793	9.58e-05	-0.247	102001273	96
SGK2	protein_coding	cg21685427	0.00318	-0.247	41621100	330
UNC93A	protein_coding	cg09682183	1.03e-05	-0.246	167624891	352
TRIM51	protein_coding	cg04962134	8.11e-05	-0.246	55410032	146
GAPT	protein_coding	cg12491659	0.000205	-0.246	57823087	974
TAS2R16	protein_coding	cg12150401	0.000223	-0.246	122422990	232
STMN4	protein_coding	cg25762706	0.000343	-0.246	27171820	36
CCL22	protein_coding	cg23471482	0.00309	-0.246	55950219	520
NDUFV1	protein_coding	cg09701102	0.02	-0.246	67130983	1324
IGLL1	protein_coding	cg10494770	3.45e-05	-0.245	22252495	41
SEMG1	protein_coding	cg04545516	0.000201	-0.245	43269088	387
AK8	protein_coding	cg03382797	0.000162	-0.244	134744019	1165
PIK3CD	protein_coding	cg20994801	0.000169	-0.244	9634390	405	1:9633959-9635677
LCE3C	protein_coding	cg03741352	0.000222	-0.244	150839832	242
DAO	protein_coding	cg22801690	0.0033	-0.244	107797996	374
LRRC15	protein_coding	cg26838900	0.0012	-0.243	195571761	340
PRG3	protein_coding	cg24459209	0.00443	-0.243	56905199	408
GP5	protein_coding	cg13185177	0.00867	-0.243	195601523	349
OR10A5	protein_coding	cg22951794	6.87e-06	-0.242	6823490	366
BPIFB2	protein_coding	cg10968815	0.000806	-0.242	31059068	61
FBLN1	protein_coding	cg15143643	0.0211	-0.242	44277383	946	22:44276286-44276724
MFRP	protein_coding	cg19560971	8.57e-06	-0.241	118722580	868
LCE1A	protein_coding	cg14696820	1.95e-05	-0.241	151066573	219
CLCN7	protein_coding	cg01443630	0.000232	-0.241	1465013	686	16:1463327-1465791
LCK	protein_coding	cg17078393	0.000676	-0.241	32489520	69	1:32489393-32489639
CST2	protein_coding	cg01237132	0.00132	-0.241	23755312	646
AZGP1	protein_coding	cg19465374	0.00187	-0.241	99411623	409
SAG	protein_coding	cg08096010	0.00216	-0.241	233881232	69
GPALPP1	protein_coding	cg22539738	0.00326	-0.241	44461687	1407
ART1	protein_coding	cg21407055	0.000159	-0.24	3622937	122
KRTAP13-4	protein_coding	cg14062083	0.000217	-0.24	30724465	235
LILRB2	protein_coding	cg19279346	0.00111	-0.24	59476762	568
SIGLEC12	protein_coding	cg18986165	0.00918	-0.24	56696855	947
CTLA4	protein_coding	cg08460026	0.000477	-0.239	204440756	37
DEFB103B	protein_coding	cg17288121	0.000977	-0.239	7275280	144
SELPLG	protein_coding	cg09813840	0.00122	-0.239	107551799	248
SLA	protein_coding	cg02794695	0.00189	-0.239	134141628	165
PRF1	protein_coding	cg09914304	0.0037	-0.239	72032520	222
SPATA16	protein_coding	cg01216369	0.0122	-0.239	174341695	21	3:174341533-174341882
ACSBG2	protein_coding	cg08256781	0.0137	-0.239	6086678	168
OR2S2	protein_coding	cg26922202	1.38e-05	-0.238	35948065	81
MYBPH	protein_coding	cg23609672	0.00135	-0.238	201411565	80
POU2AF1	protein_coding	cg10694914	0.00184	-0.238	110755626	15
ADGRG3	protein_coding	cg08368934	0.00364	-0.238	56259672	716
PLA2G2D	protein_coding	cg07142319	0.0158	-0.238	20318595	649
CD69	protein_coding	cg05590294	5.94e-06	-0.237	9804764	102
S1PR4	protein_coding	cg17518965	3e-05	-0.237	3129770	185	19:3129659-3131083
TMEM116	protein_coding	cg26789453	9.18e-05	-0.237	110935318	1489
ITGAM	protein_coding	cg15337006	0.000476	-0.237	31178812	302
FFAR3	protein_coding	cg21624359	0.000559	-0.237	40541342	701
NLRP9	protein_coding	cg08475088	0.00118	-0.237	60941580	477
CD52	protein_coding	cg16068833	0.0018	-0.237	26516998	104
RIT2	protein_coding	cg04711324	0.0102	-0.237	38949655	24	18:38949361-38949658
GPR61	protein_coding	cg00521434	0.0123	-0.237	109884032	544
PPAN	protein_coding	cg12819826	4.13e-05	-0.236	10077965	289	19:10077585-10078919
TTLL6	protein_coding	cg08137716	0.00895	-0.236	44226685	219
NLRP11	protein_coding	cg03789934	1.5e-05	-0.235	61035172	695
HIST1H2BO	protein_coding	cg12629515	0.000103	-0.235	27969182	1392	6:27967671-27968276
CYTIP	protein_coding	cg12177677	0.000284	-0.235	158008850	129	2:158008582-158008784
CLEC4M	protein_coding	cg01532771	0.000613	-0.235	7734081	521
CD72	protein_coding	cg18557145	0.000745	-0.235	35608408	325
KRT83	protein_coding	cg16791508	0.00164	-0.235	51001438	520
PPY	protein_coding	cg04879235	0.00494	-0.235	39374548	160
MEOX1	protein_coding	cg08471713	0.00683	-0.235	39094457	38
CST4	protein_coding	cg24875415	0.0088	-0.235	23617662	192
RRM2	protein_coding	cg18623836	6.49e-05	-0.234	10180184	826	2:10179345-10181140
TAP1	protein_coding	cg16853860	0.000411	-0.233	32929726	1368
SLAMF1	protein_coding	cg20535085	0.00089	-0.233	158883493	265
GPR42	protein_coding	cg26026726	0.000979	-0.233	40554102	152	19:40554102-40554302
TSPOAP1	protein_coding	cg12937434	0.000997	-0.233	53760477	470
LIFR	protein_coding	cg01796228	0.00104	-0.233	38631253	724	5:38631543-38631985
ACR	protein_coding	cg22122449	0.00164	-0.233	49523513	64
CCL16	protein_coding	cg05766474	0.00978	-0.233	31332636	145
PDZK1	protein_coding	cg10321723	0.0224	-0.233	144439083	36
KRTAP26-1	protein_coding	cg18822544	2.2e-07	-0.232	30614478	142
XCR1	protein_coding	cg01442426	0.000832	-0.232	46043983	387
SCN7A	protein_coding	cg25995212	0.00383	-0.232	167051724	494
TRAF5	protein_coding	cg10177528	0.00598	-0.232	209566580	319	1:209565808-209566303
ZFR	protein_coding	cg13954292	0.0136	-0.232	32480601	679	5:32481114-32481350
IQCF2	protein_coding	cg10691387	0.000254	-0.231	51870685	27
TAS2R1	protein_coding	cg23248452	0.000309	-0.231	9683463	654
GREB1	protein_coding	cg10612997	0.000392	-0.231	11591693	314
IGFLR1	protein_coding	cg16927606	0.000892	-0.231	40925191	27
PTPRD	protein_coding	cg09440243	0.00104	-0.231	9008735	1022
NIPSNAP1	protein_coding	cg13797031	0.00281	-0.231	28307328	414
EVI2B	protein_coding	cg05109049	1.93e-05	-0.23	26665217	242
CYP4Z1	protein_coding	cg10751811	0.00016	-0.23	47305747	816
PRR30	protein_coding	cg22937804	0.000933	-0.23	27215782	399
AMDHD1	protein_coding	cg07236190	0.00148	-0.23	94861202	967
KRT9	protein_coding	cg10328573	0.00293	-0.23	36981836	89	17:36981530-36981751
F2RL3	protein_coding	cg19006008	0.00293	-0.23	16860826	58
HP	protein_coding	cg06172871	0.00347	-0.23	70646009	264
CRYBB1	protein_coding	cg00757952	0.00566	-0.23	25343991	424
ITGAL	protein_coding	cg04404982	4.3e-05	-0.229	30391572	784
KRTAP6-2	protein_coding	cg19306866	0.000241	-0.229	30893064	196	21:30892865-30893091
TNR	protein_coding	cg10331038	0.000252	-0.229	173642554	97
SLC44A5	protein_coding	cg27336379	0.000451	-0.229	75849359	1459
MS4A3	protein_coding	cg25944100	0.00109	-0.229	59580677	159
NLRP7	protein_coding	cg08728865	0.00165	-0.229	60150679	76
POLR3H	protein_coding	cg02738086	0.00339	-0.229	40270416	1024	22:40271432-40271864
RGS8	protein_coding	cg17124700	0.00656	-0.229	180908672	699
C1orf158	protein_coding	cg24338843	0.000286	-0.228	12728750	504
FCER1A	protein_coding	cg14696870	0.00113	-0.228	157526128	627
MIOX	protein_coding	cg24867501	0.00321	-0.228	49272079	124
NLRP5	protein_coding	cg26264314	0.019	-0.228	61202904	127	19:61202513-61202812
STRC	protein_coding	cg06813842	6.18e-05	-0.227	41698290	867
GNG7	protein_coding	cg27176392	0.000245	-0.227	2603590	331	19:2603236-2603515
OR10H1	protein_coding	cg24477636	0.00047	-0.227	15779847	158
LSP1	protein_coding	cg01909245	0.00128	-0.227	1830776	443
SIGLEC11	protein_coding	cg24311282	0.00333	-0.227	55156241	458
ZNF792	protein_coding	cg24678320	0.0098	-0.227	40143044	167
SLC16A7	protein_coding	cg11871280	0.0136	-0.227	58369393	1088
LINGO2	protein_coding	cg04151683	1.76e-05	-0.226	28709303	844
CACNG5	protein_coding	cg22495124	0.000158	-0.226	62303913	77
PRDM11	protein_coding	cg09699159	0.00018	-0.226	45072140	36
CELA3A	protein_coding	cg14238120	0.000443	-0.226	22200736	123
CEACAM3	protein_coding	cg13322449	0.00068	-0.226	46992396	356
CD300C	protein_coding	cg17677397	0.000975	-0.226	70053877	1237
NINJ2	protein_coding	cg00237010	0.00222	-0.226	643016	106
GABRR1	protein_coding	cg00333528	0.00416	-0.226	89983779	425
DCAF4	protein_coding	cg02973883	0.0151	-0.226	72462838	771	14:72461762-72462134
ADAM18	protein_coding	cg23566335	1.91e-05	-0.225	39561299	205
AVP	protein_coding	cg16536918	5.4e-05	-0.225	3013370	33
P2RX1	protein_coding	cg01526089	0.00164	-0.225	3766709	570	17:3766007-3766269
GCM1	protein_coding	cg20967220	0.00166	-0.225	53121586	20
NLRP3	protein_coding	cg21991396	0.0025	-0.225	245647974	66
LCN12	protein_coding	cg19534945	0.00724	-0.225	138966589	790	9:138967136-138967400
KRTAP15-1	protein_coding	cg15606663	5.96e-06	-0.224	30734517	43
CFHR2	protein_coding	cg09551916	5.55e-05	-0.224	195179557	1046
DCAF4L2	protein_coding	cg17703554	0.00157	-0.224	88955412	43	8:88954770-88955987
NCAN	protein_coding	cg13118849	0.00166	-0.224	19188762	220
DCD	protein_coding	cg25372195	3.27e-05	-0.223	53328413	147
PGK2	protein_coding	cg06403553	0.000119	-0.223	49862966	159
OCM2	protein_coding	cg22152667	0.0006	-0.223	97457352	44	7:97457217-97457435
ZDHHC19	protein_coding	cg03327494	0.00434	-0.223	197422697	252
HGFAC	protein_coding	cg07364841	0.00464	-0.223	3413524	421
RNF133	protein_coding	cg22828602	0.00044	-0.222	122126444	629
OR5I1	protein_coding	cg25890048	0.000707	-0.222	55460452	433
GRAP	protein_coding	cg23276115	0.00149	-0.222	18891061	1	17:18890901-18891101
IL27RA	protein_coding	cg19282782	0.00287	-0.222	14003262	1164
NGFR	protein_coding	cg17129388	0.00383	-0.222	44927666	681	17:44926776-44930438
PLCG2	protein_coding	cg21522797	0.0111	-0.222	80362768	816
RPP21	protein_coding	cg27519140	0.0155	-0.222	30420916	292
OR1G1	protein_coding	cg06882926	1.62e-05	-0.221	2977595	509
APOC3	protein_coding	cg04048249	8.61e-05	-0.221	116205834	68
KRT85	protein_coding	cg21518208	0.000464	-0.221	51047576	107
KLRG1	protein_coding	cg00443307	0.00236	-0.221	9033488	481
CCIN	protein_coding	cg20870362	0.00663	-0.221	36159391	216
SF3B5	protein_coding	cg17181653	1.92e-05	-0.22	144458447	783	6:144457538-144459359
CD93	protein_coding	cg19138960	9.61e-05	-0.22	23014977	30
WFDC12	protein_coding	cg18241647	0.000128	-0.22	43186520	241
PTH	protein_coding	cg24816298	0.00194	-0.22	13474143	1458
GRK1	protein_coding	cg09034896	0.00564	-0.22	113369595	128
NPBWR2	protein_coding	cg21628553	0.0207	-0.22	62208628	13
CCL3	protein_coding	cg22518733	9.45e-05	-0.219	31441600	88
DPEP2	protein_coding	cg10922280	0.000136	-0.219	66590857	871
MYH4	protein_coding	cg23400451	0.000232	-0.219	10313601	852
MYOC	protein_coding	cg22077553	0.00053	-0.219	169888396	41
RAX2	protein_coding	cg25058957	0.000551	-0.219	3723219	536	19:3722529-3722766
ARHGAP15	protein_coding	cg23627134	0.000656	-0.219	143603433	588
CD79A	protein_coding	cg05921699	0.000959	-0.219	47073042	477
KRT73	protein_coding	cg13928961	0.00407	-0.219	51298610	334
CLCNKA	protein_coding	cg13770446	0.00446	-0.219	16221697	682
ARMC2	protein_coding	cg03874127	0.0149	-0.219	109276318	490	6:109275647-109275848
C1QTNF9	protein_coding	cg00448720	0.000519	-0.218	23781716	702	13:23780072-23781046
KIR2DS1	protein_coding	cg18221897	0.000545	-0.218	59973092	866
IPCEF1	protein_coding	cg19963522	0.00167	-0.218	154719592	104
PRKG2	protein_coding	cg16744741	0.00437	-0.218	82345239	190
CFHR5	protein_coding	cg25840094	1.33e-05	-0.217	195213327	1174
MS4A1	protein_coding	cg13765961	0.000319	-0.217	59979858	44
ST14	protein_coding	cg24411312	0.000489	-0.217	129534933	879
SPACA7	protein_coding	cg21624282	0.00242	-0.217	112078670	114
SIGLEC9	protein_coding	cg13407883	0.00251	-0.217	56319977	322
CMKLR1	protein_coding	cg00298951	0.00442	-0.217	107257212	709	12:107257760-107257967
REN	protein_coding	cg05556020	0.000673	-0.216	202402088	222
ESRRB	protein_coding	cg07864297	0.000856	-0.216	75907479	157
ITGAD	protein_coding	cg02164442	0.00119	-0.216	31312134	468
OR7C2	protein_coding	cg19784470	0.0016	-0.216	14913301	290
KCTD17	protein_coding	cg22229142	0.00382	-0.216	35777562	310	22:35777251-35778239
PTCRA	protein_coding	cg20790540	0.00401	-0.216	42991705	623
IL3	protein_coding	cg11212312	0.0087	-0.215	131424246	664
CFHR1	protein_coding	cg12687463	3.65e-05	-0.214	195055521	1048
EVL	protein_coding	cg18621299	0.000593	-0.214	99601504	160
OLAH	protein_coding	cg27465849	0.000864	-0.214	15125968	1119	10:15124803-15125057
PXT1	protein_coding	cg20951539	0.0011	-0.214	36476289	492
CNTNAP4	protein_coding	cg25383242	0.00187	-0.214	74901250	86	16:74901143-74901361
ORM1	protein_coding	cg12927617	0.0044	-0.214	116125157	734
SPINK4	protein_coding	cg00079056	0.0142	-0.214	33230196	555
TBC1D3F	protein_coding	cg14532417	1.42e-05	-0.213	33602396	614
PLA2G2F	protein_coding	cg16087263	0.000445	-0.213	20338406	601
APOBEC1	protein_coding	cg26692016	0.0012	-0.213	7709769	658
RABGEF1	protein_coding	cg18884741	0.00383	-0.213	65843155	923
PBOV1	protein_coding	cg02500392	0.00412	-0.213	138581321	256
TCL1B	protein_coding	cg13771579	0.00552	-0.213	95222516	3	14:95222394-95222688
SPATA19	protein_coding	cg18457737	3.36e-05	-0.212	133220602	316
DDX49	protein_coding	cg14757492	0.000119	-0.212	18891494	1300	19:18890160-18891963
ABI3	protein_coding	cg21400896	0.000939	-0.212	44642588	980
SBF1	protein_coding	cg15764655	0.00483	-0.212	49260320	1455	22:49261564-49261782
TOR2A	protein_coding	cg22105022	0.01	-0.212	129547528	466
VNN3	protein_coding	cg22825487	0.0184	-0.212	133097596	720
CNOT6	protein_coding	cg15241708	0.000401	-0.211	179854023	835	5:179853177-179854933
AZU1	protein_coding	cg17823175	0.00052	-0.211	778831	339	19:779165-779382
SRGN	protein_coding	cg17342283	0.00158	-0.211	70517834	54
MYH1	protein_coding	cg00134787	0.00315	-0.211	10360684	460
NT5C3B	protein_coding	cg18408487	0.00385	-0.211	37245973	815
OR1E2	protein_coding	cg22510822	0.0193	-0.211	3283885	292
NR1H4	protein_coding	cg23256150	0.000334	-0.21	99391810	79
PRG2	protein_coding	cg15357945	0.000405	-0.21	56914706	231
HNF4A	protein_coding	cg19717150	0.000827	-0.21	42417855	437	20:42418188-42418589
CCL26	protein_coding	cg05556717	0.0016	-0.21	75257000	240
HOGA1	protein_coding	cg13985639	0.00232	-0.21	99334108	851
JSRP1	protein_coding	cg16098170	4.41e-05	-0.209	2207386	538
KIR3DL2	protein_coding	cg20176989	0.000249	-0.209	60053741	721
INPP5B	protein_coding	cg02309273	0.00157	-0.209	38185280	51
CSGALNACT1	protein_coding	cg15379858	0.0024	-0.209	19584374	372
CYP21A2	protein_coding	cg11847949	0.00562	-0.209	32114061	61
CD48	protein_coding	cg05200628	0.000108	-0.208	158948209	175
SPACA3	protein_coding	cg11161417	0.000453	-0.208	28342995	572
AMBN	protein_coding	cg13523386	0.00143	-0.208	71492590	163
C1QTNF4	protein_coding	cg05585544	0.00233	-0.208	47580516	861
ACADVL	protein_coding	cg21636577	0.00276	-0.208	7063877	1272
TG	protein_coding	cg23427666	0.00544	-0.208	133948387	900	8:133949132-133949367
LIMD2	protein_coding	cg02988947	0.00994	-0.208	59131217	1328	17:59130514-59132651
DOCK8	protein_coding	cg19252956	9.65e-05	-0.207	263048	24
MEP1B	protein_coding	cg01941619	0.000579	-0.207	28023986	93
TNNI1	protein_coding	cg11688469	0.00121	-0.207	199657497	187
FCMR	protein_coding	cg17460386	0.00263	-0.207	205161966	325
MYOZ1	protein_coding	cg18180783	0.0081	-0.207	75071521	805	10:75072322-75072710
STC2	protein_coding	cg19728382	0.00828	-0.207	172689112	770	5:172688676-172689956
KNCN	protein_coding	cg19987219	0.00958	-0.207	46788271	1065
PLEKHS1	protein_coding	cg11204562	0.0176	-0.207	115501203	60
REG3G	protein_coding	cg00627233	0.000139	-0.206	79106334	915
ODF3L2	protein_coding	cg12334759	0.000269	-0.206	425983	171
IQCF1	protein_coding	cg16660041	0.00156	-0.206	51912391	1079
ZNF239	protein_coding	cg04825431	0.00258	-0.206	43383913	8
RGS3	protein_coding	cg19944367	0.00899	-0.206	115264200	604
OR5V1	protein_coding	cg14258236	0.00921	-0.206	29432033	724
GPR141	protein_coding	cg24995381	0.0119	-0.206	37746521	160
SCGB1D2	protein_coding	cg26041297	3.56e-05	-0.205	61766300	87
PVALB	protein_coding	cg09863066	6.28e-05	-0.205	35545463	653
PNLIP	protein_coding	cg11812202	0.00162	-0.205	118295418	19
FASLG	protein_coding	cg10161121	0.00175	-0.205	170894808	165
SLC39A14	protein_coding	cg05254747	0.00285	-0.205	22280737	855	8:22279618-22279947
CSRP3	protein_coding	cg14704941	0.00476	-0.205	19180177	1058
TMEM204	protein_coding	cg11375102	0.00541	-0.205	1523659	152	16:1523788-1524691
XRCC2	protein_coding	cg23126915	0.00594	-0.205	152004183	1067
EREG	protein_coding	cg19308222	0.0128	-0.205	75449724	469	4:75449212-75449419
SP6	protein_coding	cg23355492	0.00276	-0.204	43288239	353
GPSM1	protein_coding	cg04305913	0.00735	-0.204	138348726	7	9:138348614-138348948
CETP	protein_coding	cg12564453	0.0106	-0.204	55553263	78
PLCB2	protein_coding	cg16543027	0.00137	-0.203	38387330	358
MTPAP	protein_coding	cg25833031	0.00154	-0.203	30678254	1048
PLD4	protein_coding	cg15352829	0.00331	-0.203	104462269	206
LIPE	protein_coding	cg14679230	0.00904	-0.203	47623418	101
DLC1	protein_coding	cg00933411	6.53e-05	-0.202	13416766	695
KRTAP19-2	protein_coding	cg09828634	0.000335	-0.202	30781538	57
CD7	protein_coding	cg02473123	0.000607	-0.202	77868769	704	17:77867841-77868138
TMEM158	protein_coding	cg27390220	0.000731	-0.202	45242758	769	3:45241257-45243590
IFNA21	protein_coding	cg07373172	0.002	-0.202	21156619	374
EGF	protein_coding	cg13379236	0.00637	-0.202	111053499	242
DNAI2	protein_coding	cg11856697	0.00652	-0.202	69789246	714
MX2	protein_coding	cg04828792	0.00898	-0.202	41655820	517	21:41655220-41655449
HNF1A	protein_coding	cg16175725	0.00939	-0.202	119900932	247	12:119901088-119901290
SPATA31E1	protein_coding	cg27495908	0.00986	-0.202	89687592	451
F12	protein_coding	cg06625767	0.0237	-0.202	176769183	118
MPHOSPH9	protein_coding	cg07732037	0.00012	-0.201	122272394	1386
DEFB105A	protein_coding	cg14120879	0.000649	-0.201	7332653	605
FCRL2	protein_coding	cg15761405	0.00144	-0.201	156013533	504
MYBPC3	protein_coding	cg21370143	0.00226	-0.201	47330806	22
CNR1	protein_coding	cg23276695	0.00309	-0.201	88911775	660
SIRPD	protein_coding	cg17423978	0.00468	-0.201	1486343	1298
CCDC113	protein_coding	cg17170504	0.014	-0.201	56841364	742
TSSK6	protein_coding	cg06899329	0.000154	-0.2	19487469	1453
OR1A1	protein_coding	cg25607161	0.000342	-0.2	3065665	962
CLEC14A	protein_coding	cg14473145	0.000407	-0.2	37795325	82	14:37793841-37795561
TSGA13	protein_coding	cg11058932	0.00393	-0.2	130021946	761
BTC	protein_coding	cg19302283	0.00469	-0.2	75938853	569
HPD	protein_coding	cg12694870	0.00515	-0.2	120781152	89
ADCY9	protein_coding	cg04385519	0.0113	-0.2	4106187	1274	16:4104623-4107933
CCDC116	protein_coding	cg18604842	0.0157	-0.2	20317086	104	22:20316941-20317222
IMPG1	protein_coding	cg09617773	4.4e-05	-0.199	76839055	1373
USP6	protein_coding	cg08742106	0.000175	-0.199	4972411	295
APLNR	protein_coding	cg25072179	0.000816	-0.199	56761364	146
LCE3E	protein_coding	cg23110514	0.000274	-0.198	150805872	360
KCNK16	protein_coding	cg01669948	0.000362	-0.198	39398294	561
DEFB4A	protein_coding	cg02658251	0.00166	-0.198	7789609	833
ARNT	protein_coding	cg17942553	0.0029	-0.198	149115810	1194	1:149116756-149117042
CCDC86	protein_coding	cg23904249	0.00697	-0.198	60366120	593	11:60365331-60365582
GPATCH1	protein_coding	cg10108208	0.0127	-0.198	38263626	534
DUSP13	protein_coding	cg04834572	0.0224	-0.198	76538976	204
ZNF165	protein_coding	cg05261824	0.000172	-0.197	28154551	158
CPS1	protein_coding	cg21165909	0.000369	-0.197	211129583	1400
LZTS1	protein_coding	cg26917999	0.00828	-0.197	20157083	87
SLC26A3	protein_coding	cg04996020	0.000394	-0.196	107230873	261
PNMT	protein_coding	cg12894984	0.00135	-0.196	35078033	876	17:35077148-35078655
SOX18	protein_coding	cg26825412	0.00258	-0.196	62151423	449
MOB3A	protein_coding	cg06896207	0.00279	-0.196	2047269	905	19:2046287-2048579
CALHM1	protein_coding	cg09155001	0.00317	-0.196	105208635	244	10:105207892-105208419
DDX43	protein_coding	cg08124399	0.022	-0.196	74161192	397	6:74160911-74162067
WNT10B	protein_coding	cg05164634	1.27e-05	-0.195	47651810	995	12:47652628-47652829
CD3D	protein_coding	cg07728874	0.000146	-0.195	117718533	51
CD1C	protein_coding	cg07548313	0.000558	-0.195	156526428	122
KCNJ4	protein_coding	cg20674521	0.000625	-0.195	37181149	682
APOC2	protein_coding	cg27436184	0.000872	-0.195	50141083	237
CYP8B1	protein_coding	cg14404298	0.00232	-0.195	42892637	1392
EGFL7	protein_coding	cg08529852	0.00241	-0.195	138677198	543
SLC10A2	protein_coding	cg22971191	0.00305	-0.195	102517197	510
ATP4B	protein_coding	cg06811800	0.00316	-0.195	113360502	396	13:113359799-113360176
TRIML2	protein_coding	cg25569462	0.00661	-0.195	189263402	452
AHSG	protein_coding	cg07361385	0.00874	-0.195	187813581	139
ZBTB46	protein_coding	cg21291985	0.00898	-0.195	61907300	179	20:61907463-61907752
HSDL1	protein_coding	cg26359240	0.0117	-0.195	82736265	1195
JCHAIN	protein_coding	cg25623640	6.86e-05	-0.194	71751128	92
PATE1	protein_coding	cg10377274	0.000495	-0.194	125121398	700
OR8B8	protein_coding	cg16612699	0.00179	-0.194	123816191	237
ZNF320	protein_coding	cg24484296	0.000876	-0.193	58086411	626
ODF2	protein_coding	cg12867448	0.004	-0.193	130258253	952	9:130257234-130259383
KRT71	protein_coding	cg23767977	0.0103	-0.193	51233170	562
CYP2C9	protein_coding	cg26822241	0.0111	-0.193	96688430	779
NAIF1	protein_coding	cg02431687	0.0123	-0.193	129869212	739
ACRBP	protein_coding	cg25683185	0.0151	-0.193	6626841	492	12:6626155-6627334
DMTN	protein_coding	cg14706739	0.0241	-0.193	21972680	379
CST1	protein_coding	cg23660082	0.00375	-0.192	23679574	592
TAAR1	protein_coding	cg15582891	0.00583	-0.192	133008835	114
PSG5	protein_coding	cg15586352	0.00645	-0.192	48383286	303
KRT36	protein_coding	cg04618528	0.00794	-0.192	36899642	240	17:36899183-36899440
FGF21	protein_coding	cg16155702	0.00866	-0.192	53951156	866
ENTPD4	protein_coding	cg24430616	0.00889	-0.192	23376624	263
ANKRD7	protein_coding	cg16192029	0.0102	-0.192	117652195	285	7:117651804-117652144
GIMAP1	protein_coding	cg12914657	6.61e-05	-0.191	150044631	18
CD19	protein_coding	cg14102807	0.000591	-0.191	28850779	399
IL2RB	protein_coding	cg26757673	0.00447	-0.191	35875908	539
SCTR	protein_coding	cg01897036	0.00479	-0.191	119998378	419	2:119997791-119998904
ACTG2	protein_coding	cg23173910	0.00703	-0.191	73973601	181
C2orf66	protein_coding	cg15944856	5.94e-05	-0.19	197383245	1146
TSLP	protein_coding	cg15089387	0.00074	-0.19	110435289	729	5:110433764-110434674
CCR8	protein_coding	cg23519969	0.00259	-0.19	39346219	582
VNN2	protein_coding	cg10044101	0.00409	-0.19	133126291	309
MOGAT2	protein_coding	cg12531542	0.00487	-0.19	75106582	125
ATAD3C	protein_coding	cg27383362	0.00631	-0.19	1374938	296	1:1375151-1375634
ITLN2	protein_coding	cg18641937	0.00673	-0.19	159191213	200
STK38	protein_coding	cg23670203	0.0165	-0.19	36623225	609
TMEM138	protein_coding	cg18595258	3.05e-06	-0.189	60886432	1284
GYPA	protein_coding	cg09841009	0.00108	-0.189	145281294	116
KCNH5	protein_coding	cg07092725	0.00252	-0.189	62638337	212	14:62638333-62638701
OR2K2	protein_coding	cg09931793	0.00489	-0.189	113130534	452	9:113129950-113130207
MRGPRX3	protein_coding	cg20833786	0.00649	-0.189	18099078	1109
FAM71C	protein_coding	cg13338132	0.00687	-0.189	98565662	453	12:98566088-98566372
KRT2	protein_coding	cg00463848	0.0085	-0.189	51332226	146
MARCO	protein_coding	cg02431964	0.0146	-0.189	119416215	284
IMP4	protein_coding	cg26385743	0.0199	-0.189	130816959	974	2:130815774-130818432
BPIFB6	protein_coding	cg02309431	0.000223	-0.188	31083115	523
KRT26	protein_coding	cg04484789	0.000818	-0.188	36181937	87
GPR1	protein_coding	cg19132372	0.00153	-0.188	206786390	1007	2:206786825-206787423
H1FOO	protein_coding	cg14519134	0.0079	-0.188	130744747	227
MYEOV	protein_coding	cg24776407	0.00858	-0.188	68818198	12
C15orf53	protein_coding	cg21039679	0.0107	-0.188	36776091	939
EPS8L3	protein_coding	cg00515905	0.0234	-0.188	110108087	57
HSCB	protein_coding	cg25112853	3.32e-05	-0.187	27468043	1358
PRAMEF2	protein_coding	cg03891191	0.000904	-0.187	12839528	57
LAIR1	protein_coding	cg20320468	0.00236	-0.187	59568280	1151
LY6G6C	protein_coding	cg27557796	0.00446	-0.187	31797489	808
MAIP1	protein_coding	cg15761233	0.0107	-0.187	200528285	970	2:200527020-200527755
CPD	protein_coding	cg07156669	0.0108	-0.187	25730110	739	17:25729327-25731039
PADI3	protein_coding	cg12858514	0.013	-0.187	17448180	14
IFNL1	protein_coding	cg26589285	0.0235	-0.187	44478805	46
HESX1	protein_coding	cg10608341	0.000151	-0.186	57209320	280
AOC1	protein_coding	cg13603551	0.000875	-0.186	150180506	167
PPP1R14D	protein_coding	cg23382741	0.000905	-0.186	38908199	413
TFR2	protein_coding	cg10681065	0.00204	-0.186	100077095	13
IL17A	protein_coding	cg27168844	0.00264	-0.186	52159144	132
EVI2A	protein_coding	cg23352695	0.0032	-0.186	26672843	94
TERF2IP	protein_coding	cg08585897	0.00385	-0.186	74239185	1149	16:74237771-74238075
CATIP	protein_coding	cg10498097	0.00942	-0.186	218929823	448
CALML5	protein_coding	cg24392574	0.0097	-0.186	5531510	87	10:5530784-5531536
PRODH2	protein_coding	cg27404050	0.00978	-0.186	40996041	321
TTLL2	protein_coding	cg21970438	0.0225	-0.186	167658576	309
DEFB125	protein_coding	cg01958189	0.000648	-0.185	16351	45
KIR3DL1	protein_coding	cg24654350	0.00116	-0.185	60019744	935
ZNF781	protein_coding	cg10710439	0.00148	-0.185	42874992	824	19:42874560-42875820
UBASH3A	protein_coding	cg00134539	0.00332	-0.185	42697088	52
PSG1	protein_coding	cg25477904	0.00377	-0.185	48075711	466
SNRPD1	protein_coding	cg26212229	0.00524	-0.185	17446258	649	18:17445313-17446760
GKN1	protein_coding	cg13877895	0.00585	-0.185	69055271	758
BRSK1	protein_coding	cg25443975	0.00798	-0.185	60487346	937
AGXT2	protein_coding	cg16297030	0.00959	-0.185	35083756	53
LZTS3	protein_coding	cg00554173	0.0201	-0.185	3097207	570
FGR	protein_coding	cg06827976	0.0225	-0.185	27823160	16
FOLH1	protein_coding	cg02915544	7.2e-06	-0.184	89032113	364
ENPP6	protein_coding	cg08493463	7.15e-05	-0.184	185376013	59
CMA1	protein_coding	cg08020808	0.00012	-0.184	24047311	302
ACKR1	protein_coding	cg23507131	0.000177	-0.184	157441134	354
MRGPRX1	protein_coding	cg24252809	0.000267	-0.184	18913125	902
ADGRE1	protein_coding	cg22889448	0.00069	-0.184	6838582	620
TPPP2	protein_coding	cg14401454	0.00168	-0.184	20568296	971
TARBP1	protein_coding	cg03802191	0.00324	-0.184	232681472	320
PLPP7	protein_coding	cg18636641	0.00569	-0.184	133154945	144	9:133155067-133155320
WIPF1	protein_coding	cg13821008	0.00892	-0.184	175207550	191
SLC13A4	protein_coding	cg02005755	0.0102	-0.184	135063473	84
SLC22A6	protein_coding	cg12428447	0.0109	-0.184	62509045	603
MYO1H	protein_coding	cg26292028	0.0145	-0.184	108362755	356
HMGCL	protein_coding	cg18888403	0.0189	-0.184	24024536	825	1:24025359-24025790
CYP3A4	protein_coding	cg09914773	0.0233	-0.184	99219744	1416
SMTNL2	protein_coding	cg01720228	6.06e-05	-0.183	4434043	360
RGS1	protein_coding	cg10861751	0.00168	-0.183	190811480	141
FGF6	protein_coding	cg01731341	0.00169	-0.183	4425041	485	12:4424550-4424890
FAM20B	protein_coding	cg01426743	0.0096	-0.183	177261697	831	1:177260801-177261024
KRT12	protein_coding	cg02756698	0.0104	-0.183	36276988	454
IL10RA	protein_coding	cg26661481	0.0143	-0.183	117362319	1239	11:117361042-117361243
GTSF1	protein_coding	cg04450876	0.000129	-0.182	53153618	406
MS4A8	protein_coding	cg13633026	0.000163	-0.182	60223623	474
RNF14	protein_coding	cg04182865	0.00101	-0.182	141326621	6
NOXA1	protein_coding	cg04837071	0.00298	-0.182	139437668	802	9:139436592-139438641
FHL5	protein_coding	cg23978322	0.00406	-0.182	97117156	4
NEU4	protein_coding	cg00684178	0.00534	-0.182	242400746	7
CASP14	protein_coding	cg03752087	0.00725	-0.182	15024015	455
CLCN1	protein_coding	cg17922226	0.00929	-0.182	142723341	395
TCN1	protein_coding	cg20018806	0.0131	-0.182	59390594	144
GIP	protein_coding	cg20551517	0.0139	-0.182	44400954	337	17:44401240-44402001
PTP4A3	protein_coding	cg18675600	0.0171	-0.182	142501189	234	8:142501394-142501655
DNM1L	protein_coding	cg27387222	0.019	-0.182	32723491	720	12:32722711-32724268
KRTAP22-1	protein_coding	cg27456885	0.000167	-0.181	30895311	527
TBC1D3C	protein_coding	cg23350580	0.000238	-0.181	31616072	116
FCGR1A	protein_coding	cg10904672	0.00066	-0.181	148020912	921
CYP2A7	protein_coding	cg20075229	0.00106	-0.181	46080497	280
NUCB1	protein_coding	cg21252483	0.00168	-0.181	54091637	37	19:54091451-54091731
DACT3	protein_coding	cg06454084	0.00188	-0.181	51849754	328	19:51850072-51850378
LTA	protein_coding	cg10995925	0.00259	-0.181	31648072	492
OR7A17	protein_coding	cg04645174	0.00311	-0.181	14853167	1346
DNAAF4	protein_coding	cg08433095	0.00389	-0.181	53587724	637
CHRNA9	protein_coding	cg23621817	0.00803	-0.181	40032226	384
SLC12A3	protein_coding	cg17759354	0.00856	-0.181	55456643	356
ARHGEF4	protein_coding	cg11469778	0.00895	-0.181	131390694	23	2:131390078-131390751
PAPSS1	protein_coding	cg09191232	0.0123	-0.181	108860868	992	4:108860119-108862086
NKG7	protein_coding	cg12916723	0.0226	-0.181	56567772	828
TRIM69	protein_coding	cg10517312	0.00199	-0.18	42816014	1469
PKLR	protein_coding	cg02280309	0.00242	-0.18	153537849	265
EPX	protein_coding	cg07115820	0.00344	-0.18	53625088	160
CD163	protein_coding	cg12207371	0.00721	-0.18	7547639	569
WDR24	protein_coding	cg09852871	0.00758	-0.18	680401	802	16:679249-679645
ALPPL2	protein_coding	cg00314943	0.0157	-0.18	232979797	803
HLA-DQB2	protein_coding	cg16899306	0.0219	-0.18	32839245	1318
SLCO1B1	protein_coding	cg00995065	2.16e-05	-0.179	21175403	411
ATP6V1G2	protein_coding	cg16268563	6.35e-05	-0.179	31622606	947
DDX4	protein_coding	cg15875314	0.000584	-0.179	55070533	421
CRYGB	protein_coding	cg00823148	0.00243	-0.179	208719125	1415
FBXL5	protein_coding	cg02630888	0.00271	-0.179	15266111	807	4:15265275-15267033
FAM110B	protein_coding	cg26369642	0.00813	-0.179	59150669	782
OTOGL	protein_coding	cg22367264	0.0148	-0.179	79274265	469
P2RY14	protein_coding	cg09571369	0.0214	-0.179	152478844	409
TPTE2	protein_coding	cg19950767	1.52e-07	-0.178	19008903	32
APLF	protein_coding	cg00962459	0.000889	-0.178	68726458	1312
SYNE3	protein_coding	cg16522484	0.00632	-0.178	95011926	124
NSA2	protein_coding	cg20277250	0.00776	-0.178	74098859	1104	5:74097254-74097960
LPO	protein_coding	cg24489015	0.0092	-0.178	53670847	314
CCL25	protein_coding	cg21274570	0.012	-0.178	8023934	263
LCE3D	protein_coding	cg20676475	0.0139	-0.178	150819604	486
SPTA1	protein_coding	cg22730004	6.54e-06	-0.177	156923112	230
UNC5D	protein_coding	cg00297600	0.000107	-0.177	35521452	240
2018-09-14	protein_coding	cg08489623	0.000183	-0.177	55869736	22
SLN	protein_coding	cg17971003	0.00316	-0.177	107087992	22
BLOC1S5	protein_coding	cg14267151	0.00405	-0.177	8009646	1451
NR5A2	protein_coding	cg20406878	0.00455	-0.177	198263393	533
GJA10	protein_coding	cg25217765	0.00602	-0.177	90660909	111
TRIM54	protein_coding	cg22575540	0.00635	-0.177	27359104	25
LCE2D	protein_coding	cg21312148	0.0101	-0.177	150902496	202
MYF6	protein_coding	cg26711820	0.0112	-0.177	79625577	243	12:79625768-79627023
CA1	protein_coding	cg25142416	0.0205	-0.177	86477594	123
TAL2	protein_coding	cg06119575	0.0229	-0.177	107464599	127
MYL1	protein_coding	cg12339029	0.0252	-0.177	210888142	5
TUBGCP2	protein_coding	cg07908874	0.00493	-0.176	134972340	656	10:134971487-134973524
KRTAP5-9	protein_coding	cg26832211	0.00867	-0.176	70937114	215
JAK2	protein_coding	cg20394284	0.0102	-0.176	4975245	1039	9:4974182-4975767
TNFSF4	protein_coding	cg16517394	0.0122	-0.176	171443094	109
UROS	protein_coding	cg04117029	0.0137	-0.176	127501757	1486
SLC2A9	protein_coding	cg26409237	0.0189	-0.176	9650970	872
ALKBH1	protein_coding	cg20385229	0.0192	-0.176	77244097	1126
FNDC9	protein_coding	cg26790059	0.0214	-0.176	156705257	117
PNLIPRP1	protein_coding	cg27600794	0.0234	-0.176	118340480	1060
CCL21	protein_coding	cg27443224	0.000391	-0.175	34700147	12
TRIM15	protein_coding	cg27091343	0.000963	-0.175	30238970	765
GUCY2C	protein_coding	cg13131015	0.00594	-0.175	14740696	113
PRM1	protein_coding	cg24075743	0.00692	-0.175	11282684	202
FCGR2A	protein_coding	cg24422489	0.00758	-0.175	159741844	244	1:159741306-159741751
PTPRCAP	protein_coding	cg05751148	0.00875	-0.175	66961729	354
UCN3	protein_coding	cg20587968	0.00935	-0.175	5396976	553	10:5396354-5396598
HK2	protein_coding	cg24107142	0.0115	-0.175	74913290	573
FETUB	protein_coding	cg04458548	0.0133	-0.175	187840843	1449
OBP2A	protein_coding	cg15092802	0.000508	-0.174	137577806	67
GPR132	protein_coding	cg26514492	0.000577	-0.174	104602799	139
CBFA2T3	protein_coding	cg23606023	0.00111	-0.174	87570902	453
MARCKSL1	protein_coding	cg06434451	0.0057	-0.174	32574410	468	1:32573266-32574965
KRTAP9-3	protein_coding	cg11710560	0.00597	-0.174	36642241	429
CPN1	protein_coding	cg15457079	0.0062	-0.174	101831584	222
NXN	protein_coding	cg12770741	0.0139	-0.174	829760	766	17:830440-831292
HAT1	protein_coding	cg24611092	0.0154	-0.174	172487204	526	2:172486291-172486687
SPRR1A	protein_coding	cg06101324	0.0171	-0.174	151223181	1014
SIRPB1	protein_coding	cg25799433	2.45e-06	-0.173	1548630	7
OR12D3	protein_coding	cg03608577	0.000699	-0.173	29451047	389
MYL3	protein_coding	cg15439078	0.00298	-0.173	46879935	288
CARD14	protein_coding	cg14893129	0.0055	-0.173	75766876	230	17:75766640-75766949
CSNK1A1L	protein_coding	cg01668383	0.00683	-0.173	36577803	230	13:36577453-36577918
CLEC4D	protein_coding	cg09546307	0.00762	-0.173	8557403	1173	12:8556211-8556415
MYO7A	protein_coding	cg26952188	0.0104	-0.173	76516958	931
MGST1	protein_coding	cg11203041	0.0122	-0.173	16391343	109
CAAP1	protein_coding	cg09491779	0.0139	-0.173	26882725	399
MORN1	protein_coding	cg03533858	0.016	-0.173	2312853	1403
KRT27	protein_coding	cg10173723	0.0165	-0.173	36192312	1332
SNAPIN	protein_coding	cg07576541	0.0195	-0.173	151897824	317	1:151897348-151898293
PLEKHA4	protein_coding	cg08077345	0.0195	-0.173	54063670	415
PPP1R32	protein_coding	cg02717866	0.0212	-0.173	61005168	295
ADAM2	protein_coding	cg03716937	0.00172	-0.172	39814936	83	8:39814758-39815055
PGC	protein_coding	cg12855851	0.00277	-0.172	41823099	64
HBZ	protein_coding	cg25425005	0.00416	-0.172	142854	51
KLK12	protein_coding	cg23894058	0.00569	-0.172	56229960	320
MATK	protein_coding	cg13833831	0.00628	-0.172	3752810	748	19:3753367-3753580
TULP2	protein_coding	cg00062776	0.0184	-0.172	54093750	486	19:54093753-54094543
DCANP1	protein_coding	cg13349425	0.0241	-0.172	134810937	37
ZNF366	protein_coding	cg15037004	0.000713	-0.171	71839005	689
PTH1R	protein_coding	cg13156411	0.00245	-0.171	46894240	218
ZNF619	protein_coding	cg21942438	0.00287	-0.171	40493641	546
ICOS	protein_coding	cg15344028	0.00295	-0.171	204509748	7
RBM46	protein_coding	cg22496683	0.00516	-0.171	155921950	110	4:155921599-155922908
FAM219A	protein_coding	cg06308323	0.00641	-0.171	34448568	1000	9:34449522-34449765
MAPK10	protein_coding	cg17452384	0.00856	-0.171	87593307	46
CTRC	protein_coding	cg23064554	0.02	-0.171	15637525	843	1:15636487-15636723
KRTAP20-2	protein_coding	cg00948500	1.11e-06	-0.17	30929454	877
SPN	protein_coding	cg26751195	0.00102	-0.17	29581801	620	16:29581106-29581337
GAST	protein_coding	cg12229387	0.00192	-0.17	37122139	1285
TFB1M	protein_coding	cg16035531	0.00512	-0.17	155686932	387
ZNF423	protein_coding	cg02238504	0.00704	-0.17	48418419	457
CYP2B6	protein_coding	cg10322876	0.0109	-0.17	46189044	455
HTR3B	protein_coding	cg06531741	0.015	-0.17	113280799	139
DNAJB8	protein_coding	cg16953612	0.0173	-0.17	129668781	401
MAP1A	protein_coding	cg08880153	0.00402	-0.169	41597133	1035
FCN3	protein_coding	cg19979773	0.00447	-0.169	27573902	1336	1:27575069-27575281
FAM186B	protein_coding	cg02564061	0.00474	-0.169	48285621	391
EPB42	protein_coding	cg22680812	0.00739	-0.169	41300773	483
HEMGN	protein_coding	cg27592318	0.0106	-0.169	99746955	70
TOR1B	protein_coding	cg14299800	0.0151	-0.169	131605253	1379	9:131603832-131606043
TBATA	protein_coding	cg01560871	0.000816	-0.168	72215163	267
CRYGA	protein_coding	cg22386774	0.00273	-0.168	208736633	1302
ACMSD	protein_coding	cg18766847	0.00517	-0.168	135312660	563
CELA2A	protein_coding	cg05221264	0.0125	-0.168	15655811	289
TBC1D22B	protein_coding	cg02187357	0.0148	-0.168	37333526	1332
MCM5	protein_coding	cg20162146	0.0156	-0.168	34126128	734	22:34125141-34127172
SEMG2	protein_coding	cg03312792	0.0184	-0.168	43283424	251
ANPEP	protein_coding	cg13042288	0.0233	-0.168	88150938	45
TLR1	protein_coding	cg03430998	2.76e-06	-0.167	38482807	645
GMFG	protein_coding	cg02436686	0.000122	-0.167	44518460	470
SEMA4G	protein_coding	cg26991946	0.00175	-0.167	102722276	62
PPP3R2	protein_coding	cg15765694	0.00185	-0.167	103397104	818
OR2V2	protein_coding	cg05071677	0.00341	-0.167	180514549	7
HUS1	protein_coding	cg14171882	0.00421	-0.167	47985771	195	7:47985209-47986046
RGS9	protein_coding	cg05511685	0.00986	-0.167	60615284	534
REG1B	protein_coding	cg00579393	0.0145	-0.167	79168627	885
SLC45A1	protein_coding	cg11283860	0.0152	-0.167	8197379	1440	1:8195845-8196051
IL4	protein_coding	cg26787239	0.0195	-0.167	132037272	848
FCRL1	protein_coding	cg09340639	3.62e-07	-0.166	156056515	229
TRAPPC12	protein_coding	cg12447832	9.95e-06	-0.166	3362453	189	2:3362246-3363158
UROC1	protein_coding	cg06765947	0.00193	-0.166	127719284	148
FGG	protein_coding	cg01593385	0.00222	-0.166	155753352	247
KLK3	protein_coding	cg17687962	0.00237	-0.166	56049983	73
APCS	protein_coding	cg13968061	0.00296	-0.166	157824240	359
TUBA3C	protein_coding	cg06437862	0.00361	-0.166	18653936	160	13:18653806-18654153
DEFA4	protein_coding	cg19304352	0.00399	-0.166	6783196	390
PPBP	protein_coding	cg20357806	0.006	-0.166	75072764	121
MAPK4	protein_coding	cg18450227	0.00673	-0.166	46443836	799	18:46444299-46444864
LILRB4	protein_coding	cg05922591	0.0175	-0.166	59866264	172	19:59866287-59866802
SEMA4D	protein_coding	cg22496652	2.47e-07	-0.165	91284431	14	9:91284114-91284668
SLC22A8	protein_coding	cg21062347	0.000479	-0.165	62539887	232
CABS1	protein_coding	cg22182945	0.000597	-0.165	71235298	126
H2BFS	protein_coding	cg15536230	0.00119	-0.165	43809548	28	21:43809403-43810034
HTR3C	protein_coding	cg18271969	0.00583	-0.165	185253529	664	3:185254183-185254686
GC	protein_coding	cg09816180	0.00673	-0.165	72868752	200
TRIM14	protein_coding	cg01618660	0.00677	-0.165	99921309	888	9:99921886-99922252
FGF4	protein_coding	cg14578030	0.0128	-0.165	69299352	1212
RNF126	protein_coding	cg03605761	0.0238	-0.165	614227	746	19:614958-615478
PAX1	protein_coding	cg24401441	0.0243	-0.165	21627714	129
HAVCR2	protein_coding	cg19110684	1.65e-05	-0.164	156468716	817
S100A12	protein_coding	cg02813121	0.000183	-0.164	151614699	836
AHSP	protein_coding	cg14387505	0.00037	-0.164	31446704	257
PRSS58	protein_coding	cg10466917	0.000379	-0.164	141604347	579
UBIAD1	protein_coding	cg11858029	0.000489	-0.164	11246034	960
AMY1A	protein_coding	cg21919219	0.00178	-0.164	103999664	242
TNFAIP8L2	protein_coding	cg23612220	0.00308	-0.164	149395755	167
PSD4	protein_coding	cg21450627	0.00368	-0.164	113648031	720
NOL3	protein_coding	cg05546038	0.00384	-0.164	65765371	837
UTS2R	protein_coding	cg12598178	0.00452	-0.164	77925490	77	17:77925552-77927001
OR1N1	protein_coding	cg16473288	0.0091	-0.164	124329393	548
USHBP1	protein_coding	cg06910100	0.0125	-0.164	17236544	453
IL24	protein_coding	cg23909633	0.0171	-0.164	205137412	250
PPM1A	protein_coding	cg23504707	0.0233	-0.164	59782223	93
CCR6	protein_coding	cg13615963	0.000237	-0.163	167456247	264
CYP2A13	protein_coding	cg11834681	0.000846	-0.163	46286208	378
LYPD2	protein_coding	cg04311964	0.0162	-0.163	143830954	10
CSF3R	protein_coding	cg09088576	0.0189	-0.163	36721096	724	1:36720283-36720726
ALOX12B	protein_coding	cg03742272	0.0211	-0.163	7931746	316
TDRD9	protein_coding	cg07613153	0.000165	-0.162	103506687	13
TMPRSS9	protein_coding	cg06488678	0.00292	-0.162	2340784	256
PAX4	protein_coding	cg16514843	0.00671	-0.162	127043016	297
CCRL2	protein_coding	cg14754581	0.0068	-0.162	46423725	32
TRIM31	protein_coding	cg15238224	0.00873	-0.162	30188846	541
RAB11FIP2	protein_coding	cg17797815	0.0106	-0.162	119796104	858	10:119795705-119797139
LAPTM5	protein_coding	cg10001720	0.0121	-0.162	31003254	696
OPTC	protein_coding	cg05657520	0.0143	-0.162	201729894	750
BPIFB1	protein_coding	cg04405541	0.00133	-0.161	31334602	536
MYH7	protein_coding	cg05744229	0.00153	-0.161	22974690	172
HBG1	protein_coding	cg01598642	0.00164	-0.161	5227663	952
TYR	protein_coding	cg03417466	0.00593	-0.161	88550688	622
TMC5	protein_coding	cg25690265	0.00695	-0.161	19375273	170
PITPNM2	protein_coding	cg06415153	0.00721	-0.161	122085151	278
GP1BA	protein_coding	cg25526759	0.00995	-0.161	4776372	579
EFCC1	protein_coding	cg07621456	0.011	-0.161	130231982	245
TREML2	protein_coding	cg19005210	0.0131	-0.161	41276902	36
ALPP	protein_coding	cg13605579	0.0147	-0.161	232951704	1130
GZMM	protein_coding	cg11159299	0.00175	-0.16	495027	595	19:494293-495041
KRT28	protein_coding	cg20484002	0.00191	-0.16	36209710	316
DEFA6	protein_coding	cg27212977	0.00245	-0.16	6771008	191
RERGL	protein_coding	cg19229991	0.00615	-0.16	18134381	565
TUB	protein_coding	cg15480475	0.00889	-0.16	8016756	120
SLC5A12	protein_coding	cg20092728	0.0102	-0.16	26700122	921
SCGB3A2	protein_coding	cg19530885	0.0164	-0.16	147238467	142
C6orf15	protein_coding	cg27305662	0.0202	-0.16	31188311	27
CHRNB3	protein_coding	cg00367281	0.0231	-0.16	42671719	92
NSD2	protein_coding	cg01305547	0.000528	-0.159	1864307	1202	4:1863064-1863442
ORC5	protein_coding	cg18294158	0.00127	-0.159	103635699	724
TCP10	protein_coding	cg13954572	0.00917	-0.159	167717988	546	6:167718436-167718683
TTLL11	protein_coding	cg27218220	0.0195	-0.159	123895384	833	9:123896020-123896348
NCF4	protein_coding	cg09624565	0.00238	-0.158	35586991	145
TRPM5	protein_coding	cg07882535	0.00543	-0.158	2400851	1117
ZBP1	protein_coding	cg22772698	0.00578	-0.158	55628935	462	20:55629241-55629442
MMRN1	protein_coding	cg21092324	0.00591	-0.158	91035075	258
CA14	protein_coding	cg08697242	0.0073	-0.158	148488047	370
PLXNA4	protein_coding	cg17356112	0.0096	-0.158	131983987	1263
SLC2A7	protein_coding	cg16084788	0.0118	-0.158	9008991	258
TEX37	protein_coding	cg12811135	0.0157	-0.158	88605284	303
IFNA2	protein_coding	cg13235447	2.9e-05	-0.157	21375396	44
GPR65	protein_coding	cg15625636	0.0017	-0.157	87541249	941
MORC1	protein_coding	cg04167867	0.00219	-0.157	110319658	162	3:110319373-110319935
LRRC41	protein_coding	cg09747578	0.00313	-0.157	46541625	38	1:46539904-46542337
SH2D3C	protein_coding	cg26920757	0.00523	-0.157	129580733	325
CAV3	protein_coding	cg08365982	0.00778	-0.157	8750496	105	3:8750552-8750774
PPP1R3A	protein_coding	cg00967316	0.0093	-0.157	113346300	270
LRFN4	protein_coding	cg05111110	0.0161	-0.157	66381549	305	11:66381763-66383215
IFNL3	protein_coding	cg17982671	0.00157	-0.156	44427451	43
ABCC9	protein_coding	cg20025970	0.00228	-0.156	21980875	48
LOXHD1	protein_coding	cg17903316	0.00245	-0.156	42435624	34
MOCS1	protein_coding	cg25366404	0.00285	-0.156	40003433	95
CHCHD6	protein_coding	cg17408686	0.00287	-0.156	127905808	543	3:127905201-127906775
CGB3	protein_coding	cg00534856	0.00383	-0.156	54219405	122
CCDC70	protein_coding	cg12071073	0.00707	-0.156	51334147	135
SPAM1	protein_coding	cg19292712	0.0158	-0.156	123352565	1135
CD300LB	protein_coding	cg06407137	0.0186	-0.156	70039200	90
TMEM71	protein_coding	cg20955688	0.000417	-0.155	133842010	61
GJB7	protein_coding	cg23588759	0.00117	-0.155	88095715	292
ZP4	protein_coding	cg03673470	0.00349	-0.155	236120558	1494
ARHGAP9	protein_coding	cg02224164	0.00461	-0.155	56168864	718
GGTLC1	protein_coding	cg19882093	0.0055	-0.155	23917416	19	20:23916273-23917531
CELA3B	protein_coding	cg04584523	0.0137	-0.155	22176005	206
TNFSF11	protein_coding	cg24222324	0.0203	-0.155	42043795	381
CDH24	protein_coding	cg03156547	0.0012	-0.154	22594875	32
SLC7A7	protein_coding	cg18960218	0.00173	-0.154	22354852	353
PPP2R2B	protein_coding	cg01112778	0.00199	-0.154	146441207	27
DHDH	protein_coding	cg07093661	0.0037	-0.154	54126267	381
TDGF1	protein_coding	cg10242476	0.00437	-0.154	46594217	151	3:46594072-46594386
VTCN1	protein_coding	cg22424746	0.00447	-0.154	117555070	234
PIWIL1	protein_coding	cg27147004	0.00566	-0.154	129388567	204	12:129387599-129390158
TBX10	protein_coding	cg26422060	0.00827	-0.154	67163607	2	11:67163602-67163840
CRP	protein_coding	cg08474603	0.0113	-0.154	157951003	52
CHST5	protein_coding	cg13496066	0.0145	-0.154	74136834	1498
P2RY11	protein_coding	cg07753644	0.0161	-0.154	10083197	22
MMP17	protein_coding	cg23149053	0.0183	-0.154	130878894	736	12:130878104-130880151
TXLNA	protein_coding	cg21093060	0.0226	-0.154	32417932	652
HEPACAM2	protein_coding	cg04992673	0.0232	-0.154	92686806	156
C3AR1	protein_coding	cg09238677	4.47e-05	-0.153	8110222	33
UGT2A3	protein_coding	cg12374577	0.0005	-0.153	69852093	455
FRG1	protein_coding	cg01737532	0.000704	-0.153	191098968	196	4:191098165-191099605
PTAFR	protein_coding	cg24354652	0.00125	-0.153	28375778	283
PGLYRP3	protein_coding	cg09448880	0.00147	-0.153	151549818	647
BPIFC	protein_coding	cg14789590	0.00515	-0.153	31183373	471
NDUFA8	protein_coding	cg01536400	0.000848	-0.152	123961919	1185
FCER2	protein_coding	cg03221619	0.0011	-0.152	7672997	351
CLEC4E	protein_coding	cg12762799	0.00205	-0.152	8584811	2
FAM71A	protein_coding	cg01342792	0.0096	-0.152	210864439	494
NEU2	protein_coding	cg20795863	0.0122	-0.152	233605626	1263
PGA5	protein_coding	cg11957986	0.0232	-0.152	60765245	558
LYRM4	protein_coding	cg02966851	0.000212	-0.151	5206167	968
INMT	protein_coding	cg18589624	0.0023	-0.151	30758276	457
FRMD1	protein_coding	cg00350478	0.00317	-0.151	168222688	174
FIP1L1	protein_coding	cg19408398	0.00973	-0.151	53938620	535
HSD3B2	protein_coding	cg04087608	0.0162	-0.151	119759296	196
RGS18	protein_coding	cg24133080	9.24e-05	-0.15	190394215	661
CATSPER2	protein_coding	cg23685580	0.000172	-0.15	41728331	172	15:41728063-41729137
GRIK4	protein_coding	cg06465194	0.000565	-0.15	120036238	6
TH	protein_coding	cg05912121	0.00154	-0.15	2149611	1
TMEM92	protein_coding	cg25949363	0.00154	-0.15	45706832	175
CYP2A6	protein_coding	cg05910970	0.00376	-0.15	46048180	367
FBXW12	protein_coding	cg03112869	0.00433	-0.15	48388713	60
TAS1R2	protein_coding	cg18524091	0.00489	-0.15	19058742	383
CLINT1	protein_coding	cg16582174	0.0143	-0.15	157218746	252
CILP	protein_coding	cg20225681	0.0174	-0.15	63290864	364
SRP68	protein_coding	cg21885995	0.0178	-0.15	71580202	649	17:71579714-71581363
CPB2	protein_coding	cg14662172	0.019	-0.15	45577169	87
ELOF1	protein_coding	cg03649060	0.02	-0.15	11526181	270
POTED	protein_coding	cg00344709	0.000349	-0.149	13904369	273	21:13903420-13904196
TNFSF14	protein_coding	cg05348870	0.00087	-0.149	6621599	446
ODF3	protein_coding	cg16225091	0.00106	-0.149	186761	463
TEC	protein_coding	cg21152662	0.00269	-0.149	47925435	865
TNNC2	protein_coding	cg02810134	0.0168	-0.149	43889360	31
C16orf78	protein_coding	cg07804582	0.0179	-0.149	47965309	622
GPATCH2	protein_coding	cg01727899	0.02	-0.149	215871032	1466
IFI44	protein_coding	cg07107453	6.31e-07	-0.148	78888104	540
CYP2D6	protein_coding	cg10840135	9.04e-05	-0.148	40856827	264
PRKAG3	protein_coding	cg20398120	0.000283	-0.148	219404756	178
CD86	protein_coding	cg11874272	0.00306	-0.148	123256911	657
OSGIN1	protein_coding	cg22309489	0.0115	-0.148	82540173	24
CDH20	protein_coding	cg18509435	0.0123	-0.148	57308755	104	18:57308846-57309047
LAIR2	protein_coding	cg00269932	0.0141	-0.148	59705825	717
GPR45	protein_coding	cg21399079	0.0247	-0.148	105224632	61
ELSPBP1	protein_coding	cg08981777	0.00228	-0.147	53189743	194
C1QTNF6	protein_coding	cg11793380	0.00423	-0.147	35914276	1287
AKR1D1	protein_coding	cg20647137	0.00576	-0.147	137411736	93
CSF1R	protein_coding	cg04569804	0.0081	-0.147	149473128	879
CASQ2	protein_coding	cg18942631	0.017	-0.147	116112793	71
FCRLB	protein_coding	cg27495845	0.0185	-0.147	159959081	631
SPRR1B	protein_coding	cg24884084	0.0188	-0.147	151270303	481
GABRG3	protein_coding	cg24244000	0.0197	-0.147	25343765	165
C4BPB	protein_coding	cg05659947	0.0251	-0.147	205328835	22
MSR1	protein_coding	cg16303562	0.000657	-0.146	16094595	109
DYSF	protein_coding	cg15491567	0.00492	-0.146	71534268	1085
CSH1	protein_coding	cg24498554	0.00658	-0.146	59327719	250
ASB17	protein_coding	cg17041296	0.00816	-0.146	76170704	269
CDH16	protein_coding	cg14221831	0.00943	-0.146	65510267	52
OLFM4	protein_coding	cg10246520	0.0131	-0.146	52500973	1028
SLC5A4	protein_coding	cg13507893	0.0191	-0.146	30981318	321
DTNBP1	protein_coding	cg15210999	0.0196	-0.146	15771250	267
CALN1	protein_coding	cg21003606	0.0227	-0.146	71515239	66	7:71514887-71515351
OR10A4	protein_coding	cg03898365	0.000439	-0.145	6854455	388
APOC4	protein_coding	cg25017250	0.000698	-0.145	50137335	198	19:50137421-50137776
KRT76	protein_coding	cg20862119	0.00287	-0.145	51457372	88
CYP4A11	protein_coding	cg19714296	0.00485	-0.145	47180004	17
LYAR	protein_coding	cg02142461	0.00508	-0.145	4342744	1236
PXYLP1	protein_coding	cg00400028	0.0122	-0.145	142433393	787	3:142432491-142434965
GPR89B	protein_coding	cg07136421	0.0129	-0.145	145867138	870	1:145866267-145866616
AMHR2	protein_coding	cg17088290	0.0139	-0.145	52103908	541
MAP3K19	protein_coding	cg15527554	0.0169	-0.145	135498718	162
KLF3	protein_coding	cg09963123	0.0179	-0.145	38342212	1163	4:38340949-38343239
OR51B4	protein_coding	cg06353345	0.0232	-0.145	5279752	200
GH2	protein_coding	cg05131835	0.00038	-0.144	59312955	78
TECTB	protein_coding	cg13342558	0.00192	-0.144	114033483	55
SLC22A12	protein_coding	cg17993949	0.00584	-0.144	64114858	372
EPAS1	protein_coding	cg17518825	0.0127	-0.144	46378067	1102	2:46376896-46380776
SERPINA5	protein_coding	cg16937611	0.0135	-0.144	94117564	291
PIK3CG	protein_coding	cg08779777	0.0167	-0.144	106293160	152
ARHGAP30	protein_coding	cg01774645	0.00257	-0.143	159306384	284
HIST1H2BK	protein_coding	cg02704907	0.00561	-0.143	27222598	1494
ITIH2	protein_coding	cg06224510	0.00679	-0.143	7785242	218
NR2E3	protein_coding	cg07890954	0.019	-0.143	69889948	20
GNGT2	protein_coding	cg24456340	0.000749	-0.142	44641742	260	17:44641399-44641602
CFHR4	protein_coding	cg04614339	0.00142	-0.142	195010571	276
MS4A7	protein_coding	cg18343292	0.00276	-0.142	59902534	120
CST5	protein_coding	cg10423860	0.00438	-0.142	23808380	401
SLC5A2	protein_coding	cg01171858	0.0058	-0.142	31401940	92
CCL13	protein_coding	cg02706575	0.00883	-0.142	29707584	417
VWF	protein_coding	cg27347104	0.0101	-0.142	6104097	179
CRHBP	protein_coding	cg16545105	0.0152	-0.142	76284436	69
GRAP2	protein_coding	cg25712380	0.0154	-0.142	38627032	740
CST11	protein_coding	cg06489008	0.0223	-0.142	23381482	133
OR10H2	protein_coding	cg12513379	0.00101	-0.141	15699854	457
CCNY	protein_coding	cg23218877	0.00202	-0.141	35575959	57
UHRF1	protein_coding	cg19147390	0.00285	-0.141	4861814	244	19:4862058-4862351
JAML	protein_coding	cg23818978	0.00423	-0.141	117589284	835
HNF4G	protein_coding	cg24512303	0.0139	-0.141	76614758	51
IFNA16	protein_coding	cg06479216	0.000572	-0.14	21207310	1152
SPACA1	protein_coding	cg13334277	0.000819	-0.14	88814226	371	6:88813855-88814728
ST5	protein_coding	cg00186954	0.00107	-0.14	8889074	1482
MYLPF	protein_coding	cg08860143	0.00231	-0.14	30293624	356
TMEM129	protein_coding	cg02089348	0.00248	-0.14	1692882	1365
BTNL9	protein_coding	cg15516226	0.00298	-0.14	180399854	271	5:180400061-180400301
MPL	protein_coding	cg22607339	0.00329	-0.14	43576062	316
SERPINB10	protein_coding	cg23696618	0.00789	-0.14	59733725	954
PAPPA2	protein_coding	cg10994126	0.00933	-0.14	174698930	191
MARS	protein_coding	cg24779015	0.0105	-0.14	56168118	801	12:56166440-56168394
NFAT5	protein_coding	cg11147886	0.0154	-0.14	68156498	827
JAKMIP3	protein_coding	cg06985415	0.0181	-0.14	133805422	21	10:133805370-133805647
PTPRS	protein_coding	cg27299588	0.0205	-0.14	5237399	317
NBL1	protein_coding	cg19136075	0.00636	-0.139	19842313	841
BIN2	protein_coding	cg21022247	0.00761	-0.139	50004205	372	12:50003835-50005015
NAT2	protein_coding	cg14494313	0.0077	-0.139	18293035	302
RLN3	protein_coding	cg03931808	0.0116	-0.139	14000017	82	19:13999984-14000219
GABRP	protein_coding	cg23181170	0.000379	-0.138	170143343	93
WNT8A	protein_coding	cg09513026	0.000788	-0.138	137447578	437
MCM3AP	protein_coding	cg25737836	0.00634	-0.138	46529664	86
CD209	protein_coding	cg01618851	0.0136	-0.138	7718406	141
PIEZO2	protein_coding	cg03426225	0.0152	-0.138	10687814	782
GJD4	protein_coding	cg00168942	0.0159	-0.138	35934344	92
FFAR1	protein_coding	cg06090864	0.018	-0.138	40534295	7	19:40534185-40534682
GFRA2	protein_coding	cg09950370	0.0198	-0.138	21652734	919
SLC37A4	protein_coding	cg17791936	0.00278	-0.137	118406629	794	11:118406085-118407567
GALP	protein_coding	cg23075286	0.00304	-0.137	61379201	190
GNS	protein_coding	cg00626466	0.0109	-0.137	63439479	770	12:63440187-63440554
VIL1	protein_coding	cg02488871	0.0119	-0.137	218996722	275
AQP12A	protein_coding	cg06356454	0.0119	-0.137	241279935	236	2:241279986-241280188
HMOX1	protein_coding	cg11458974	0.0176	-0.137	34107087	401
APOA4	protein_coding	cg05921324	0.0195	-0.137	116199221	103
ACY3	protein_coding	cg06148175	0.000335	-0.136	67174706	18	11:67174436-67174737
ARHGDIB	protein_coding	cg10925082	0.00108	-0.136	15005829	141
INSL6	protein_coding	cg11830061	0.00452	-0.136	5175618	203	9:5175191-5175954
LRRC74A	protein_coding	cg08675585	0.0108	-0.136	76362480	6
SPAG11B	protein_coding	cg25107903	0.0111	-0.136	7308602	167
EFCAB5	protein_coding	cg12864903	0.013	-0.136	25292812	1312
HYAL1	protein_coding	cg14757296	0.00262	-0.135	50324816	106	3:50324664-50324941
CFAP65	protein_coding	cg19394737	0.0085	-0.135	219600727	122	2:219600581-219600781
SLC12A1	protein_coding	cg20226593	0.00911	-0.135	46287190	1413
BAG4	protein_coding	cg01607495	0.021	-0.135	38153263	1185	8:38151733-38152126
CNBD2	protein_coding	cg13236107	0.024	-0.135	34019943	478
NKAIN1	protein_coding	cg19763281	0.0053	-0.134	31433587	1035	1:31434424-31434625
KRTAP19-5	protein_coding	cg07374637	0.00737	-0.134	30796279	1040
S100B	protein_coding	cg07152925	0.00992	-0.134	46849424	313
TNFRSF13B	protein_coding	cg23274244	0.000359	-0.133	16816127	549
CAMP	protein_coding	cg04523589	0.000623	-0.133	48239866	284
ATG13	protein_coding	cg11178136	0.00193	-0.133	46595703	1410
BSND	protein_coding	cg19971655	0.00329	-0.133	55237205	310
TNFSF13B	protein_coding	cg09646392	0.00458	-0.133	107719978	925
TAC3	protein_coding	cg00472136	0.00816	-0.133	55696592	279
LILRA3	protein_coding	cg13733733	0.0189	-0.133	59496050	698
CD226	protein_coding	cg13164537	0.024	-0.133	65775139	88
KRT80	protein_coding	cg24506604	0.00329	-0.132	50865800	31
G6PC2	protein_coding	cg07338205	0.00855	-0.132	169466088	62
DEFA5	protein_coding	cg15481539	0.0118	-0.132	6901669	818
ANKS3	protein_coding	cg03859282	0.0129	-0.132	4724164	408	16:4723302-4725365
MSH4	protein_coding	cg21438018	0.0134	-0.132	76035218	93	1:76034981-76035517
NTRK1	protein_coding	cg00626119	0.0138	-0.132	155052166	254
H1FNT	protein_coding	cg00601486	0.015	-0.132	47009030	385	12:47009414-47010208
PPP6C	protein_coding	cg00620024	0.0151	-0.132	126991886	826	9:126992700-126992979
TAB1	protein_coding	cg25956985	0.0173	-0.132	38125705	571
MYCT1	protein_coding	cg02830467	0.0181	-0.132	153060731	317
RLBP1	protein_coding	cg10408410	0.0183	-0.132	87565926	503
GIMAP7	protein_coding	cg01227741	0.0216	-0.132	149842878	766	7:149841790-149842156
KRTAP21-2	protein_coding	cg14021698	0.000247	-0.131	31041391	882
CD79B	protein_coding	cg25729716	0.00202	-0.131	59363446	893
NPRL3	protein_coding	cg24399405	0.00316	-0.131	128859	718	16:127237-130019
COMT	protein_coding	cg15926585	0.00422	-0.131	18309309	864
FABP4	protein_coding	cg10062803	0.00637	-0.131	82558004	1195
CCL14	protein_coding	cg07881407	0.00784	-0.131	31337852	5
SORD	protein_coding	cg06424894	0.0132	-0.131	43102644	563	15:43101629-43102911
PROK1	protein_coding	cg21324308	0.0134	-0.131	110795311	64
ZNF439	protein_coding	cg11337780	0.00362	-0.13	11837844	874
TNNT3	protein_coding	cg19642007	0.00777	-0.13	1900669	371
RAB40B	protein_coding	cg06818473	0.0119	-0.13	78249802	831	17:78248621-78250662
SCUBE2	protein_coding	cg01081263	0.0174	-0.13	9069731	684	11:9068950-9070210
ATMIN	protein_coding	cg10358212	0.0181	-0.13	79626959	453
C22orf15	protein_coding	cg10756887	0.0222	-0.13	22435208	484	22:22435485-22436065
WDR64	protein_coding	cg06461848	0.000949	-0.129	239913505	692
HSD3B1	protein_coding	cg16579646	0.00136	-0.129	119851374	1499
FSD1	protein_coding	cg20789620	0.00326	-0.129	4255691	357
ATF5	protein_coding	cg23878206	0.00836	-0.129	55124272	1035	19:55123166-55123700
KRTAP21-1	protein_coding	cg22373097	0.00867	-0.129	31049567	1364
SMR3B	protein_coding	cg08113203	0.0186	-0.129	71283447	2
GPX5	protein_coding	cg13283751	1.4e-06	-0.128	28601768	22
ZSCAN4	protein_coding	cg27276456	0.00129	-0.128	62872115	467
SPERT	protein_coding	cg23101680	0.00135	-0.128	45174447	840
FTMT	protein_coding	cg04963951	0.0178	-0.128	121215549	114	5:121215121-121216200
GINS1	protein_coding	cg17941312	0.0221	-0.128	25329774	310	20:25329419-25329820
ABCB1	protein_coding	cg16219122	0.00249	-0.127	87180500	1392
SAA4	protein_coding	cg22587758	0.00389	-0.127	18214910	11
MYLK2	protein_coding	cg18034859	0.00702	-0.127	29871045	696
HIPK4	protein_coding	cg21466821	0.00897	-0.127	45587934	79
SLC8A1	protein_coding	cg10807560	0.0122	-0.127	40510948	779
PGR	protein_coding	cg01987509	0.0146	-0.127	100506465	790
VPREB3	protein_coding	cg23836174	0.0151	-0.127	22426592	443	22:22426850-22427128
SSUH2	protein_coding	cg22959932	0.00442	-0.126	8668737	31
TAGLN	protein_coding	cg24619694	0.013	-0.126	116575250	445
LECT2	protein_coding	cg21783004	0.0207	-0.126	135318622	435
GBP5	protein_coding	cg17740305	5.53e-05	-0.125	89511119	173	1:89510681-89511013
GSTM4	protein_coding	cg11903880	0.00855	-0.125	110000226	847	1:109999327-109999715
SCP2D1	protein_coding	cg20998885	0.0114	-0.125	18742370	463
RXFP2	protein_coding	cg21431536	0.0171	-0.125	31211679	145
RLN2	protein_coding	cg03679581	0.00033	-0.124	5294580	69	9:5293703-5294659
PEA15	protein_coding	cg07566050	0.00256	-0.124	158441749	370
RAB24	protein_coding	cg13284426	0.00394	-0.124	176663311	1417
KIF25	protein_coding	cg17001430	0.00815	-0.124	168161402	277
OR2B6	protein_coding	cg03340878	0.0127	-0.124	28032998	147
LMNTD1	protein_coding	cg15758700	0.0159	-0.124	25597445	1489
GLIS1	protein_coding	cg06941093	0.0196	-0.124	53972465	181
SLC37A1	protein_coding	cg17398613	0.0213	-0.124	42792811	111	21:42792735-42793017
PTGDS	protein_coding	cg11546621	0.0239	-0.124	138991777	205	9:138991972-138993454
DYDC2	protein_coding	cg12064929	0.0241	-0.124	82106538	1111
OGDH	protein_coding	cg07408740	0.00236	-0.123	44612696	865	7:44611775-44612173
PLCB4	protein_coding	cg24736099	0.00541	-0.123	9024932	798
GPR183	protein_coding	cg09626634	0.00656	-0.123	98757695	675
LRCH4	protein_coding	cg20500081	0.00713	-0.123	100021722	1391	7:100020908-100023129
GAS2	protein_coding	cg06493930	0.012	-0.123	22646230	160
NEK10	protein_coding	cg23143093	0.0181	-0.123	27307988	40
SULT1C4	protein_coding	cg10236239	0.0217	-0.123	108360853	93
CYB5R2	protein_coding	cg00859655	0.0219	-0.123	7651397	297
ASL	protein_coding	cg20857947	0.0237	-0.123	65178211	384	7:65176941-65178652
GK2	protein_coding	cg14078518	0.000604	-0.122	80548396	88
CYLC2	protein_coding	cg07136161	0.00473	-0.122	104797484	428
C15orf52	protein_coding	cg13474734	0.00573	-0.122	38417626	457
ATP4A	protein_coding	cg04713352	0.0115	-0.122	40746400	453
PDE1A	protein_coding	cg26465666	0.0144	-0.122	183095710	537
CEACAM6	protein_coding	cg21126943	0.0205	-0.122	46951341	106
TXNDC2	protein_coding	cg06243393	0.0205	-0.122	9875802	787
SLC17A1	protein_coding	cg03835296	0.0226	-0.122	25938776	125
TRIM10	protein_coding	cg17232861	0.00519	-0.121	30236690	326
CEACAM4	protein_coding	cg10237469	0.00597	-0.121	46825282	33
FANCA	protein_coding	cg24800887	0.0116	-0.121	88410566	923	16:88409192-88411856
GSTA3	protein_coding	cg02075593	0.0135	-0.121	52882455	785
MRPL43	protein_coding	cg25580076	0.0207	-0.121	102737262	1269	10:102738522-102739268
THRSP	protein_coding	cg16505204	0.0209	-0.121	77452555	570
SHBG	protein_coding	cg17338258	0.0228	-0.121	7474216	30
POR	protein_coding	cg20720686	0.0236	-0.121	75421243	426
FAM71D	protein_coding	cg18075299	0.0242	-0.121	66725899	388
RBP2	protein_coding	cg17778120	0.00322	-0.12	140678042	33
IL18RAP	protein_coding	cg21282997	0.00417	-0.12	102401686	581
OR51E2	protein_coding	cg25322008	0.00518	-0.12	4675648	66
PRKACG	protein_coding	cg12493160	0.00707	-0.12	70818828	51	9:70817795-70819115
HSD17B6	protein_coding	cg21922731	0.00996	-0.12	55443375	22
SLC22A14	protein_coding	cg08934427	0.0145	-0.12	38322431	14
DLGAP4	protein_coding	cg02701137	0.0156	-0.12	34428858	701
SEC61A2	protein_coding	cg18678121	0.019	-0.12	12211704	891	10:12210774-12212203
PMP2	protein_coding	cg21649520	0.0197	-0.12	82522274	80
BRDT	protein_coding	cg00307685	0.0233	-0.12	92187720	392
PEPD	protein_coding	cg06546607	0.000308	-0.119	38704522	337	19:38703971-38704924
CLDN10	protein_coding	cg08418978	0.00226	-0.119	94883859	111	13:94883884-94884336
CDH18	protein_coding	cg03504701	0.00352	-0.119	20017046	432
ABCA4	protein_coding	cg04592706	0.00395	-0.119	94359267	87
CYP2C19	protein_coding	cg04189838	0.0113	-0.119	96512453	884
VRTN	protein_coding	cg22247240	0.0135	-0.119	73884965	25
NAV3	protein_coding	cg20217872	0.000371	-0.118	76749328	717
SARDH	protein_coding	cg11466485	0.00148	-0.118	135594863	826	9:135595349-135595727
RAPGEF1	protein_coding	cg07285276	0.00203	-0.118	133602746	90	9:133602777-133603147
PHYKPL	protein_coding	cg18042806	0.000472	-0.117	177592397	180	5:177591693-177592655
AIMP1	protein_coding	cg21885525	0.00186	-0.117	107457124	1405
ZC3H7A	protein_coding	cg14959707	0.00372	-0.117	11783909	17	16:11783829-11784227
HEATR4	protein_coding	cg08936952	0.0104	-0.117	73095404	509
CLPS	protein_coding	cg26823505	0.00323	-0.116	35873080	487
RPS6KC1	protein_coding	cg14576824	0.0121	-0.116	211291220	195	1:211290860-211291582
KRT33B	protein_coding	cg02580606	0.015	-0.116	36779573	679
TULP1	protein_coding	cg25830052	0.0187	-0.116	35588623	219
CPO	protein_coding	cg06194186	0.0221	-0.116	207512569	631
TRIM49	protein_coding	cg22767466	0.0235	-0.116	89181391	123
SGPP1	protein_coding	cg08703971	0.00256	-0.115	63264509	638	14:63263584-63265041
CD2	protein_coding	cg16719404	0.00317	-0.115	117098625	860
CHRNA2	protein_coding	cg02953306	0.00586	-0.115	27392675	132
GPR171	protein_coding	cg11630392	0.00603	-0.115	152403669	15
ADA2	protein_coding	cg18003795	0.0117	-0.115	16070779	316
EYS	protein_coding	cg07465609	0.0154	-0.115	66262609	661
RNF113B	protein_coding	cg11675413	0.0188	-0.115	97627522	39	13:97626465-97627827
ACY1	protein_coding	cg16159313	0.0218	-0.115	51992603	566	3:51993015-51993261
PTPRC	protein_coding	cg21171615	0.0221	-0.115	196874848	677
PRSS57	protein_coding	cg19955257	7.51e-05	-0.114	649593	439	19:649861-650365
BIRC7	protein_coding	cg17237881	0.000993	-0.114	61337721	257
COX4I2	protein_coding	cg27413508	0.00297	-0.114	29689352	174	20:29689164-29689621
CD84	protein_coding	cg02945019	0.00699	-0.114	158815889	1223
KRTAP9-4	protein_coding	cg00550617	0.00774	-0.114	36659465	122
IFNW1	protein_coding	cg07236769	0.0171	-0.114	21132144	347
TEX264	protein_coding	cg03019000	0.0171	-0.114	51680330	939
AQP2	protein_coding	cg07047653	0.00333	-0.113	48630796	97
SLC14A1	protein_coding	cg17589341	0.0117	-0.113	41558155	78
SLC36A3	protein_coding	cg01678321	0.0172	-0.113	150663520	203
P2RX4	protein_coding	cg17917518	0.0216	-0.113	120132047	481	12:120131509-120132994
SEC14L3	protein_coding	cg18294257	0.00444	-0.112	29198017	344
CD1E	protein_coding	cg12200412	0.00627	-0.112	156590403	552
AIMP2	protein_coding	cg09793796	0.0103	-0.112	6015408	1329	7:6014023-6014226
RNF220	protein_coding	cg21578207	0.0129	-0.112	44643547	872	1:44642340-44642695
SLC29A1	protein_coding	cg10519140	0.0149	-0.112	44295371	317	6:44295023-44295708
PIK3R5	protein_coding	cg13453139	0.0237	-0.112	8756559	572
DNAH10	protein_coding	cg19896347	0.000375	-0.111	122831604	649
RNASE6	protein_coding	cg10934032	0.0138	-0.111	20319050	195
GRM2	protein_coding	cg13685294	0.0166	-0.111	51718004	354	3:51718193-51718496
TPSD1	protein_coding	cg03776850	0.00174	-0.11	1246274	599	16:1246867-1247074
RPA1	protein_coding	cg09901733	0.00254	-0.11	1680095	1493
CCDC114	protein_coding	cg03113824	0.00408	-0.11	53499144	10	19:53498994-53499237
DIP2C	protein_coding	cg04586563	0.00452	-0.11	725606	1368	10:726860-727178
CD3G	protein_coding	cg07545925	0.00724	-0.11	117720311	174
KRT82	protein_coding	cg13696887	0.00982	-0.11	51086443	247
AQP7	protein_coding	cg13920529	0.0145	-0.11	33392517	91
SPATA9	protein_coding	cg07948472	0.0174	-0.11	95044470	243
DEFA3	protein_coding	cg22218909	0.000374	-0.109	6863226	570
MPIG6B	protein_coding	cg23621689	0.0111	-0.109	31799140	524	6:31799321-31799832
WNT16	protein_coding	cg24849648	0.014	-0.109	120752657	1402
HDHD5	protein_coding	cg19837751	0.0205	-0.109	16026177	761
NARS	protein_coding	cg25314216	0.00168	-0.108	53451996	905
C4B	protein_coding	cg22173227	0.0022	-0.108	32057813	1311
CRYBA4	protein_coding	cg15559737	0.00918	-0.108	25347928	1122	22:25346656-25346868
TMPRSS15	protein_coding	cg20839025	0.000649	-0.107	18697841	646
PLD3	protein_coding	cg00043080	0.00155	-0.107	45546447	1452	19:45544942-45545333
TFPT	protein_coding	cg26832879	0.0041	-0.107	59310848	1037
MTMR6	protein_coding	cg15071391	0.0137	-0.107	24759704	935	13:24760467-24760693
MSMB	protein_coding	cg17030820	0.0112	-0.106	51219559	293
ZFP82	protein_coding	cg15383087	0.0144	-0.106	41601390	594
ZPLD1	protein_coding	cg01913908	0.00142	-0.105	103636549	817	3:103637168-103637524
MROH7	protein_coding	cg24051818	0.00401	-0.105	54880047	459
SH2B2	protein_coding	cg05253159	0.00501	-0.105	101715172	108
CLDN14	protein_coding	cg15310162	0.00725	-0.105	36774258	434
NME4	protein_coding	cg18676162	0.00826	-0.105	387193	208	16:386594-387793
TBPL2	protein_coding	cg16036738	0.0141	-0.105	54977016	256	14:54976060-54977306
CNDP1	protein_coding	cg22722454	0.0187	-0.105	70352672	514	18:70351917-70352200
SHANK1	protein_coding	cg11801011	0.0103	-0.104	55912007	342	19:55912160-55912361
GLT1D1	protein_coding	cg16717225	0.0107	-0.104	127904034	313	12:127903695-127905001
SLC12A8	protein_coding	cg14391622	0.0176	-0.104	126414273	373
NOP53	protein_coding	cg16791686	0.0196	-0.104	52940620	206	19:52940242-52941584
PSG9	protein_coding	cg23610820	0.000836	-0.103	48465520	1241
TERB2	protein_coding	cg20543571	0.00303	-0.103	43036192	22	15:43036097-43036298
CA5A	protein_coding	cg11667117	0.00483	-0.103	86527613	150	16:86526959-86527498
NR1H3	protein_coding	cg12613344	0.00492	-0.103	47237309	428
DNMT3A	protein_coding	cg21629895	0.00724	-0.103	25418963	336
SSNA1	protein_coding	cg27291231	0.0125	-0.103	139202954	1217
DMBX1	protein_coding	cg09914444	0.015	-0.103	46745255	485
DPCR1	protein_coding	cg20965815	0.0185	-0.103	31027538	46
RETN	protein_coding	cg22322184	0.0147	-0.102	7639972	231
BGLAP	protein_coding	cg13282594	0.0152	-0.102	154478629	396
PROP1	protein_coding	cg21478490	0.0235	-0.102	177355849	252
GRK7	protein_coding	cg15550350	0.00382	-0.101	142979733	125	3:142979763-142980161
ELOA2	protein_coding	cg24883732	0.00957	-0.101	42815986	263	18:42814915-42816200
C8orf76	protein_coding	cg11179184	0.0137	-0.101	124322798	741	8:124322106-124323788
GUCA1C	protein_coding	cg19561186	0.0173	-0.101	110155310	425
AQP4	protein_coding	cg22295573	0.0206	-0.101	22699714	1232
PRL	protein_coding	cg27541541	0.0234	-0.101	22405709	416
HIST3H3	protein_coding	cg25955816	0.000714	-0.1	226679649	150	1:226679066-226679850
OR2C1	protein_coding	cg24264578	0.024	-0.1	3345942	39
MOBP	protein_coding	cg16729794	0.021	-0.0999	39484175	24
ALX3	protein_coding	cg16893614	0.00062	-0.0993	110414757	1216
CD27	protein_coding	cg11384427	0.018	-0.0993	6424327	481
CSN1S1	protein_coding	cg09096383	0.0239	-0.099	70831388	43
CETN1	protein_coding	cg06490951	0.0051	-0.0988	570367	68	18:570046-571049
ZNF80	protein_coding	cg13334054	0.00971	-0.0988	115439214	309	3:115438608-115439121
CSHL1	protein_coding	cg12911791	0.0207	-0.0988	59342350	193
CCL3L3	protein_coding	cg11207564	0.000144	-0.0979	31548255	407
LZIC	protein_coding	cg15226751	0.00074	-0.0979	9925413	915	1:9924116-9924532
ADGRA1	protein_coding	cg21607649	0.014	-0.0975	134734423	256
CCL17	protein_coding	cg07634706	0.022	-0.0973	55996180	155
OR1F1	protein_coding	cg16807989	0.00167	-0.097	3194248	498	16:3193567-3193772
GHRHR	protein_coding	cg05058973	0.0189	-0.0957	30970161	1037
OR2W1	protein_coding	cg25133685	0.00859	-0.0956	29120951	364
DNAJC15	protein_coding	cg00131557	0.0162	-0.0956	42495362	706	13:42494572-42494803
EMC10	protein_coding	cg21277505	0.013	-0.0953	55670405	245
GPR142	protein_coding	cg22377428	0.00544	-0.0952	69875240	237
PTCD2	protein_coding	cg04527989	0.00598	-0.095	71651974	1466
HIST1H2AA	protein_coding	cg01307730	0.00531	-0.0945	25834769	193	6:25834320-25834896
CORO7	protein_coding	cg19168338	0.00734	-0.0945	4406572	840	16:4405712-4407051
PCDHB6	protein_coding	cg23596123	0.00341	-0.0944	140510023	383	5:140510399-140510893
ASZ1	protein_coding	cg16540704	0.0152	-0.0944	116854779	127	7:116854400-116855316
FABP1	protein_coding	cg05301852	0.0166	-0.094	88208693	249
SPATA22	protein_coding	cg12485992	0.00141	-0.0933	3321790	69	17:3321498-3322570
LRIT3	protein_coding	cg23196557	0.0129	-0.0933	110991935	422
GPSM2	protein_coding	cg04033774	0.0234	-0.0932	109221350	1260	1:109219741-109220153
POLL	protein_coding	cg18834029	0.00266	-0.0926	103337963	1124
ANKRD30A	protein_coding	cg19219503	0.00606	-0.0925	37454791	17	10:37453955-37454965
RCAN2	protein_coding	cg17142149	0.00613	-0.0925	46401364	389
TMPRSS11A	protein_coding	cg05480532	0.0002	-0.0915	68511827	984	4:68512566-68512945
POSTN	protein_coding	cg23032612	0.00947	-0.0909	37070874	466
CATSPER1	protein_coding	cg03570766	0.00194	-0.0906	65550560	278	11:65550060-65550386
PTGDR2	protein_coding	cg02965078	0.00535	-0.0905	60380020	60
SCT	protein_coding	cg05782292	0.0169	-0.0902	617173	1145	11:616733-618827
SPATA8	protein_coding	cg01407341	0.00851	-0.0901	95127680	122
NEUROG2	protein_coding	cg02182354	0.00279	-0.09	113656777	194	4:113655222-113658126
ZNF408	protein_coding	cg05433460	0.000673	-0.0896	46678944	1455	11:46677487-46678301
GYPE	protein_coding	cg13143729	0.0144	-0.0895	145046166	542
CLIC3	protein_coding	cg15387123	0.00332	-0.0893	139010845	34	9:139010788-139010998
LST1	protein_coding	cg23509869	0.0147	-0.0892	31661950	530
PRAME	protein_coding	cg05208878	0.00519	-0.0891	21231696	100	22:21231241-21231747
ELAC1	protein_coding	cg11911418	0.00771	-0.0891	46748385	628	18:46747433-46747833
KRT84	protein_coding	cg18153060	0.00896	-0.089	51065684	376
CHST15	protein_coding	cg25475443	0.0149	-0.089	125796231	147
TACC2	protein_coding	cg21302727	0.014	-0.0887	123738679	42
GHDC	protein_coding	cg08468689	2.8e-05	-0.0883	37599739	467
MGAT5	protein_coding	cg08251036	0.00401	-0.0883	134725638	245
CPA6	protein_coding	cg19250907	0.00373	-0.088	68821134	748
MYH6	protein_coding	cg21301148	0.0099	-0.088	22947324	711
KRTAP19-7	protein_coding	cg06324671	0.002	-0.0877	30855479	97
EIF4E	protein_coding	cg15633390	0.00331	-0.0876	100070139	95	4:100068241-100070323
NUDT15	protein_coding	cg11473104	0.000176	-0.0872	47509704	88	13:47509422-47510738
MRPS26	protein_coding	cg26060255	0.00701	-0.087	2974675	707
PDE4DIP	protein_coding	cg21047206	0.0102	-0.0867	143787380	198	1:143786718-143787617
CD33	protein_coding	cg11122968	0.0158	-0.0861	56420175	1068
TTC9B	protein_coding	cg00058938	0.0185	-0.0861	45416138	435
PKD1	protein_coding	cg13125997	0.00015	-0.0854	2125900	1002	16:2126768-2127055
HHLA1	protein_coding	cg12791465	0.00196	-0.0853	133162540	363
PSG2	protein_coding	cg04127255	0.0142	-0.0852	48278644	1251
GALNTL5	protein_coding	cg25310567	0.0121	-0.0851	151284444	379
FPR1	protein_coding	cg05376954	0.024	-0.0851	56946962	523
SPP1	protein_coding	cg20261167	0.00392	-0.085	89115826	140
PLEKHH2	protein_coding	cg16984812	0.00341	-0.0849	43717951	991	2:43716731-43717083
IL7R	protein_coding	cg04312209	0.00178	-0.0844	35892748	139
TNFAIP2	protein_coding	cg03021690	0.0146	-0.0842	102662417	700
BST1	protein_coding	cg06000781	0.0114	-0.0839	15313739	1035	4:15312251-15312740
WDR82	protein_coding	cg02603784	0.000401	-0.0835	52269468	29
DUOX2	protein_coding	cg11540997	0.0093	-0.0833	43193651	1459
KIR3DL3	protein_coding	cg23404467	0.00594	-0.083	59927796	11
GZMA	protein_coding	cg06118312	0.0123	-0.083	54434230	82
GRTP1	protein_coding	cg15693736	0.000849	-0.0827	113057718	205	13:113056844-113057988
GDF11	protein_coding	cg00344358	0.0157	-0.0819	54423331	1371
CMTM2	protein_coding	cg13813391	0.016	-0.0817	65170852	56	16:65170077-65171345
RSF1	protein_coding	cg22986077	0.00757	-0.0816	77209528	1333	11:77210860-77211133
RRP1B	protein_coding	cg05965188	0.0212	-0.0814	43903860	1090	21:43901841-43904974
MYBPC1	protein_coding	cg24781100	0.0222	-0.0814	100512878	648
TSSK1B	protein_coding	cg16581199	0.0117	-0.0811	112798565	55
CABP4	protein_coding	cg20483763	0.0136	-0.0811	66979394	356	11:66979612-66979858
ELOA3	protein_coding	cg07008350	0.00123	-0.0809	42810447	1146
STX12	protein_coding	cg26106720	0.0169	-0.0809	27968319	1426
MS4A6E	protein_coding	cg08935003	0.018	-0.0808	59858931	794
ATP1A4	protein_coding	cg19250891	0.00698	-0.0805	158387987	49
OLFM2	protein_coding	cg00208967	0.00614	-0.0804	9908070	854	19:9908693-9909096
ZBTB32	protein_coding	cg12497692	0.0186	-0.0803	40895670	741
TPO	protein_coding	cg16016036	0.0121	-0.0802	1396242	126	2:1395970-1396330
FABP6	protein_coding	cg13599007	0.000682	-0.0791	159589015	734
NLRP4	protein_coding	cg07081888	0.015	-0.079	61055199	470	19:61052936-61054992
OPRD1	protein_coding	cg19869139	0.0212	-0.0788	29011241	577
ORM2	protein_coding	cg16408565	0.0224	-0.0786	116131890	1145
CTNNA3	protein_coding	cg09538287	0.0225	-0.0781	69125933	109
INPP5D	protein_coding	cg25697050	0.0178	-0.0779	233734415	219
SOHLH2	protein_coding	cg26530497	0.00167	-0.0766	35686676	349	13:35686240-35687144
LALBA	protein_coding	cg14338548	0.0047	-0.0766	47250096	198
MAGEF1	protein_coding	cg12438034	0.00654	-0.0763	185912530	641	3:185912974-185913178
IL1B	protein_coding	cg07935264	0.00629	-0.0749	113310827	19
LRRC37A	protein_coding	cg18020749	0.00166	-0.0748	41728274	207
C7orf50	protein_coding	cg26608667	0.0155	-0.0748	1162766	130	7:1162775-1162977
SPOCK3	protein_coding	cg06021171	0.0115	-0.0747	168398397	632
ACSM2B	protein_coding	cg26825755	0.0126	-0.0744	20495127	58
CRACR2A	protein_coding	cg14759043	0.000487	-0.0743	3732524	334	12:3732263-3732859
RBP3	protein_coding	cg24053375	0.00462	-0.0742	48010997	1139
OXER1	protein_coding	cg19863773	0.0153	-0.0735	42844905	504
LCE2A	protein_coding	cg13697387	0.00198	-0.0721	150937464	3
MEGF8	protein_coding	cg15862544	0.000244	-0.072	47532798	555
CSTL1	protein_coding	cg20171451	0.0005	-0.0718	23368322	213
PRAMEF13	protein_coding	cg05372736	0.00424	-0.0715	12774133	616
SERBP1	protein_coding	cg18259391	0.0003	-0.0714	67668711	173	1:67667305-67669595
SLC7A6OS	protein_coding	cg19356324	0.0144	-0.0714	66902349	1142	16:66903368-66903590
KRT74	protein_coding	cg20200335	0.000194	-0.0712	51253876	55
TEX29	protein_coding	cg17229388	0.0229	-0.0711	110771016	128	13:110770888-110771215
FEZ2	protein_coding	cg26755715	0.00517	-0.0707	36678739	664	2:36677592-36679054
KRTAP13-2	protein_coding	cg02493771	0.00734	-0.0706	30666402	203
SCN4A	protein_coding	cg23722792	0.00389	-0.0698	59404010	190
GLIPR1	protein_coding	cg16521028	0.0252	-0.0697	74160801	120
CCS	protein_coding	cg27278802	0.00387	-0.0693	66117266	1260
THEG	protein_coding	cg27227797	0.0249	-0.0693	327009	178	19:326760-327220
CGB8	protein_coding	cg04115602	0.0131	-0.0692	54244173	245	19:54244357-54244582
TEX45	protein_coding	cg16732901	0.00211	-0.0687	7468485	134
BICRA	protein_coding	cg22412741	0.0116	-0.0686	52874031	2
EDDM3A	protein_coding	cg09044738	0.0249	-0.0686	20283939	583
C19orf44	protein_coding	cg23158022	0.000192	-0.0682	16468224	1319	19:16466847-16467050
TMC1	protein_coding	cg14643978	0.00123	-0.068	74326537	153	9:74326155-74326552
HLA-DPB1	protein_coding	cg19921353	0.0132	-0.0666	33151738	186
DHX15	protein_coding	cg08739282	9e-05	-0.0664	24195282	327	4:24194254-24196061
TPD52	protein_coding	cg18459342	0.0206	-0.066	81246391	220	8:81245720-81246740
TRIM48	protein_coding	cg07330329	0.0164	-0.0651	54786234	890
TTLL3	protein_coding	cg07614786	0.00257	-0.0648	9835061	270
CEACAM8	protein_coding	cg06475327	0.0094	-0.064	47790890	432
BANF1	protein_coding	cg00188348	0.0173	-0.064	65526126	1013	11:65525051-65525589
CREB3L3	protein_coding	cg13509147	0.000164	-0.0636	4104629	26
NT5DC2	protein_coding	cg25103286	0.00645	-0.0636	52557496	1190
TAF5	protein_coding	cg20684973	0.0243	-0.0635	105117714	92	10:105117518-105118512
VAT1	protein_coding	cg15945602	0.00536	-0.0634	38427921	922	17:38427163-38428980
ANP32D	protein_coding	cg13003163	0.0136	-0.0634	47152715	33	12:47152601-47152805
DMRTB1	protein_coding	cg24845207	0.00101	-0.0632	53697660	74	1:53697537-53699201
SYTL1	protein_coding	cg21604615	0.00176	-0.0629	27541100	97
GPR19	protein_coding	cg14059963	0.0161	-0.0628	12706671	378	12:12706085-12706362
NRXN1	protein_coding	cg16279786	0.000235	-0.0625	51109107	297	2:51107966-51109135
PRSS38	protein_coding	cg06312477	0.0079	-0.0623	226070041	482	1:226070331-226070714
GTF2H4	protein_coding	cg00296685	0.00569	-0.0616	30983956	95	6:30983195-30984459
DDX28	protein_coding	cg06042828	0.0172	-0.0611	66615460	322
ERGIC3	protein_coding	cg00340102	0.0229	-0.0611	33593192	322	20:33592837-33593566
P2RX3	protein_coding	cg24329717	0.00691	-0.0609	56862525	144
IL6	protein_coding	cg01770232	0.0141	-0.0608	22733345	665
AADAC	protein_coding	cg05564657	0.00265	-0.0607	153014551	486
HIST1H2BJ	protein_coding	cg04424621	0.0102	-0.0606	27208554	1366
KATNA1	protein_coding	cg15926557	0.0173	-0.0604	150001421	119
GPRC5D	protein_coding	cg12800145	0.00522	-0.0603	12994585	337
GJB4	protein_coding	cg15554401	0.00394	-0.0602	34999365	113	1:34999454-35000017
ZNF558	protein_coding	cg15751406	0.00314	-0.0598	8794565	978	19:8795536-8795751
SLC25A2	protein_coding	cg26783353	0.00255	-0.0597	140663796	535	5:140663217-140664367
NFYB	protein_coding	cg10954182	0.00214	-0.0595	103056170	337	12:103055130-103056789
ZNF414	protein_coding	cg15530356	0.00202	-0.0594	8485032	953	19:8484541-8486087
VTI1B	protein_coding	cg04269351	0.00878	-0.0591	67211301	985	14:67212187-67212460
DRD3	protein_coding	cg25836326	0.0169	-0.0587	115380446	853
POU5F1	protein_coding	cg27388462	0.0118	-0.0583	31246432	320
KAZALD1	protein_coding	cg07638935	0.0205	-0.058	102811588	171	10:102810283-102811953
DHRS2	protein_coding	cg19538485	3.75e-05	-0.0578	23175422	213
RPS6KB1	protein_coding	cg11505565	0.00425	-0.0578	55325225	1245
ZNF530	protein_coding	cg23854009	7.15e-06	-0.0576	62803065	125	19:62802892-62803688
NUDT1	protein_coding	cg21060429	0.000862	-0.0576	2248383	1497
LYZL6	protein_coding	cg06548519	0.0122	-0.0574	31290623	601
ERVFRD-1	protein_coding	cg11249173	0.0218	-0.0574	11219945	250
TBC1D8	protein_coding	cg03584646	0.0169	-0.0568	101042435	510
CRYBB3	protein_coding	cg02401149	0.00365	-0.0565	23925825	416
A1BG	protein_coding	cg22568540	0.000517	-0.0552	63556669	11
UVSSA	protein_coding	cg13387232	0.000411	-0.0549	1377833	10
LDHAL6B	protein_coding	cg19636871	0.00809	-0.0549	57286334	349	15:57286116-57286748
AGRP	protein_coding	cg06810461	0.00705	-0.0538	66075217	428
CDKN2AIPNL	protein_coding	cg19096540	0.0197	-0.0538	133775488	602
GUCA1B	protein_coding	cg21690892	0.0249	-0.0527	42270672	266
RPRD1B	protein_coding	cg03792653	0.0201	-0.0526	36095467	605	20:36094745-36096099
HRH2	protein_coding	cg20277670	0.00348	-0.0525	175042318	663	5:175042830-175043075
TUBA3E	protein_coding	cg08790550	0.00263	-0.0524	130672504	348	2:130671711-130673118
CNGB1	protein_coding	cg16480209	3.58e-05	-0.0518	56562497	536	16:56561747-56561970
RGS12	protein_coding	cg18130069	0.0053	-0.0514	3285672	452
GP1BB	protein_coding	cg05726109	0.0207	-0.0509	18091066	1311	22:18089052-18090230
ZNF385A	protein_coding	cg12962778	0.0237	-0.0509	53064748	169
CCDC94	protein_coding	cg24388263	0.00331	-0.0507	4193990	1007
ZFYVE19	protein_coding	cg08659539	0.0118	-0.0498	38886724	1244
SBNO2	protein_coding	cg14401897	0.0118	-0.0494	1125259	408	19:1124197-1125873
TTLL10	protein_coding	cg19584957	0.00569	-0.0492	1104940	498	1:1104363-1104588
TIPARP	protein_coding	cg24262469	0.0115	-0.0491	157875073	685	3:157874343-157876447
PSENEN	protein_coding	cg07850221	0.000981	-0.049	40928334	1385
CLEC12B	protein_coding	cg09565688	0.0226	-0.0487	10054498	1352	12:10052836-10053239
METTL22	protein_coding	cg05988645	0.0166	-0.048	8623049	242	16:8622733-8623629
C6orf48	protein_coding	cg17384214	0.00159	-0.0477	31910664	984	6:31909466-31912011
BBS1	protein_coding	cg18338293	0.0063	-0.0477	66034695	836	11:66033825-66034305
SLC35G3	protein_coding	cg12517944	0.00158	-0.0474	30545490	438	17:30544969-30545221
GPR146	protein_coding	cg07433453	0.00192	-0.0474	1063667	114	7:1063297-1063695
CLASRP	protein_coding	cg25203561	0.0141	-0.0472	50234138	1106
SLC1A6	protein_coding	cg06192619	0.0109	-0.0469	14944730	114	19:14944390-14944752
BAAT	protein_coding	cg00755709	0.013	-0.0469	103187108	344
DOCK1	protein_coding	cg13434852	0.0146	-0.0466	128658955	784
NBPF15	protein_coding	cg14161885	0.0114	-0.045	146827614	14
LYVE1	protein_coding	cg18343862	0.0203	-0.0445	10546855	276
HIGD2A	protein_coding	cg07510052	0.00778	-0.043	175748390	41	5:175747570-175749188
TPRA1	protein_coding	cg13728650	0.018	-0.043	128781970	988	3:128782826-128783037
MCUR1	protein_coding	cg00214855	0.0161	-0.0423	13922779	853	6:13921830-13923092
HELZ2	protein_coding	cg23352030	0.001	-0.0422	61669551	638	20:61668546-61669532
SNX29	protein_coding	cg10240083	0.0227	-0.0418	12516525	642
ZNF217	protein_coding	cg00476577	0.0215	-0.0411	51633043	772
SLC25A31	protein_coding	cg13649728	0.0235	-0.0407	128871024	133	4:128870686-128871573
TMEM132A	protein_coding	cg07962043	0.00187	-0.0392	60448522	364
CSH2	protein_coding	cg27178345	0.00409	-0.0386	59304821	517	17:59304262-59304488
FAM151A	protein_coding	cg26045205	0.0143	-0.0386	54861786	214
MCEMP1	protein_coding	cg01556075	0.000588	-0.0384	7647514	60
ACTL7B	protein_coding	cg05156613	0.0198	-0.0384	110658031	81	9:110657001-110657997
HYAL3	protein_coding	cg16913124	0.000407	-0.0381	50311903	1354
PDE6G	protein_coding	cg20627106	0.000452	-0.038	77233971	1418	17:77235072-77235447
OLFML2A	protein_coding	cg18506679	0.00346	-0.0377	126602974	707
ACD	protein_coding	cg26698580	0.000184	-0.0367	66252214	1271	16:66253378-66253609
ADAD2	protein_coding	cg17561452	0.00261	-0.0359	82782245	37	16:82781939-82782678
DLGAP1	protein_coding	cg15156844	0.00198	-0.0356	3870135	115	18:3869073-3870215
KIAA0930	protein_coding	cg24104611	0.00803	-0.0356	44015314	482	22:44014609-44015910
LEMD3	protein_coding	cg11814446	0.0022	-0.0354	63849638	375	12:63849231-63851082
SLC25A39	protein_coding	cg03192551	0.0221	-0.035	39757710	968	17:39756526-39760418
N4BP2	protein_coding	cg13107169	0.00492	-0.0345	39775242	609
ALG12	protein_coding	cg12932195	0.0181	-0.0345	48698110	1237	22:48699275-48699514
C20orf141	protein_coding	cg01143454	0.0233	-0.0344	2743657	56
CTU1	protein_coding	cg10681137	0.014	-0.0339	56299659	8	19:56298897-56299889
ABHD11	protein_coding	cg21942546	0.0228	-0.0337	72791120	1173	7:72790400-72792505
ADCY7	protein_coding	cg23580000	0.0159	-0.0336	48879323	334	16:48879546-48879754
CLIP3	protein_coding	cg00819362	0.00245	-0.032	41215615	433
C10orf95	protein_coding	cg01275830	0.00199	-0.0316	104201290	449	10:104201723-104201933
RNF17	protein_coding	cg17806989	4.87e-05	-0.0313	24236339	52	13:24236042-24236499
FAM217A	protein_coding	cg15637528	0.00168	-0.0313	4024390	432	6:4023916-4025043
FAM89B	protein_coding	cg12080812	0.000379	-0.031	65094076	1288	11:65092645-65092849
ECM1	protein_coding	cg11512771	0.00209	-0.031	148747207	1096	1:148746011-148746212
CCNB1	protein_coding	cg13849825	0.00841	-0.0304	68498669	973	5:68496958-68497756
PPIP5K1	protein_coding	cg03533811	0.000265	-0.03	41664383	994	15:41665268-41665646
JDP2	protein_coding	cg20972553	0.000785	-0.0298	74968590	100
HELQ	protein_coding	cg22541143	0.0107	-0.0287	84596020	296	4:84595444-84596461
FZR1	protein_coding	cg04511195	0.00293	-0.0276	3473954	55	19:3473885-3474128
SLC22A1	protein_coding	cg27292431	0.0135	-0.0275	160462853	398
FAM102A	protein_coding	cg02009694	0.0191	-0.0273	129752814	767	9:129753533-129754036
PRR14L	protein_coding	cg19035993	0.0129	-0.0268	30438731	30
MYO1F	protein_coding	cg27582235	0.02	-0.0265	8548307	6
CCER1	protein_coding	cg10967280	0.00773	-0.0259	89873084	46
COX8C	protein_coding	cg00008493	7.23e-05	-0.0256	92883290	240	14:92883203-92883973
HIST1H4G	protein_coding	cg19801560	0.023	-0.0246	26355184	48	6:26354738-26355257
MOB2	protein_coding	cg16723180	0.0037	-0.0233	1458691	1080
MAP4K2	protein_coding	cg10821722	0.0156	-0.023	64327289	1186
TEX35	protein_coding	cg25461905	0.00167	-0.0229	176748833	403	1:176748401-176748686
NDUFAF3	protein_coding	cg17217654	0.00703	-0.0225	49032912	135
PIEZO1	protein_coding	cg16825643	0.000136	-0.0224	87330160	84
PTPN1	protein_coding	cg15864184	0.025	-0.0224	48560298	17	20:48559926-48560942
ZNF346	protein_coding	cg18525740	0.00143	-0.0196	176382303	50	5:176381940-176382967
TERB1	protein_coding	cg09222791	0.00155	-0.0192	65393024	203	16:65392663-65393388
DDX1	protein_coding	cg06636463	0.00183	-0.0183	15649221	59	2:15649146-15649925
MYO9B	protein_coding	cg00215066	0.0135	-0.0183	17073528	212
SPG11	protein_coding	cg06121469	0.00804	-0.018	42743138	252	15:42742455-42743439
TUBA3D	protein_coding	cg02774486	0.0102	-0.0179	131950164	261	2:131949879-131950949
C20orf144	protein_coding	cg27431396	0.00112	-0.0173	31713781	93
HUS1B	protein_coding	cg04946916	0.00537	-0.016	601944	54	6:601244-602287
FBXO30	protein_coding	cg13572545	0.0212	-0.0119	146177614	649	6:146176958-146178525
MYCBP2	protein_coding	cg08697285	0.00871	-0.00946	76799178	164	13:76798134-76799404
DPH3	protein_coding	cg22688260	0.0214	0.00601	16281409	404	3:16280861-16282136
UMPS	protein_coding	cg00821764	0.0232	0.0062	125931903	467	3:125931740-125932656
NPC1	protein_coding	cg07778080	0.022	0.00627	19420426	270	18:19420007-19421204
MRPS12	protein_coding	cg21989094	0.00725	0.0063	44113188	53	19:44112737-44114109
AP2B1	protein_coding	cg07628086	0.0116	0.00631	30938395	24	17:30938186-30938966
PPP1R3B	protein_coding	cg01092561	0.0142	0.00631	9045616	475	8:9045325-9046927
MPST	protein_coding	cg14850181	0.0185	0.00639	35745648	486	22:35744127-35746186
PITPNB	protein_coding	cg05352541	0.0136	0.00642	26645255	308	22:26644304-26646089
DONSON	protein_coding	cg22407574	0.023	0.00644	33882884	431	21:33881945-33883308
GTPBP2	protein_coding	cg23377693	0.0212	0.0065	43704914	186	6:43704652-43705886
RNF19A	protein_coding	cg14358709	0.00933	0.00655	101391503	399	8:101390584-101391972
APBB1	protein_coding	cg05079045	0.0125	0.00655	6397220	159	11:6396357-6397463
VPS36	protein_coding	cg02543879	0.0183	0.0066	51922764	46	13:51922006-51923121
APEX1	protein_coding	cg21337430	0.0167	0.00661	19993130	181	14:19992412-19993894
INSIG1	protein_coding	cg17927917	0.0164	0.00662	154720476	537	7:154719388-154721293
SORL1	protein_coding	cg10061117	0.0164	0.00667	120828130	298	11:120827630-120828954
WDR6	protein_coding	cg13415434	0.0198	0.00668	49019830	304	3:49019040-49020734
IMPDH2	protein_coding	cg06655089	0.019	0.00669	49041879	137	3:49041511-49042180
E2F6	protein_coding	cg12858075	0.0136	0.0067	11523748	200	2:11523053-11524020
ABCB9	protein_coding	cg11064206	0.0242	0.00671	122025705	220	12:122024926-122026174
C11orf45	protein_coding	cg15948326	0.0236	0.00674	128280802	99	11:128280772-128281164
USP14	protein_coding	cg02273078	0.00732	0.0068	148553	14	18:148096-149336
NSMF	protein_coding	cg07772309	0.00386	0.00685	139473575	279	9:139472574-139473931
TMEM65	protein_coding	cg11172196	0.0102	0.00685	125454114	144	8:125452697-125454756
TRIM26	protein_coding	cg14694232	0.0186	0.00692	30289132	295	6:30288784-30290265
NHP2	protein_coding	cg09282744	0.0148	0.00693	177513567	37	5:177512400-177514565
MPV17	protein_coding	cg10239941	0.0211	0.00694	27398935	320	2:27399230-27399895
UQCRQ	protein_coding	cg05040447	0.00981	0.00697	132230256	278	5:132229361-132230902
RREB1	protein_coding	cg18533466	0.0139	0.00698	7053263	312	6:7051911-7055075
FAM234A	protein_coding	cg26762198	0.0165	0.007	224833	185	16:224070-226105
INTS11	protein_coding	cg06038049	0.00506	0.00705	1249913	141	1:1249363-1250498
DNAJA2	protein_coding	cg21369679	0.00754	0.00709	45565036	222	16:45564183-45565621
MZF1	protein_coding	cg10075436	0.00993	0.0071	63776754	14	19:63775603-63777250
MIB1	protein_coding	cg25291907	0.0191	0.0071	17575543	161	18:17574433-17576081
JOSD1	protein_coding	cg26380756	0.0236	0.00712	37426913	187	22:37426197-37428555
SRPK2	protein_coding	cg00950418	0.0121	0.00713	104816577	216	7:104815356-104817256
MRGBP	protein_coding	cg25826526	0.0231	0.00713	60898283	1163	20:60895865-60898982
PHF2	protein_coding	cg20684399	0.00853	0.00716	95378851	722	9:95377857-95379808
ARFIP1	protein_coding	cg06649520	0.0194	0.0072	153920562	441	4:153919556-153921100
PDIK1L	protein_coding	cg16233998	0.0224	0.00723	26310913	119	1:26309697-26311649
TSG101	protein_coding	cg01360768	0.0119	0.00729	18505065	187	11:18504520-18505399
IFI30	protein_coding	cg04096365	0.012	0.00732	18145579	129	19:18145437-18146156
SIVA1	protein_coding	cg14043411	0.00604	0.00733	104290547	355	14:104288707-104291104
USP25	protein_coding	cg06114765	0.0239	0.00734	16024367	494	21:16023648-16024979
NAA40	protein_coding	cg12785087	0.00835	0.00736	63463044	522	11:63462075-63464443
SRRT	protein_coding	cg11592951	0.0198	0.00738	100310671	10	7:100310125-100311409
SUN2	protein_coding	cg20652889	0.00646	0.00739	37481893	489	22:37480916-37482821
CHD6	protein_coding	cg21545849	0.0154	0.00739	39680547	76	20:39679576-39681372
TRIB1	protein_coding	cg08715135	0.00509	0.0074	126511745	184	8:126510596-126512983
RPUSD4	protein_coding	cg19857537	0.0144	0.00748	125586751	360	11:125585919-125587408
ZMPSTE24	protein_coding	cg13502356	0.0194	0.00749	40496366	383	1:40495786-40496775
ZBTB2	protein_coding	cg01998682	0.023	0.00751	151754370	131	6:151752452-151754794
RITA1	protein_coding	cg18204052	0.00458	0.00753	112107938	47	12:112106676-112108433
TMEM177	protein_coding	cg22580372	0.0132	0.00753	120153225	144	2:120152369-120153521
XPR1	protein_coding	cg08638395	0.0136	0.00756	178867796	141	1:178867583-178868573
ZCCHC11	protein_coding	cg02917972	0.0145	0.00756	52791331	484	1:52790448-52792279
CCDC115	protein_coding	cg20630567	0.0103	0.00757	130816392	128	2:130815774-130818432
SNX27	protein_coding	cg00368415	0.0114	0.00759	149851286	264	1:149850872-149852255
WDR76	protein_coding	cg18592307	0.0121	0.0076	41906500	224	15:41906061-41906864
TRAPPC4	protein_coding	cg11054882	0.0164	0.0076	118394451	337	11:118393819-118395567
MTFR2	protein_coding	cg17754980	0.0237	0.0076	136613142	194	6:136612616-136613545
TMED1	protein_coding	cg05051316	0.00911	0.00762	10807983	10	19:10807202-10808597
MCFD2	protein_coding	cg14126210	0.0212	0.00762	46996453	82	2:46996040-46997677
RCC1L	protein_coding	cg03373857	0.0132	0.00764	74127573	78	7:74127042-74128089
RTFDC1	protein_coding	cg00831028	0.00712	0.00768	54477092	60	20:54476607-54477414
TRIP13	protein_coding	cg02822723	0.0248	0.00768	946004	427	5:945432-946596
SLX4	protein_coding	cg04211818	0.00495	0.00769	3601586	93	16:3601013-3601972
KCNS3	protein_coding	cg20940661	0.0171	0.00772	17923426	141	2:17922354-17924817
GMCL1	protein_coding	cg14452789	0.00786	0.00773	69910322	216	2:69909800-69911256
PURB	protein_coding	cg22878324	0.0137	0.00774	44891485	356	7:44890454-44892093
ATP5S	protein_coding	cg26255649	0.00683	0.00777	49848797	152	14:49848257-49849567
CALR	protein_coding	cg01678893	0.0139	0.00778	12910423	526	19:12909908-12911465
FAM210A	protein_coding	cg09685104	0.0163	0.00784	13716559	53	18:13715841-13717430
AKTIP	protein_coding	cg10965432	0.022	0.00784	52094671	145	16:52093777-52095311
KLF7	protein_coding	cg03770147	0.0187	0.00785	207738859	778	2:207737896-207738415
PYGB	protein_coding	cg06421707	0.0133	0.00789	25176706	401	20:25175901-25177493
TTYH2	protein_coding	cg19598544	0.0192	0.00789	69721291	540	17:69719774-69722008
SLC35F5	protein_coding	cg15872103	0.00264	0.00791	114230874	490	2:114230019-114231135
SLIRP	protein_coding	cg21974996	0.0224	0.00792	77244188	56	14:77243645-77244428
ZNF497	protein_coding	cg26887625	0.0108	0.00793	63565932	90	19:63564924-63567110
TSKU	protein_coding	cg04790829	0.00655	0.00794	76171933	420	11:76171554-76173468
DXO	protein_coding	cg10265786	0.011	0.00795	32048011	4	6:32047606-32048722
PSAP	protein_coding	cg14767877	0.00632	0.00797	73281015	64	10:73280667-73281348
PRCC	protein_coding	cg15503799	0.0195	0.00797	155003898	207	1:155003384-155004831
ZNF250	protein_coding	cg13592003	0.0217	0.00799	146097632	13	8:146096290-146099086
SF3A1	protein_coding	cg14859749	0.0172	0.008	29082913	222	22:29082317-29084082
FBXO33	protein_coding	cg01078871	0.0224	0.00801	38971371	112	14:38970162-38972091
KLHL22	protein_coding	cg09958090	0.00858	0.00803	19180122	934	22:19179193-19181636
MCAT	protein_coding	cg17846100	0.0166	0.00804	41869340	410	22:41868377-41870120
ARF1	protein_coding	cg16582344	0.00225	0.00805	226336984	154	1:226336287-226338436
CARS2	protein_coding	cg15270851	0.00379	0.00808	110156464	172	13:110155966-110157056
PAICS	protein_coding	cg04418752	0.00686	0.00809	56996698	19	4:56995741-56998247
COG7	protein_coding	cg26809911	0.00868	0.00813	23372000	292	16:23371388-23372860
ARPC5L	protein_coding	cg12788471	0.00118	0.00814	126671305	507	9:126670525-126672166
PDIA4	protein_coding	cg10158711	0.00829	0.00815	148356675	80	7:148355815-148357270
TRIM25	protein_coding	cg20676542	0.0137	0.00815	52346408	47	17:52345702-52346921
HNRNPH1	protein_coding	cg19723775	0.00391	0.00817	178983276	293	5:178981948-178984329
AGTPBP1	protein_coding	cg23181138	0.00896	0.00817	87546709	184	9:87545818-87547284
FBXO32	protein_coding	cg12508214	0.0161	0.00818	124622627	154	8:124621291-124623283
SRGAP1	protein_coding	cg07973246	0.0127	0.00819	62524808	178	12:62523441-62525060
EIF3J	protein_coding	cg10891025	0.00731	0.0082	42616625	396	15:42615783-42617393
OPTN	protein_coding	cg13864877	0.00513	0.00821	13182088	50	10:13181473-13182585
SRSF1	protein_coding	cg24269276	0.00496	0.00824	53439587	147	17:53438590-53440527
DERL2	protein_coding	cg02550200	0.00218	0.00826	5330221	35	17:5329809-5331141
NAT9	protein_coding	cg00032227	0.00808	0.00829	70284065	42	17:70283664-70284536
RAC1	protein_coding	cg00784357	0.00959	0.0083	6380651	249	7:6379745-6381810
TCF7	protein_coding	cg01116966	0.0176	0.0083	133478301	385	5:133477085-133479284
IMMP2L	protein_coding	cg16218254	0.0148	0.00831	110989583	408	7:110989045-110990061
SCARB2	protein_coding	cg21656748	0.0241	0.00832	77354059	312	4:77353529-77354453
PARP2	protein_coding	cg24595957	0.00934	0.00834	19881639	172	14:19880579-19881903
TRAF3	protein_coding	cg06588247	0.0231	0.00834	102313569	383	14:102312745-102314619
HIPK1	protein_coding	cg21943652	0.00831	0.00835	114273519	53	1:114273207-114274721
FOXN3	protein_coding	cg23533073	0.0112	0.00835	88953127	688	14:88952030-88954146
MAX	protein_coding	cg13555543	0.0117	0.00835	64638980	232	14:64638028-64639867
PGM1	protein_coding	cg25013852	0.0176	0.00838	63831535	6	1:63831517-63833235
JADE2	protein_coding	cg04590931	0.00966	0.00839	133889697	55	5:133887741-133891669
SMARCD2	protein_coding	cg02360836	0.0216	0.00841	59274083	163	17:59273201-59274776
FASN	protein_coding	cg03386722	0.0161	0.00842	77649395	411	17:77648447-77650695
SNAP29	protein_coding	cg19669036	0.0023	0.00843	19543292	927	22:19542197-19543793
PKN2	protein_coding	cg16228804	0.0153	0.00843	88922844	157	1:88922158-88923483
GBF1	protein_coding	cg26831968	0.025	0.00843	103995299	67	10:103994856-103995761
ASAP3	protein_coding	cg17051623	0.0201	0.00844	23683258	421	1:23682424-23684234
RSG1	protein_coding	cg05588972	0.0182	0.00845	16436033	409	1:16435667-16436578
REPS1	protein_coding	cg18217172	0.00215	0.00847	139351091	77	6:139350087-139351437
ATL2	protein_coding	cg09198463	0.00569	0.00847	38457919	845	2:38456829-38458505
LZTR1	protein_coding	cg03697316	0.001	0.00848	19666656	85	22:19666069-19667059
S100A6	protein_coding	cg09413557	0.0144	0.00848	151775341	4	1:151774923-151775537
DAP	protein_coding	cg07817783	0.0182	0.00848	10814339	330	5:10813718-10815043
CSNK1G3	protein_coding	cg20708411	0.0124	0.00849	122875778	298	5:122875396-122876666
ERC1	protein_coding	cg17416608	0.0124	0.0085	970665	640	12:969736-971609
AGBL5	protein_coding	cg14424579	0.0181	0.0085	27128053	240	2:27127472-27128506
ZNF79	protein_coding	cg18360149	0.0135	0.00853	129226482	217	9:129225932-129226930
KLHL12	protein_coding	cg27554769	0.00401	0.00855	201162994	201	1:201162458-201164180
KDELR3	protein_coding	cg20074795	0.00409	0.00856	37194029	161	22:37193700-37194309
MAP3K11	protein_coding	cg21651436	0.0132	0.00857	65138296	110	11:65138115-65138414
PPP3R1	protein_coding	cg04496615	0.00549	0.00858	68333155	31	2:68331714-68333889
C7orf25	protein_coding	cg22805517	0.0186	0.00858	42918182	552	7:42917494-42918555
SNAP47	protein_coding	cg00012386	0.0129	0.00861	225989320	185	1:225989127-225990210
BRI3	protein_coding	cg14640481	0.0227	0.00862	97748923	259	7:97747894-97749686
POLRMT	protein_coding	cg17283268	0.00521	0.00863	584543	53	19:583627-585069
NDE1	protein_coding	cg21321885	0.00898	0.00863	15651605	90	16:15650633-15652110
PSME3	protein_coding	cg18702234	0.0159	0.00863	38238949	498	17:38238397-38239570
SNX17	protein_coding	cg24189717	0.0137	0.00864	27446893	34	2:27446163-27447739
RAB10	protein_coding	cg11109684	0.00597	0.00866	26110478	73	2:26109484-26111172
SNAPC3	protein_coding	cg16645539	0.0135	0.00866	15412867	278	9:15412372-15413274
ATOH8	protein_coding	cg15649452	0.0186	0.00866	85834531	14	2:85833690-85836082
NPEPPS	protein_coding	cg00725143	0.0136	0.00867	42963603	405	17:42962675-42964326
PLAA	protein_coding	cg27322545	0.0155	0.00867	26937138	283	9:26936756-26937701
IQCC	protein_coding	cg24137081	0.0196	0.00867	32443859	141	1:32443039-32444569
EBAG9	protein_coding	cg17452277	0.0134	0.0087	110621105	47	8:110620778-110621875
EXOSC1	protein_coding	cg13669465	0.0183	0.00871	99195741	408	10:99195203-99196959
ERG28	protein_coding	cg09430689	0.00269	0.00873	75196912	137	14:75196647-75197817
SETMAR	protein_coding	cg15384599	0.0081	0.00874	4320071	184	3:4319568-4321182
PLAG1	protein_coding	cg13208732	0.00813	0.00875	57286392	509	8:57285660-57287678
TSC22D2	protein_coding	cg15584630	0.0143	0.00875	151609478	228	3:151608534-151611543
JUNB	protein_coding	cg19123863	0.0236	0.0088	12763310	365	19:12762975-12766086
IFT80	protein_coding	cg21508214	0.0137	0.00881	161600014	1290	3:161599381-161601725
RBM38	protein_coding	cg23137254	0.0244	0.00881	55399870	268	20:55398801-55400873
SLC25A17	protein_coding	cg23013931	0.012	0.00882	39545338	535	22:39544406-39545660
MICB	protein_coding	cg05399360	0.0127	0.00884	31573945	37	6:31573251-31574789
RAB23	protein_coding	cg10497569	0.00352	0.00885	57195037	40	6:57194210-57195376
GTSE1	protein_coding	cg22396353	0.0209	0.00885	45071476	125	22:45070846-45072019
H2AFY2	protein_coding	cg14617642	0.0219	0.00889	71482623	13	10:71482127-71483923
SCAF8	protein_coding	cg12897370	0.00876	0.00891	155096204	567	6:155095768-155097282
SGF29	protein_coding	cg14791831	0.0121	0.00891	28472758	38	16:28472554-28473621
BCKDK	protein_coding	cg15785580	0.00227	0.00892	31027223	72	16:31026908-31028505
MAN1B1	protein_coding	cg03261004	0.00971	0.00893	139101200	281	9:139100085-139102080
PCSK4	protein_coding	cg18855178	0.00994	0.00894	1441407	213	19:1441050-1443157
METTL21A	protein_coding	cg07496861	0.00447	0.00896	208197953	41	2:208197158-208200384
RBM19	protein_coding	cg08332868	0.0198	0.00896	112888499	65	12:112888021-112888895
ATG4D	protein_coding	cg11820497	0.00126	0.00897	10515647	299	19:10515043-10516112
PSME4	protein_coding	cg16192916	0.0101	0.00898	54051354	56	2:54050578-54052146
RAB29	protein_coding	cg09635067	0.0121	0.00898	204010747	116	1:204010334-204011389
BOK	protein_coding	cg03600687	0.0132	0.00898	242146865	820	2:242146490-242147939
TMEM127	protein_coding	cg15884411	0.000921	0.00903	96295459	671	2:96294501-96296204
DBI	protein_coding	cg12323894	0.00953	0.00903	119841130	653	2:119840362-119841893
SPEN	protein_coding	cg15500658	0.0118	0.00903	16046946	251	1:16045819-16048116
INPPL1	protein_coding	cg19740763	0.0122	0.00903	71613473	626	11:71611730-71612871
TESK2	protein_coding	cg25827112	0.00405	0.00904	45729420	60	1:45728516-45729824
DAAM1	protein_coding	cg07401901	0.00539	0.00904	58725152	6	14:58724244-58726156
COPB1	protein_coding	cg00704909	0.007	0.00904	14477974	79	11:14477316-14478187
RNASEH2C	protein_coding	cg19379303	0.00352	0.00905	65244985	219	11:65244166-65245432
SF3A3	protein_coding	cg18333824	0.00316	0.00906	38228348	173	1:38227187-38229359
FLOT1	protein_coding	cg12478978	0.0249	0.00906	30818432	313	6:30817966-30820940
TMEM169	protein_coding	cg06250108	0.0126	0.00907	216654887	244	2:216654392-216655381
RNF10	protein_coding	cg20559561	0.00278	0.00908	119456538	18	12:119456413-119457383
SCCPDH	protein_coding	cg15210596	0.00997	0.00908	244954001	53	1:244953572-244954933
KIF13B	protein_coding	cg10220156	0.0128	0.00908	29176560	154	8:29175720-29176875
NTPCR	protein_coding	cg04049800	0.0146	0.00908	231152993	4	1:231152631-231153480
TRIM27	protein_coding	cg05293407	0.0236	0.00908	28999746	200	6:28998596-29000380
C1orf131	protein_coding	cg07897837	0.00482	0.00909	229443547	122	1:229443087-229444004
CEP68	protein_coding	cg23816572	0.0103	0.00909	65137103	178	2:65136376-65137768
GALNS	protein_coding	cg00151607	0.00662	0.0091	87450885	123	16:87450084-87451636
ITPR1	protein_coding	cg21858376	0.00626	0.00912	4510137	346	3:4508872-4510494
MPC2	protein_coding	cg08412305	0.00497	0.00913	166171857	243	1:166171247-166173549
ENTPD6	protein_coding	cg16208271	0.0128	0.00913	25124372	223	20:25123854-25125055
SNX2	protein_coding	cg01064957	0.00442	0.00915	122138649	117	5:122138317-122139249
RCE1	protein_coding	cg02547138	0.00444	0.00915	66367459	101	11:66366825-66367972
FH	protein_coding	cg06803184	0.00682	0.00915	239749677	21	1:239749013-239749953
SCAMP1	protein_coding	cg12126786	0.00468	0.00916	77692110	164	5:77691450-77693189
RPAP1	protein_coding	cg18619831	0.0238	0.00917	39623756	112	15:39623254-39624429
KAT5	protein_coding	cg18896539	0.0101	0.00918	65236065	6	11:65235358-65236773
ITPKA	protein_coding	cg01808706	0.0147	0.00918	39573414	501	15:39572496-39575890
DCLRE1C	protein_coding	cg04785461	0.00474	0.00919	15036100	142	10:15035515-15036581
PRKAG2	protein_coding	cg25786436	0.0211	0.00919	151204728	118	7:151203544-151206370
SOWAHA	protein_coding	cg26399201	0.025	0.00919	132177178	125	5:132176648-132178970
TAP2	protein_coding	cg19221044	0.00331	0.0092	32914525	380	6:32913936-32915453
TPD52L2	protein_coding	cg18488623	0.00442	0.0092	61967034	156	20:61965939-61967695
ABHD4	protein_coding	cg26394737	0.00748	0.0092	22136987	66	14:22136775-22137123
PDLIM7	protein_coding	cg09572106	0.016	0.0092	176857208	297	5:176856783-176858274
MON1A	protein_coding	cg27088877	0.00258	0.00921	49942261	101	3:49941745-49942626
SMG5	protein_coding	cg08763433	0.00632	0.00921	154519244	182	1:154518720-154519521
NUBP2	protein_coding	cg03700218	0.0102	0.00921	1772960	250	16:1771248-1774104
NXF1	protein_coding	cg00724662	0.0134	0.00921	62329529	240	11:62328965-62329996
PHF10	protein_coding	cg16740543	0.00549	0.00922	169865909	261	6:169864888-169867664
EPHB2	protein_coding	cg14271400	0.0153	0.00923	22910045	478	1:22909369-22911162
GIT2	protein_coding	cg09391966	0.00493	0.00926	108918483	263	12:108918022-108918765
FGFR1OP	protein_coding	cg25395108	0.0112	0.00926	167332806	112	6:167331169-167333528
KXD1	protein_coding	cg06600447	0.0187	0.00926	18529604	233	19:18529374-18530360
ZSCAN32	protein_coding	cg13919607	0.00233	0.00929	3391026	156	16:3390525-3391763
CES2	protein_coding	cg21112925	0.0107	0.00929	65525848	317	16:65525218-65526578
TCTE3	protein_coding	cg22267176	0.0127	0.00929	169893563	478	6:169893177-169894370
FUS	protein_coding	cg17022635	0.000677	0.0093	31098954	578	16:31098241-31100336
PARS2	protein_coding	cg10322308	0.0149	0.0093	55002775	230	1:55002185-55003095
CKLF	protein_coding	cg19510999	0.0107	0.00931	65143973	163	16:65143682-65144623
CCDC102A	protein_coding	cg20687462	0.00595	0.00932	56127978	300	16:56127257-56128728
HDAC2	protein_coding	cg18387216	0.0206	0.00932	114398967	363	6:114397885-114399618
HNRNPAB	protein_coding	cg17587934	0.0015	0.00933	177564114	262	5:177563431-177565216
MTX1	protein_coding	cg06237414	0.00506	0.00933	153445114	180	1:153444834-153445773
PHF12	protein_coding	cg13564075	0.00834	0.00933	24302634	302	17:24299985-24303066
B2M	protein_coding	cg03355298	0.00874	0.00933	42790977	19	15:42790598-42791777
HEATR6	protein_coding	cg13790571	0.0239	0.00935	55511064	129	17:55510460-55511664
BMF	protein_coding	cg07000551	0.00373	0.00936	38188367	222	15:38187782-38188781
HABP4	protein_coding	cg08372326	0.017	0.00936	98252308	391	9:98251839-98253585
DHX9	protein_coding	cg19572947	0.00322	0.00937	181075165	14	1:181074131-181076414
R3HDM4	protein_coding	cg09675889	0.004	0.00937	864200	361	19:861799-864806
CNST	protein_coding	cg20615951	0.00113	0.00938	244796429	382	1:244795247-244797041
ATXN10	protein_coding	cg10226744	0.0133	0.00938	44446351	855	22:44445990-44447294
ACAD9	protein_coding	cg14470209	0.0104	0.00939	130081144	271	3:130080678-130081541
TULP3	protein_coding	cg00770871	0.025	0.00939	2870294	193	12:2869784-2871077
BUB1	protein_coding	cg27210766	0.00445	0.0094	111152135	279	2:111151650-111153036
SDCBP	protein_coding	cg11550426	0.00736	0.00941	59628282	119	8:59627834-59629032
CSRP1	protein_coding	cg17780098	0.0102	0.00941	199742873	61	1:199742346-199743316
DDB2	protein_coding	cg26408937	0.0216	0.00941	47193089	74	11:47192892-47193687
SPTLC1	protein_coding	cg10912268	0.0119	0.00942	93917511	212	9:93917005-93918132
CDKL3	protein_coding	cg09693433	0.0128	0.00943	133730113	360	5:133730369-133731314
ANAPC11	protein_coding	cg02387854	0.00405	0.00944	77442895	157	17:77441671-77443469
FBXL12	protein_coding	cg27611665	0.0181	0.00944	9790731	411	19:9789626-9791610
GLO1	protein_coding	cg26916927	0.00751	0.00945	38778895	102	6:38778372-38779113
IDI1	protein_coding	cg08907850	0.00794	0.00946	1085061	85	10:1083902-1085948
SLC25A29	protein_coding	cg09002165	0.00838	0.00947	99842531	171	14:99841067-99843580
ADGRE5	protein_coding	cg03954173	0.0231	0.00948	14353213	37
UBAC2	protein_coding	cg02213716	0.00472	0.00949	98651164	334	13:98650256-98651557
CFL1	protein_coding	cg02715140	0.0168	0.00949	65382380	87	11:65380794-65382651
ATG101	protein_coding	cg23911972	0.00287	0.0095	50750073	275	12:50749443-50750627
CCDC97	protein_coding	cg20301340	0.0108	0.00951	46507934	153	19:46507253-46508405
IRF2BPL	protein_coding	cg07989514	0.00344	0.00952	76564787	144	14:76561497-76565227
ALDH3A2	protein_coding	cg22767735	0.0019	0.00953	19492656	401	17:19491863-19493260
ST3GAL5	protein_coding	cg18763191	0.0235	0.00953	85969648	628	2:85968579-85970310
EIF4B	protein_coding	cg11471666	0.00655	0.00954	51686519	83	12:51685609-51687446
NLE1	protein_coding	cg26217633	0.0159	0.00954	30493435	91	17:30492356-30493681
NIT1	protein_coding	cg13298382	0.0252	0.00954	159354515	256	1:159353896-159354970
GK5	protein_coding	cg21246431	0.0154	0.00957	143427099	107	3:143426485-143427706
USP1	protein_coding	cg16235860	0.000945	0.00958	62674563	147	1:62674114-62676138
CAPRIN2	protein_coding	cg21369988	0.0204	0.00958	30798715	257	12:30798337-30799709
KBTBD6	protein_coding	cg06146910	0.00365	0.00959	40604936	208	13:40604014-40605190
BBX	protein_coding	cg03262918	0.0176	0.0096	108724480	52	3:108724249-108725945
WDR1	protein_coding	cg05927159	0.022	0.0096	9727671	411	4:9726260-9728208
CAMK4	protein_coding	cg05497616	0.00162	0.00961	110587981	290	5:110587351-110588505
TNFRSF21	protein_coding	cg11848539	0.00726	0.00961	47385639	142	6:47384257-47385891
NDUFS3	protein_coding	cg19345165	0.00348	0.00965	47557208	45	11:47556637-47557646
KPNB1	protein_coding	cg19573464	0.00912	0.00965	43082274	601	17:43081531-43083275
CDK5RAP1	protein_coding	cg12431699	0.00994	0.00965	31452998	75	20:31452525-31453214
IPO13	protein_coding	cg17771854	0.013	0.00965	44185230	36	1:44184601-44185548
KIF11	protein_coding	cg16340918	0.0219	0.00965	94342971	291	10:94341239-94343396
RNF166	protein_coding	cg01985852	0.0223	0.00965	87300301	185	16:87299582-87300893
FBXW8	protein_coding	cg24905739	0.00148	0.00966	115833144	435	12:115832878-115833735
RABIF	protein_coding	cg24744425	0.00294	0.00966	201124886	110	1:201124121-201125154
FLYWCH2	protein_coding	cg02718531	0.0188	0.00966	2873319	811	16:2871432-2874750
POLI	protein_coding	cg02447314	0.00437	0.00967	50049923	406	18:50049430-50050458
XPO1	protein_coding	cg09455096	0.0131	0.00967	61618922	52	2:61618626-61619858
SPCS2	protein_coding	cg10474368	0.0101	0.00968	74337981	143	11:74337451-74338202
SERF2	protein_coding	cg24323434	0.0133	0.00968	41871808	362	15:41871322-41872714
ILK	protein_coding	cg16824731	0.0169	0.00968	6581540	555	11:6580941-6582139
GTF2E2	protein_coding	cg18356330	0.0176	0.00969	30635274	258	8:30634342-30636095
SPG7	protein_coding	cg04879696	0.0212	0.0097	88102306	5	16:88101284-88103505
BTF3	protein_coding	cg14012294	0.0129	0.00971	72830033	236	5:72829680-72830523
LIMA1	protein_coding	cg16619240	0.0132	0.00971	48963539	44	12:48963289-48963927
METAP2	protein_coding	cg19510484	0.0242	0.00971	94392053	122	12:94391643-94392825
USP8	protein_coding	cg01443067	0.00535	0.00972	48503871	176	15:48502962-48504266
GGCX	protein_coding	cg17127132	0.02	0.00972	85642090	197	2:85641775-85643236
IKBIP	protein_coding	cg07865790	0.0229	0.00973	97562720	299	12:97561659-97563710
LCA5	protein_coding	cg27038197	0.00284	0.00974	80303866	7	6:80303206-80304255
HBP1	protein_coding	cg13214349	0.00386	0.00974	106596696	378	7:106596155-106597786
ZBTB20	protein_coding	cg16515820	0.00758	0.00974	116348817	320	3:116348000-116349942
BLOC1S6	protein_coding	cg03079549	0.00882	0.00975	43666709	194	15:43666348-43667372
HCN3	protein_coding	cg22041635	0.00687	0.00976	153513998	102	1:153513552-153514478
B3GALNT2	protein_coding	cg00265415	0.0164	0.00977	233734404	274	1:233733551-233735660
ENTPD5	protein_coding	cg22201387	0.0124	0.00978	73555714	407	14:73554958-73556139
AP1B1	protein_coding	cg04329069	0.00319	0.00981	28114569	332	22:28113792-28115139
CAPN10	protein_coding	cg24767315	0.00745	0.00981	241174825	341	2:241173927-241175618
GSPT1	protein_coding	cg15834294	0.0147	0.00981	11917309	34	16:11916129-11917753
BAZ2A	protein_coding	cg14634319	0.00476	0.00982	55316417	300
WRNIP1	protein_coding	cg05191792	0.0115	0.00982	2710665	553	6:2709850-2711861
SUPV3L1	protein_coding	cg05111829	0.013	0.00982	70609999	490	10:70609787-70610490
NFX1	protein_coding	cg20999934	0.00389	0.00983	33280510	1	9:33279839-33281149
MGEA5	protein_coding	cg22482381	0.00713	0.00986	103568165	122	10:103567299-103568492
NCAPH2	protein_coding	cg25152348	0.000763	0.00988	49293538	40	22:49292641-49294060
TRMT11	protein_coding	cg10791955	0.0141	0.00988	126349269	125	6:126349051-126349857
RNF149	protein_coding	cg07815386	0.000645	0.00989	101291584	232	2:101290573-101292175
PNRC1	protein_coding	cg01570769	0.00214	0.00989	89847216	423	6:89846628-89848624
SRM	protein_coding	cg21379816	0.00832	0.0099	11042678	463	1:11041592-11043284
SMAD6	protein_coding	cg12645742	0.015	0.00991	64781728	156	15:64779868-64783746
EMC9	protein_coding	cg23389061	0.0159	0.00991	23680637	360	14:23679712-23681183
AKAP13	protein_coding	cg05421555	0.00292	0.00995	83724875	471	15:83724546-83725798
HEY1	protein_coding	cg15576233	0.00332	0.00996	80842559	72	8:80842047-80843972
GSTZ1	protein_coding	cg14685339	0.00155	0.00998	76857107	3	14:76856290-76858229
CENPU	protein_coding	cg07122495	0.0132	0.00999	185892280	102	4:185891393-185892666
C6orf136	protein_coding	cg23938476	0.0149	0.00999	30723187	131	6:30722565-30723808
MAF	protein_coding	cg10689889	0.000874	0.01	78192112	121	16:78189971-78193336
ZNF524	protein_coding	cg20317180	0.00129	0.01	60803542	478	19:60802430-60804019
BTBD1	protein_coding	cg16958189	0.00158	0.01	81527110	98	15:81525731-81527253
RNF13	protein_coding	cg24353466	0.00292	0.01	151013194	474	3:151012876-151014074
CTDSP1	protein_coding	cg10887392	0.00489	0.01	218972722	320	2:218971016-218973920
FNBP1	protein_coding	cg25179291	0.00498	0.01	131845294	266	9:131844055-131846249
FARS2	protein_coding	cg26165608	0.00687	0.01	5206726	102	6:5205564-5207076
CHSY1	protein_coding	cg03532957	0.00717	0.01	99609649	28	15:99608494-99610372
NGRN	protein_coding	cg07364638	0.00725	0.01	88609899	222	15:88609526-88610597
INTS9	protein_coding	cg01124961	0.00869	0.01	28803398	26	8:28803201-28803732
RBBP6	protein_coding	cg16050957	0.0107	0.01	24458409	165	16:24458066-24459383
LYPLA2	protein_coding	cg03371205	0.0114	0.01	23990233	140	1:23989956-23990589
[truncated: 2,568 more rows]
